# Supplementary material for: Unraveling the functional dark matter through global metagenomics
Source: Nature. 2023 Oct 11;622(7983):594–602. doi: 10.1038/s41586-023-06583-7 (PMC10584684; doi:10.1038/s41586-023-06583-7)
Supplement: Supplementary file 3 — Top co-occurring Pfam domains for NMPF clusters. [file 41586_2023_6583_MOESM3_ESM.xlsx]

## Sheet: Top co-occurring Pfam Domains
NMPF	3D Model?	No. of associated Scaffolds	Top-1 Pfam	Top-1 Pfam count	Top-1 % occurency	Top-2 Pfam	Top-2 Pfam count	Top-2 % occurency	Top-3 Pfam	Top-3 Pfam count	Top-3 % occurency	Top-4 Pfam	Top-4 Pfam count	Top-4 % occurency	Top-5 Pfam	Top-5 Pfam count	Top-5 % occurency
F068864	N	124	PF13839 (PC-Esterase)	124	100
F082530	Y	113	PF13884 (Peptidase_S74)	113	100
F084921	Y	111	PF14908 (HU-CCDC81_euk_1)	111	100
F089779	Y	108	PF07332 (Phage_holin_3_6)	108	100
F090851	N	108	PF07750 (GcrA)	108	100
F091095	Y	107	PF08434 (CLCA)	107	100
F104835	N	100	PF00486 (Trans_reg_C)	100	100
F040810	Y	161	PF02472 (ExbD)	160	99.379	PF01618 (MotA_ExbB)	1	0.621
F049269	Y	147	PF00005 (ABC_tran)	146	99.32	PF12399 (BCA_ABC_TP_C)	1	0.68
F064227	N	129	PF00166 (Cpn10)	128	99.225
F074910	N	119	PF00085 (Thioredoxin)	118	99.16
F079944	N	115	PF13884 (Peptidase_S74)	114	99.13	PF06147 (DUF968)	1	0.87
F032234	Y	180	PF03259 (Robl_LC7)	178	98.889	PF05331 (DUF742)	1	0.556
F013944	Y	267	PF13884 (Peptidase_S74)	264	98.876	PF00166 (Cpn10)	1	0.375
F042730	N	157	PF05404 (TRAP-delta)	155	98.726
F043668	Y	156	PF02954 (HTH_8)	154	98.718	PF00672 (HAMP)	1	0.641	PF08240 (ADH_N)	1	0.641
F045573	Y	152	PF07068 (Gp23)	150	98.684	PF13431 (TPR_17)	1	0.658	PF07460 (NUMOD3)	1	0.658
F006473	Y	372	PF02472 (ExbD)	367	98.656	PF03965 (Penicillinase_R)	1	0.269	PF17210 (SdrD_B)	1	0.269	PF01618 (MotA_ExbB)	1	0.269	PF01345 (DUF11)	1	0.269
F057502	Y	136	PF03544 (TonB_C)	134	98.529	PF07715 (Plug)	1	0.735
F070427	Y	123	PF00146 (NADHdh)	121	98.374	PF00420 (Oxidored_q2)	1	0.813	PF00499 (Oxidored_q3)	1	0.813
F079704	Y	115	PF00085 (Thioredoxin)	113	98.261	PF03269 (DUF268)	1	0.87	PF13640 (2OG-FeII_Oxy_3)	1	0.87
F086357	Y	111	PF07068 (Gp23)	109	98.198	PF00149 (Metallophos)	1	0.901	PF00487 (FA_desaturase)	1	0.901
F090963	Y	108	PF00310 (GATase_2)	106	98.148	PF04898 (Glu_syn_central)	1	0.926	PF00290 (Trp_syntA)	1	0.926
F097734	Y	104	PF07394 (DUF1501)	102	98.077	PF08811 (DUF1800)	1	0.962	PF11941 (DUF3459)	1	0.962
F097712	Y	104	PF00873 (ACR_tran)	102	98.077	PF02915 (Rubrerythrin)	1	0.962
F102787	Y	101	PF10431 (ClpB_D2-small)	99	98.02	PF01327 (Pep_deformylase)	2	1.98
F102555	N	101	PF04244 (DPRP)	99	98.02	PF16156 (DUF4864)	1	0.99	PF03073 (TspO_MBR)	1	0.99
F104244	N	100	PF00119 (ATP-synt_A)	98	98
F028191	Y	192	PF02472 (ExbD)	188	97.917	PF01012 (ETF)	2	1.042	PF13181 (TPR_8)	1	0.521	PF00296 (Bac_luciferase)	1	0.521
F051795	Y	143	PF04860 (Phage_portal)	140	97.902	PF03354 (TerL_ATPase)	3	2.098
F008791	Y	328	PF13620 (CarboxypepD_reg)	321	97.866	PF07238 (PilZ)	1	0.305	PF13444 (Acetyltransf_5)	1	0.305	PF04389 (Peptidase_M28)	1	0.305
F060238	Y	133	PF00873 (ACR_tran)	130	97.744	PF02321 (OEP)	1	0.752	PF12700 (HlyD_2)	1	0.752
F060945	Y	132	PF04984 (Phage_sheath_1)	129	97.727	PF14065 (Pvc16_N)	1	0.758
F036273	Y	170	PF07068 (Gp23)	166	97.647	PF02608 (Bmp)	1	0.588
F074337	Y	119	PF00085 (Thioredoxin)	116	97.479	PF00504 (Chloroa_b-bind)	1	0.84	PF00112 (Peptidase_C1)	1	0.84
F076626	Y	118	PF10263 (SprT-like)	115	97.458	PF04851 (ResIII)	2	1.695
F075623	N	118	PF00490 (ALAD)	115	97.458
F076875	N	117	PF13385 (Laminin_G_3)	114	97.436
F079185	Y	116	PF01566 (Nramp)	113	97.414	PF03448 (MgtE_N)	2	1.724	PF03572 (Peptidase_S41)	1	0.862
F079399	Y	115	PF04749 (PLAC8)	112	97.391
F087122	Y	110	PF07068 (Gp23)	107	97.273	PF03420 (Peptidase_S77)	1	0.909
F032192	Y	180	PF12705 (PDDEXK_1)	175	97.222	PF01930 (Cas_Cas4)	2	1.111
F090188	N	108	PF12974 (Phosphonate-bd)	105	97.222	PF02872 (5_nucleotid_C)	1	0.926	PF00672 (HAMP)	1	0.926
F094252	Y	106	PF02954 (HTH_8)	103	97.17	PF00072 (Response_reg)	1	0.943	PF00691 (OmpA)	1	0.943	PF13505 (OMP_b-brl)	1	0.943
F094390	Y	106	PF12322 (T4_baseplate)	103	97.17	PF08722 (Tn7_TnsA-like_N)	1	0.943
F096116	Y	105	PF10431 (ClpB_D2-small)	102	97.143	PF07724 (AAA_2)	1	0.952	PF13591 (MerR_2)	1	0.952
F034570	Y	174	PF03796 (DnaB_C)	169	97.126	PF07733 (DNA_pol3_alpha)	1	0.575	PF13155 (Toprim_2)	1	0.575	PF13884 (Peptidase_S74)	1	0.575	PF09479 (Flg_new)	1	0.575
F055134	Y	139	PF02776 (TPP_enzyme_N)	135	97.122	PF03544 (TonB_C)	1	0.719	PF00920 (ILVD_EDD)	1	0.719	PF02775 (TPP_enzyme_C)	1	0.719
F056053	Y	138	PF07068 (Gp23)	134	97.101	PF07460 (NUMOD3)	1	0.725	PF13640 (2OG-FeII_Oxy_3)	1	0.725
F056836	N	137	PF02801 (Ketoacyl-synt_C)	133	97.08	PF02353 (CMAS)	2	1.46	PF03405 (FA_desaturase_2)	1	0.73
F013215	Y	273	PF00873 (ACR_tran)	265	97.07	PF16576 (HlyD_D23)	3	1.099	PF12969 (DUF3857)	1	0.366	PF13533 (Biotin_lipoyl_2)	1	0.366
F100691	N	102	PF04860 (Phage_portal)	99	97.059	PF03354 (TerL_ATPase)	3	2.941
F103821	Y	101	PF03544 (TonB_C)	98	97.03	PF13426 (PAS_9)	2	1.98	PF13492 (GAF_3)	1	0.99
F103547	N	101	PF04984 (Phage_sheath_1)	98	97.03	PF01370 (Epimerase)	1	0.99
F013675	Y	269	PF03544 (TonB_C)	261	97.026	PF08298 (AAA_PrkA)	2	0.743	PF04285 (DUF444)	1	0.372	PF00009 (GTP_EFTU)	1	0.372
F037117	Y	168	PF00873 (ACR_tran)	163	97.024	PF02321 (OEP)	3	1.786	PF04397 (LytTR)	1	0.595	PF00072 (Response_reg)	1	0.595
F037103	Y	168	PF10431 (ClpB_D2-small)	163	97.024	PF06224 (HTH_42)	1	0.595	PF00486 (Trans_reg_C)	1	0.595	PF00069 (Pkinase)	1	0.595
F061106	Y	132	PF05140 (ResB)	128	96.97	PF03989 (DNA_gyraseA_C)	1	0.758	PF01578 (Cytochrom_C_asm)	1	0.758	PF13466 (STAS_2)	1	0.758
F060973	Y	132	PF00154 (RecA)	128	96.97	PF01341 (Glyco_hydro_6)	1	0.758	PF01011 (PQQ)	1	0.758
F038756	Y	165	PF01042 (Ribonuc_L-PSP)	160	96.97	PF00072 (Response_reg)	1	0.606	PF04773 (FecR)	1	0.606	PF02954 (HTH_8)	1	0.606	PF02826 (2-Hacid_dh_C)	1	0.606
F063053	N	130	PF06418 (CTP_synth_N)	126	96.923	PF05222 (AlaDh_PNT_N)	2	1.538	PF00293 (NUDIX)	1	0.769
F064491	Y	128	PF00486 (Trans_reg_C)	124	96.875	PF02424 (ApbE)	2	1.562	PF01512 (Complex1_51K)	1	0.781
F068600	Y	124	PF04860 (Phage_portal)	120	96.774	PF03354 (TerL_ATPase)	3	2.419	PF04586 (Peptidase_S78)	1	0.806
F068526	Y	124	PF08281 (Sigma70_r4_2)	120	96.774	PF07690 (MFS_1)	2	1.613	PF04542 (Sigma70_r2)	1	0.806
F070590	Y	123	PF00873 (ACR_tran)	119	96.748	PF08734 (GYD)	1	0.813
F045817	Y	152	PF00313 (CSD)	147	96.711	PF14524 (Wzt_C)	2	1.316
F072230	Y	121	PF00486 (Trans_reg_C)	117	96.694	PF00512 (HisKA)	2	1.653	PF03544 (TonB_C)	1	0.826	PF12019 (GspH)	1	0.826
F032757	Y	179	PF06418 (CTP_synth_N)	173	96.648	PF05222 (AlaDh_PNT_N)	2	1.117	PF00117 (GATase)	1	0.559	PF02899 (Phage_int_SAM_1)	1	0.559	PF01636 (APH)	1	0.559
F074622	Y	119	PF03544 (TonB_C)	115	96.639	PF01381 (HTH_3)	1	0.84	PF04545 (Sigma70_r4)	1	0.84
F033082	Y	178	PF03796 (DnaB_C)	172	96.629	PF00196 (GerE)	1	0.562	PF13847 (Methyltransf_31)	1	0.562	PF00383 (dCMP_cyt_deam_1)	1	0.562	PF01084 (Ribosomal_S18)	1	0.562
F077555	Y	117	PF00926 (DHBP_synthase)	113	96.581	PF02894 (GFO_IDH_MocA_C)	1	0.855	PF07690 (MFS_1)	1	0.855	PF13469 (Sulfotransfer_3)	1	0.855
F077622	Y	117	PF11994 (DUF3489)	113	96.581	PF12833 (HTH_18)	1	0.855	PF00248 (Aldo_ket_red)	1	0.855	PF10049 (DUF2283)	1	0.855
F079077	Y	116	PF00115 (COX1)	112	96.552	PF00116 (COX2)	1	0.862	PF01040 (UbiA)	1	0.862
F050283	Y	145	PF02653 (BPD_transp_2)	140	96.552	PF01925 (TauE)	1	0.69	PF00005 (ABC_tran)	1	0.69	PF12399 (BCA_ABC_TP_C)	1	0.69
F080482	Y	115	PF03420 (Peptidase_S77)	111	96.522	PF07068 (Gp23)	1	0.87	PF02190 (LON_substr_bdg)	1	0.87	PF06841 (Phage_T4_gp19)	1	0.87	PF00383 (dCMP_cyt_deam_1)	1	0.87
F019484	Y	229	PF00421 (PSII)	221	96.507	PF00737 (PsbH)	4	1.747	PF00338 (Ribosomal_S10)	1	0.437	PF02823 (ATP-synt_DE_N)	1	0.437	PF12838 (Fer4_7)	1	0.437
F053601	Y	141	PF05199 (GMC_oxred_C)	136	96.454	PF00873 (ACR_tran)	1	0.709	PF01261 (AP_endonuc_2)	1	0.709	PF05235 (CHAD)	1	0.709	PF01799 (Fer2_2)	1	0.709
F055574	Y	138	PF08281 (Sigma70_r4_2)	133	96.377	PF04542 (Sigma70_r2)	2	1.449	PF07980 (SusD_RagB)	1	0.725	PF16561 (AMPK1_CBM)	1	0.725	PF07715 (Plug)	1	0.725
F087870	Y	110	PF00115 (COX1)	106	96.364	PF02823 (ATP-synt_DE_N)	1	0.909	PF01266 (DAO)	1	0.909	PF01040 (UbiA)	1	0.909
F028250	Y	192	PF03524 (CagX)	185	96.354	PF12846 (AAA_10)	1	0.521	PF08530 (PepX_C)	1	0.521	PF03135 (CagE_TrbE_VirB)	1	0.521	PF02321 (OEP)	1	0.521
F021401	Y	219	PF13884 (Peptidase_S74)	211	96.347	PF08220 (HTH_DeoR)	1	0.457
F039310	Y	164	PF03544 (TonB_C)	158	96.341	PF08298 (AAA_PrkA)	5	3.049	PF04285 (DUF444)	1	0.61
F088540	Y	109	PF13385 (Laminin_G_3)	105	96.33	PF07460 (NUMOD3)	2	1.835	PF01510 (Amidase_2)	1	0.917
F089362	Y	109	PF01906 (YbjQ_1)	105	96.33	PF00557 (Peptidase_M24)	2	1.835	PF13622 (4HBT_3)	1	0.917
F028815	Y	190	PF10431 (ClpB_D2-small)	183	96.316	PF01327 (Pep_deformylase)	2	1.053	PF01556 (DnaJ_C)	1	0.526	PF13640 (2OG-FeII_Oxy_3)	1	0.526	PF00696 (AA_kinase)	1	0.526
F090317	Y	108	PF08281 (Sigma70_r4_2)	104	96.296	PF13432 (TPR_16)	1	0.926	PF01551 (Peptidase_M23)	1	0.926	PF13026 (DUF3887)	1	0.926
F040195	Y	162	PF00873 (ACR_tran)	156	96.296	PF10518 (TAT_signal)	1	0.617	PF00239 (Resolvase)	1	0.617	PF16576 (HlyD_D23)	1	0.617
F022044	Y	216	PF08402 (TOBE_2)	208	96.296	PF13191 (AAA_16)	1	0.463	PF01061 (ABC2_membrane)	1	0.463	PF13620 (CarboxypepD_reg)	1	0.463	PF00581 (Rhodanese)	1	0.463
F092391	Y	107	PF01649 (Ribosomal_S20p)	103	96.262	PF06574 (FAD_syn)	2	1.869	PF00133 (tRNA-synt_1)	1	0.935
F093585	Y	106	PF00498 (FHA)	102	96.226	PF01797 (Y1_Tnp)	1	0.943	PF03606 (DcuC)	1	0.943	PF03466 (LysR_substrate)	1	0.943	PF06689 (zf-C4_ClpX)	1	0.943
F042550	Y	158	PF03544 (TonB_C)	152	96.203	PF02355 (SecD_SecF)	4	2.532	PF02699 (YajC)	1	0.633
F042433	Y	158	PF09250 (Prim-Pol)	152	96.203	PF13408 (Zn_ribbon_recom)	1	0.633	PF00771 (FHIPEP)	1	0.633	PF02371 (Transposase_20)	1	0.633	PF02875 (Mur_ligase_C)	1	0.633
F030858	Y	184	PF05199 (GMC_oxred_C)	177	96.196	PF10518 (TAT_signal)	2	1.087	PF00873 (ACR_tran)	1	0.543	PF13618 (Gluconate_2-dh3)	1	0.543	PF02738 (MoCoBD_1)	1	0.543
F023297	Y	210	PF03100 (CcmE)	202	96.19	PF01346 (FKBP_N)	1	0.476	PF00557 (Peptidase_M24)	1	0.476	PF10431 (ClpB_D2-small)	1	0.476	PF03255 (ACCA)	1	0.476
F096969	Y	104	PF07638 (Sigma70_ECF)	100	96.154	PF00561 (Abhydrolase_1)	1	0.962	PF00903 (Glyoxalase)	1	0.962	PF02965 (Met_synt_B12)	1	0.962	PF00069 (Pkinase)	1	0.962
F031748	N	181	PF00255 (GSHPx)	174	96.133
F032345	Y	180	PF08352 (oligo_HPY)	173	96.111	PF00005 (ABC_tran)	2	1.111	PF00528 (BPD_transp_1)	2	1.111	PF12911 (OppC_N)	1	0.556	PF07282 (OrfB_Zn_ribbon)	1	0.556
F065022	Y	128	PF14684 (Tricorn_C1)	123	96.094	PF03572 (Peptidase_S41)	1	0.781	PF08240 (ADH_N)	1	0.781	PF13419 (HAD_2)	1	0.781	PF03446 (NAD_binding_2)	1	0.781
F033136	Y	178	PF00374 (NiFeSe_Hases)	171	96.067	PF01058 (Oxidored_q6)	2	1.124	PF00884 (Sulfatase)	1	0.562
F102898	Y	101	PF02633 (Creatininase)	97	96.04	PF04551 (GcpE)	2	1.98
F046364	Y	151	PF04860 (Phage_portal)	145	96.026	PF03354 (TerL_ATPase)	3	1.987
F046949	Y	150	PF02653 (BPD_transp_2)	144	96	PF00005 (ABC_tran)	2	1.333	PF00106 (adh_short)	1	0.667	PF12399 (BCA_ABC_TP_C)	1	0.667	PF03450 (CO_deh_flav_C)	1	0.667
F106005	Y	100	PF13292 (DXP_synthase_N)	96	96	PF02401 (LYTB)	1	1	PF02609 (Exonuc_VII_S)	1	1
F067916	Y	125	PF00005 (ABC_tran)	120	96	PF13242 (Hydrolase_like)	1	0.8	PF12806 (Acyl-CoA_dh_C)	1	0.8	PF00909 (Ammonium_transp)	1	0.8
F004239	Y	447	PF05140 (ResB)	429	95.973	PF09699 (Paired_CXXCH_1)	8	1.79	PF13624 (SurA_N_3)	2	0.447	PF00919 (UPF0004)	1	0.224	PF01436 (NHL)	1	0.224
F068448	Y	124	PF00691 (OmpA)	119	95.968	PF13356 (Arm-DNA-bind_3)	1	0.806	PF07883 (Cupin_2)	1	0.806	PF01479 (S4)	1	0.806	PF02321 (OEP)	1	0.806
F048590	Y	148	PF00005 (ABC_tran)	142	95.946	PF14329 (DUF4386)	2	1.351	PF00392 (GntR)	1	0.676	PF00171 (Aldedh)	1	0.676	PF01380 (SIS)	1	0.676
F026608	Y	197	PF00005 (ABC_tran)	189	95.939	PF12730 (ABC2_membrane_4)	2	1.015	PF00872 (Transposase_mut)	1	0.508
F070078	Y	123	PF00482 (T2SSF)	118	95.935	PF13519 (VWA_2)	2	1.626	PF00486 (Trans_reg_C)	1	0.813	PF00437 (T2SSE)	1	0.813
F035893	Y	171	PF02954 (HTH_8)	164	95.906	PF13505 (OMP_b-brl)	2	1.17	PF13561 (adh_short_C2)	1	0.585	PF00158 (Sigma54_activat)	1	0.585	PF00691 (OmpA)	1	0.585
F072738	Y	121	PF12236 (Head-tail_con)	116	95.868	PF00583 (Acetyltransf_1)	2	1.653	PF13481 (AAA_25)	1	0.826	PF03237 (Terminase_6N)	1	0.826
F050570	Y	145	PF08483 (Obsolete Pfam Family)	139	95.862	PF01695 (IstB_IS21)	3	2.069	PF13602 (ADH_zinc_N_2)	1	0.69	PF03781 (FGE-sulfatase)	1	0.69
F072957	Y	120	PF04228 (Zn_peptidase)	115	95.833	PF03404 (Mo-co_dimer)	4	3.333	PF09626 (DHC)	1	0.833
F073279	N	120	PF04860 (Phage_portal)	115	95.833	PF03354 (TerL_ATPase)	4	3.333	PF01844 (HNH)	1	0.833
F014260	Y	264	PF04860 (Phage_portal)	253	95.833	PF03354 (TerL_ATPase)	7	2.652	PF01844 (HNH)	1	0.379	PF05065 (Phage_capsid)	1	0.379
F073800	Y	120	PF00486 (Trans_reg_C)	115	95.833	PF00535 (Glycos_transf_2)	2	1.667	PF01594 (AI-2E_transport)	2	1.667	PF00672 (HAMP)	1	0.833
F073609	N	120	PF00486 (Trans_reg_C)	115	95.833	PF07883 (Cupin_2)	1	0.833	PF02673 (BacA)	1	0.833	PF13574 (Reprolysin_2)	1	0.833	PF13439 (Glyco_transf_4)	1	0.833
F051378	Y	144	PF12770 (CHAT)	138	95.833	PF03551 (PadR)	1	0.694	PF13181 (TPR_8)	1	0.694	PF14684 (Tricorn_C1)	1	0.694	PF13424 (TPR_12)	1	0.694
F037905	Y	167	PF04335 (VirB8)	160	95.808	PF01381 (HTH_3)	2	1.198	PF00437 (T2SSE)	1	0.599	PF04610 (TrbL)	1	0.599
F014563	Y	262	PF02321 (OEP)	251	95.802	PF01042 (Ribonuc_L-PSP)	4	1.527	PF12680 (SnoaL_2)	2	0.763	PF13305 (TetR_C_33)	1	0.382	PF05016 (ParE_toxin)	1	0.382
F075080	Y	119	PF01266 (DAO)	114	95.798	PF00793 (DAHP_synth_1)	4	3.361	PF05690 (ThiG)	1	0.84
F075096	Y	119	PF00011 (HSP20)	114	95.798	PF02627 (CMD)	2	1.681	PF13419 (HAD_2)	1	0.84	PF01041 (DegT_DnrJ_EryC1)	1	0.84
F075134	Y	119	PF08044 (DUF1707)	114	95.798	PF00730 (HhH-GPD)	1	0.84	PF00196 (GerE)	1	0.84	PF04199 (Cyclase)	1	0.84	PF01979 (Amidohydro_1)	1	0.84
F075189	Y	119	PF14344 (DUF4397)	114	95.798	PF00392 (GntR)	1	0.84
F052956	Y	142	PF06421 (LepA_C)	136	95.775	PF00717 (Peptidase_S24)	1	0.704	PF01799 (Fer2_2)	1	0.704	PF00679 (EFG_C)	1	0.704	PF05768 (Glrx-like)	1	0.704
F053607	Y	141	PF02954 (HTH_8)	135	95.745	PF00158 (Sigma54_activat)	2	1.418	PF02576 (RimP_N)	1	0.709	PF00691 (OmpA)	1	0.709	PF03061 (4HBT)	1	0.709
F077982	Y	117	PF09587 (PGA_cap)	112	95.726	PF00890 (FAD_binding_2)	1	0.855
F079133	Y	116	PF03054 (tRNA_Me_trans)	111	95.69	PF03330 (DPBB_1)	2	1.724
F078783	Y	116	PF00005 (ABC_tran)	111	95.69	PF02233 (PNTB)	1	0.862	PF02653 (BPD_transp_2)	1	0.862
F055145	Y	139	PF02653 (BPD_transp_2)	133	95.683	PF00005 (ABC_tran)	1	0.719
F040067	Y	162	PF10926 (DUF2800)	155	95.679	PF01381 (HTH_3)	2	1.235	PF00145 (DNA_methylase)	1	0.617	PF01555 (N6_N4_Mtase)	1	0.617	PF01527 (HTH_Tnp_1)	1	0.617
F055609	Y	138	PF02321 (OEP)	132	95.652	PF00069 (Pkinase)	2	1.449	PF00550 (PP-binding)	1	0.725	PF02411 (MerT)	1	0.725	PF08002 (DUF1697)	1	0.725
F040811	N	161	PF02518 (HATPase_c)	154	95.652	PF00486 (Trans_reg_C)	2	1.242	PF12072 (RNase_Y_N)	1	0.621
F024335	Y	206	PF07332 (Phage_holin_3_6)	197	95.631	PF00440 (TetR_N)	3	1.456	PF03938 (OmpH)	1	0.485	PF12700 (HlyD_2)	1	0.485	PF00873 (ACR_tran)	1	0.485
F082895	Y	113	PF12732 (YtxH)	108	95.575	PF03631 (Virul_fac_BrkB)	4	3.54	PF01965 (DJ-1_PfpI)	1	0.885
F082437	Y	113	PF08281 (Sigma70_r4_2)	108	95.575	PF04542 (Sigma70_r2)	2	1.77	PF07715 (Plug)	1	0.885	PF12811 (BaxI_1)	1	0.885	PF08541 (ACP_syn_III_C)	1	0.885
F082188	Y	113	PF02954 (HTH_8)	108	95.575	PF00072 (Response_reg)	1	0.885	PF02561 (FliS)	1	0.885	PF13188 (PAS_8)	1	0.885	PF02049 (FliE)	1	0.885
F060004	Y	133	PF01103 (Omp85)	127	95.489	PF09297 (zf-NADH-PPase)	4	3.008	PF00293 (NUDIX)	1	0.752	PF05742 (TANGO2)	1	0.752
F060079	Y	133	PF04011 (LemA)	127	95.489	PF03319 (EutN_CcmL)	4	3.008	PF00596 (Aldolase_II)	1	0.752
F026018	Y	199	PF00873 (ACR_tran)	190	95.477	PF07715 (Plug)	1	0.503
F061586	Y	131	PF01039 (Carboxyl_trans)	125	95.42	PF00326 (Peptidase_S9)	5	3.817
F062205	Y	131	PF04205 (FMN_bind)	125	95.42	PF13185 (GAF_2)	3	2.29	PF07731 (Cu-oxidase_2)	1	0.763	PF13188 (PAS_8)	1	0.763	PF00977 (His_biosynth)	1	0.763
F062097	Y	131	PF12679 (ABC2_membrane_2)	125	95.42	PF13414 (TPR_11)	2	1.527	PF08123 (DOT1)	1	0.763	PF01729 (QRPTase_C)	1	0.763	PF03548 (LolA)	1	0.763
F088960	Y	109	PF00814 (TsaD)	104	95.413	PF00583 (Acetyltransf_1)	5	4.587
F063915	Y	129	PF08446 (PAS_2)	123	95.349	PF01144 (CoA_trans)	1	0.775	PF07081 (DUF1349)	1	0.775	PF00360 (PHY)	1	0.775	PF00437 (T2SSE)	1	0.775
F035889	Y	171	PF12679 (ABC2_membrane_2)	163	95.322	PF01433 (Peptidase_M1)	3	1.754	PF01871 (AMMECR1)	1	0.585	PF12867 (DinB_2)	1	0.585	PF00005 (ABC_tran)	1	0.585
F035873	Y	171	PF00166 (Cpn10)	163	95.322	PF00378 (ECH_1)	2	1.17	PF00873 (ACR_tran)	1	0.585
F036118	Y	170	PF08281 (Sigma70_r4_2)	162	95.294	PF06441 (EHN)	4	2.353	PF12697 (Abhydrolase_6)	2	1.176	PF12833 (HTH_18)	1	0.588	PF04542 (Sigma70_r2)	1	0.588
F065882	Y	127	PF01343 (Peptidase_S49)	121	95.276	PF00574 (CLP_protease)	2	1.575
F018987	Y	232	PF12849 (PBP_like_2)	221	95.259	PF16576 (HlyD_D23)	3	1.293	PF00873 (ACR_tran)	1	0.431	PF00528 (BPD_transp_1)	1	0.431
F009596	Y	315	PF05199 (GMC_oxred_C)	300	95.238	PF07582 (Obsolete Pfam Family)	6	1.905	PF10518 (TAT_signal)	2	0.635	PF13618 (Gluconate_2-dh3)	1	0.317
F048881	Y	147	PF07726 (AAA_3)	140	95.238	PF01078 (Mg_chelatase)	2	1.361	PF08546 (ApbA_C)	2	1.361	PF00034 (Cytochrom_C)	1	0.68	PF13365 (Trypsin_2)	1	0.68
F023889	Y	208	PF00486 (Trans_reg_C)	198	95.192	PF07995 (GSDH)	1	0.481	PF12700 (HlyD_2)	1	0.481	PF07690 (MFS_1)	1	0.481	PF07485 (DUF1529)	1	0.481
F019691	Y	228	PF01799 (Fer2_2)	217	95.175	PF02738 (MoCoBD_1)	2	0.877	PF00582 (Usp)	1	0.439	PF01551 (Peptidase_M23)	1	0.439	PF00326 (Peptidase_S9)	1	0.439
F013605	Y	269	PF03719 (Ribosomal_S5_C)	256	95.167	PF00333 (Ribosomal_S5)	12	4.461	PF00171 (Aldedh)	1	0.372
F038857	Y	165	PF02880 (PGM_PMM_III)	157	95.152	PF00809 (Pterin_bind)	3	1.818	PF00004 (AAA)	1	0.606	PF06480 (FtsH_ext)	1	0.606	PF01171 (ATP_bind_3)	1	0.606
F052218	Y	143	PF08281 (Sigma70_r4_2)	136	95.105	PF09601 (DUF2459)	1	0.699	PF13432 (TPR_16)	1	0.699	PF03484 (B5)	1	0.699	PF01902 (Diphthami_syn_2)	1	0.699
F101215	Y	102	PF13640 (2OG-FeII_Oxy_3)	97	95.098	PF16724 (T4-gp15_tss)	3	2.941	PF13759 (2OG-FeII_Oxy_5)	1	0.98
F101392	Y	102	PF00355 (Rieske)	97	95.098	PF00120 (Gln-synt_C)	1	0.98	PF01557 (FAA_hydrolase)	1	0.98	PF00330 (Aconitase)	1	0.98	PF03706 (LPG_synthase_TM)	1	0.98
F020415	Y	224	PF01494 (FAD_binding_3)	213	95.089	PF09084 (NMT1)	2	0.893	PF02776 (TPP_enzyme_N)	2	0.893	PF13620 (CarboxypepD_reg)	1	0.446	PF13561 (adh_short_C2)	1	0.446
F103699	Y	101	PF01039 (Carboxyl_trans)	96	95.05	PF00930 (DPPIV_N)	1	0.99	PF00830 (Ribosomal_L28)	1	0.99	PF00326 (Peptidase_S9)	1	0.99	PF02786 (CPSase_L_D2)	1	0.99
F053564	N	141	PF10431 (ClpB_D2-small)	134	95.035	PF00550 (PP-binding)	1	0.709	PF01327 (Pep_deformylase)	1	0.709	PF01556 (DnaJ_C)	1	0.709	PF13640 (2OG-FeII_Oxy_3)	1	0.709
F105319	Y	100	PF04715 (Anth_synt_I_N)	95	95	PF07883 (Cupin_2)	3	3	PF00005 (ABC_tran)	1	1	PF01642 (MM_CoA_mutase)	1	1
F073403	Y	120	PF07811 (TadE)	114	95	PF13614 (AAA_31)	2	1.667	PF01738 (DLH)	1	0.833
F017563	Y	240	PF13620 (CarboxypepD_reg)	228	95	PF13180 (PDZ_2)	4	1.667	PF00595 (PDZ)	1	0.417	PF13431 (TPR_17)	1	0.417	PF00950 (ABC-3)	1	0.417
F105224	N	100	PF00909 (Ammonium_transp)	95	95	PF05193 (Peptidase_M16_C)	1	1	PF02622 (DUF179)	1	1	PF00117 (GATase)	1	1	PF02894 (GFO_IDH_MocA_C)	1	1
F106007	N	100	PF02954 (HTH_8)	95	95	PF13188 (PAS_8)	1	1	PF00158 (Sigma54_activat)	1	1	PF04343 (DUF488)	1	1	PF03167 (UDG)	1	1
F073318	Y	120	PF00486 (Trans_reg_C)	114	95	PF14385 (DUF4416)	1	0.833	PF00672 (HAMP)	1	0.833	PF04226 (Transgly_assoc)	1	0.833
F041962	Y	159	PF00303 (Thymidylat_synt)	151	94.969	PF01593 (Amino_oxidase)	1	0.629	PF13340 (DUF4096)	1	0.629	PF01047 (MarR)	1	0.629	PF13488 (Gly-zipper_Omp)	1	0.629
F042003	Y	159	PF04107 (GCS2)	151	94.969	PF00730 (HhH-GPD)	1	0.629	PF00361 (Proton_antipo_M)	1	0.629	PF06841 (Phage_T4_gp19)	1	0.629	PF00499 (Oxidored_q3)	1	0.629
F074402	Y	119	PF04295 (GD_AH_C)	113	94.958	PF03601 (Cons_hypoth698)	3	2.521	PF08666 (SAF)	2	1.681
F074927	Y	119	PF05362 (Lon_C)	113	94.958	PF13683 (rve_3)	1	0.84	PF07676 (PD40)	1	0.84	PF00004 (AAA)	1	0.84
F055904	Y	138	PF00486 (Trans_reg_C)	131	94.928	PF08240 (ADH_N)	1	0.725	PF03721 (UDPG_MGDP_dh_N)	1	0.725	PF08669 (GCV_T_C)	1	0.725	PF00482 (T2SSF)	1	0.725
F077412	Y	117	PF02073 (Peptidase_M29)	111	94.872
F080455	Y	115	PF00133 (tRNA-synt_1)	109	94.783	PF08264 (Anticodon_1)	3	2.609	PF10458 (Val_tRNA-synt_C)	1	0.87
F079885	Y	115	PF00266 (Aminotran_5)	109	94.783	PF01592 (NifU_N)	2	1.739	PF04386 (SspB)	1	0.87	PF00111 (Fer2)	1	0.87
F080010	Y	115	PF00741 (Gas_vesicle)	109	94.783
F059244	Y	134	PF04012 (PspA_IM30)	127	94.776	PF09084 (NMT1)	4	2.985	PF00005 (ABC_tran)	1	0.746	PF12974 (Phosphonate-bd)	1	0.746
F045220	Y	153	PF02687 (FtsX)	145	94.771	PF00005 (ABC_tran)	2	1.307	PF13472 (Lipase_GDSL_2)	1	0.654	PF12587 (DUF3761)	1	0.654
F083107	Y	113	PF08402 (TOBE_2)	107	94.69	PF00202 (Aminotran_3)	4	3.54	PF00005 (ABC_tran)	1	0.885	PF00155 (Aminotran_1_2)	1	0.885
F083032	Y	113	PF01012 (ETF)	107	94.69	PF01022 (HTH_5)	2	1.77	PF08327 (AHSA1)	1	0.885
F083805	Y	112	PF01695 (IstB_IS21)	106	94.643	PF04011 (LemA)	1	0.893	PF09363 (XFP_C)	1	0.893	PF02899 (Phage_int_SAM_1)	1	0.893	PF02518 (HATPase_c)	1	0.893
F086009	Y	111	PF00486 (Trans_reg_C)	105	94.595	PF09594 (GT87)	4	3.604	PF13489 (Methyltransf_23)	2	1.802
F085654	Y	111	PF00574 (CLP_protease)	105	94.595	PF00201 (UDPGT)	2	1.802	PF12728 (HTH_17)	1	0.901	PF01053 (Cys_Met_Meta_PP)	1	0.901
F038356	Y	166	PF04519 (Bactofilin)	157	94.578	PF13378 (MR_MLE_C)	6	3.614	PF07714 (PK_Tyr_Ser-Thr)	1	0.602	PF13462 (Thioredoxin_4)	1	0.602	PF16901 (DAO_C)	1	0.602
F064135	Y	129	PF08281 (Sigma70_r4_2)	122	94.574	PF04851 (ResIII)	4	3.101	PF00270 (DEAD)	1	0.775	PF00171 (Aldedh)	1	0.775	PF00271 (Helicase_C)	1	0.775
F086462	Y	110	PF03743 (TrbI)	104	94.545	PF03524 (CagX)	4	3.636	PF04335 (VirB8)	1	0.909
F065067	Y	128	PF00990 (GGDEF)	121	94.531	PF01118 (Semialdhyde_dh)	3	2.344	PF07690 (MFS_1)	1	0.781
F064904	Y	128	PF06421 (LepA_C)	121	94.531	PF05768 (Glrx-like)	2	1.562	PF00009 (GTP_EFTU)	1	0.781	PF13365 (Trypsin_2)	1	0.781	PF17188 (MucB_RseB_C)	1	0.781
F064886	Y	128	PF13884 (Peptidase_S74)	121	94.531	PF07661 (MORN_2)	2	1.562
F049835	Y	146	PF01464 (SLT)	138	94.521	PF03743 (TrbI)	1	0.685	PF13424 (TPR_12)	1	0.685	PF13683 (rve_3)	1	0.685	PF01408 (GFO_IDH_MocA)	1	0.685
F031535	N	182	PF00578 (AhpC-TSA)	172	94.505	PF01977 (UbiD)	6	3.297	PF04055 (Radical_SAM)	2	1.099	PF01791 (DeoC)	1	0.549
F088222	N	109	PF13911 (AhpC-TSA_2)	103	94.495
F065764	Y	127	PF00486 (Trans_reg_C)	120	94.488	PF04116 (FA_hydroxylase)	1	0.787	PF02321 (OEP)	1	0.787	PF04055 (Radical_SAM)	1	0.787	PF04185 (Phosphoesterase)	1	0.787
F050822	Y	144	PF01255 (Prenyltransf)	136	94.444	PF00977 (His_biosynth)	4	2.778
F040285	Y	162	PF08240 (ADH_N)	153	94.444	PF13823 (ADH_N_assoc)	4	2.469	PF07883 (Cupin_2)	2	1.235
F089990	Y	108	PF02142 (MGS)	102	94.444	PF13561 (adh_short_C2)	2	1.852	PF02910 (Succ_DH_flav_C)	1	0.926	PF01435 (Peptidase_M48)	1	0.926
F090189	Y	108	PF13400 (Tad)	102	94.444	PF16976 (RcpC)	2	1.852	PF01656 (CbiA)	1	0.926	PF13614 (AAA_31)	1	0.926
F090795	Y	108	PF01297 (ZnuA)	102	94.444	PF00950 (ABC-3)	2	1.852	PF01047 (MarR)	1	0.926	PF13620 (CarboxypepD_reg)	1	0.926
F089775	Y	108	PF14329 (DUF4386)	102	94.444	PF08448 (PAS_4)	1	0.926	PF04202 (Mfp-3)	1	0.926	PF14342 (DUF4396)	1	0.926	PF00440 (TetR_N)	1	0.926
F051746	Y	143	PF00528 (BPD_transp_1)	135	94.406	PF13416 (SBP_bac_8)	4	2.797	PF08402 (TOBE_2)	3	2.098
F067861	Y	125	PF02653 (BPD_transp_2)	118	94.4	PF13458 (Peripla_BP_6)	2	1.6	PF04239 (DUF421)	1	0.8
F092516	N	107	PF03524 (CagX)	101	94.393	PF02534 (T4SS-DNA_transf)	1	0.935
F041290	Y	160	PF01478 (Peptidase_A24)	151	94.375	PF04964 (Flp_Fap)	4	2.5	PF01642 (MM_CoA_mutase)	1	0.625	PF01584 (CheW)	1	0.625	PF02954 (HTH_8)	1	0.625
F052760	Y	142	PF00296 (Bac_luciferase)	134	94.366	PF11941 (DUF3459)	2	1.408	PF03972 (MmgE_PrpD)	1	0.704	PF09084 (NMT1)	1	0.704	PF13090 (PP_kinase_C)	1	0.704
F069395	Y	124	PF08281 (Sigma70_r4_2)	117	94.355	PF07883 (Cupin_2)	2	1.613	PF03279 (Lip_A_acyltrans)	2	1.613	PF01266 (DAO)	1	0.806	PF14257 (DUF4349)	1	0.806
F069432	Y	124	PF13400 (Tad)	117	94.355	PF11175 (DUF2961)	1	0.806	PF09360 (zf-CDGSH)	1	0.806	PF04101 (Glyco_tran_28_C)	1	0.806	PF07811 (TadE)	1	0.806
F033746	Y	176	PF03091 (CutA1)	166	94.318	PF00005 (ABC_tran)	5	2.841	PF01594 (AI-2E_transport)	3	1.705	PF07755 (DUF1611)	1	0.568	PF00563 (EAL)	1	0.568
F096260	Y	105	PF02515 (CoA_transf_3)	99	94.286	PF12172 (DUF35_N)	2	1.905	PF11005 (DUF2844)	1	0.952
F095279	N	105	PF01695 (IstB_IS21)	99	94.286	PF11950 (DUF3467)	1	0.952	PF00665 (rve)	1	0.952	PF13518 (HTH_28)	1	0.952	PF12728 (HTH_17)	1	0.952
F071681	Y	122	PF01494 (FAD_binding_3)	115	94.262	PF13564 (DoxX_2)	4	3.279	PF07992 (Pyr_redox_2)	1	0.82	PF13368 (Toprim_C_rpt)	1	0.82	PF07167 (PhaC_N)	1	0.82
F034169	Y	174	PF00266 (Aminotran_5)	164	94.253	PF00664 (ABC_membrane)	5	2.874	PF01381 (HTH_3)	1	0.575	PF02096 (60KD_IMP)	1	0.575	PF15723 (MqsR_toxin)	1	0.575
F054525	Y	139	PF02861 (Clp_N)	131	94.245	PF07724 (AAA_2)	3	2.158	PF10431 (ClpB_D2-small)	2	1.439	PF02577 (BFN_dom)	1	0.719	PF01936 (NYN)	1	0.719
F055174	Y	139	PF01977 (UbiD)	131	94.245	PF06750 (DiS_P_DiS)	1	0.719	PF02800 (Gp_dh_C)	1	0.719	PF01478 (Peptidase_A24)	1	0.719	PF02518 (HATPase_c)	1	0.719
F097821	Y	104	PF00528 (BPD_transp_1)	98	94.231	PF13416 (SBP_bac_8)	4	3.846
F099385	Y	103	PF03054 (tRNA_Me_trans)	97	94.175	PF03330 (DPBB_1)	1	0.971
F073152	Y	120	PF01182 (Glucosamine_iso)	113	94.167	PF01370 (Epimerase)	3	2.5	PF02683 (DsbD)	1	0.833	PF00196 (GerE)	1	0.833	PF01738 (DLH)	1	0.833
F073960	Y	120	PF05717 (TnpB_IS66)	113	94.167	PF13518 (HTH_28)	2	1.667	PF04230 (PS_pyruv_trans)	1	0.833
F057478	Y	136	PF05746 (DALR_1)	128	94.118	PF02091 (tRNA-synt_2e)	3	2.206	PF12169 (DNA_pol3_gamma3)	1	0.735	PF14346 (DUF4398)	1	0.735	PF13511 (DUF4124)	1	0.735
F100304	Y	102	PF00085 (Thioredoxin)	96	94.118
F100449	Y	102	PF00115 (COX1)	96	94.118
F008166	Y	338	PF00005 (ABC_tran)	318	94.083	PF07883 (Cupin_2)	4	1.183	PF02653 (BPD_transp_2)	4	1.183	PF12270 (Cyt_c_ox_IV)	1	0.296	PF01717 (Meth_synt_2)	1	0.296
F103471	Y	101	PF03331 (LpxC)	95	94.059	PF12327 (FtsZ_C)	5	4.95	PF07517 (SecA_DEAD)	1	0.99
F102992	Y	101	PF03030 (H_PPase)	95	94.059	PF00375 (SDF)	2	1.98	PF01521 (Fe-S_biosyn)	1	0.99	PF01618 (MotA_ExbB)	1	0.99
F103340	Y	101	PF14224 (DUF4331)	95	94.059	PF00005 (ABC_tran)	1	0.99
F046618	Y	151	PF14332 (DUF4388)	142	94.04	PF09084 (NMT1)	2	1.325	PF13379 (NMT1_2)	2	1.325	PF17203 (sCache_3_2)	2	1.325
F059210	Y	134	PF00486 (Trans_reg_C)	126	94.03	PF07485 (DUF1529)	3	2.239	PF00072 (Response_reg)	2	1.493	PF13531 (SBP_bac_11)	1	0.746	PF00083 (Sugar_tr)	1	0.746
F106022	Y	100	PF00486 (Trans_reg_C)	94	94	PF16870 (OxoGdeHyase_C)	4	4	PF00072 (Response_reg)	1	1	PF00069 (Pkinase)	1	1
F106050	Y	100	PF13490 (zf-HC2)	94	94	PF00072 (Response_reg)	1	1	PF13305 (TetR_C_33)	1	1	PF13620 (CarboxypepD_reg)	1	1	PF01850 (PIN)	1	1
F030958	N	183	PF03524 (CagX)	172	93.989	PF04335 (VirB8)	5	2.732	PF04610 (TrbL)	2	1.093	PF14602 (Hexapep_2)	1	0.546
F078754	Y	116	PF00296 (Bac_luciferase)	109	93.966	PF11258 (DUF3048)	5	4.31	PF01061 (ABC2_membrane)	1	0.862	PF01066 (CDP-OH_P_transf)	1	0.862
F078737	Y	116	PF04295 (GD_AH_C)	109	93.966	PF08666 (SAF)	2	1.724	PF02776 (TPP_enzyme_N)	2	1.724	PF03601 (Cons_hypoth698)	1	0.862
F047768	Y	149	PF02653 (BPD_transp_2)	140	93.96	PF13458 (Peripla_BP_6)	4	2.685
F060852	N	132	PF12684 (DUF3799)	124	93.939	PF03837 (RecT)	4	3.03
F061178	Y	132	PF00106 (adh_short)	124	93.939	PF01047 (MarR)	2	1.515	PF08659 (KR)	1	0.758	PF09985 (Glucodextran_C)	1	0.758	PF02595 (Gly_kinase)	1	0.758
F026380	Y	198	PF07859 (Abhydrolase_3)	186	93.939	PF01053 (Cys_Met_Meta_PP)	2	1.01	PF00282 (Pyridoxal_deC)	2	1.01	PF02771 (Acyl-CoA_dh_N)	1	0.505	PF12535 (Nudix_N)	1	0.505
F022475	Y	214	PF01740 (STAS)	201	93.925	PF13581 (HATPase_c_2)	3	1.402	PF00535 (Glycos_transf_2)	2	0.935	PF07690 (MFS_1)	2	0.935	PF12700 (HlyD_2)	1	0.467
F048191	Y	148	PF13474 (SnoaL_3)	139	93.919	PF02585 (PIG-L)	1	0.676	PF01740 (STAS)	1	0.676	PF01810 (LysE)	1	0.676	PF03781 (FGE-sulfatase)	1	0.676
F079452	Y	115	PF13732 (DUF4162)	108	93.913	PF00005 (ABC_tran)	5	4.348
F062208	Y	131	PF02653 (BPD_transp_2)	123	93.893	PF00005 (ABC_tran)	3	2.29	PF12826 (HHH_2)	1	0.763
F049026	Y	147	PF07068 (Gp23)	138	93.878	PF13759 (2OG-FeII_Oxy_5)	2	1.361	PF01521 (Fe-S_biosyn)	1	0.68	PF04851 (ResIII)	1	0.68	PF13640 (2OG-FeII_Oxy_3)	1	0.68
F081186	Y	114	PF02771 (Acyl-CoA_dh_N)	107	93.86	PF13549 (ATP-grasp_5)	2	1.754	PF00441 (Acyl-CoA_dh_1)	1	0.877	PF13416 (SBP_bac_8)	1	0.877	PF13607 (Succ_CoA_lig)	1	0.877
F081064	N	114	PF01973 (MptE-like)	107	93.86	PF09588 (YqaJ)	1	0.877	PF13884 (Peptidase_S74)	1	0.877
F032803	Y	179	PF08281 (Sigma70_r4_2)	168	93.855	PF05193 (Peptidase_M16_C)	4	2.235	PF00675 (Peptidase_M16)	2	1.117	PF12911 (OppC_N)	1	0.559	PF01053 (Cys_Met_Meta_PP)	1	0.559
F063148	Y	130	PF00313 (CSD)	122	93.846	PF00076 (RRM_1)	2	1.538	PF00474 (SSF)	1	0.769	PF04851 (ResIII)	1	0.769
F082234	Y	113	PF02467 (Whib)	106	93.805	PF05257 (CHAP)	5	4.425	PF02945 (Endonuclease_7)	1	0.885
F083086	Y	113	PF00072 (Response_reg)	106	93.805	PF05036 (SPOR)	1	0.885	PF04253 (TFR_dimer)	1	0.885	PF01266 (DAO)	1	0.885	PF00083 (Sugar_tr)	1	0.885
F083088	Y	113	PF00486 (Trans_reg_C)	106	93.805	PF00072 (Response_reg)	1	0.885
F063635	Y	129	PF00128 (Alpha-amylase)	121	93.798	PF06315 (AceK_kinase)	7	5.426
F064148	N	129	PF00486 (Trans_reg_C)	121	93.798	PF00196 (GerE)	5	3.876	PF07238 (PilZ)	1	0.775	PF02685 (Glucokinase)	1	0.775	PF00528 (BPD_transp_1)	1	0.775
F064169	Y	129	PF12732 (YtxH)	121	93.798	PF03631 (Virul_fac_BrkB)	5	3.876	PF07394 (DUF1501)	1	0.775
F063790	Y	129	PF04226 (Transgly_assoc)	121	93.798	PF00072 (Response_reg)	1	0.775
F084028	Y	112	PF01019 (G_glu_transpept)	105	93.75	PF00578 (AhpC-TSA)	1	0.893	PF13823 (ADH_N_assoc)	1	0.893
F041913	Y	159	PF00005 (ABC_tran)	149	93.711	PF12698 (ABC2_membrane_3)	3	1.887	PF12679 (ABC2_membrane_2)	3	1.887	PF12730 (ABC2_membrane_4)	1	0.629	PF00873 (ACR_tran)	1	0.629
F052108	Y	143	PF11734 (TilS_C)	134	93.706	PF01171 (ATP_bind_3)	3	2.098	PF07973 (tRNA_SAD)	2	1.399	PF03129 (HGTP_anticodon)	2	1.399	PF00436 (SSB)	1	0.699
F009547	Y	316	PF00227 (Proteasome)	296	93.671	PF05199 (GMC_oxred_C)	5	1.582	PF07963 (N_methyl)	2	0.633	PF13561 (adh_short_C2)	2	0.633	PF07728 (AAA_5)	1	0.316
F052755	Y	142	PF08281 (Sigma70_r4_2)	133	93.662	PF13586 (DDE_Tnp_1_2)	1	0.704	PF13808 (DDE_Tnp_1_assoc)	1	0.704	PF13340 (DUF4096)	1	0.704	PF03473 (MOSC)	1	0.704
F087532	Y	110	PF02653 (BPD_transp_2)	103	93.636	PF02771 (Acyl-CoA_dh_N)	3	2.727	PF14559 (TPR_19)	2	1.818	PF05168 (HEPN)	1	0.909	PF07969 (Amidohydro_3)	1	0.909
F029498	Y	188	PF08281 (Sigma70_r4_2)	176	93.617	PF07690 (MFS_1)	4	2.128	PF05237 (Obsolete Pfam Family)	2	1.064	PF04542 (Sigma70_r2)	1	0.532	PF00899 (ThiF)	1	0.532
F067388	N	125	PF03719 (Ribosomal_S5_C)	117	93.6	PF00333 (Ribosomal_S5)	8	6.4
F088375	Y	109	PF08281 (Sigma70_r4_2)	102	93.578	PF01687 (Flavokinase)	2	1.835	PF07040 (DUF1326)	1	0.917	PF09210 (BE_C)	1	0.917	PF04542 (Sigma70_r2)	1	0.917
F090765	N	108	PF00266 (Aminotran_5)	101	93.519	PF02082 (Rrf2)	3	2.778	PF00012 (HSP70)	1	0.926	PF01592 (NifU_N)	1	0.926
F022052	Y	216	PF01202 (SKI)	202	93.519	PF01594 (AI-2E_transport)	6	2.778	PF02774 (Semialdhyde_dhC)	2	0.926	PF01118 (Semialdhyde_dh)	1	0.463	PF02515 (CoA_transf_3)	1	0.463
F090528	N	108	PF08281 (Sigma70_r4_2)	101	93.519	PF03706 (LPG_synthase_TM)	3	2.778	PF06739 (SBBP)	1	0.926
F021968	Y	216	PF07068 (Gp23)	202	93.519	PF11056 (UvsY)	4	1.852	PF04851 (ResIII)	2	0.926
F025813	Y	200	PF00497 (SBP_bac_3)	187	93.5	PF00848 (Ring_hydroxyl_A)	6	3	PF05721 (PhyH)	1	0.5	PF03706 (LPG_synthase_TM)	1	0.5	PF00005 (ABC_tran)	1	0.5
F070244	Y	123	PF02518 (HATPase_c)	115	93.496	PF00072 (Response_reg)	2	1.626	PF01103 (Omp85)	2	1.626	PF01594 (AI-2E_transport)	1	0.813	PF00975 (Thioesterase)	1	0.813
F070266	Y	123	PF03952 (Enolase_N)	115	93.496	PF05708 (Peptidase_C92)	1	0.813	PF01663 (Phosphodiest)	1	0.813	PF00113 (Enolase_C)	1	0.813	PF02896 (PEP-utilizers_C)	1	0.813
F055937	N	138	PF00696 (AA_kinase)	129	93.478	PF02629 (CoA_binding)	4	2.899
F026052	Y	199	PF05199 (GMC_oxred_C)	186	93.467	PF00106 (adh_short)	1	0.503	PF02604 (PhdYeFM_antitox)	1	0.503	PF13620 (CarboxypepD_reg)	1	0.503	PF07452 (CHRD)	1	0.503
F091734	Y	107	PF02812 (ELFV_dehydrog_N)	100	93.458	PF10023 (Aminopep)	4	3.738
F092794	Y	107	PF05853 (BKACE)	100	93.458	PF01614 (IclR)	2	1.869	PF12911 (OppC_N)	1	0.935	PF00596 (Aldolase_II)	1	0.935	PF12697 (Abhydrolase_6)	1	0.935
F056611	Y	137	PF02467 (Whib)	128	93.431	PF05257 (CHAP)	4	2.92	PF02945 (Endonuclease_7)	1	0.73	PF00082 (Peptidase_S8)	1	0.73
F045965	Y	152	PF00005 (ABC_tran)	142	93.421	PF01061 (ABC2_membrane)	4	2.632	PF08032 (SpoU_sub_bind)	1	0.658	PF00004 (AAA)	1	0.658	PF12802 (MarR_2)	1	0.658
F045784	Y	152	PF01695 (IstB_IS21)	142	93.421	PF00589 (Phage_integrase)	2	1.316	PF13620 (CarboxypepD_reg)	1	0.658	PF16793 (RepB_primase)	1	0.658	PF05717 (TnpB_IS66)	1	0.658
F093044	Y	106	PF00486 (Trans_reg_C)	99	93.396	PF02424 (ApbE)	3	2.83	PF01512 (Complex1_51K)	2	1.887	PF01794 (Ferric_reduct)	1	0.943	PF14417 (MEDS)	1	0.943
F093267	Y	106	PF05362 (Lon_C)	99	93.396	PF00912 (Transgly)	2	1.887	PF00406 (ADK)	2	1.887	PF05690 (ThiG)	1	0.943	PF04545 (Sigma70_r4)	1	0.943
F072615	Y	121	PF07969 (Amidohydro_3)	113	93.388	PF13620 (CarboxypepD_reg)	3	2.479	PF16933 (PelG)	1	0.826
F027035	Y	196	PF12679 (ABC2_membrane_2)	183	93.367	PF01433 (Peptidase_M1)	11	5.612	PF08281 (Sigma70_r4_2)	1	0.51	PF00999 (Na_H_Exchanger)	1	0.51
F027274	Y	195	PF13672 (PP2C_2)	182	93.333	PF00929 (RNase_T)	9	4.615	PF13458 (Peripla_BP_6)	1	0.513	PF13089 (PP_kinase_N)	1	0.513	PF03480 (DctP)	1	0.513
F095841	Y	105	PF01156 (IU_nuc_hydro)	98	93.333	PF00654 (Voltage_CLC)	1	0.952	PF13620 (CarboxypepD_reg)	1	0.952	PF13432 (TPR_16)	1	0.952	PF13483 (Lactamase_B_3)	1	0.952
F095569	Y	105	PF00118 (Cpn60_TCP1)	98	93.333
F047930	Y	149	PF00486 (Trans_reg_C)	139	93.289	PF13419 (HAD_2)	4	2.685	PF13186 (SPASM)	2	1.342	PF05402 (PqqD)	1	0.671	PF03544 (TonB_C)	1	0.671
F059397	Y	134	PF08281 (Sigma70_r4_2)	125	93.284	PF07883 (Cupin_2)	4	2.985	PF00202 (Aminotran_3)	1	0.746	PF06441 (EHN)	1	0.746	PF04545 (Sigma70_r4)	1	0.746
F058812	N	134	PF14550 (Peptidase_S78_2)	125	93.284
F020618	Y	223	PF13620 (CarboxypepD_reg)	208	93.274	PF00781 (DAGK_cat)	10	4.484	PF04909 (Amidohydro_2)	2	0.897	PF00293 (NUDIX)	1	0.448	PF00589 (Phage_integrase)	1	0.448
F097823	Y	104	PF12911 (OppC_N)	97	93.269	PF00528 (BPD_transp_1)	2	1.923	PF00005 (ABC_tran)	1	0.962	PF08352 (oligo_HPY)	1	0.962	PF00652 (Ricin_B_lectin)	1	0.962
F020735	Y	222	PF00510 (COX3)	207	93.243	PF00115 (COX1)	6	2.703	PF00116 (COX2)	3	1.351	PF13442 (Cytochrome_CBB3)	2	0.901	PF02901 (PFL-like)	1	0.45
F005481	Y	399	PF06421 (LepA_C)	372	93.233	PF17188 (MucB_RseB_C)	7	1.754	PF08281 (Sigma70_r4_2)	4	1.003	PF00717 (Peptidase_S24)	3	0.752	PF02910 (Succ_DH_flav_C)	2	0.501
F100056	Y	103	PF00437 (T2SSE)	96	93.204	PF00248 (Aldo_ket_red)	1	0.971	PF07883 (Cupin_2)	1	0.971	PF00441 (Acyl-CoA_dh_1)	1	0.971	PF00132 (Hexapep)	1	0.971
F061097	Y	132	PF14341 (PilX_N)	123	93.182	PF13419 (HAD_2)	1	0.758	PF11376 (DUF3179)	1	0.758
F049454	Y	146	PF11104 (PilM_2)	136	93.151	PF12728 (HTH_17)	7	4.795	PF03783 (CsgG)	1	0.685	PF07681 (DoxX)	1	0.685
F034359	Y	175	PF00430 (ATP-synt_B)	163	93.143	PF00213 (OSCP)	4	2.286	PF13662 (Toprim_4)	1	0.571	PF13442 (Cytochrome_CBB3)	1	0.571	PF00884 (Sulfatase)	1	0.571
F101655	Y	102	PF03739 (LptF_LptG)	95	93.137	PF04828 (GFA)	4	3.922	PF02146 (SIR2)	1	0.98	PF05299 (Peptidase_M61)	1	0.98
F100484	Y	102	PF06723 (MreB_Mbl)	95	93.137	PF02686 (Glu-tRNAGln)	3	2.941	PF01425 (Amidase)	2	1.961	PF13177 (DNA_pol3_delta2)	1	0.98
F100931	Y	102	PF14550 (Peptidase_S78_2)	95	93.137	PF06074 (DUF935)	1	0.98	PF10651 (BppU_N)	1	0.98
F100415	N	102	PF00580 (UvrD-helicase)	95	93.137	PF12705 (PDDEXK_1)	1	0.98
F041378	Y	160	PF00164 (Ribosom_S12_S23)	149	93.125	PF00177 (Ribosomal_S7)	6	3.75	PF04998 (RNA_pol_Rpb1_5)	5	3.125
F041339	Y	160	PF04545 (Sigma70_r4)	149	93.125	PF04542 (Sigma70_r2)	2	1.25	PF00291 (PALP)	1	0.625	PF02599 (CsrA)	1	0.625	PF08281 (Sigma70_r4_2)	1	0.625
F029165	Y	189	PF05639 (Pup)	176	93.122	PF03136 (Pup_ligase)	11	5.82	PF16450 (Prot_ATP_ID_OB)	1	0.529	PF00004 (AAA)	1	0.529
F021612	Y	218	PF03544 (TonB_C)	203	93.119	PF03350 (UPF0114)	1	0.459	PF02518 (HATPase_c)	1	0.459	PF00589 (Phage_integrase)	1	0.459
F050289	Y	145	PF02142 (MGS)	135	93.103	PF01435 (Peptidase_M48)	3	2.069	PF07085 (DRTGG)	1	0.69	PF13561 (adh_short_C2)	1	0.69	PF03641 (Lysine_decarbox)	1	0.69
F016554	Y	246	PF02784 (Orn_Arg_deC_N)	229	93.089	PF01513 (NAD_kinase)	7	2.846	PF01728 (FtsJ)	2	0.813	PF08241 (Methyltransf_11)	1	0.407	PF06831 (H2TH)	1	0.407
F016541	Y	246	PF00027 (cNMP_binding)	229	93.089	PF16363 (GDP_Man_Dehyd)	5	2.033	PF13683 (rve_3)	2	0.813	PF00579 (tRNA-synt_1b)	1	0.407	PF06078 (DUF937)	1	0.407
F103865	Y	101	PF08281 (Sigma70_r4_2)	94	93.069	PF03544 (TonB_C)	2	1.98	PF00491 (Arginase)	2	1.98	PF12704 (MacB_PCD)	1	0.99
F103511	Y	101	PF00883 (Peptidase_M17)	94	93.069	PF07991 (IlvN)	2	1.98	PF07690 (MFS_1)	1	0.99	PF00682 (HMGL-like)	1	0.99	PF11821 (ActD)	1	0.99
F103936	Y	101	PF10387 (DUF2442)	94	93.069	PF02867 (Ribonuc_red_lgC)	2	1.98	PF07394 (DUF1501)	1	0.99	PF00501 (AMP-binding)	1	0.99
F035089	Y	173	PF02417 (Chromate_transp)	161	93.064	PF03150 (CCP_MauG)	2	1.156	PF06707 (DUF1194)	2	1.156	PF01925 (TauE)	1	0.578	PF13414 (TPR_11)	1	0.578
F009552	Y	316	PF00005 (ABC_tran)	294	93.038	PF00989 (PAS)	2	0.633	PF12704 (MacB_PCD)	2	0.633	PF14067 (LssY_C)	2	0.633	PF02518 (HATPase_c)	2	0.633
F030027	Y	186	PF08483 (Obsolete Pfam Family)	173	93.011	PF01695 (IstB_IS21)	2	1.075	PF00665 (rve)	2	1.075	PF13091 (PLDc_2)	1	0.538	PF02195 (ParBc)	1	0.538
F105999	Y	100	PF08281 (Sigma70_r4_2)	93	93	PF00501 (AMP-binding)	1	1	PF05936 (T6SS_VasE)	1	1	PF12680 (SnoaL_2)	1	1	PF10518 (TAT_signal)	1	1
F043143	Y	157	PF00768 (Peptidase_S11)	146	92.994	PF03841 (SelA)	5	3.185	PF13411 (MerR_1)	1	0.637
F064774	Y	128	PF01695 (IstB_IS21)	119	92.969	PF13620 (CarboxypepD_reg)	2	1.562	PF13551 (HTH_29)	1	0.781	PF00665 (rve)	1	0.781	PF01527 (HTH_Tnp_1)	1	0.781
F052403	Y	142	PF06508 (QueC)	132	92.958	PF04055 (Radical_SAM)	3	2.113	PF13394 (Fer4_14)	2	1.408	PF01242 (PTPS)	2	1.408	PF01564 (Spermine_synth)	1	0.704
F043221	N	156	PF13385 (Laminin_G_3)	145	92.949
F010905	Y	297	PF07676 (PD40)	276	92.929	PF13601 (HTH_34)	2	0.673	PF13485 (Peptidase_MA_2)	2	0.673	PF00892 (EamA)	2	0.673	PF05193 (Peptidase_M16_C)	1	0.337
F082708	N	113	PF03237 (Terminase_6N)	105	92.92
F065396	Y	127	PF08806 (Sep15_SelM)	118	92.913
F037304	Y	168	PF13401 (AAA_22)	156	92.857	PF02492 (cobW)	5	2.976	PF11798 (IMS_HHH)	2	1.19	PF16537 (T2SSB)	1	0.595	PF07969 (Amidohydro_3)	1	0.595
F023641	Y	209	PF04012 (PspA_IM30)	194	92.823	PF09084 (NMT1)	6	2.871	PF00005 (ABC_tran)	3	1.435	PF00497 (SBP_bac_3)	2	0.957	PF12974 (Phosphonate-bd)	1	0.478
F023548	Y	209	PF06723 (MreB_Mbl)	194	92.823	PF04085 (MreC)	3	1.435	PF13231 (PMT_2)	2	0.957	PF04773 (FecR)	2	0.957	PF00171 (Aldedh)	2	0.957
F045311	Y	153	PF03279 (Lip_A_acyltrans)	142	92.81	PF13231 (PMT_2)	7	4.575	PF02366 (PMT)	2	1.307	PF13249 (SQHop_cyclase_N)	1	0.654	PF04613 (LpxD)	1	0.654
F067584	Y	125	PF08281 (Sigma70_r4_2)	116	92.8	PF01336 (tRNA_anti-codon)	7	5.6	PF04542 (Sigma70_r2)	1	0.8	PF12704 (MacB_PCD)	1	0.8
F068196	Y	125	PF00486 (Trans_reg_C)	116	92.8	PF01058 (Oxidored_q6)	2	1.6	PF00196 (GerE)	1	0.8	PF08940 (DUF1918)	1	0.8	PF00175 (NAD_binding_1)	1	0.8
F086048	Y	111	PF02776 (TPP_enzyme_N)	103	92.793	PF07991 (IlvN)	2	1.802	PF08352 (oligo_HPY)	1	0.901	PF03447 (NAD_binding_3)	1	0.901
F046033	Y	152	PF02954 (HTH_8)	141	92.763	PF08448 (PAS_4)	1	0.658	PF13439 (Glyco_transf_4)	1	0.658
F055514	Y	138	PF01381 (HTH_3)	128	92.754	PF14417 (MEDS)	2	1.449	PF07167 (PhaC_N)	1	0.725	PF08818 (DUF1801)	1	0.725	PF03452 (Anp1)	1	0.725
F055711	N	138	PF13191 (AAA_16)	128	92.754	PF01149 (Fapy_DNA_glyco)	1	0.725	PF00082 (Peptidase_S8)	1	0.725
F069169	Y	124	PF01381 (HTH_3)	115	92.742	PF00149 (Metallophos)	5	4.032	PF13360 (PQQ_2)	1	0.806	PF12697 (Abhydrolase_6)	1	0.806
F086844	Y	110	PF00154 (RecA)	102	92.727	PF00011 (HSP20)	1	0.909	PF07235 (DUF1427)	1	0.909	PF13640 (2OG-FeII_Oxy_3)	1	0.909	PF08529 (NusA_N)	1	0.909
F056989	Y	137	PF00486 (Trans_reg_C)	127	92.701	PF08850 (DUF1820)	4	2.92	PF08521 (2CSK_N)	3	2.19	PF13692 (Glyco_trans_1_4)	1	0.73	PF07963 (N_methyl)	1	0.73
F021369	Y	219	PF03100 (CcmE)	203	92.694	PF02899 (Phage_int_SAM_1)	2	0.913	PF01578 (Cytochrom_C_asm)	2	0.913	PF06144 (DNA_pol3_delta)	1	0.457	PF03255 (ACCA)	1	0.457
F070665	Y	123	PF00584 (SecE)	114	92.683	PF02357 (NusG)	3	2.439	PF00155 (Aminotran_1_2)	2	1.626	PF00962 (A_deaminase)	2	1.626	PF02641 (DUF190)	1	0.813
F070066	Y	123	PF07584 (BatA)	114	92.683	PF07690 (MFS_1)	1	0.813	PF02608 (Bmp)	1	0.813	PF00848 (Ring_hydroxyl_A)	1	0.813	PF13779 (DUF4175)	1	0.813
F028610	Y	191	PF00005 (ABC_tran)	177	92.67	PF00528 (BPD_transp_1)	7	3.665	PF07683 (CobW_C)	4	2.094	PF09084 (NMT1)	1	0.524	PF13692 (Glyco_trans_1_4)	1	0.524
F028875	Y	190	PF03471 (CorC_HlyC)	176	92.632	PF02518 (HATPase_c)	4	2.105	PF07963 (N_methyl)	2	1.053	PF00158 (Sigma54_activat)	1	0.526	PF02597 (ThiS)	1	0.526
F021749	Y	217	PF13620 (CarboxypepD_reg)	201	92.627	PF07722 (Peptidase_C26)	3	1.382	PF13185 (GAF_2)	2	0.922	PF02036 (SCP2)	1	0.461	PF07715 (Plug)	1	0.461
F090750	N	108	PF00498 (FHA)	100	92.593	PF08818 (DUF1801)	1	0.926	PF04672 (Methyltransf_19)	1	0.926	PF03450 (CO_deh_flav_C)	1	0.926	PF13026 (DUF3887)	1	0.926
F048513	Y	148	PF00909 (Ammonium_transp)	137	92.568	PF03734 (YkuD)	4	2.703	PF00543 (P-II)	2	1.351	PF12229 (PG_binding_4)	1	0.676	PF00581 (Rhodanese)	1	0.676
F092244	Y	107	PF01209 (Ubie_methyltran)	99	92.523	PF00528 (BPD_transp_1)	3	2.804	PF12911 (OppC_N)	2	1.869	PF01135 (PCMT)	1	0.935
F091548	Y	107	PF00581 (Rhodanese)	99	92.523	PF02771 (Acyl-CoA_dh_N)	2	1.869
F074066	N	120	PF02653 (BPD_transp_2)	111	92.5	PF00005 (ABC_tran)	3	2.5	PF02371 (Transposase_20)	1	0.833	PF09723 (Zn-ribbon_8)	1	0.833	PF07969 (Amidohydro_3)	1	0.833
F041093	Y	160	PF02954 (HTH_8)	148	92.5	PF08570 (DUF1761)	1	0.625	PF00158 (Sigma54_activat)	1	0.625	PF02310 (B12-binding)	1	0.625	PF00990 (GGDEF)	1	0.625
F015590	Y	253	PF12732 (YtxH)	234	92.49	PF03631 (Virul_fac_BrkB)	12	4.743	PF01435 (Peptidase_M48)	1	0.395	PF13857 (Ank_5)	1	0.395	PF02653 (BPD_transp_2)	1	0.395
F012691	Y	278	PF01042 (Ribonuc_L-PSP)	257	92.446	PF13442 (Cytochrome_CBB3)	3	1.079	PF13229 (Beta_helix)	1	0.36	PF12840 (HTH_20)	1	0.36	PF01694 (Rhomboid)	1	0.36
F074710	N	119	PF01906 (YbjQ_1)	110	92.437	PF00557 (Peptidase_M24)	1	0.84
F026293	Y	198	PF08281 (Sigma70_r4_2)	183	92.424	PF00158 (Sigma54_activat)	4	2.02	PF13490 (zf-HC2)	2	1.01	PF07631 (PSD4)	1	0.505	PF10531 (SLBB)	1	0.505
F061121	Y	132	PF01494 (FAD_binding_3)	122	92.424	PF13193 (AMP-binding_C)	2	1.515	PF01134 (GIDA)	1	0.758	PF01557 (FAA_hydrolase)	1	0.758	PF13564 (DoxX_2)	1	0.758
F023176	Y	211	PF01180 (DHO_dh)	195	92.417	PF01663 (Phosphodiest)	9	4.265	PF02729 (OTCace_N)	1	0.474	PF13499 (EF-hand_7)	1	0.474	PF00156 (Pribosyltran)	1	0.474
F023172	Y	211	PF00494 (SQS_PSY)	195	92.417	PF01593 (Amino_oxidase)	3	1.422	PF01904 (DUF72)	1	0.474	PF02371 (Transposase_20)	1	0.474	PF03308 (MeaB)	1	0.474
F035896	Y	171	PF02446 (Glyco_hydro_77)	158	92.398	PF00005 (ABC_tran)	3	1.754	PF09821 (AAA_assoc_C)	2	1.17	PF13561 (adh_short_C2)	1	0.585	PF05050 (Methyltransf_21)	1	0.585
F095268	Y	105	PF05137 (PilN)	97	92.381	PF11104 (PilM_2)	6	5.714	PF04612 (T2SSM)	1	0.952	PF13633 (Obsolete Pfam Family)	1	0.952
F095923	Y	105	PF00990 (GGDEF)	97	92.381	PF09360 (zf-CDGSH)	3	2.857	PF00581 (Rhodanese)	2	1.905	PF14464 (Prok-JAB)	1	0.952	PF02597 (ThiS)	1	0.952
F095657	Y	105	PF01464 (SLT)	97	92.381
F075788	Y	118	PF01098 (FTSW_RODA_SPOVE)	109	92.373	PF00905 (Transpeptidase)	6	5.085	PF03717 (PBP_dimer)	1	0.847	PF02698 (DUF218)	1	0.847	PF00923 (TAL_FSA)	1	0.847
F076538	Y	118	PF01042 (Ribonuc_L-PSP)	109	92.373	PF13620 (CarboxypepD_reg)	3	2.542	PF00413 (Peptidase_M10)	3	2.542	PF12276 (DUF3617)	1	0.847	PF02452 (PemK_toxin)	1	0.847
F062292	Y	131	PF05957 (DUF883)	121	92.366	PF05227 (CHASE3)	4	3.053	PF07730 (HisKA_3)	2	1.527	PF00072 (Response_reg)	1	0.763	PF09413 (DUF2007)	1	0.763
F051155	N	144	PF03401 (TctC)	133	92.361	PF13378 (MR_MLE_C)	4	2.778	PF02586 (SRAP)	1	0.694	PF01970 (TctA)	1	0.694
F013104	Y	274	PF13559 (DUF4129)	253	92.336	PF06271 (RDD)	4	1.46	PF09490 (CbtA)	1	0.365	PF08401 (ArdcN)	1	0.365	PF04983 (RNA_pol_Rpb1_3)	1	0.365
F023928	Y	208	PF00160 (Pro_isomerase)	192	92.308	PF01694 (Rhomboid)	6	2.885	PF06781 (CrgA)	5	2.404	PF03793 (PASTA)	3	1.442	PF00905 (Transpeptidase)	1	0.481
F036944	Y	169	PF08281 (Sigma70_r4_2)	156	92.308	PF00121 (TIM)	3	1.775	PF07690 (MFS_1)	3	1.775	PF00162 (PGK)	1	0.592	PF04542 (Sigma70_r2)	1	0.592
F097552	Y	104	PF01384 (PHO4)	96	92.308	PF07386 (DUF1499)	1	0.962	PF03328 (HpcH_HpaI)	1	0.962	PF04784 (DUF547)	1	0.962	PF00692 (dUTPase)	1	0.962
F006860	Y	363	PF00180 (Iso_dh)	335	92.287	PF12710 (HAD)	10	2.755	PF07993 (NAD_binding_4)	4	1.102	PF00501 (AMP-binding)	2	0.551	PF13630 (SdpI)	1	0.275
F016591	Y	246	PF03129 (HGTP_anticodon)	227	92.276	PF07330 (DUF1467)	7	2.846	PF07521 (RMMBL)	4	1.626	PF12704 (MacB_PCD)	2	0.813	PF02687 (FtsX)	1	0.407
F018797	Y	233	PF03743 (TrbI)	215	92.275	PF03524 (CagX)	8	3.433	PF13604 (AAA_30)	2	0.858	PF01935 (DUF87)	2	0.858	PF04610 (TrbL)	1	0.429
F063947	Y	129	PF01326 (PPDK_N)	119	92.248	PF02896 (PEP-utilizers_C)	3	2.326	PF13191 (AAA_16)	2	1.55	PF00535 (Glycos_transf_2)	1	0.775	PF12833 (HTH_18)	1	0.775
F099574	Y	103	PF12732 (YtxH)	95	92.233	PF03840 (SecG)	2	1.942	PF13408 (Zn_ribbon_recom)	1	0.971	PF07690 (MFS_1)	1	0.971	PF00480 (ROK)	1	0.971
F044540	Y	154	PF00005 (ABC_tran)	142	92.208	PF00528 (BPD_transp_1)	5	3.247	PF10518 (TAT_signal)	4	2.597	PF13795 (HupE_UreJ_2)	1	0.649	PF01370 (Epimerase)	1	0.649
F064693	Y	128	PF00902 (TatC)	118	92.188	PF00270 (DEAD)	4	3.125	PF02416 (TatA_B_E)	1	0.781	PF13234 (rRNA_proc-arch)	1	0.781
F065025	Y	128	PF01041 (DegT_DnrJ_EryC1)	118	92.188	PF01071 (GARS_A)	2	1.562	PF00072 (Response_reg)	1	0.781	PF00664 (ABC_membrane)	1	0.781	PF13535 (ATP-grasp_4)	1	0.781
F080354	Y	115	PF02446 (Glyco_hydro_77)	106	92.174	PF02737 (3HCDH_N)	3	2.609	PF00309 (Sigma54_AID)	1	0.87	PF00025 (Arf)	1	0.87	PF13444 (Acetyltransf_5)	1	0.87
F045332	Y	153	PF07549 (Sec_GG)	141	92.157	PF02699 (YajC)	6	3.922	PF02472 (ExbD)	2	1.307	PF07626 (PSD3)	1	0.654	PF02355 (SecD_SecF)	1	0.654
F100862	Y	102	PF02954 (HTH_8)	94	92.157	PF00496 (SBP_bac_5)	3	2.941	PF02518 (HATPase_c)	2	1.961	PF00158 (Sigma54_activat)	1	0.98
F101683	Y	102	PF14691 (Fer4_20)	94	92.157	PF04253 (TFR_dimer)	3	2.941	PF07992 (Pyr_redox_2)	1	0.98	PF00291 (PALP)	1	0.98	PF13620 (CarboxypepD_reg)	1	0.98
F101728	Y	102	PF02653 (BPD_transp_2)	94	92.157	PF13407 (Peripla_BP_4)	2	1.961	PF07883 (Cupin_2)	1	0.98	PF14294 (DUF4372)	1	0.98	PF03979 (Sigma70_r1_1)	1	0.98
F100763	N	102	PF06723 (MreB_Mbl)	94	92.157	PF12867 (DinB_2)	2	1.961	PF12773 (DZR)	1	0.98
F054780	Y	139	PF13884 (Peptidase_S74)	128	92.086	PF07661 (MORN_2)	2	1.439
F055097	Y	139	PF01641 (SelR)	128	92.086	PF01502 (PRA-CH)	1	0.719	PF00486 (Trans_reg_C)	1	0.719	PF05509 (TraY)	1	0.719	PF13360 (PQQ_2)	1	0.719
F103795	Y	101	PF13520 (AA_permease_2)	93	92.079	PF00311 (PEPcase)	2	1.98	PF07690 (MFS_1)	1	0.99	PF02781 (G6PD_C)	1	0.99	PF00587 (tRNA-synt_2b)	1	0.99
F066945	Y	126	PF00430 (ATP-synt_B)	116	92.063	PF03160 (Calx-beta)	1	0.794	PF09285 (Elong-fact-P_C)	1	0.794
F046474	Y	151	PF00005 (ABC_tran)	139	92.053	PF01061 (ABC2_membrane)	6	3.974	PF07027 (DUF1318)	2	1.325
F046412	Y	151	PF01202 (SKI)	139	92.053	PF01594 (AI-2E_transport)	5	3.311	PF00291 (PALP)	1	0.662	PF07589 (PEP-CTERM)	1	0.662	PF00701 (DHDPS)	1	0.662
F025554	Y	201	PF02954 (HTH_8)	185	92.04	PF05164 (ZapA)	2	0.995	PF13458 (Peripla_BP_6)	1	0.498	PF13378 (MR_MLE_C)	1	0.498	PF15902 (Sortilin-Vps10)	1	0.498
F083180	Y	113	PF01180 (DHO_dh)	104	92.035	PF00156 (Pribosyltran)	3	2.655	PF01663 (Phosphodiest)	2	1.77	PF02729 (OTCace_N)	1	0.885	PF00135 (COesterase)	1	0.885
F083317	Y	113	PF00119 (ATP-synt_A)	104	92.035	PF13450 (NAD_binding_8)	2	1.77	PF00430 (ATP-synt_B)	1	0.885	PF12697 (Abhydrolase_6)	1	0.885	PF13637 (Ank_4)	1	0.885
F055631	Y	138	PF02472 (ExbD)	127	92.029	PF03030 (H_PPase)	10	7.246	PF00883 (Peptidase_M17)	1	0.725
F055740	Y	138	PF11104 (PilM_2)	127	92.029	PF12728 (HTH_17)	8	5.797	PF13181 (TPR_8)	1	0.725	PF07681 (DoxX)	1	0.725	PF00347 (Ribosomal_L6)	1	0.725
F039556	Y	163	PF01297 (ZnuA)	150	92.025	PF00950 (ABC-3)	8	4.908	PF01569 (PAP2)	3	1.84	PF14588 (YjgF_endoribonc)	1	0.613
F017823	Y	238	PF00005 (ABC_tran)	219	92.017	PF02653 (BPD_transp_2)	6	2.521	PF13407 (Peripla_BP_4)	3	1.261	PF07883 (Cupin_2)	2	0.84	PF00676 (E1_dh)	2	0.84
F006851	Y	363	PF00072 (Response_reg)	334	92.011	PF00585 (Thr_dehydrat_C)	24	6.612	PF13090 (PP_kinase_C)	2	0.551	PF08340 (DUF1732)	1	0.275	PF02897 (Peptidase_S9_N)	1	0.275
F104526	Y	100	PF08281 (Sigma70_r4_2)	92	92	PF13601 (HTH_34)	3	3	PF02737 (3HCDH_N)	2	2	PF04542 (Sigma70_r2)	1	1
F068151	Y	125	PF13442 (Cytochrome_CBB3)	115	92	PF13517 (FG-GAP_3)	3	2.4	PF00440 (TetR_N)	1	0.8	PF00127 (Copper-bind)	1	0.8
F056810	Y	137	PF03739 (LptF_LptG)	126	91.971	PF14238 (DUF4340)	2	1.46	PF06271 (RDD)	2	1.46	PF01594 (AI-2E_transport)	1	0.73	PF02789 (Peptidase_M17_N)	1	0.73
F030126	Y	186	PF00146 (NADHdh)	171	91.935	PF00420 (Oxidored_q2)	5	2.688	PF00499 (Oxidored_q3)	4	2.151	PF00662 (Proton_antipo_N)	2	1.075	PF00361 (Proton_antipo_M)	1	0.538
F068452	N	124	PF01323 (DSBA)	114	91.935	PF06441 (EHN)	2	1.613	PF01266 (DAO)	1	0.806	PF00171 (Aldedh)	1	0.806	PF04290 (DctQ)	1	0.806
F069367	Y	124	PF03331 (LpxC)	114	91.935	PF05258 (DciA)	2	1.613	PF04366 (Ysc84)	1	0.806	PF01551 (Peptidase_M23)	1	0.806	PF01960 (ArgJ)	1	0.806
F040739	Y	161	PF00535 (Glycos_transf_2)	148	91.925	PF01613 (Flavin_Reduct)	5	3.106	PF03301 (Trp_dioxygenase)	3	1.863	PF00486 (Trans_reg_C)	1	0.621	PF02700 (PurS)	1	0.621
F048594	Y	148	PF01564 (Spermine_synth)	136	91.892	PF03994 (DUF350)	5	3.378	PF13785 (DUF4178)	2	1.351	PF01402 (RHH_1)	1	0.676
F085967	Y	111	PF09828 (Chrome_Resist)	102	91.892	PF02417 (Chromate_transp)	3	2.703	PF09918 (DUF2148)	1	0.901	PF07690 (MFS_1)	1	0.901	PF06224 (HTH_42)	1	0.901
F070067	Y	123	PF01264 (Chorismate_synt)	113	91.87	PF01202 (SKI)	7	5.691	PF01761 (DHQ_synthase)	2	1.626	PF00296 (Bac_luciferase)	1	0.813
F070210	Y	123	PF01612 (DNA_pol_A_exo1)	113	91.87	PF11753 (DUF3310)	2	1.626	PF13361 (UvrD_C)	2	1.626	PF08007 (JmjC_2)	1	0.813	PF00856 (SET)	1	0.813
F049162	Y	147	PF06745 (ATPase)	135	91.837	PF13185 (GAF_2)	3	2.041	PF08423 (Rad51)	3	2.041	PF00154 (RecA)	1	0.68	PF04014 (MazE_antitoxin)	1	0.68
F086817	Y	110	PF08281 (Sigma70_r4_2)	101	91.818	PF02737 (3HCDH_N)	5	4.545	PF00072 (Response_reg)	1	0.909	PF07927 (HicA_toxin)	1	0.909	PF00725 (3HCDH)	1	0.909
F021153	Y	220	PF03544 (TonB_C)	202	91.818	PF16537 (T2SSB)	9	4.091	PF00072 (Response_reg)	1	0.455	PF06042 (NTP_transf_6)	1	0.455	PF00580 (UvrD-helicase)	1	0.455
F086898	Y	110	PF01520 (Amidase_3)	101	91.818	PF10646 (Germane)	2	1.818	PF07833 (Cu_amine_oxidN1)	1	0.909	PF02065 (Melibiase)	1	0.909	PF00909 (Ammonium_transp)	1	0.909
F049878	Y	146	PF12732 (YtxH)	134	91.781	PF02954 (HTH_8)	2	1.37	PF13470 (PIN_3)	1	0.685	PF01794 (Ferric_reduct)	1	0.685	PF07238 (PilZ)	1	0.685
F088478	Y	109	PF13564 (DoxX_2)	100	91.743	PF07167 (PhaC_N)	3	2.752	PF07077 (DUF1345)	3	2.752	PF00196 (GerE)	1	0.917	PF00226 (DnaJ)	1	0.917
F088561	Y	109	PF08281 (Sigma70_r4_2)	100	91.743	PF13026 (DUF3887)	3	2.752	PF00593 (TonB_dep_Rec)	1	0.917	PF05721 (PhyH)	1	0.917	PF04542 (Sigma70_r2)	1	0.917
F072593	Y	121	PF02737 (3HCDH_N)	111	91.736	PF12704 (MacB_PCD)	3	2.479	PF02636 (Methyltransf_28)	2	1.653	PF00135 (COesterase)	1	0.826	PF02446 (Glyco_hydro_77)	1	0.826
F072190	Y	121	PF02142 (MGS)	111	91.736	PF08281 (Sigma70_r4_2)	2	1.653	PF13414 (TPR_11)	1	0.826	PF03841 (SelA)	1	0.826	PF04542 (Sigma70_r2)	1	0.826
F072634	Y	121	PF13358 (DDE_3)	111	91.736	PF12831 (FAD_oxidored)	1	0.826	PF13384 (HTH_23)	1	0.826	PF02781 (G6PD_C)	1	0.826	PF00593 (TonB_dep_Rec)	1	0.826
F050564	Y	145	PF09821 (AAA_assoc_C)	133	91.724	PF02446 (Glyco_hydro_77)	6	4.138	PF13145 (Rotamase_2)	1	0.69	PF13616 (Rotamase_3)	1	0.69	PF13751 (DDE_Tnp_1_6)	1	0.69
F043025	Y	157	PF00012 (HSP70)	144	91.72	PF05635 (23S_rRNA_IVP)	5	3.185	PF04384 (Fe-S_assembly)	2	1.274	PF02885 (Glycos_trans_3N)	1	0.637	PF07743 (HSCB_C)	1	0.637
F036781	Y	169	PF02880 (PGM_PMM_III)	155	91.716	PF00408 (PGM_PMM_IV)	5	2.959	PF01434 (Peptidase_M41)	3	1.775	PF00809 (Pterin_bind)	3	1.775	PF01171 (ATP_bind_3)	1	0.592
F002938	Y	519	PF03450 (CO_deh_flav_C)	476	91.715	PF02738 (MoCoBD_1)	29	5.588	PF00941 (FAD_binding_5)	3	0.578	PF01799 (Fer2_2)	2	0.385	PF07992 (Pyr_redox_2)	1	0.193
F090463	Y	108	PF02800 (Gp_dh_C)	99	91.667	PF02780 (Transketolase_C)	4	3.704	PF09285 (Elong-fact-P_C)	2	1.852	PF00044 (Gp_dh_N)	1	0.926	PF02779 (Transket_pyr)	1	0.926
F091033	Y	108	PF10263 (SprT-like)	99	91.667	PF04851 (ResIII)	4	3.704	PF00520 (Ion_trans)	1	0.926
F024801	Y	204	PF03279 (Lip_A_acyltrans)	187	91.667	PF02606 (LpxK)	7	3.431	PF04413 (Glycos_transf_N)	2	0.98	PF00496 (SBP_bac_5)	1	0.49	PF06089 (Asparaginase_II)	1	0.49
F060704	Y	132	PF00782 (DSPc)	121	91.667	PF00082 (Peptidase_S8)	3	2.273	PF00069 (Pkinase)	3	2.273	PF00092 (VWA)	1	0.758	PF07638 (Sigma70_ECF)	1	0.758
F051514	Y	144	PF14224 (DUF4331)	132	91.667	PF10099 (RskA)	3	2.083	PF00881 (Nitroreductase)	1	0.694	PF01381 (HTH_3)	1	0.694	PF01274 (Malate_synthase)	1	0.694
F037447	Y	168	PF08281 (Sigma70_r4_2)	154	91.667	PF04909 (Amidohydro_2)	3	1.786	PF13185 (GAF_2)	2	1.19	PF00903 (Glyoxalase)	2	1.19	PF00248 (Aldo_ket_red)	1	0.595
F090186	Y	108	PF00005 (ABC_tran)	99	91.667	PF08240 (ADH_N)	1	0.926	PF01152 (Bac_globin)	1	0.926	PF12773 (DZR)	1	0.926	PF13304 (AAA_21)	1	0.926
F073512	Y	120	PF09334 (tRNA-synt_1g)	110	91.667	PF00361 (Proton_antipo_M)	1	0.833	PF00069 (Pkinase)	1	0.833
F028307	Y	191	PF13646 (HEAT_2)	175	91.623	PF00226 (DnaJ)	2	1.047	PF03590 (AsnA)	1	0.524	PF02789 (Peptidase_M17_N)	1	0.524	PF03129 (HGTP_anticodon)	1	0.524
F037819	Y	167	PF04280 (Tim44)	153	91.617	PF04186 (FxsA)	9	5.389	PF02556 (SecB)	3	1.796	PF03562 (MltA)	1	0.599	PF00929 (RNase_T)	1	0.599
F043851	Y	155	PF02423 (OCD_Mu_crystall)	142	91.613	PF10041 (DUF2277)	2	1.29	PF00072 (Response_reg)	1	0.645	PF12849 (PBP_like_2)	1	0.645	PF02518 (HATPase_c)	1	0.645
F051855	Y	143	PF05378 (Hydant_A_N)	131	91.608	PF02538 (Hydantoinase_B)	4	2.797	PF01925 (TauE)	2	1.399	PF00795 (CN_hydrolase)	1	0.699	PF14716 (HHH_8)	1	0.699
F016043	Y	250	PF04335 (VirB8)	229	91.6	PF04610 (TrbL)	8	3.2	PF04956 (TrbC)	2	0.8	PF03524 (CagX)	1	0.4	PF14684 (Tricorn_C1)	1	0.4
F075484	N	119	PF06723 (MreB_Mbl)	109	91.597	PF01425 (Amidase)	5	4.202	PF02686 (Glu-tRNAGln)	4	3.361	PF02934 (GatB_N)	1	0.84
F092573	Y	107	PF00218 (IGPS)	98	91.589	PF00486 (Trans_reg_C)	7	6.542	PF09534 (Trp_oprn_chp)	1	0.935	PF00480 (ROK)	1	0.935
F025197	Y	202	PF03432 (Relaxase)	185	91.584	PF13538 (UvrD_C_2)	2	0.99	PF13414 (TPR_11)	1	0.495	PF13620 (CarboxypepD_reg)	1	0.495	PF05973 (Gp49)	1	0.495
F022727	Y	213	PF00146 (NADHdh)	195	91.549	PF00420 (Oxidored_q2)	8	3.756	PF00499 (Oxidored_q3)	3	1.408	PF00662 (Proton_antipo_N)	1	0.469	PF01059 (Oxidored_q5_N)	1	0.469
F076047	Y	118	PF13559 (DUF4129)	108	91.525	PF06271 (RDD)	2	1.695	PF07726 (AAA_3)	1	0.847	PF13087 (AAA_12)	1	0.847
F053280	Y	141	PF12911 (OppC_N)	129	91.489	PF00005 (ABC_tran)	3	2.128	PF00528 (BPD_transp_1)	3	2.128	PF00496 (SBP_bac_5)	3	2.128
F053576	Y	141	PF12705 (PDDEXK_1)	129	91.489	PF02371 (Transposase_20)	3	2.128	PF00535 (Glycos_transf_2)	1	0.709	PF13485 (Peptidase_MA_2)	1	0.709
F012407	Y	281	PF00507 (Oxidored_q4)	257	91.459	PF02597 (ThiS)	9	3.203	PF13411 (MerR_1)	4	1.423	PF13548 (DUF4126)	2	0.712	PF08002 (DUF1697)	1	0.356
F077136	Y	117	PF13458 (Peripla_BP_6)	107	91.453	PF10282 (Lactonase)	2	1.709	PF04055 (Radical_SAM)	2	1.709	PF02653 (BPD_transp_2)	1	0.855
F095766	Y	105	PF02954 (HTH_8)	96	91.429	PF00830 (Ribosomal_L28)	1	0.952	PF02012 (BNR)	1	0.952	PF00158 (Sigma54_activat)	1	0.952
F013801	Y	268	PF02899 (Phage_int_SAM_1)	245	91.418	PF01743 (PolyA_pol)	15	5.597	PF02811 (PHP)	2	0.746	PF01502 (PRA-CH)	1	0.373	PF03023 (MurJ)	1	0.373
F064785	Y	128	PF08722 (Tn7_TnsA-like_N)	117	91.406	PF12322 (T4_baseplate)	4	3.125	PF06841 (Phage_T4_gp19)	2	1.562	PF14123 (DUF4290)	1	0.781
F078438	Y	116	PF01925 (TauE)	106	91.379	PF16881 (LIAS_N)	6	5.172	PF00271 (Helicase_C)	1	0.862	PF08281 (Sigma70_r4_2)	1	0.862	PF04055 (Radical_SAM)	1	0.862
F078902	Y	116	PF00596 (Aldolase_II)	106	91.379	PF02730 (AFOR_N)	5	4.31	PF09084 (NMT1)	1	0.862	PF05635 (23S_rRNA_IVP)	1	0.862	PF00281 (Ribosomal_L5)	1	0.862
F078116	Y	116	PF16657 (Malt_amylase_C)	106	91.379	PF00378 (ECH_1)	5	4.31	PF03320 (FBPase_glpX)	1	0.862	PF00275 (EPSP_synthase)	1	0.862
F079164	Y	116	PF00510 (COX3)	106	91.379	PF00115 (COX1)	4	3.448	PF00116 (COX2)	2	1.724	PF03583 (LIP)	1	0.862	PF13620 (CarboxypepD_reg)	1	0.862
F007618	Y	348	PF00507 (Oxidored_q4)	318	91.379	PF02597 (ThiS)	9	2.586	PF13411 (MerR_1)	5	1.437	PF10502 (Peptidase_S26)	2	0.575	PF02515 (CoA_transf_3)	1	0.287
F079368	Y	116	PF01695 (IstB_IS21)	106	91.379	PF13586 (DDE_Tnp_1_2)	1	0.862	PF01609 (DDE_Tnp_1)	1	0.862	PF00665 (rve)	1	0.862	PF01863 (YgjP-like)	1	0.862
F040288	Y	162	PF13596 (PAS_10)	148	91.358	PF00072 (Response_reg)	3	1.852	PF00196 (GerE)	2	1.235	PF13191 (AAA_16)	1	0.617	PF12697 (Abhydrolase_6)	1	0.617
F097698	Y	104	PF00005 (ABC_tran)	95	91.346	PF01061 (ABC2_membrane)	7	6.731	PF01243 (Putative_PNPOx)	1	0.962
F097981	N	104	PF07811 (TadE)	95	91.346	PF13400 (Tad)	4	3.846	PF16327 (CcmF_C)	1	0.962	PF01145 (Band_7)	1	0.962
F097277	Y	104	PF01467 (CTP_transf_like)	95	91.346	PF03602 (Cons_hypoth95)	3	2.885	PF02620 (YceD)	2	1.923	PF07883 (Cupin_2)	1	0.962	PF01609 (DDE_Tnp_1)	1	0.962
F098113	Y	104	PF03739 (LptF_LptG)	95	91.346	PF04453 (LptD)	3	2.885	PF00398 (RrnaAD)	1	0.962	PF13561 (adh_short_C2)	1	0.962	PF03968 (LptD_N)	1	0.962
F066221	Y	127	PF01476 (LysM)	116	91.339	PF03734 (YkuD)	4	3.15	PF03825 (Nuc_H_symport)	2	1.575	PF01464 (SLT)	1	0.787	PF06439 (3keto-disac_hyd)	1	0.787
F047257	Y	150	PF08281 (Sigma70_r4_2)	137	91.333	PF00675 (Peptidase_M16)	4	2.667	PF01209 (Ubie_methyltran)	3	2	PF05193 (Peptidase_M16_C)	2	1.333	PF07040 (DUF1326)	1	0.667
F080611	Y	115	PF14346 (DUF4398)	105	91.304	PF07730 (HisKA_3)	3	2.609	PF17167 (Glyco_hydro_36)	2	1.739	PF09601 (DUF2459)	1	0.87	PF05957 (DUF883)	1	0.87
F055505	Y	138	PF13629 (T2SS-T3SS_pil_N)	126	91.304	PF07811 (TadE)	2	1.449	PF13400 (Tad)	2	1.449	PF01478 (Peptidase_A24)	1	0.725
F014337	Y	264	PF09821 (AAA_assoc_C)	241	91.288	PF00528 (BPD_transp_1)	12	4.545	PF07690 (MFS_1)	2	0.758	PF09335 (SNARE_assoc)	2	0.758	PF02771 (Acyl-CoA_dh_N)	1	0.379
F021580	Y	218	PF12679 (ABC2_membrane_2)	199	91.284	PF12730 (ABC2_membrane_4)	3	1.376	PF03548 (LolA)	3	1.376	PF08241 (Methyltransf_11)	2	0.917	PF08123 (DOT1)	2	0.917
F066751	Y	126	PF07992 (Pyr_redox_2)	115	91.27	PF00180 (Iso_dh)	5	3.968	PF04371 (PAD_porph)	2	1.587	PF01593 (Amino_oxidase)	1	0.794	PF01734 (Patatin)	1	0.794
F067016	Y	126	PF00575 (S1)	115	91.27	PF00216 (Bac_DNA_binding)	2	1.587	PF00672 (HAMP)	1	0.794
F098745	Y	103	PF00329 (Complex1_30kDa)	94	91.262	PF00416 (Ribosomal_S13)	5	4.854	PF00361 (Proton_antipo_M)	4	3.883
F017564	Y	240	PF09851 (SHOCT)	219	91.25	PF13396 (PLDc_N)	2	0.833	PF07366 (SnoaL)	1	0.417	PF00274 (Glycolytic)	1	0.417	PF13581 (HATPase_c_2)	1	0.417
F021796	Y	217	PF00486 (Trans_reg_C)	198	91.244	PF01061 (ABC2_membrane)	4	1.843	PF01047 (MarR)	1	0.461	PF02653 (BPD_transp_2)	1	0.461	PF00005 (ABC_tran)	1	0.461
F081579	Y	114	PF01906 (YbjQ_1)	104	91.228	PF04075 (F420H2_quin_red)	4	3.509	PF13669 (Glyoxalase_4)	1	0.877	PF00296 (Bac_luciferase)	1	0.877	PF12680 (SnoaL_2)	1	0.877
F017659	Y	239	PF02735 (Ku)	218	91.213	PF01554 (MatE)	6	2.51	PF03795 (YCII)	3	1.255	PF00155 (Aminotran_1_2)	1	0.418	PF13560 (HTH_31)	1	0.418
F019803	Y	227	PF01202 (SKI)	207	91.189	PF01594 (AI-2E_transport)	5	2.203	PF02774 (Semialdhyde_dhC)	2	0.881	PF05649 (Peptidase_M13_N)	1	0.441	PF14805 (THDPS_N_2)	1	0.441
F100648	Y	102	PF01933 (CofD)	93	91.176	PF03807 (F420_oxidored)	5	4.902	PF01996 (F420_ligase)	2	1.961	PF14833 (NAD_binding_11)	1	0.98	PF06737 (Transglycosylas)	1	0.98
F101707	Y	102	PF14698 (ASL_C2)	93	91.176	PF00764 (Arginosuc_synth)	4	3.922	PF00206 (Lyase_1)	1	0.98	PF02355 (SecD_SecF)	1	0.98	PF00696 (AA_kinase)	1	0.98
F057609	Y	136	PF14344 (DUF4397)	124	91.176	PF04203 (Sortase)	3	2.206	PF14542 (Acetyltransf_CG)	1	0.735
F101972	Y	102	PF02653 (BPD_transp_2)	93	91.176	PF12399 (BCA_ABC_TP_C)	2	1.961	PF07729 (FCD)	1	0.98	PF01738 (DLH)	1	0.98
F101846	Y	102	PF13759 (2OG-FeII_Oxy_5)	93	91.176	PF08291 (Peptidase_M15_3)	1	0.98	PF03104 (DNA_pol_B_exo1)	1	0.98	PF12322 (T4_baseplate)	1	0.98
F028075	Y	192	PF11994 (DUF3489)	175	91.146	PF11706 (zf-CGNR)	3	1.562	PF11149 (DUF2924)	3	1.562	PF05717 (TnpB_IS66)	1	0.521	PF13533 (Biotin_lipoyl_2)	1	0.521
F020264	Y	225	PF01012 (ETF)	205	91.111	PF02922 (CBM_48)	5	2.222	PF00128 (Alpha-amylase)	4	1.778	PF01039 (Carboxyl_trans)	1	0.444
F049811	Y	146	PF08352 (oligo_HPY)	133	91.096	PF14437 (MafB19-deam)	2	1.37	PF00005 (ABC_tran)	2	1.37	PF12911 (OppC_N)	1	0.685	PF00196 (GerE)	1	0.685
F103762	Y	101	PF02954 (HTH_8)	92	91.089	PF02518 (HATPase_c)	3	2.97	PF00158 (Sigma54_activat)	2	1.98	PF01790 (LGT)	1	0.99	PF03743 (TrbI)	1	0.99
F025193	Y	202	PF10926 (DUF2800)	184	91.089	PF05063 (MT-A70)	3	1.485	PF07750 (GcrA)	1	0.495	PF05869 (Dam)	1	0.495	PF00476 (DNA_pol_A)	1	0.495
F104101	Y	101	PF11818 (DUF3340)	92	91.089	PF03618 (Kinase-PPPase)	1	0.99
F084637	Y	112	PF00982 (Glyco_transf_20)	102	91.071	PF01676 (Metalloenzyme)	5	4.464	PF10370 (DUF2437)	2	1.786	PF04313 (HSDR_N)	1	0.893	PF00830 (Ribosomal_L28)	1	0.893
F070520	Y	123	PF00310 (GATase_2)	112	91.057	PF00290 (Trp_syntA)	5	4.065	PF04898 (Glu_syn_central)	4	3.252	PF00291 (PALP)	1	0.813
F070086	Y	123	PF03717 (PBP_dimer)	112	91.057	PF01098 (FTSW_RODA_SPOVE)	2	1.626	PF04085 (MreC)	1	0.813	PF07869 (DUF1656)	1	0.813	PF10150 (RNase_E_G)	1	0.813
F070502	N	123	PF13520 (AA_permease_2)	112	91.057	PF01266 (DAO)	1	0.813	PF00069 (Pkinase)	1	0.813
F059179	Y	134	PF00294 (PfkB)	122	91.045	PF08352 (oligo_HPY)	9	6.716	PF00573 (Ribosomal_L4)	1	0.746	PF00480 (ROK)	1	0.746	PF00528 (BPD_transp_1)	1	0.746
F037776	Y	167	PF06245 (DUF1015)	152	91.018	PF01904 (DUF72)	2	1.198	PF00459 (Inositol_P)	2	1.198	PF07883 (Cupin_2)	1	0.599	PF14269 (Arylsulfotran_2)	1	0.599
F029167	Y	189	PF01212 (Beta_elim_lyase)	172	91.005	PF01401 (Peptidase_M2)	6	3.175	PF02771 (Acyl-CoA_dh_N)	4	2.116	PF00294 (PfkB)	1	0.529	PF13180 (PDZ_2)	1	0.529
F029260	Y	189	PF01557 (FAA_hydrolase)	172	91.005	PF00903 (Glyoxalase)	4	2.116	PF10370 (DUF2437)	3	1.587	PF01575 (MaoC_dehydratas)	1	0.529	PF00501 (AMP-binding)	1	0.529
F025815	Y	200	PF00072 (Response_reg)	182	91	PF00512 (HisKA)	14	7	PF03060 (NMO)	1	0.5	PF03544 (TonB_C)	1	0.5	PF01584 (CheW)	1	0.5
F105745	Y	100	PF00494 (SQS_PSY)	91	91	PF00107 (ADH_zinc_N)	3	3	PF02606 (LpxK)	1	1	PF08240 (ADH_N)	1	1	PF02463 (SMC_N)	1	1
F106010	Y	100	PF04461 (DUF520)	91	91	PF00903 (Glyoxalase)	2	2	PF01588 (tRNA_bind)	1	1	PF00291 (PALP)	1	1	PF10604 (Polyketide_cyc2)	1	1
F085753	Y	111	PF12804 (NTP_transf_3)	101	90.991	PF15617 (C-C_Bond_Lyase)	4	3.604	PF13478 (XdhC_C)	2	1.802	PF01575 (MaoC_dehydratas)	1	0.901	PF03328 (HpcH_HpaI)	1	0.901
F043874	Y	155	PF04371 (PAD_porph)	141	90.968	PF00795 (CN_hydrolase)	3	1.935	PF07980 (SusD_RagB)	2	1.29	PF09095 (AmyA-gluTrfs_C)	1	0.645	PF00593 (TonB_dep_Rec)	1	0.645
F061114	Y	132	PF00528 (BPD_transp_1)	120	90.909	PF12849 (PBP_like_2)	11	8.333
F072798	Y	121	PF00486 (Trans_reg_C)	110	90.909	PF00106 (adh_short)	9	7.438	PF13561 (adh_short_C2)	1	0.826	PF00072 (Response_reg)	1	0.826
F033878	Y	176	PF00482 (T2SSF)	160	90.909	PF00437 (T2SSE)	13	7.386	PF00072 (Response_reg)	1	0.568	PF05157 (T2SSE_N)	1	0.568	PF02518 (HATPase_c)	1	0.568
F087618	Y	110	PF00440 (TetR_N)	100	90.909	PF00581 (Rhodanese)	6	5.455	PF05995 (CDO_I)	4	3.636
F019198	Y	231	PF13556 (HTH_30)	210	90.909	PF09349 (OHCU_decarbox)	8	3.463	PF00576 (Transthyretin)	3	1.299	PF02012 (BNR)	2	0.866	PF01261 (AP_endonuc_2)	1	0.433
F087643	Y	110	PF00158 (Sigma54_activat)	100	90.909	PF02954 (HTH_8)	2	1.818	PF07724 (AAA_2)	1	0.909	PF02321 (OEP)	1	0.909	PF13667 (ThiC-associated)	1	0.909
F017338	Y	241	PF13460 (NAD_binding_10)	219	90.871	PF00005 (ABC_tran)	1	0.415	PF03176 (MMPL)	1	0.415	PF01118 (Semialdhyde_dh)	1	0.415	PF01872 (RibD_C)	1	0.415
F045360	Y	153	PF16868 (NMT1_3)	139	90.85	PF09084 (NMT1)	1	0.654	PF01196 (Ribosomal_L17)	1	0.654
F061627	Y	131	PF08281 (Sigma70_r4_2)	119	90.84	PF03190 (Thioredox_DsbH)	4	3.053	PF07221 (GlcNAc_2-epim)	3	2.29	PF01532 (Glyco_hydro_47)	2	1.527	PF00903 (Glyoxalase)	2	1.527
F062131	Y	131	PF01266 (DAO)	119	90.84	PF13366 (PDDEXK_3)	1	0.763	PF03737 (RraA-like)	1	0.763	PF01797 (Y1_Tnp)	1	0.763	PF13411 (MerR_1)	1	0.763
F088514	Y	109	PF01970 (TctA)	99	90.826	PF07331 (TctB)	5	4.587	PF01019 (G_glu_transpept)	2	1.835	PF00486 (Trans_reg_C)	1	0.917	PF00149 (Metallophos)	1	0.917
F088379	Y	109	PF01381 (HTH_3)	99	90.826	PF00455 (DeoRC)	1	0.917	PF01261 (AP_endonuc_2)	1	0.917	PF04672 (Methyltransf_19)	1	0.917	PF00903 (Glyoxalase)	1	0.917
F026989	Y	196	PF00266 (Aminotran_5)	178	90.816	PF01592 (NifU_N)	12	6.122	PF02082 (Rrf2)	2	1.02	PF07743 (HSCB_C)	1	0.51	PF00111 (Fer2)	1	0.51
F003567	Y	479	PF00498 (FHA)	435	90.814	PF12680 (SnoaL_2)	5	1.044	PF00282 (Pyridoxal_deC)	4	0.835	PF13857 (Ank_5)	3	0.626	PF01797 (Y1_Tnp)	2	0.418
F075261	Y	119	PF07843 (DUF1634)	108	90.756	PF02470 (MlaD)	8	6.723	PF02567 (PhzC-PhzF)	2	1.681	PF13518 (HTH_28)	1	0.84
F022029	Y	216	PF01694 (Rhomboid)	196	90.741	PF07394 (DUF1501)	5	2.315	PF00990 (GGDEF)	2	0.926	PF00583 (Acetyltransf_1)	1	0.463	PF13683 (rve_3)	1	0.463
F040269	Y	162	PF08281 (Sigma70_r4_2)	147	90.741	PF01565 (FAD_binding_4)	3	1.852	PF04229 (GrpB)	2	1.235	PF08241 (Methyltransf_11)	2	1.235	PF13379 (NMT1_2)	1	0.617
F090214	Y	108	PF11104 (PilM_2)	98	90.741	PF07963 (N_methyl)	1	0.926	PF02589 (LUD_dom)	1	0.926	PF12019 (GspH)	1	0.926	PF04350 (PilO)	1	0.926
F090224	Y	108	PF04545 (Sigma70_r4)	98	90.741	PF13662 (Toprim_4)	1	0.926	PF13155 (Toprim_2)	1	0.926	PF04546 (Sigma70_ner)	1	0.926	PF13520 (AA_permease_2)	1	0.926
F011435	Y	291	PF01339 (CheB_methylest)	264	90.722	PF00072 (Response_reg)	8	2.749	PF02518 (HATPase_c)	6	2.062	PF01584 (CheW)	5	1.718	PF02895 (H-kinase_dim)	5	1.718
F022206	Y	215	PF00691 (OmpA)	195	90.698	PF00490 (ALAD)	2	0.93	PF04255 (DUF433)	1	0.465	PF07728 (AAA_5)	1	0.465	PF01176 (eIF-1a)	1	0.465
F075560	N	118	PF03524 (CagX)	107	90.678	PF04335 (VirB8)	8	6.78	PF03135 (CagE_TrbE_VirB)	2	1.695
F076489	Y	118	PF01818 (Translat_reg)	107	90.678	PF16790 (Phage_clamp_A)	3	2.542	PF13177 (DNA_pol3_delta2)	2	1.695	PF00004 (AAA)	1	0.847	PF05063 (MT-A70)	1	0.847
F018248	Y	236	PF01242 (PTPS)	214	90.678	PF07883 (Cupin_2)	4	1.695	PF01227 (GTP_cyclohydroI)	2	0.847	PF00797 (Acetyltransf_2)	1	0.424	PF14490 (HHH_4)	1	0.424
F047037	Y	150	PF11994 (DUF3489)	136	90.667	PF01979 (Amidohydro_1)	2	1.333	PF00589 (Phage_integrase)	2	1.333	PF07992 (Pyr_redox_2)	1	0.667	PF13276 (HTH_21)	1	0.667
F002253	Y	578	PF02899 (Phage_int_SAM_1)	524	90.657	PF01743 (PolyA_pol)	26	4.498	PF14667 (Polysacc_synt_C)	5	0.865	PF07733 (DNA_pol3_alpha)	4	0.692	PF02811 (PHP)	3	0.519
F092658	Y	107	PF00899 (ThiF)	97	90.654	PF06067 (DUF932)	3	2.804	PF00216 (Bac_DNA_binding)	2	1.869	PF06868 (DUF1257)	2	1.869	PF12543 (DUF3738)	1	0.935
F091191	Y	107	PF00072 (Response_reg)	97	90.654	PF13561 (adh_short_C2)	3	2.804	PF00873 (ACR_tran)	1	0.935	PF05368 (NmrA)	1	0.935	PF12770 (CHAT)	1	0.935
F091997	N	107	PF08281 (Sigma70_r4_2)	97	90.654	PF07350 (DUF1479)	2	1.869	PF08241 (Methyltransf_11)	1	0.935	PF00313 (CSD)	1	0.935	PF13418 (Kelch_4)	1	0.935
F054635	Y	139	PF01326 (PPDK_N)	126	90.647	PF00391 (PEP-utilizers)	12	8.633	PF16177 (ACAS_N)	1	0.719
F064390	N	128	PF00719 (Pyrophosphatase)	116	90.625	PF01612 (DNA_pol_A_exo1)	6	4.688	PF01467 (CTP_transf_like)	3	2.344	PF00570 (HRDC)	1	0.781
F022738	Y	213	PF00902 (TatC)	193	90.61	PF00270 (DEAD)	5	2.347	PF13234 (rRNA_proc-arch)	2	0.939	PF07282 (OrfB_Zn_ribbon)	1	0.469	PF01565 (FAD_binding_4)	1	0.469
F077586	Y	117	PF13537 (GATase_7)	106	90.598	PF13522 (GATase_6)	3	2.564	PF10102 (DUF2341)	1	0.855	PF00953 (Glycos_transf_4)	1	0.855	PF00232 (Glyco_hydro_1)	1	0.855
F036181	Y	170	PF13484 (Fer4_16)	154	90.588	PF00266 (Aminotran_5)	7	4.118	PF03641 (Lysine_decarbox)	2	1.176	PF00326 (Peptidase_S9)	1	0.588	PF15887 (Peptidase_Mx)	1	0.588
F036352	Y	170	PF00300 (His_Phos_1)	154	90.588	PF02541 (Ppx-GppA)	6	3.529	PF05235 (CHAD)	3	1.765	PF01895 (PhoU)	1	0.588	PF10282 (Lactonase)	1	0.588
F041621	Y	159	PF08240 (ADH_N)	144	90.566	PF00494 (SQS_PSY)	7	4.403	PF01593 (Amino_oxidase)	4	2.516	PF03401 (TctC)	1	0.629	PF13450 (NAD_binding_8)	1	0.629
F032217	Y	180	PF07478 (Dala_Dala_lig_C)	163	90.556	PF02511 (Thy1)	6	3.333	PF02913 (FAD-oxidase_C)	5	2.778	PF02737 (3HCDH_N)	2	1.111	PF13535 (ATP-grasp_4)	1	0.556
F056872	Y	137	PF13620 (CarboxypepD_reg)	124	90.511	PF00593 (TonB_dep_Rec)	2	1.46	PF13277 (YmdB)	1	0.73
F032738	N	179	PF00486 (Trans_reg_C)	162	90.503	PF13489 (Methyltransf_23)	5	2.793	PF12847 (Methyltransf_18)	2	1.117	PF09594 (GT87)	1	0.559	PF08241 (Methyltransf_11)	1	0.559
F066966	Y	126	PF03819 (MazG)	114	90.476	PF08899 (DUF1844)	7	5.556	PF12706 (Lactamase_B_2)	3	2.381	PF12779 (WXXGXW)	1	0.794	PF00210 (Ferritin)	1	0.794
F095235	Y	105	PF03129 (HGTP_anticodon)	95	90.476	PF04237 (YjbR)	2	1.905	PF02311 (AraC_binding)	1	0.952	PF02566 (OsmC)	1	0.952	PF01177 (Asp_Glu_race)	1	0.952
F043115	Y	157	PF03471 (CorC_HlyC)	142	90.446	PF01578 (Cytochrom_C_asm)	4	2.548	PF13519 (VWA_2)	1	0.637	PF00886 (Ribosomal_S16)	1	0.637	PF02978 (SRP_SPB)	1	0.637
F042967	Y	157	PF05988 (DUF899)	142	90.446	PF14833 (NAD_binding_11)	2	1.274	PF08327 (AHSA1)	1	0.637	PF00465 (Fe-ADH)	1	0.637	PF12867 (DinB_2)	1	0.637
F057571	Y	136	PF00478 (IMPDH)	123	90.441	PF00571 (CBS)	7	5.147	PF02576 (RimP_N)	2	1.471	PF01979 (Amidohydro_1)	1	0.735	PF01592 (NifU_N)	1	0.735
F079528	Y	115	PF02446 (Glyco_hydro_77)	104	90.435	PF00005 (ABC_tran)	6	5.217	PF09821 (AAA_assoc_C)	2	1.739
F096820	Y	104	PF02541 (Ppx-GppA)	94	90.385	PF01565 (FAD_binding_4)	2	1.923	PF00291 (PALP)	1	0.962	PF14711 (Nitr_red_bet_C)	1	0.962	PF01058 (Oxidored_q6)	1	0.962
F097461	Y	104	PF01527 (HTH_Tnp_1)	94	90.385	PF13276 (HTH_21)	2	1.923	PF03401 (TctC)	1	0.962	PF01548 (DEDD_Tnp_IS110)	1	0.962	PF07883 (Cupin_2)	1	0.962
F081192	Y	114	PF00486 (Trans_reg_C)	103	90.351	PF00672 (HAMP)	2	1.754	PF00300 (His_Phos_1)	1	0.877
F050208	Y	145	PF01496 (V_ATPase_I)	131	90.345	PF01992 (vATP-synt_AC39)	2	1.379	PF00137 (ATP-synt_C)	2	1.379
F050449	Y	145	PF00830 (Ribosomal_L28)	131	90.345	PF00072 (Response_reg)	2	1.379	PF16916 (ZT_dimer)	1	0.69	PF05598 (DUF772)	1	0.69
F043968	Y	155	PF03988 (DUF347)	140	90.323	PF00440 (TetR_N)	4	2.581	PF00196 (GerE)	2	1.29	PF07730 (HisKA_3)	1	0.645	PF00221 (Lyase_aromatic)	1	0.645
F069491	Y	124	PF13401 (AAA_22)	112	90.323	PF02397 (Bac_transf)	2	1.613	PF01041 (DegT_DnrJ_EryC1)	2	1.613	PF01656 (CbiA)	1	0.806	PF13692 (Glyco_trans_1_4)	1	0.806
F030269	Y	186	PF03965 (Penicillinase_R)	168	90.323	PF00719 (Pyrophosphatase)	2	1.075	PF13472 (Lipase_GDSL_2)	2	1.075	PF12704 (MacB_PCD)	1	0.538	PF02381 (MraZ)	1	0.538
F099933	Y	103	PF02518 (HATPase_c)	93	90.291	PF00486 (Trans_reg_C)	7	6.796	PF13603 (tRNA-synt_1_2)	1	0.971
F099832	Y	103	PF02896 (PEP-utilizers_C)	93	90.291	PF05524 (PEP-utilisers_N)	5	4.854	PF16321 (Ribosom_S30AE_C)	1	0.971	PF03610 (EIIA-man)	1	0.971
F099565	Y	103	PF03965 (Penicillinase_R)	93	90.291	PF00083 (Sugar_tr)	2	1.942	PF13180 (PDZ_2)	1	0.971	PF13620 (CarboxypepD_reg)	1	0.971	PF03544 (TonB_C)	1	0.971
F099091	Y	103	PF14341 (PilX_N)	93	90.291	PF07963 (N_methyl)	1	0.971
F051372	Y	144	PF05957 (DUF883)	130	90.278	PF05227 (CHASE3)	7	4.861	PF07730 (HisKA_3)	4	2.778	PF00072 (Response_reg)	1	0.694	PF02954 (HTH_8)	1	0.694
F070081	N	123	PF13561 (adh_short_C2)	111	90.244	PF00892 (EamA)	5	4.065	PF07690 (MFS_1)	3	2.439	PF02810 (SEC-C)	1	0.813	PF07883 (Cupin_2)	1	0.813
F015263	Y	256	PF00069 (Pkinase)	231	90.234
F060386	Y	133	PF01451 (LMWPc)	120	90.226	PF01757 (Acyl_transf_3)	9	6.767	PF00753 (Lactamase_B)	1	0.752
F060002	Y	133	PF02538 (Hydantoinase_B)	120	90.226	PF05378 (Hydant_A_N)	3	2.256	PF09084 (NMT1)	2	1.504	PF01774 (UreD)	1	0.752	PF13540 (RCC1_2)	1	0.752
F051844	Y	143	PF08281 (Sigma70_r4_2)	129	90.21	PF04542 (Sigma70_r2)	8	5.594	PF00593 (TonB_dep_Rec)	3	2.098	PF07980 (SusD_RagB)	1	0.699	PF16561 (AMPK1_CBM)	1	0.699
F027458	Y	194	PF00589 (Phage_integrase)	175	90.206	PF13155 (Toprim_2)	8	4.124	PF13362 (Toprim_3)	5	2.577	PF02899 (Phage_int_SAM_1)	3	1.546	PF01799 (Fer2_2)	1	0.515
F101329	Y	102	PF01618 (MotA_ExbB)	92	90.196	PF01709 (Transcrip_reg)	6	5.882	PF13277 (YmdB)	2	1.961
F101987	Y	102	PF03781 (FGE-sulfatase)	92	90.196
F084697	Y	112	PF04134 (DCC1-like)	101	90.179	PF13594 (Obsolete Pfam Family)	5	4.464	PF00449 (Urease_alpha)	2	1.786	PF07969 (Amidohydro_3)	2	1.786
F071756	Y	122	PF10614 (CsgF)	110	90.164	PF00565 (SNase)	9	7.377	PF16778 (Phage_tail_APC)	1	0.82	PF13884 (Peptidase_S74)	1	0.82
F071594	Y	122	PF11104 (PilM_2)	110	90.164	PF12728 (HTH_17)	8	6.557	PF01977 (UbiD)	2	1.639	PF14520 (HHH_5)	1	0.82	PF04350 (PilO)	1	0.82
F071548	Y	122	PF04444 (Dioxygenase_N)	110	90.164	PF00535 (Glycos_transf_2)	2	1.639	PF13641 (Glyco_tranf_2_3)	2	1.639	PF02817 (E3_binding)	1	0.82	PF08338 (DUF1731)	1	0.82
F061150	Y	132	PF05717 (TnpB_IS66)	119	90.152	PF07676 (PD40)	1	0.758	PF00872 (Transposase_mut)	1	0.758	PF13358 (DDE_3)	1	0.758
F011193	Y	294	PF00005 (ABC_tran)	265	90.136	PF13589 (HATPase_c_3)	3	1.02	PF03705 (CheR_N)	2	0.68	PF01569 (PAP2)	2	0.68	PF09286 (Pro-kuma_activ)	1	0.34
F046035	Y	152	PF00486 (Trans_reg_C)	137	90.132	PF00873 (ACR_tran)	9	5.921	PF16576 (HlyD_D23)	2	1.316	PF02518 (HATPase_c)	1	0.658
F046058	N	152	PF03576 (Peptidase_S58)	137	90.132	PF07617 (DUF1579)	3	1.974	PF13177 (DNA_pol3_delta2)	3	1.974	PF02371 (Transposase_20)	1	0.658	PF00069 (Pkinase)	1	0.658
F102906	Y	101	PF07726 (AAA_3)	91	90.099	PF01882 (DUF58)	7	6.931	PF02878 (PGM_PMM_I)	1	0.99	PF02368 (Big_2)	1	0.99	PF08308 (PEGA)	1	0.99
F103792	N	101	PF12849 (PBP_like_2)	91	90.099	PF14326 (DUF4384)	6	5.941	PF07396 (Porin_O_P)	3	2.97	PF01875 (Memo)	1	0.99
F103191	Y	101	PF03259 (Robl_LC7)	91	90.099	PF14332 (DUF4388)	5	4.95	PF02895 (H-kinase_dim)	1	0.99	PF00072 (Response_reg)	1	0.99
F102757	Y	101	PF00486 (Trans_reg_C)	91	90.099	PF01061 (ABC2_membrane)	2	1.98	PF06553 (BNIP3)	1	0.99	PF02779 (Transket_pyr)	1	0.99	PF02653 (BPD_transp_2)	1	0.99
F103671	Y	101	PF09678 (Caa3_CtaG)	91	90.099	PF04879 (Molybdop_Fe4S4)	1	0.99
F085484	Y	111	PF06723 (MreB_Mbl)	100	90.09	PF01494 (FAD_binding_3)	3	2.703	PF12838 (Fer4_7)	3	2.703	PF00037 (Fer4)	2	1.802	PF01522 (Polysacc_deac_1)	1	0.901
F085944	Y	111	PF02547 (Queuosine_synth)	100	90.09	PF02861 (Clp_N)	2	1.802	PF10431 (ClpB_D2-small)	2	1.802	PF13490 (zf-HC2)	2	1.802	PF12850 (Metallophos_2)	1	0.901
F032003	Y	181	PF01979 (Amidohydro_1)	163	90.055	PF07944 (Glyco_hydro_127)	2	1.105	PF13442 (Cytochrome_CBB3)	1	0.552	PF14499 (DUF4437)	1	0.552	PF17131 (LolA_like)	1	0.552
F017208	Y	241	PF01875 (Memo)	217	90.041	PF13620 (CarboxypepD_reg)	6	2.49	PF01642 (MM_CoA_mutase)	2	0.83	PF04773 (FecR)	2	0.83	PF02653 (BPD_transp_2)	2	0.83
F105918	N	100	PF13884 (Peptidase_S74)	90	90	PF13759 (2OG-FeII_Oxy_5)	9	9
F087578	Y	110	PF00528 (BPD_transp_1)	99	90	PF12911 (OppC_N)	8	7.273	PF00496 (SBP_bac_5)	3	2.727
F017553	Y	240	PF12705 (PDDEXK_1)	216	90	PF08291 (Peptidase_M15_3)	17	7.083	PF02169 (LPP20)	1	0.417	PF05226 (CHASE2)	1	0.417
F041345	Y	160	PF04199 (Cyclase)	144	90	PF00005 (ABC_tran)	11	6.875	PF01297 (ZnuA)	1	0.625	PF02353 (CMAS)	1	0.625	PF02541 (Ppx-GppA)	1	0.625
F106051	Y	100	PF00005 (ABC_tran)	90	90	PF01061 (ABC2_membrane)	6	6	PF00440 (TetR_N)	2	2	PF13561 (adh_short_C2)	1	1	PF01243 (Putative_PNPOx)	1	1
F047218	Y	150	PF00557 (Peptidase_M24)	135	90	PF14833 (NAD_binding_11)	6	4	PF01321 (Creatinase_N)	2	1.333	PF07883 (Cupin_2)	1	0.667	PF00196 (GerE)	1	0.667
F087462	Y	110	PF13487 (HD_5)	99	90	PF08281 (Sigma70_r4_2)	4	3.636	PF01966 (HD)	2	1.818	PF01258 (zf-dskA_traR)	1	0.909	PF02586 (SRAP)	1	0.909
F087470	Y	110	PF03976 (PPK2)	99	90	PF14310 (Fn3-like)	3	2.727	PF01833 (TIG)	1	0.909	PF07876 (Dabb)	1	0.909	PF08818 (DUF1801)	1	0.909
F073727	Y	120	PF01066 (CDP-OH_P_transf)	108	90	PF04459 (DUF512)	3	2.5	PF00581 (Rhodanese)	1	0.833	PF00595 (PDZ)	1	0.833	PF02350 (Epimerase_2)	1	0.833
F021149	Y	220	PF00486 (Trans_reg_C)	198	90	PF01968 (Hydantoinase_A)	5	2.273	PF05378 (Hydant_A_N)	2	0.909	PF16870 (OxoGdeHyase_C)	2	0.909	PF13414 (TPR_11)	1	0.455
F023435	Y	210	PF01202 (SKI)	189	90	PF01381 (HTH_3)	4	1.905	PF01966 (HD)	1	0.476	PF01292 (Ni_hydr_CYTB)	1	0.476	PF00581 (Rhodanese)	1	0.476
F047325	Y	150	PF07859 (Abhydrolase_3)	135	90	PF00587 (tRNA-synt_2b)	2	1.333	PF08241 (Methyltransf_11)	1	0.667	PF00441 (Acyl-CoA_dh_1)	1	0.667	PF04204 (HTS)	1	0.667
F028837	Y	190	PF12732 (YtxH)	171	90	PF13590 (DUF4136)	2	1.053	PF13683 (rve_3)	2	1.053	PF00106 (adh_short)	1	0.526	PF03976 (PPK2)	1	0.526
F032823	Y	179	PF06723 (MreB_Mbl)	161	89.944	PF08502 (LeuA_dimer)	11	6.145	PF07991 (IlvN)	3	1.676	PF04085 (MreC)	2	1.117	PF01450 (IlvC)	1	0.559
F063888	Y	129	PF01184 (Gpr1_Fun34_YaaH)	116	89.922	PF08044 (DUF1707)	10	7.752	PF00156 (Pribosyltran)	1	0.775
F015000	Y	258	PF00378 (ECH_1)	232	89.922	PF03631 (Virul_fac_BrkB)	6	2.326	PF07947 (YhhN)	1	0.388	PF13561 (adh_short_C2)	1	0.388	PF00561 (Abhydrolase_1)	1	0.388
F088577	Y	109	PF00072 (Response_reg)	98	89.908	PF02803 (Thiolase_C)	7	6.422	PF02742 (Fe_dep_repr_C)	2	1.835	PF10009 (DUF2252)	1	0.917	PF01566 (Nramp)	1	0.917
F089080	Y	109	PF01195 (Pept_tRNA_hydro)	98	89.908	PF02130 (YbeY)	7	6.422	PF01966 (HD)	1	0.917	PF04542 (Sigma70_r2)	1	0.917
F026360	Y	198	PF02609 (Exonuc_VII_S)	178	89.899	PF02219 (MTHFR)	10	5.051	PF02574 (S-methyl_trans)	3	1.515	PF01804 (Penicil_amidase)	2	1.01	PF12704 (MacB_PCD)	2	1.01
F037311	Y	168	PF02954 (HTH_8)	151	89.881	PF06490 (FleQ)	9	5.357	PF02561 (FliS)	2	1.19	PF00158 (Sigma54_activat)	1	0.595	PF02874 (ATP-synt_ab_N)	1	0.595
F037172	Y	168	PF06508 (QueC)	151	89.881	PF04055 (Radical_SAM)	5	2.976	PF04542 (Sigma70_r2)	2	1.19	PF13620 (CarboxypepD_reg)	1	0.595	PF00135 (COesterase)	1	0.595
F055635	Y	138	PF13580 (SIS_2)	124	89.855	PF13439 (Glyco_transf_4)	6	4.348	PF01370 (Epimerase)	5	3.623	PF00534 (Glycos_transf_1)	1	0.725	PF01041 (DegT_DnrJ_EryC1)	1	0.725
F055802	Y	138	PF00866 (Ring_hydroxyl_B)	124	89.855	PF07355 (GRDB)	5	3.623	PF03190 (Thioredox_DsbH)	1	0.725	PF07690 (MFS_1)	1	0.725	PF09990 (DUF2231)	1	0.725
F026688	Y	197	PF00482 (T2SSF)	177	89.848	PF03548 (LolA)	8	4.061	PF05157 (T2SSE_N)	4	2.03	PF08241 (Methyltransf_11)	1	0.508	PF17191 (RecG_wedge)	1	0.508
F064310	Y	128	PF04519 (Bactofilin)	115	89.844	PF12867 (DinB_2)	2	1.562	PF09348 (DUF1990)	2	1.562	PF01938 (TRAM)	1	0.781	PF13545 (HTH_Crp_2)	1	0.781
F029857	Y	187	PF02771 (Acyl-CoA_dh_N)	168	89.84	PF03308 (MeaB)	3	1.604	PF00441 (Acyl-CoA_dh_1)	1	0.535	PF08271 (TF_Zn_Ribbon)	1	0.535	PF14354 (Lar_restr_allev)	1	0.535
F076354	Y	118	PF00296 (Bac_luciferase)	106	89.831	PF13561 (adh_short_C2)	2	1.695	PF09084 (NMT1)	1	0.847	PF00106 (adh_short)	1	0.847	PF04392 (ABC_sub_bind)	1	0.847
F076473	Y	118	PF01103 (Omp85)	106	89.831	PF02738 (MoCoBD_1)	1	0.847	PF12704 (MacB_PCD)	1	0.847
F037955	N	167	PF03190 (Thioredox_DsbH)	150	89.82	PF07676 (PD40)	2	1.198	PF13676 (TIR_2)	1	0.599	PF00877 (NLPC_P60)	1	0.599
F089915	Y	108	PF12684 (DUF3799)	97	89.815	PF02511 (Thy1)	4	3.704	PF00436 (SSB)	2	1.852	PF12705 (PDDEXK_1)	1	0.926
F049312	Y	147	PF00762 (Ferrochelatase)	132	89.796	PF06831 (H2TH)	3	2.041	PF01149 (Fapy_DNA_glyco)	3	2.041	PF00180 (Iso_dh)	3	2.041	PF13432 (TPR_16)	1	0.68
F018357	Y	235	PF09931 (DUF2163)	211	89.787	PF13550 (Phage-tail_3)	10	4.255	PF16778 (Phage_tail_APC)	4	1.702	PF05876 (GpA_ATPase)	1	0.426	PF09588 (YqaJ)	1	0.426
F066200	Y	127	PF08281 (Sigma70_r4_2)	114	89.764	PF13649 (Methyltransf_25)	4	3.15	PF01979 (Amidohydro_1)	3	2.362	PF08242 (Methyltransf_12)	3	2.362	PF00196 (GerE)	1	0.787
F077450	Y	117	PF02602 (HEM4)	105	89.744	PF03900 (Porphobil_deamC)	5	4.274	PF13640 (2OG-FeII_Oxy_3)	1	0.855	PF14720 (NiFe_hyd_SSU_C)	1	0.855	PF00069 (Pkinase)	1	0.855
F027240	Y	195	PF01583 (APS_kinase)	175	89.744	PF00478 (IMPDH)	6	3.077	PF00534 (Glycos_transf_1)	5	2.564	PF03972 (MmgE_PrpD)	1	0.513	PF11706 (zf-CGNR)	1	0.513
F043656	Y	156	PF09969 (DUF2203)	140	89.744	PF00730 (HhH-GPD)	3	1.923	PF00633 (HHH)	2	1.282	PF10027 (DUF2269)	2	1.282	PF13540 (RCC1_2)	1	0.641
F049899	N	146	PF00005 (ABC_tran)	131	89.726	PF02653 (BPD_transp_2)	7	4.795	PF00866 (Ring_hydroxyl_B)	2	1.37	PF00296 (Bac_luciferase)	1	0.685	PF01717 (Meth_synt_2)	1	0.685
F049895	Y	146	PF13620 (CarboxypepD_reg)	131	89.726	PF00202 (Aminotran_3)	5	3.425	PF13560 (HTH_31)	3	2.055	PF13520 (AA_permease_2)	2	1.37	PF07969 (Amidohydro_3)	2	1.37
F067162	Y	126	PF13089 (PP_kinase_N)	113	89.683	PF13090 (PP_kinase_C)	6	4.762	PF09335 (SNARE_assoc)	2	1.587	PF01612 (DNA_pol_A_exo1)	1	0.794	PF05977 (MFS_3)	1	0.794
F067036	Y	126	PF02954 (HTH_8)	113	89.683	PF13424 (TPR_12)	4	3.175	PF13432 (TPR_16)	3	2.381	PF13414 (TPR_11)	1	0.794	PF13374 (TPR_10)	1	0.794
F030849	Y	184	PF05222 (AlaDh_PNT_N)	165	89.674	PF02233 (PNTB)	7	3.804	PF12769 (PNTB_4TM)	6	3.261	PF03401 (TctC)	1	0.543	PF07835 (COX4_pro_2)	1	0.543
F050181	Y	145	PF10555 (MraY_sig1)	130	89.655	PF08245 (Mur_ligase_M)	8	5.517	PF01225 (Mur_ligase)	2	1.379	PF08478 (POTRA_1)	1	0.69	PF03033 (Glyco_transf_28)	1	0.69
F079019	N	116	PF13604 (AAA_30)	104	89.655	PF01977 (UbiD)	4	3.448	PF02738 (MoCoBD_1)	2	1.724	PF03401 (TctC)	1	0.862	PF13245 (AAA_19)	1	0.862
F078493	Y	116	PF03702 (AnmK)	104	89.655	PF00072 (Response_reg)	2	1.724	PF04030 (ALO)	1	0.862	PF12680 (SnoaL_2)	1	0.862	PF01019 (G_glu_transpept)	1	0.862
F057960	Y	135	PF01451 (LMWPc)	121	89.63	PF00106 (adh_short)	5	3.704	PF13561 (adh_short_C2)	3	2.222
F057994	Y	135	PF05709 (Sipho_tail)	121	89.63
F093080	N	106	PF08751 (TrwC)	95	89.623	PF13604 (AAA_30)	5	4.717	PF08238 (Sel1)	3	2.83	PF16640 (Big_3_5)	1	0.943	PF00239 (Resolvase)	1	0.943
F093784	Y	106	PF02511 (Thy1)	95	89.623	PF01904 (DUF72)	3	2.83	PF12974 (Phosphonate-bd)	1	0.943	PF07704 (PSK_trans_fac)	1	0.943	PF04542 (Sigma70_r2)	1	0.943
F094433	Y	106	PF01695 (IstB_IS21)	95	89.623	PF00665 (rve)	2	1.887	PF00196 (GerE)	1	0.943
F068157	Y	125	PF01467 (CTP_transf_like)	112	89.6	PF02410 (RsfS)	7	5.6	PF02590 (SPOUT_MTase)	2	1.6	PF13502 (AsmA_2)	1	0.8	PF00920 (ILVD_EDD)	1	0.8
F079827	Y	115	PF00550 (PP-binding)	103	89.565	PF00355 (Rieske)	6	5.217	PF08028 (Acyl-CoA_dh_2)	1	0.87	PF02780 (Transketolase_C)	1	0.87
F080566	Y	115	PF13307 (Helicase_C_2)	103	89.565	PF04978 (DUF664)	1	0.87	PF03109 (ABC1)	1	0.87	PF00578 (AhpC-TSA)	1	0.87
F059189	Y	134	PF08281 (Sigma70_r4_2)	120	89.552	PF04542 (Sigma70_r2)	9	6.716	PF07980 (SusD_RagB)	1	0.746	PF13620 (CarboxypepD_reg)	1	0.746	PF16561 (AMPK1_CBM)	1	0.746
F045012	Y	153	PF12390 (Se-cys_synth_N)	137	89.542	PF13242 (Hydrolase_like)	6	3.922	PF05343 (Peptidase_M42)	5	3.268	PF00551 (Formyl_trans_N)	2	1.307	PF02142 (MGS)	2	1.307
F035198	Y	172	PF00119 (ATP-synt_A)	154	89.535	PF00146 (NADHdh)	4	2.326	PF05099 (TerB)	2	1.163
F096089	Y	105	PF01061 (ABC2_membrane)	94	89.524	PF00005 (ABC_tran)	5	4.762	PF08241 (Methyltransf_11)	1	0.952	PF00282 (Pyridoxal_deC)	1	0.952	PF12698 (ABC2_membrane_3)	1	0.952
F095200	Y	105	PF01066 (CDP-OH_P_transf)	94	89.524	PF00308 (Bac_DnaA)	4	3.81	PF00300 (His_Phos_1)	3	2.857	PF13090 (PP_kinase_C)	1	0.952	PF10103 (Zincin_2)	1	0.952
F032093	Y	181	PF00590 (TP_methylase)	162	89.503	PF01507 (PAPS_reduct)	10	5.525	PF00696 (AA_kinase)	3	1.657	PF02685 (Glucokinase)	1	0.552	PF01381 (HTH_3)	1	0.552
F081126	Y	114	PF13581 (HATPase_c_2)	102	89.474	PF13335 (Mg_chelatase_C)	7	6.14	PF04011 (LemA)	1	0.877	PF08241 (Methyltransf_11)	1	0.877	PF00583 (Acetyltransf_1)	1	0.877
F013016	Y	275	PF00486 (Trans_reg_C)	246	89.455	PF16870 (OxoGdeHyase_C)	20	7.273	PF02779 (Transket_pyr)	3	1.091	PF00072 (Response_reg)	1	0.364	PF10410 (DnaB_bind)	1	0.364
F013013	Y	275	PF02322 (Cyt_bd_oxida_II)	246	89.455	PF00479 (G6PD_N)	9	3.273	PF00664 (ABC_membrane)	5	1.818	PF02781 (G6PD_C)	3	1.091	PF00196 (GerE)	2	0.727
F040801	Y	161	PF01207 (Dus)	144	89.441	PF11906 (DUF3426)	9	5.59	PF13586 (DDE_Tnp_1_2)	1	0.621	PF06325 (PrmA)	1	0.621	PF13719 (zinc_ribbon_5)	1	0.621
F052574	Y	142	PF14401 (RLAN)	127	89.437	PF09084 (NMT1)	5	3.521	PF04107 (GCS2)	1	0.704	PF04392 (ABC_sub_bind)	1	0.704	PF02657 (SufE)	1	0.704
F096481	Y	104	PF06723 (MreB_Mbl)	93	89.423	PF08502 (LeuA_dimer)	9	8.654	PF07991 (IlvN)	1	0.962	PF09838 (DUF2065)	1	0.962
F097109	Y	104	PF02562 (PhoH)	93	89.423	PF00152 (tRNA-synt_2)	5	4.808	PF01336 (tRNA_anti-codon)	2	1.923	PF00359 (PTS_EIIA_2)	2	1.923	PF13399 (LytR_C)	1	0.962
F097763	Y	104	PF06210 (DUF1003)	93	89.423	PF14235 (DUF4337)	3	2.885	PF14870 (PSII_BNR)	1	0.962	PF13415 (Kelch_3)	1	0.962	PF00753 (Lactamase_B)	1	0.962
F097778	Y	104	PF00005 (ABC_tran)	93	89.423	PF12730 (ABC2_membrane_4)	3	2.885	PF13374 (TPR_10)	1	0.962	PF09754 (PAC2)	1	0.962	PF01987 (AIM24)	1	0.962
F029202	Y	189	PF01678 (DAP_epimerase)	169	89.418	PF00781 (DAGK_cat)	5	2.646	PF02781 (G6PD_C)	4	2.116	PF00923 (TAL_FSA)	1	0.529	PF00293 (NUDIX)	1	0.529
F060883	Y	132	PF03320 (FBPase_glpX)	118	89.394	PF01883 (FeS_assembly_P)	8	6.061	PF13484 (Fer4_16)	2	1.515	PF01202 (SKI)	1	0.758	PF13492 (GAF_3)	1	0.758
F061162	Y	132	PF09821 (AAA_assoc_C)	118	89.394	PF02446 (Glyco_hydro_77)	8	6.061	PF13145 (Rotamase_2)	2	1.515	PF13616 (Rotamase_3)	1	0.758	PF13439 (Glyco_transf_4)	1	0.758
F054408	Y	140	PF02780 (Transketolase_C)	125	89.286	PF00676 (E1_dh)	5	3.571	PF03099 (BPL_LplA_LipB)	4	2.857	PF07992 (Pyr_redox_2)	2	1.429	PF13419 (HAD_2)	1	0.714
F084615	Y	112	PF03548 (LolA)	100	89.286	PF13432 (TPR_16)	2	1.786	PF14559 (TPR_19)	2	1.786	PF13414 (TPR_11)	1	0.893	PF13460 (NAD_binding_10)	1	0.893
F037025	Y	168	PF15929 (Myofilin)	150	89.286
F072544	Y	121	PF01381 (HTH_3)	108	89.256	PF01061 (ABC2_membrane)	2	1.653	PF12399 (BCA_ABC_TP_C)	1	0.826	PF01565 (FAD_binding_4)	1	0.826	PF03595 (SLAC1)	1	0.826
F072571	Y	121	PF01695 (IstB_IS21)	108	89.256	PF00665 (rve)	1	0.826	PF00534 (Glycos_transf_1)	1	0.826
F030230	Y	186	PF08281 (Sigma70_r4_2)	166	89.247	PF12704 (MacB_PCD)	8	4.301	PF02687 (FtsX)	7	3.763	PF07883 (Cupin_2)	1	0.538	PF00206 (Lyase_1)	1	0.538
F063012	Y	130	PF00005 (ABC_tran)	116	89.231	PF12730 (ABC2_membrane_4)	5	3.846	PF12679 (ABC2_membrane_2)	4	3.077	PF03160 (Calx-beta)	1	0.769	PF04952 (AstE_AspA)	1	0.769
F037935	Y	167	PF01921 (tRNA-synt_1f)	149	89.222	PF02386 (TrkH)	6	3.593	PF01180 (DHO_dh)	4	2.395	PF01925 (TauE)	1	0.599	PF02683 (DsbD)	1	0.599
F037846	Y	167	PF02653 (BPD_transp_2)	149	89.222	PF12399 (BCA_ABC_TP_C)	5	2.994	PF00005 (ABC_tran)	5	2.994	PF01548 (DEDD_Tnp_IS110)	1	0.599	PF03169 (OPT)	1	0.599
F101714	Y	102	PF03100 (CcmE)	91	89.216	PF01578 (Cytochrom_C_asm)	10	9.804	PF16327 (CcmF_C)	1	0.98
F100581	Y	102	PF01255 (Prenyltransf)	91	89.216	PF01416 (PseudoU_synth_1)	6	5.882	PF02163 (Peptidase_M50)	1	0.98	PF03764 (EFG_IV)	1	0.98	PF01148 (CTP_transf_1)	1	0.98
F100675	Y	102	PF00005 (ABC_tran)	91	89.216	PF13407 (Peripla_BP_4)	5	4.902	PF13561 (adh_short_C2)	1	0.98	PF07221 (GlcNAc_2-epim)	1	0.98	PF00532 (Peripla_BP_1)	1	0.98
F102105	Y	102	PF13640 (2OG-FeII_Oxy_3)	91	89.216	PF13759 (2OG-FeII_Oxy_5)	5	4.902
F100399	Y	102	PF00375 (SDF)	91	89.216	PF01177 (Asp_Glu_race)	3	2.941	PF10118 (Metal_hydrol)	1	0.98	PF02562 (PhoH)	1	0.98	PF07460 (NUMOD3)	1	0.98
F101577	Y	102	PF00486 (Trans_reg_C)	91	89.216	PF00672 (HAMP)	2	1.961	PF07676 (PD40)	2	1.961	PF01915 (Glyco_hydro_3_C)	2	1.961	PF12706 (Lactamase_B_2)	2	1.961
F101659	N	102	PF00072 (Response_reg)	91	89.216	PF00528 (BPD_transp_1)	2	1.961	PF14269 (Arylsulfotran_2)	1	0.98
F055155	Y	139	PF08281 (Sigma70_r4_2)	124	89.209	PF01230 (HIT)	7	5.036	PF02562 (PhoH)	2	1.439	PF04545 (Sigma70_r4)	1	0.719	PF02774 (Semialdhyde_dhC)	1	0.719
F055089	Y	139	PF00072 (Response_reg)	124	89.209	PF00698 (Acyl_transf_1)	4	2.878	PF00691 (OmpA)	2	1.439	PF00392 (GntR)	1	0.719	PF01344 (Kelch_1)	1	0.719
F085799	N	111	PF02826 (2-Hacid_dh_C)	99	89.189	PF00266 (Aminotran_5)	10	9.009	PF01925 (TauE)	1	0.901
F042998	Y	157	PF00005 (ABC_tran)	140	89.172	PF12730 (ABC2_membrane_4)	9	5.732	PF00753 (Lactamase_B)	2	1.274	PF00072 (Response_reg)	1	0.637	PF01061 (ABC2_membrane)	1	0.637
F074131	Y	120	PF03653 (UPF0093)	107	89.167	PF00293 (NUDIX)	3	2.5	PF01032 (FecCD)	2	1.667	PF01558 (POR)	2	1.667	PF02153 (PDH_N)	1	0.833
F073680	Y	120	PF00012 (HSP70)	107	89.167	PF00480 (ROK)	2	1.667	PF01161 (PBP)	1	0.833	PF13432 (TPR_16)	1	0.833	PF08308 (PEGA)	1	0.833
F022992	Y	212	PF01678 (DAP_epimerase)	189	89.151	PF02016 (Peptidase_S66)	9	4.245	PF01225 (Mur_ligase)	3	1.415	PF08245 (Mur_ligase_M)	2	0.943	PF02643 (DUF192)	1	0.472
F103878	Y	101	PF01921 (tRNA-synt_1f)	90	89.109	PF01180 (DHO_dh)	5	4.95	PF02683 (DsbD)	2	1.98	PF09608 (Alph_Pro_TM)	1	0.99	PF01761 (DHQ_synthase)	1	0.99
F102993	Y	101	PF12390 (Se-cys_synth_N)	90	89.109	PF03841 (SelA)	2	1.98	PF05343 (Peptidase_M42)	2	1.98	PF02142 (MGS)	1	0.99	PF13242 (Hydrolase_like)	1	0.99
F087592	Y	110	PF00486 (Trans_reg_C)	98	89.091	PF13801 (Metal_resist)	8	7.273	PF00664 (ABC_membrane)	2	1.818	PF08241 (Methyltransf_11)	1	0.909	PF05635 (23S_rRNA_IVP)	1	0.909
F087110	Y	110	PF01207 (Dus)	98	89.091	PF02954 (HTH_8)	4	3.636	PF02142 (MGS)	4	3.636	PF11906 (DUF3426)	1	0.909	PF02844 (GARS_N)	1	0.909
F087327	Y	110	PF13932 (GIDA_C)	98	89.091	PF03796 (DnaB_C)	2	1.818	PF02951 (GSH-S_N)	1	0.909	PF01134 (GIDA)	1	0.909	PF12631 (MnmE_helical)	1	0.909
F074968	Y	119	PF14090 (HTH_39)	106	89.076	PF12705 (PDDEXK_1)	7	5.882	PF02195 (ParBc)	2	1.681	PF06147 (DUF968)	1	0.84	PF07120 (DUF1376)	1	0.84
F017983	Y	237	PF08281 (Sigma70_r4_2)	211	89.03	PF01255 (Prenyltransf)	12	5.063	PF13601 (HTH_34)	5	2.11	PF08241 (Methyltransf_11)	1	0.422	PF13641 (Glyco_tranf_2_3)	1	0.422
F104867	Y	100	PF03454 (MoeA_C)	89	89	PF03205 (MobB)	7	7	PF12804 (NTP_transf_3)	2	2
F105482	Y	100	PF02913 (FAD-oxidase_C)	89	89	PF01565 (FAD_binding_4)	4	4	PF00581 (Rhodanese)	2	2	PF00873 (ACR_tran)	1	1	PF01909 (NTP_transf_2)	1	1
F089464	Y	109	PF02515 (CoA_transf_3)	97	88.991	PF13452 (MaoC_dehydrat_N)	4	3.67	PF01575 (MaoC_dehydratas)	2	1.835	PF09084 (NMT1)	1	0.917	PF13030 (DUF3891)	1	0.917
F089066	Y	109	PF14060 (DUF4252)	97	88.991	PF08281 (Sigma70_r4_2)	2	1.835	PF03972 (MmgE_PrpD)	1	0.917	PF00535 (Glycos_transf_2)	1	0.917	PF09969 (DUF2203)	1	0.917
F057514	Y	136	PF01061 (ABC2_membrane)	121	88.971	PF12698 (ABC2_membrane_3)	6	4.412	PF00005 (ABC_tran)	5	3.676	PF02567 (PhzC-PhzF)	1	0.735	PF13304 (AAA_21)	1	0.735
F016794	Y	244	PF08281 (Sigma70_r4_2)	217	88.934	PF04542 (Sigma70_r2)	17	6.967	PF16561 (AMPK1_CBM)	3	1.23	PF00593 (TonB_dep_Rec)	2	0.82	PF07980 (SusD_RagB)	1	0.41
F050901	Y	144	PF02811 (PHP)	128	88.889	PF04325 (DUF465)	6	4.167	PF00924 (MS_channel)	3	2.083	PF01553 (Acyltransferase)	2	1.389	PF11743 (DUF3301)	2	1.389
F044600	Y	153	PF08281 (Sigma70_r4_2)	136	88.889	PF08241 (Methyltransf_11)	3	1.961	PF01565 (FAD_binding_4)	3	1.961	PF04229 (GrpB)	2	1.307	PF00903 (Glyoxalase)	1	0.654
F036217	Y	170	PF00005 (ABC_tran)	151	88.824	PF12679 (ABC2_membrane_2)	4	2.353	PF07690 (MFS_1)	2	1.176	PF13565 (HTH_32)	1	0.588	PF04909 (Amidohydro_2)	1	0.588
F036421	Y	170	PF12322 (T4_baseplate)	151	88.824	PF00587 (tRNA-synt_2b)	1	0.588
F045868	Y	152	PF06723 (MreB_Mbl)	135	88.816	PF01425 (Amidase)	4	2.632	PF02686 (Glu-tRNAGln)	4	2.632	PF02934 (GatB_N)	2	1.316	PF04085 (MreC)	1	0.658
F059211	Y	134	PF00486 (Trans_reg_C)	119	88.806	PF01968 (Hydantoinase_A)	3	2.239	PF16870 (OxoGdeHyase_C)	2	1.493	PF01895 (PhoU)	2	1.493	PF04138 (GtrA)	1	0.746
F079134	Y	116	PF10387 (DUF2442)	103	88.793	PF02867 (Ribonuc_red_lgC)	5	4.31	PF03477 (ATP-cone)	2	1.724	PF01476 (LysM)	1	0.862
F092807	Y	107	PF00494 (SQS_PSY)	95	88.785	PF13450 (NAD_binding_8)	9	8.411	PF01593 (Amino_oxidase)	1	0.935	PF00248 (Aldo_ket_red)	1	0.935	PF14489 (QueF)	1	0.935
F091465	Y	107	PF00144 (Beta-lactamase)	95	88.785	PF00303 (Thymidylat_synt)	5	4.673	PF00850 (Hist_deacetyl)	2	1.869	PF00186 (DHFR_1)	1	0.935	PF16177 (ACAS_N)	1	0.935
F091799	Y	107	PF00330 (Aconitase)	95	88.785	PF00694 (Aconitase_C)	4	3.738	PF05635 (23S_rRNA_IVP)	2	1.869	PF00180 (Iso_dh)	2	1.869	PF01583 (APS_kinase)	1	0.935
F091797	Y	107	PF00793 (DAHP_synth_1)	95	88.785	PF00441 (Acyl-CoA_dh_1)	1	0.935	PF00149 (Metallophos)	1	0.935	PF07494 (Reg_prop)	1	0.935	PF08282 (Hydrolase_3)	1	0.935
F026930	Y	196	PF00146 (NADHdh)	174	88.776	PF00361 (Proton_antipo_M)	5	2.551	PF01192 (RNA_pol_Rpb6)	1	0.51	PF00662 (Proton_antipo_N)	1	0.51	PF13426 (PAS_9)	1	0.51
F041471	Y	160	PF00486 (Trans_reg_C)	142	88.75	PF01968 (Hydantoinase_A)	4	2.5	PF05378 (Hydant_A_N)	2	1.25	PF16870 (OxoGdeHyase_C)	2	1.25	PF00672 (HAMP)	1	0.625
F046730	Y	151	PF13358 (DDE_3)	134	88.742	PF00982 (Glyco_transf_20)	2	1.325	PF03401 (TctC)	1	0.662	PF00106 (adh_short)	1	0.662	PF00450 (Peptidase_S10)	1	0.662
F013038	Y	275	PF02321 (OEP)	244	88.727	PF00873 (ACR_tran)	4	1.455	PF13181 (TPR_8)	1	0.364	PF04909 (Amidohydro_2)	1	0.364	PF11852 (Pullul_strch_C)	1	0.364
F033512	Y	177	PF02826 (2-Hacid_dh_C)	157	88.701	PF02913 (FAD-oxidase_C)	6	3.39	PF01565 (FAD_binding_4)	3	1.695	PF01433 (Peptidase_M1)	1	0.565	PF14559 (TPR_19)	1	0.565
F080331	Y	115	PF01902 (Diphthami_syn_2)	102	88.696	PF00593 (TonB_dep_Rec)	6	5.217	PF02934 (GatB_N)	4	3.478	PF02569 (Pantoate_ligase)	1	0.87	PF13699 (DUF4157)	1	0.87
F079723	Y	115	PF01242 (PTPS)	102	88.696	PF13506 (Glyco_transf_21)	3	2.609	PF00578 (AhpC-TSA)	3	2.609	PF04945 (YHS)	2	1.739	PF00535 (Glycos_transf_2)	1	0.87
F012130	Y	283	PF03743 (TrbI)	251	88.693	PF03524 (CagX)	11	3.887	PF03135 (CagE_TrbE_VirB)	5	1.767	PF13376 (OmdA)	2	0.707	PF00480 (ROK)	1	0.353
F037168	N	168	PF12974 (Phosphonate-bd)	149	88.69	PF03544 (TonB_C)	4	2.381	PF01925 (TauE)	2	1.19	PF00149 (Metallophos)	2	1.19	PF00989 (PAS)	1	0.595
F093516	Y	106	PF02457 (DAC)	94	88.679	PF02601 (Exonuc_VII_L)	6	5.66	PF01039 (Carboxyl_trans)	2	1.887	PF13742 (tRNA_anti_2)	1	0.943	PF07690 (MFS_1)	1	0.943
F093648	Y	106	PF10101 (DUF2339)	94	88.679	PF13481 (AAA_25)	1	0.943	PF13662 (Toprim_4)	1	0.943
F047235	Y	150	PF00795 (CN_hydrolase)	133	88.667	PF01523 (PmbA_TldD)	13	8.667	PF13502 (AsmA_2)	2	1.333	PF13401 (AAA_22)	1	0.667	PF00005 (ABC_tran)	1	0.667
F047079	Y	150	PF00119 (ATP-synt_A)	133	88.667	PF00032 (Cytochrom_B_C)	1	0.667	PF00164 (Ribosom_S12_S23)	1	0.667	PF00361 (Proton_antipo_M)	1	0.667	PF00420 (Oxidored_q2)	1	0.667
F060997	Y	132	PF13487 (HD_5)	117	88.636	PF03167 (UDG)	5	3.788	PF01966 (HD)	2	1.515	PF00990 (GGDEF)	1	0.758	PF13492 (GAF_3)	1	0.758
F060546	Y	132	PF02321 (OEP)	117	88.636	PF00440 (TetR_N)	4	3.03	PF01161 (PBP)	2	1.515	PF01569 (PAP2)	2	1.515	PF00891 (Methyltransf_2)	1	0.758
F060790	Y	132	PF02163 (Peptidase_M50)	117	88.636	PF09243 (Rsm22)	3	2.273	PF00670 (AdoHcyase_NAD)	2	1.515	PF00535 (Glycos_transf_2)	1	0.758	PF02036 (SCP2)	1	0.758
F037825	Y	167	PF00076 (RRM_1)	148	88.623	PF00271 (Helicase_C)	10	5.988	PF00270 (DEAD)	1	0.599	PF00773 (RNB)	1	0.599
F042253	Y	158	PF00528 (BPD_transp_1)	140	88.608	PF01545 (Cation_efflux)	5	3.165	PF13561 (adh_short_C2)	1	0.633	PF04055 (Radical_SAM)	1	0.633
F042590	Y	158	PF12679 (ABC2_membrane_2)	140	88.608	PF00072 (Response_reg)	2	1.266	PF13414 (TPR_11)	2	1.266	PF12730 (ABC2_membrane_4)	2	1.266	PF12543 (DUF3738)	1	0.633
F019611	Y	228	PF12221 (HflK_N)	202	88.596	PF01145 (Band_7)	15	6.579	PF09838 (DUF2065)	2	0.877	PF11295 (DUF3096)	2	0.877	PF07690 (MFS_1)	1	0.439
F081311	Y	114	PF02629 (CoA_binding)	101	88.596	PF13607 (Succ_CoA_lig)	4	3.509	PF08241 (Methyltransf_11)	1	0.877	PF06305 (LapA_dom)	1	0.877	PF13620 (CarboxypepD_reg)	1	0.877
F095912	Y	105	PF00005 (ABC_tran)	93	88.571	PF01406 (tRNA-synt_1e)	6	5.714	PF09190 (DALR_2)	3	2.857	PF00009 (GTP_EFTU)	1	0.952
F096268	N	105	PF09084 (NMT1)	93	88.571	PF02771 (Acyl-CoA_dh_N)	3	2.857	PF00378 (ECH_1)	2	1.905	PF13378 (MR_MLE_C)	1	0.952
F096137	Y	105	PF00171 (Aldedh)	93	88.571	PF09084 (NMT1)	2	1.905	PF01494 (FAD_binding_3)	2	1.905	PF01977 (UbiD)	1	0.952
F096086	Y	105	PF02321 (OEP)	93	88.571	PF13185 (GAF_2)	2	1.905	PF02954 (HTH_8)	1	0.952	PF13581 (HATPase_c_2)	1	0.952
F014548	Y	262	PF02371 (Transposase_20)	232	88.55	PF04392 (ABC_sub_bind)	3	1.145	PF01548 (DEDD_Tnp_IS110)	2	0.763	PF00665 (rve)	1	0.382	PF02586 (SRAP)	1	0.382
F071624	Y	122	PF00691 (OmpA)	108	88.525	PF00486 (Trans_reg_C)	2	1.639	PF14464 (Prok-JAB)	1	0.82	PF13360 (PQQ_2)	1	0.82	PF13533 (Biotin_lipoyl_2)	1	0.82
F082290	Y	113	PF08281 (Sigma70_r4_2)	100	88.496	PF13193 (AMP-binding_C)	8	7.08	PF13932 (GIDA_C)	1	0.885	PF13419 (HAD_2)	1	0.885	PF12848 (ABC_tran_Xtn)	1	0.885
F082374	Y	113	PF03420 (Peptidase_S77)	100	88.496	PF11450 (DUF3008)	5	4.425	PF03237 (Terminase_6N)	3	2.655	PF07230 (Portal_Gp20)	2	1.77	PF01467 (CTP_transf_like)	1	0.885
F083182	Y	113	PF13813 (MBOAT_2)	100	88.496	PF04134 (DCC1-like)	1	0.885	PF02911 (Formyl_trans_C)	1	0.885	PF13302 (Acetyltransf_3)	1	0.885	PF01435 (Peptidase_M48)	1	0.885
F054735	N	139	PF13378 (MR_MLE_C)	123	88.489	PF01266 (DAO)	4	2.878	PF00701 (DHDPS)	1	0.719	PF04893 (Yip1)	1	0.719
F055111	Y	139	PF01642 (MM_CoA_mutase)	123	88.489	PF12697 (Abhydrolase_6)	2	1.439	PF02416 (TatA_B_E)	1	0.719	PF01875 (Memo)	1	0.719	PF02545 (Maf)	1	0.719
F038755	Y	165	PF01040 (UbiA)	146	88.485	PF04238 (DUF420)	9	5.455	PF07238 (PilZ)	2	1.212	PF02628 (COX15-CtaA)	2	1.212	PF00106 (adh_short)	1	0.606
F038690	N	165	PF06723 (MreB_Mbl)	146	88.485	PF01425 (Amidase)	4	2.424	PF02686 (Glu-tRNAGln)	3	1.818	PF04085 (MreC)	2	1.212	PF02934 (GatB_N)	1	0.606
F062740	Y	130	PF06723 (MreB_Mbl)	115	88.462	PF00561 (Abhydrolase_1)	6	4.615	PF00472 (RF-1)	2	1.538	PF01656 (CbiA)	1	0.769	PF03853 (YjeF_N)	1	0.769
F031589	Y	182	PF07040 (DUF1326)	161	88.462	PF09948 (DUF2182)	6	3.297	PF12697 (Abhydrolase_6)	2	1.099	PF01619 (Pro_dh)	1	0.549	PF14833 (NAD_binding_11)	1	0.549
F097889	Y	104	PF02861 (Clp_N)	92	88.462	PF07724 (AAA_2)	3	2.885	PF10431 (ClpB_D2-small)	2	1.923	PF01882 (DUF58)	1	0.962	PF07726 (AAA_3)	1	0.962
F004331	Y	442	PF08281 (Sigma70_r4_2)	391	88.462	PF13490 (zf-HC2)	9	2.036	PF11937 (DUF3455)	4	0.905	PF04519 (Bactofilin)	3	0.679	PF01451 (LMWPc)	3	0.679
F096745	Y	104	PF04134 (DCC1-like)	92	88.462	PF00449 (Urease_alpha)	2	1.923	PF13594 (Obsolete Pfam Family)	2	1.923	PF08734 (GYD)	1	0.962
F097553	Y	104	PF02706 (Wzz)	92	88.462	PF13807 (GNVR)	2	1.923	PF11959 (DUF3473)	1	0.962	PF01522 (Polysacc_deac_1)	1	0.962	PF02371 (Transposase_20)	1	0.962
F097519	Y	104	PF07068 (Gp23)	92	88.462	PF06841 (Phage_T4_gp19)	2	1.923	PF11056 (UvsY)	1	0.962	PF13476 (AAA_23)	1	0.962
F011976	Y	285	PF11104 (PilM_2)	252	88.421	PF12728 (HTH_17)	12	4.211	PF05137 (PilN)	4	1.404	PF13505 (OMP_b-brl)	1	0.351	PF00251 (Glyco_hydro_32N)	1	0.351
F039057	Y	164	PF00378 (ECH_1)	145	88.415	PF00221 (Lyase_aromatic)	10	6.098	PF03061 (4HBT)	6	3.659	PF12704 (MacB_PCD)	1	0.61	PF00296 (Bac_luciferase)	1	0.61
F039372	Y	164	PF02371 (Transposase_20)	145	88.415	PF13340 (DUF4096)	4	2.439	PF13586 (DDE_Tnp_1_2)	3	1.829	PF00118 (Cpn60_TCP1)	1	0.61	PF01548 (DEDD_Tnp_IS110)	1	0.61
F084457	Y	112	PF00565 (SNase)	99	88.393	PF04965 (GPW_gp25)	7	6.25	PF05488 (PAAR_motif)	3	2.679	PF16075 (DUF4815)	1	0.893
F083857	Y	112	PF03100 (CcmE)	99	88.393	PF00676 (E1_dh)	3	2.679	PF13462 (Thioredoxin_4)	3	2.679	PF07884 (VKOR)	1	0.893	PF16694 (Cytochrome_P460)	1	0.893
F083824	Y	112	PF02446 (Glyco_hydro_77)	99	88.393	PF00005 (ABC_tran)	2	1.786	PF12704 (MacB_PCD)	2	1.786	PF13145 (Rotamase_2)	1	0.893	PF00092 (VWA)	1	0.893
F098553	Y	103	PF07075 (DUF1343)	91	88.35	PF00485 (PRK)	2	1.942	PF07681 (DoxX)	1	0.971	PF02738 (MoCoBD_1)	1	0.971
F074180	Y	120	PF12732 (YtxH)	106	88.333	PF02954 (HTH_8)	2	1.667	PF13450 (NAD_binding_8)	1	0.833	PF00743 (FMO-like)	1	0.833
F050217	Y	145	PF13520 (AA_permease_2)	128	88.276	PF00171 (Aldedh)	8	5.517	PF00202 (Aminotran_3)	6	4.138
F050110	N	145	PF10502 (Peptidase_S26)	128	88.276	PF01464 (SLT)	4	2.759	PF02534 (T4SS-DNA_transf)	2	1.379	PF02661 (Fic)	2	1.379	PF01695 (IstB_IS21)	1	0.69
F050728	Y	145	PF07238 (PilZ)	128	88.276	PF00589 (Phage_integrase)	2	1.379	PF02518 (HATPase_c)	2	1.379	PF07715 (Plug)	1	0.69	PF13181 (TPR_8)	1	0.69
F024907	Y	204	PF13620 (CarboxypepD_reg)	180	88.235	PF03176 (MMPL)	22	10.784
F075289	Y	119	PF10370 (DUF2437)	105	88.235	PF01039 (Carboxyl_trans)	9	7.563	PF01557 (FAA_hydrolase)	2	1.681	PF04794 (YdjC)	2	1.681	PF02897 (Peptidase_S9_N)	1	0.84
F101833	N	102	PF12770 (CHAT)	90	88.235	PF13424 (TPR_12)	7	6.863
F075181	Y	119	PF00486 (Trans_reg_C)	105	88.235	PF00005 (ABC_tran)	7	5.882	PF00072 (Response_reg)	1	0.84	PF00672 (HAMP)	1	0.84	PF00291 (PALP)	1	0.84
F036342	Y	170	PF12679 (ABC2_membrane_2)	150	88.235	PF13476 (AAA_23)	7	4.118	PF05935 (Arylsulfotrans)	2	1.176	PF00202 (Aminotran_3)	1	0.588	PF00583 (Acetyltransf_1)	1	0.588
F045288	Y	153	PF02687 (FtsX)	135	88.235	PF10080 (FtrD-like)	6	3.922	PF12704 (MacB_PCD)	4	2.614	PF00005 (ABC_tran)	2	1.307	PF05649 (Peptidase_M13_N)	1	0.654
F057268	Y	136	PF01261 (AP_endonuc_2)	120	88.235	PF01297 (ZnuA)	4	2.941	PF13620 (CarboxypepD_reg)	1	0.735	PF10460 (Peptidase_M30)	1	0.735	PF03949 (Malic_M)	1	0.735
F040905	Y	161	PF01381 (HTH_3)	142	88.199	PF00892 (EamA)	4	2.484	PF08031 (BBE)	2	1.242	PF00174 (Oxidored_molyb)	1	0.621	PF08327 (AHSA1)	1	0.621
F051458	Y	144	PF05226 (CHASE2)	127	88.194	PF09834 (DUF2061)	2	1.389	PF13481 (AAA_25)	1	0.694	PF00959 (Phage_lysozyme)	1	0.694	PF09694 (Gcw_chp)	1	0.694
F086856	Y	110	PF00196 (GerE)	97	88.182	PF08238 (Sel1)	10	9.091	PF02954 (HTH_8)	3	2.727
F087790	Y	110	PF02826 (2-Hacid_dh_C)	97	88.182	PF06347 (SH3_4)	6	5.455	PF01475 (FUR)	2	1.818	PF00551 (Formyl_trans_N)	1	0.909	PF13808 (DDE_Tnp_1_assoc)	1	0.909
F087473	Y	110	PF01741 (MscL)	97	88.182	PF13520 (AA_permease_2)	6	5.455	PF07499 (RuvA_C)	1	0.909	PF02742 (Fe_dep_repr_C)	1	0.909	PF05496 (RuvB_N)	1	0.909
F021215	Y	220	PF03965 (Penicillinase_R)	194	88.182	PF03544 (TonB_C)	4	1.818	PF01875 (Memo)	3	1.364	PF13527 (Acetyltransf_9)	2	0.909	PF13231 (PMT_2)	2	0.909
F087885	Y	110	PF01189 (Methyltr_RsmB-F)	97	88.182	PF07896 (DUF1674)	1	0.909	PF03009 (GDPD)	1	0.909	PF00565 (SNase)	1	0.909	PF02142 (MGS)	1	0.909
F036700	Y	169	PF04860 (Phage_portal)	149	88.166	PF03354 (TerL_ATPase)	6	3.55	PF04586 (Peptidase_S78)	1	0.592
F036746	Y	169	PF03717 (PBP_dimer)	149	88.166	PF01098 (FTSW_RODA_SPOVE)	5	2.959	PF10861 (DUF2784)	1	0.592	PF13847 (Methyltransf_31)	1	0.592	PF06969 (HemN_C)	1	0.592
F036823	Y	169	PF00494 (SQS_PSY)	149	88.166	PF10502 (Peptidase_S26)	2	1.183	PF06421 (LepA_C)	1	0.592	PF13488 (Gly-zipper_Omp)	1	0.592	PF00999 (Na_H_Exchanger)	1	0.592
F010427	Y	304	PF02581 (TMP-TENI)	268	88.158	PF00890 (FAD_binding_2)	20	6.579	PF01425 (Amidase)	2	0.658	PF07690 (MFS_1)	2	0.658	PF03814 (KdpA)	1	0.329
F045613	Y	152	PF02784 (Orn_Arg_deC_N)	134	88.158	PF03447 (NAD_binding_3)	6	3.947	PF00291 (PALP)	2	1.316	PF13671 (AAA_33)	1	0.658	PF00213 (OSCP)	1	0.658
F076369	Y	118	PF00486 (Trans_reg_C)	104	88.136	PF08281 (Sigma70_r4_2)	5	4.237	PF02321 (OEP)	2	1.695	PF00072 (Response_reg)	1	0.847	PF13609 (Porin_4)	1	0.847
F076441	Y	118	PF00437 (T2SSE)	104	88.136	PF00263 (Secretin)	3	2.542	PF09940 (DUF2172)	1	0.847	PF01656 (CbiA)	1	0.847	PF13629 (T2SS-T3SS_pil_N)	1	0.847
F076152	Y	118	PF01042 (Ribonuc_L-PSP)	104	88.136	PF13620 (CarboxypepD_reg)	3	2.542	PF11741 (AMIN)	1	0.847
F041482	Y	160	PF00486 (Trans_reg_C)	141	88.125	PF13801 (Metal_resist)	9	5.625	PF00664 (ABC_membrane)	3	1.875	PF05635 (23S_rRNA_IVP)	1	0.625	PF04185 (Phosphoesterase)	1	0.625
F102801	Y	101	PF00507 (Oxidored_q4)	89	88.119	PF02597 (ThiS)	6	5.941	PF06580 (His_kinase)	1	0.99	PF00329 (Complex1_30kDa)	1	0.99	PF00346 (Complex1_49kDa)	1	0.99
F037406	Y	168	PF07690 (MFS_1)	148	88.095	PF14489 (QueF)	4	2.381	PF01694 (Rhomboid)	3	1.786	PF00375 (SDF)	2	1.19	PF08487 (VIT)	1	0.595
F066538	Y	126	PF13462 (Thioredoxin_4)	111	88.095	PF13624 (SurA_N_3)	1	0.794
F027971	Y	193	PF13556 (HTH_30)	170	88.083	PF09349 (OHCU_decarbox)	10	5.181	PF13378 (MR_MLE_C)	3	1.554	PF00576 (Transthyretin)	2	1.036	PF01925 (TauE)	1	0.518
F089404	Y	109	PF04290 (DctQ)	96	88.073	PF03480 (DctP)	10	9.174	PF02913 (FAD-oxidase_C)	2	1.835
F077540	Y	117	PF03330 (DPBB_1)	103	88.034	PF08543 (Phos_pyr_kin)	13	11.111	PF13620 (CarboxypepD_reg)	1	0.855
F077712	Y	117	PF02410 (RsfS)	103	88.034	PF01467 (CTP_transf_like)	10	8.547	PF01435 (Peptidase_M48)	4	3.419
F077732	N	117	PF02353 (CMAS)	103	88.034	PF00730 (HhH-GPD)	7	5.983	PF00282 (Pyridoxal_deC)	2	1.709	PF08281 (Sigma70_r4_2)	1	0.855
F077736	Y	117	PF01618 (MotA_ExbB)	103	88.034	PF13432 (TPR_16)	5	4.274	PF14559 (TPR_19)	3	2.564	PF13414 (TPR_11)	2	1.709	PF13428 (TPR_14)	1	0.855
F077380	Y	117	PF03900 (Porphobil_deamC)	103	88.034	PF14698 (ASL_C2)	3	2.564	PF01379 (Porphobil_deam)	1	0.855	PF00206 (Lyase_1)	1	0.855	PF13460 (NAD_binding_10)	1	0.855
F037592	Y	167	PF00490 (ALAD)	147	88.024	PF01208 (URO-D)	13	7.784	PF01218 (Coprogen_oxidas)	4	2.395	PF00496 (SBP_bac_5)	1	0.599	PF00196 (GerE)	1	0.599
F028247	Y	192	PF01464 (SLT)	169	88.021	PF07728 (AAA_5)	6	3.125	PF00589 (Phage_integrase)	3	1.562	PF00004 (AAA)	2	1.042	PF12728 (HTH_17)	2	1.042
F068266	Y	125	PF02899 (Phage_int_SAM_1)	110	88	PF01743 (PolyA_pol)	11	8.8	PF03023 (MurJ)	1	0.8	PF00196 (GerE)	1	0.8	PF01694 (Rhomboid)	1	0.8
F020269	Y	225	PF11104 (PilM_2)	198	88	PF12728 (HTH_17)	16	7.111	PF01977 (UbiD)	6	2.667	PF05137 (PilN)	1	0.444	PF06305 (LapA_dom)	1	0.444
F034174	Y	175	PF00152 (tRNA-synt_2)	154	88	PF01336 (tRNA_anti-codon)	12	6.857	PF03449 (GreA_GreB_N)	3	1.714	PF01207 (Dus)	2	1.143	PF01272 (GreA_GreB)	1	0.571
F106155	Y	100	PF08669 (GCV_T_C)	88	88	PF00180 (Iso_dh)	5	5	PF01048 (PNP_UDP_1)	2	2	PF00486 (Trans_reg_C)	1	1	PF02463 (SMC_N)	1	1
F067619	Y	125	PF02585 (PIG-L)	110	88	PF13472 (Lipase_GDSL_2)	6	4.8	PF00180 (Iso_dh)	2	1.6	PF00584 (SecE)	2	1.6	PF02604 (PhdYeFM_antitox)	1	0.8
F105770	Y	100	PF08299 (Bac_DnaA_C)	88	88	PF11638 (DnaA_N)	4	4	PF00712 (DNA_pol3_beta)	3	3	PF01656 (CbiA)	1	1	PF00468 (Ribosomal_L34)	1	1
F105394	Y	100	PF13672 (PP2C_2)	88	88	PF13414 (TPR_11)	2	2	PF13428 (TPR_14)	2	2	PF14559 (TPR_19)	2	2	PF00226 (DnaJ)	2	2
F067566	N	125	PF01991 (vATP-synt_E)	110	88	PF01496 (V_ATPase_I)	2	1.6	PF01909 (NTP_transf_2)	2	1.6	PF00498 (FHA)	1	0.8
F104752	N	100	PF07087 (DUF1353)	88	88	PF11300 (DUF3102)	1	1	PF01555 (N6_N4_Mtase)	1	1
F104774	N	100	PF13884 (Peptidase_S74)	88	88
F060067	Y	133	PF11946 (DUF3463)	117	87.97	PF13243 (SQHop_cyclase_C)	7	5.263	PF13249 (SQHop_cyclase_N)	3	2.256	PF01593 (Amino_oxidase)	2	1.504	PF00582 (Usp)	1	0.752
F060211	Y	133	PF01012 (ETF)	117	87.97	PF02737 (3HCDH_N)	2	1.504	PF08534 (Redoxin)	2	1.504	PF02786 (CPSase_L_D2)	1	0.752
F078523	Y	116	PF06707 (DUF1194)	102	87.931	PF03401 (TctC)	5	4.31	PF00535 (Glycos_transf_2)	2	1.724	PF02743 (dCache_1)	2	1.724	PF13467 (RHH_4)	1	0.862
F078885	Y	116	PF02321 (OEP)	102	87.931	PF01636 (APH)	3	2.586	PF01522 (Polysacc_deac_1)	1	0.862	PF02670 (DXP_reductoisom)	1	0.862
F078795	Y	116	PF00005 (ABC_tran)	102	87.931	PF03446 (NAD_binding_2)	1	0.862	PF12697 (Abhydrolase_6)	1	0.862
F069151	Y	124	PF02863 (Arg_repressor_C)	109	87.903	PF03631 (Virul_fac_BrkB)	6	4.839	PF07332 (Phage_holin_3_6)	5	4.032	PF07883 (Cupin_2)	1	0.806
F069181	Y	124	PF00994 (MoCF_biosynth)	109	87.903	PF08530 (PepX_C)	3	2.419	PF00486 (Trans_reg_C)	1	0.806	PF01638 (HxlR)	1	0.806	PF03091 (CutA1)	1	0.806
F069246	Y	124	PF00285 (Citrate_synt)	109	87.903	PF02678 (Pirin)	2	1.613	PF00149 (Metallophos)	1	0.806	PF04909 (Amidohydro_2)	1	0.806	PF00266 (Aminotran_5)	1	0.806
F028676	Y	190	PF11994 (DUF3489)	167	87.895	PF11149 (DUF2924)	5	2.632	PF13411 (MerR_1)	2	1.053	PF13191 (AAA_16)	2	1.053	PF13924 (Lipocalin_5)	1	0.526
F054187	Y	140	PF08044 (DUF1707)	123	87.857	PF02768 (DNA_pol3_beta_3)	4	2.857	PF02075 (RuvC)	1	0.714	PF02738 (MoCoBD_1)	1	0.714
F091754	Y	107	PF02511 (Thy1)	94	87.85	PF02913 (FAD-oxidase_C)	12	11.215	PF01976 (DUF116)	1	0.935
F079719	Y	115	PF11104 (PilM_2)	101	87.826	PF12728 (HTH_17)	8	6.957	PF16653 (Sacchrp_dh_C)	1	0.87	PF04350 (PilO)	1	0.87
F080315	Y	115	PF00805 (Pentapeptide)	101	87.826	PF00111 (Fer2)	2	1.739	PF07505 (DUF5131)	1	0.87	PF00106 (adh_short)	1	0.87	PF07690 (MFS_1)	1	0.87
F043685	Y	156	PF01297 (ZnuA)	137	87.821	PF00005 (ABC_tran)	13	8.333	PF00950 (ABC-3)	3	1.923	PF02538 (Hydantoinase_B)	1	0.641
F026726	Y	197	PF00905 (Transpeptidase)	173	87.817	PF03717 (PBP_dimer)	20	10.152	PF14017 (DUF4233)	1	0.508	PF01098 (FTSW_RODA_SPOVE)	1	0.508
F039178	Y	164	PF02874 (ATP-synt_ab_N)	144	87.805	PF02823 (ATP-synt_DE_N)	7	4.268	PF00006 (ATP-synt_ab)	6	3.659	PF04839 (PSRP-3_Ycf65)	3	1.829	PF00306 (ATP-synt_ab_C)	3	1.829
F049153	Y	147	PF13677 (MotB_plug)	129	87.755	PF03861 (ANTAR)	1	0.68	PF12704 (MacB_PCD)	1	0.68
F014648	N	261	PF09900 (DUF2127)	229	87.739	PF11026 (DUF2721)	8	3.065	PF02673 (BacA)	7	2.682	PF04314 (PCuAC)	2	0.766	PF00756 (Esterase)	2	0.766
F093645	Y	106	PF01425 (Amidase)	93	87.736	PF02934 (GatB_N)	8	7.547	PF02033 (RBFA)	1	0.943	PF00882 (Zn_dep_PLPC)	1	0.943	PF12770 (CHAT)	1	0.943
F093052	N	106	PF00378 (ECH_1)	93	87.736	PF02602 (HEM4)	6	5.66	PF01609 (DDE_Tnp_1)	1	0.943	PF04434 (SWIM)	1	0.943
F039508	Y	163	PF02609 (Exonuc_VII_S)	143	87.73	PF02219 (MTHFR)	9	5.521	PF02574 (S-methyl_trans)	5	3.067	PF00072 (Response_reg)	2	1.227	PF01804 (Penicil_amidase)	2	1.227
F071794	Y	122	PF12836 (HHH_3)	107	87.705	PF02350 (Epimerase_2)	9	7.377	PF00266 (Aminotran_5)	1	0.82	PF00595 (PDZ)	1	0.82	PF01066 (CDP-OH_P_transf)	1	0.82
F062671	N	130	PF13419 (HAD_2)	114	87.692	PF00535 (Glycos_transf_2)	10	7.692	PF00702 (Hydrolase)	4	3.077	PF00793 (DAHP_synth_1)	1	0.769	PF13242 (Hydrolase_like)	1	0.769
F062600	N	130	PF00118 (Cpn60_TCP1)	114	87.692	PF00085 (Thioredoxin)	2	1.538	PF02729 (OTCace_N)	1	0.769	PF00206 (Lyase_1)	1	0.769	PF13376 (OmdA)	1	0.769
F049808	Y	146	PF00676 (E1_dh)	128	87.671	PF07992 (Pyr_redox_2)	6	4.11	PF02852 (Pyr_redox_dim)	6	4.11	PF12228 (DUF3604)	1	0.685	PF00196 (GerE)	1	0.685
F027633	Y	194	PF01202 (SKI)	170	87.629	PF01594 (AI-2E_transport)	14	7.216	PF01118 (Semialdhyde_dh)	3	1.546	PF14559 (TPR_19)	1	0.515	PF05222 (AlaDh_PNT_N)	1	0.515
F027645	Y	194	PF07238 (PilZ)	170	87.629	PF14403 (CP_ATPgrasp_2)	5	2.577	PF13180 (PDZ_2)	2	1.031	PF13181 (TPR_8)	2	1.031	PF08281 (Sigma70_r4_2)	2	1.031
F096179	Y	105	PF01966 (HD)	92	87.619	PF06245 (DUF1015)	5	4.762	PF07514 (TraI_2)	2	1.905	PF02410 (RsfS)	1	0.952	PF08007 (JmjC_2)	1	0.952
F082652	Y	113	PF02911 (Formyl_trans_C)	99	87.611	PF01327 (Pep_deformylase)	9	7.965	PF03060 (NMO)	1	0.885	PF00389 (2-Hacid_dh)	1	0.885	PF01476 (LysM)	1	0.885
F082958	Y	113	PF09298 (FAA_hydrolase_N)	99	87.611	PF00920 (ILVD_EDD)	3	2.655	PF01557 (FAA_hydrolase)	2	1.77	PF01436 (NHL)	2	1.77	PF13714 (PEP_mutase)	1	0.885
F071840	Y	121	PF00238 (Ribosomal_L14)	106	87.603	PF00115 (COX1)	2	1.653	PF00146 (NADHdh)	2	1.653
F063961	Y	129	PF02016 (Peptidase_S66)	113	87.597	PF04392 (ABC_sub_bind)	2	1.55	PF00884 (Sulfatase)	2	1.55	PF08245 (Mur_ligase_M)	1	0.775	PF01042 (Ribonuc_L-PSP)	1	0.775
F063666	N	129	PF07479 (NAD_Gly3P_dh_C)	113	87.597	PF00106 (adh_short)	1	0.775	PF13561 (adh_short_C2)	1	0.775	PF01370 (Epimerase)	1	0.775	PF13649 (Methyltransf_25)	1	0.775
F064044	Y	129	PF01594 (AI-2E_transport)	113	87.597	PF11026 (DUF2721)	1	0.775	PF00027 (cNMP_binding)	1	0.775	PF04213 (HtaA)	1	0.775	PF05598 (DUF772)	1	0.775
F050410	Y	145	PF01040 (UbiA)	127	87.586	PF03167 (UDG)	6	4.138	PF01977 (UbiD)	2	1.379	PF00106 (adh_short)	1	0.69	PF07884 (VKOR)	1	0.69
F040609	Y	161	PF01176 (eIF-1a)	141	87.578	PF00313 (CSD)	5	3.106	PF13400 (Tad)	2	1.242	PF04116 (FA_hydroxylase)	1	0.621	PF07811 (TadE)	1	0.621
F097532	Y	104	PF01245 (Ribosomal_L19)	91	87.5	PF01746 (tRNA_m1G_MT)	11	10.577	PF05239 (PRC)	1	0.962
F051191	Y	144	PF02585 (PIG-L)	126	87.5	PF09995 (MPAB_Lcp_cat)	11	7.639	PF03109 (ABC1)	2	1.389	PF01144 (CoA_trans)	1	0.694	PF01098 (FTSW_RODA_SPOVE)	1	0.694
F022019	Y	216	PF01970 (TctA)	189	87.5	PF07331 (TctB)	16	7.407	PF07687 (M20_dimer)	4	1.852	PF03401 (TctC)	1	0.463	PF13148 (DUF3987)	1	0.463
F045863	Y	152	PF01925 (TauE)	133	87.5	PF07843 (DUF1634)	10	6.579	PF00271 (Helicase_C)	2	1.316	PF13180 (PDZ_2)	1	0.658	PF17191 (RecG_wedge)	1	0.658
F084473	Y	112	PF02899 (Phage_int_SAM_1)	98	87.5	PF00589 (Phage_integrase)	7	6.25	PF00733 (Asn_synthase)	1	0.893	PF01610 (DDE_Tnp_ISL3)	1	0.893	PF13619 (KTSC)	1	0.893
F097180	Y	104	PF01040 (UbiA)	91	87.5	PF04238 (DUF420)	6	5.769	PF01521 (Fe-S_biosyn)	1	0.962	PF05368 (NmrA)	1	0.962	PF02547 (Queuosine_synth)	1	0.962
F073575	Y	120	PF06199 (Phage_tail_2)	105	87.5	PF11367 (DUF3168)	6	5	PF10145 (PhageMin_Tail)	3	2.5	PF09550 (Phage_TAC_6)	2	1.667
F073321	Y	120	PF02091 (tRNA-synt_2e)	105	87.5	PF02092 (tRNA_synt_2f)	6	5	PF11967 (RecO_N)	2	1.667	PF05746 (DALR_1)	2	1.667	PF01326 (PPDK_N)	1	0.833
F028130	Y	192	PF02618 (YceG)	168	87.5	PF03652 (RuvX)	9	4.688	PF04389 (Peptidase_M28)	5	2.604	PF00809 (Pterin_bind)	2	1.042	PF06068 (TIP49)	2	1.042
F045825	Y	152	PF02417 (Chromate_transp)	133	87.5	PF07732 (Cu-oxidase_3)	6	3.947	PF02541 (Ppx-GppA)	2	1.316	PF03551 (PadR)	2	1.316	PF03471 (CorC_HlyC)	2	1.316
F097280	Y	104	PF01266 (DAO)	91	87.5	PF03743 (TrbI)	2	1.923	PF04255 (DUF433)	1	0.962	PF13192 (Thioredoxin_3)	1	0.962	PF13432 (TPR_16)	1	0.962
F097835	Y	104	PF03544 (TonB_C)	91	87.5	PF00924 (MS_channel)	2	1.923	PF00072 (Response_reg)	1	0.962	PF07992 (Pyr_redox_2)	1	0.962	PF13676 (TIR_2)	1	0.962
F028138	Y	192	PF01977 (UbiD)	168	87.5	PF05193 (Peptidase_M16_C)	2	1.042	PF05860 (TPS)	1	0.521	PF00162 (PGK)	1	0.521	PF07676 (PD40)	1	0.521
F097848	Y	104	PF01208 (URO-D)	91	87.5	PF07992 (Pyr_redox_2)	1	0.962	PF01155 (HypA)	1	0.962	PF00762 (Ferrochelatase)	1	0.962	PF14691 (Fer4_20)	1	0.962
F009908	Y	311	PF00528 (BPD_transp_1)	272	87.46	PF13416 (SBP_bac_8)	15	4.823	PF08402 (TOBE_2)	5	1.608	PF01547 (SBP_bac_1)	2	0.643	PF01904 (DUF72)	1	0.322
F031200	Y	183	PF00486 (Trans_reg_C)	160	87.432	PF16870 (OxoGdeHyase_C)	21	11.475	PF00072 (Response_reg)	1	0.546
F031284	Y	183	PF07690 (MFS_1)	160	87.432	PF00266 (Aminotran_5)	2	1.093	PF01594 (AI-2E_transport)	1	0.546	PF00583 (Acetyltransf_1)	1	0.546	PF13602 (ADH_zinc_N_2)	1	0.546
F034344	N	175	PF01381 (HTH_3)	153	87.429	PF01726 (LexA_DNA_bind)	16	9.143	PF13759 (2OG-FeII_Oxy_5)	1	0.571
F052232	Y	143	PF02873 (MurB_C)	125	87.413	PF02875 (Mur_ligase_C)	6	4.196	PF08245 (Mur_ligase_M)	5	3.497	PF01098 (FTSW_RODA_SPOVE)	2	1.399	PF13727 (CoA_binding_3)	1	0.699
F052102	Y	143	PF03965 (Penicillinase_R)	125	87.413	PF03544 (TonB_C)	4	2.797	PF01979 (Amidohydro_1)	4	2.797	PF00561 (Abhydrolase_1)	2	1.399	PF08448 (PAS_4)	1	0.699
F051756	Y	143	PF03420 (Peptidase_S77)	125	87.413	PF00366 (Ribosomal_S17)	1	0.699
F074714	Y	119	PF01061 (ABC2_membrane)	104	87.395	PF00005 (ABC_tran)	7	5.882	PF13304 (AAA_21)	3	2.521	PF04138 (GtrA)	2	1.681	PF14016 (DUF4232)	1	0.84
F075294	Y	119	PF06508 (QueC)	104	87.395	PF13620 (CarboxypepD_reg)	5	4.202	PF12704 (MacB_PCD)	2	1.681	PF02687 (FtsX)	1	0.84	PF00266 (Aminotran_5)	1	0.84
F031669	Y	182	PF02954 (HTH_8)	159	87.363	PF00311 (PEPcase)	3	1.648	PF00072 (Response_reg)	1	0.549	PF00989 (PAS)	1	0.549	PF00672 (HAMP)	1	0.549
F052741	Y	142	PF01507 (PAPS_reduct)	124	87.324	PF13241 (NAD_binding_7)	4	2.817	PF03460 (NIR_SIR_ferr)	3	2.113	PF00590 (TP_methylase)	2	1.408	PF01077 (NIR_SIR)	1	0.704
F052330	Y	142	PF01042 (Ribonuc_L-PSP)	124	87.324
F058899	Y	134	PF12850 (Metallophos_2)	117	87.313	PF11906 (DUF3426)	3	2.239	PF01523 (PmbA_TldD)	2	1.493	PF02517 (Rce1-like)	1	0.746	PF12706 (Lactamase_B_2)	1	0.746
F066611	Y	126	PF09335 (SNARE_assoc)	110	87.302	PF01734 (Patatin)	11	8.73	PF07690 (MFS_1)	1	0.794
F067159	Y	126	PF00482 (T2SSF)	110	87.302	PF00437 (T2SSE)	6	4.762	PF05157 (T2SSE_N)	2	1.587	PF02954 (HTH_8)	1	0.794	PF04264 (YceI)	1	0.794
F076347	Y	118	PF01987 (AIM24)	103	87.288	PF13421 (Band_7_1)	5	4.237	PF00005 (ABC_tran)	3	2.542	PF12730 (ABC2_membrane_4)	1	0.847	PF02595 (Gly_kinase)	1	0.847
F076066	N	118	PF04860 (Phage_portal)	103	87.288	PF03354 (TerL_ATPase)	1	0.847	PF13392 (HNH_3)	1	0.847
F087125	Y	110	PF03354 (TerL_ATPase)	96	87.273	PF05119 (Terminase_4)	11	10	PF14743 (DNA_ligase_OB_2)	1	0.909	PF01844 (HNH)	1	0.909	PF04860 (Phage_portal)	1	0.909
F087078	Y	110	PF08450 (SGL)	96	87.273	PF03328 (HpcH_HpaI)	9	8.182	PF00004 (AAA)	1	0.909	PF07728 (AAA_5)	1	0.909	PF03591 (AzlC)	1	0.909
F086940	N	110	PF04011 (LemA)	96	87.273	PF01435 (Peptidase_M48)	8	7.273	PF03706 (LPG_synthase_TM)	2	1.818	PF01553 (Acyltransferase)	2	1.818	PF01966 (HD)	1	0.909
F101782	Y	102	PF00005 (ABC_tran)	89	87.255	PF08352 (oligo_HPY)	7	6.863	PF07690 (MFS_1)	1	0.98	PF12773 (DZR)	1	0.98	PF05163 (DinB)	1	0.98
F101774	Y	102	PF01408 (GFO_IDH_MocA)	89	87.255	PF02894 (GFO_IDH_MocA_C)	3	2.941	PF01041 (DegT_DnrJ_EryC1)	2	1.961	PF02633 (Creatininase)	1	0.98	PF00291 (PALP)	1	0.98
F100184	N	102	PF03524 (CagX)	89	87.255	PF04335 (VirB8)	2	1.961	PF04610 (TrbL)	1	0.98
F047809	Y	149	PF04996 (AstB)	130	87.248	PF09411 (PagL)	3	2.013	PF00990 (GGDEF)	2	1.342	PF05023 (Phytochelatin)	2	1.342	PF03401 (TctC)	1	0.671
F053055	N	141	PF03719 (Ribosomal_S5_C)	123	87.234	PF00333 (Ribosomal_S5)	16	11.348
F053278	Y	141	PF00528 (BPD_transp_1)	123	87.234	PF00005 (ABC_tran)	9	6.383	PF09084 (NMT1)	2	1.418	PF13602 (ADH_zinc_N_2)	2	1.418	PF03401 (TctC)	1	0.709
F053400	Y	141	PF04015 (DUF362)	123	87.234	PF01464 (SLT)	2	1.418	PF12804 (NTP_transf_3)	1	0.709	PF00004 (AAA)	1	0.709	PF02371 (Transposase_20)	1	0.709
F060135	Y	133	PF02733 (Dak1)	116	87.218	PF02734 (Dak2)	9	6.767	PF05524 (PEP-utilisers_N)	4	3.008	PF00230 (MIP)	2	1.504	PF03610 (EIIA-man)	2	1.504
F014090	Y	266	PF08534 (Redoxin)	232	87.218	PF01636 (APH)	9	3.383	PF02720 (DUF222)	4	1.504	PF01012 (ETF)	3	1.128	PF02371 (Transposase_20)	2	0.752
F014214	Y	265	PF00578 (AhpC-TSA)	231	87.17	PF01545 (Cation_efflux)	4	1.509	PF06983 (3-dmu-9_3-mt)	2	0.755	PF00902 (TatC)	2	0.755	PF13442 (Cytochrome_CBB3)	1	0.377
F020071	Y	226	PF04075 (F420H2_quin_red)	197	87.168	PF02446 (Glyco_hydro_77)	4	1.77	PF00912 (Transgly)	3	1.327	PF11941 (DUF3459)	1	0.442	PF04138 (GtrA)	1	0.442
F048542	Y	148	PF08281 (Sigma70_r4_2)	129	87.162	PF01255 (Prenyltransf)	4	2.703	PF13490 (zf-HC2)	3	2.027	PF00561 (Abhydrolase_1)	3	2.027	PF01135 (PCMT)	2	1.351
F015132	Y	257	PF08044 (DUF1707)	224	87.16	PF02768 (DNA_pol3_beta_3)	15	5.837	PF01738 (DLH)	2	0.778	PF00248 (Aldo_ket_red)	1	0.389	PF05649 (Peptidase_M13_N)	1	0.389
F089474	Y	109	PF16363 (GDP_Man_Dehyd)	95	87.156	PF01370 (Epimerase)	11	10.092	PF02655 (ATP-grasp_3)	1	0.917	PF09913 (DUF2142)	1	0.917
F089321	Y	109	PF02464 (CinA)	95	87.156	PF02163 (Peptidase_M50)	1	0.917	PF13662 (Toprim_4)	1	0.917	PF13458 (Peripla_BP_6)	1	0.917	PF13563 (2_5_RNA_ligase2)	1	0.917
F011697	Y	288	PF01202 (SKI)	251	87.153	PF01594 (AI-2E_transport)	12	4.167	PF02774 (Semialdhyde_dhC)	2	0.694	PF05173 (DapB_C)	1	0.347	PF08281 (Sigma70_r4_2)	1	0.347
F013363	Y	272	PF02416 (TatA_B_E)	237	87.132	PF13668 (Ferritin_2)	7	2.574	PF00902 (TatC)	6	2.206	PF13635 (DUF4143)	2	0.735	PF13473 (Cupredoxin_1)	2	0.735
F103964	Y	101	PF00076 (RRM_1)	88	87.129	PF00313 (CSD)	1	0.99	PF07568 (HisKA_2)	1	0.99	PF13302 (Acetyltransf_3)	1	0.99	PF08669 (GCV_T_C)	1	0.99
F018757	Y	233	PF00291 (PALP)	203	87.124	PF13365 (Trypsin_2)	2	0.858	PF00881 (Nitroreductase)	1	0.429	PF00171 (Aldedh)	1	0.429	PF01196 (Ribosomal_L17)	1	0.429
F014239	Y	264	PF04860 (Phage_portal)	230	87.121	PF03354 (TerL_ATPase)	9	3.409	PF04586 (Peptidase_S78)	8	3.03	PF02653 (BPD_transp_2)	1	0.379
F061124	Y	132	PF00496 (SBP_bac_5)	115	87.121	PF02954 (HTH_8)	4	3.03	PF00672 (HAMP)	3	2.273	PF02518 (HATPase_c)	3	2.273	PF00848 (Ring_hydroxyl_A)	2	1.515
F068682	Y	124	PF11967 (RecO_N)	108	87.097	PF00009 (GTP_EFTU)	8	6.452	PF09107 (SelB-wing_3)	2	1.613	PF14437 (MafB19-deam)	1	0.806	PF12969 (DUF3857)	1	0.806
F007198	Y	356	PF02653 (BPD_transp_2)	310	87.079	PF00005 (ABC_tran)	28	7.865	PF12399 (BCA_ABC_TP_C)	3	0.843	PF13458 (Peripla_BP_6)	2	0.562	PF00270 (DEAD)	1	0.281
F078225	Y	116	PF00701 (DHDPS)	101	87.069	PF00578 (AhpC-TSA)	7	6.034	PF13740 (ACT_6)	4	3.448
F078381	N	116	PF07486 (Hydrolase_2)	101	87.069	PF09588 (YqaJ)	5	4.31	PF04545 (Sigma70_r4)	3	2.586	PF05772 (NinB)	1	0.862	PF04404 (ERF)	1	0.862
F078102	N	116	PF07811 (TadE)	101	87.069	PF01068 (DNA_ligase_A_M)	1	0.862	PF05598 (DUF772)	1	0.862
F027910	Y	193	PF13511 (DUF4124)	168	87.047	PF00692 (dUTPase)	10	5.181	PF04127 (DFP)	8	4.145	PF00920 (ILVD_EDD)	2	1.036	PF13505 (OMP_b-brl)	1	0.518
F040191	Y	162	PF01202 (SKI)	141	87.037	PF01381 (HTH_3)	5	3.086	PF00596 (Aldolase_II)	1	0.617	PF13207 (AAA_17)	1	0.617	PF01292 (Ni_hydr_CYTB)	1	0.617
F090270	Y	108	PF13640 (2OG-FeII_Oxy_3)	94	87.037	PF13884 (Peptidase_S74)	1	0.926
F061883	Y	131	PF12221 (HflK_N)	114	87.023	PF01145 (Band_7)	11	8.397	PF09838 (DUF2065)	2	1.527	PF00709 (Adenylsucc_synt)	2	1.527	PF07043 (DUF1328)	1	0.763
F061733	Y	131	PF00378 (ECH_1)	114	87.023	PF13766 (Obsolete Pfam Family)	3	2.29	PF04305 (DUF455)	2	1.527	PF00437 (T2SSE)	1	0.763
F105549	Y	100	PF01475 (FUR)	87	87	PF00106 (adh_short)	1	1	PF01381 (HTH_3)	1	1	PF03900 (Porphobil_deamC)	1	1	PF01145 (Band_7)	1	1
F040817	Y	161	PF14622 (Ribonucleas_3_3)	140	86.957	PF10502 (Peptidase_S26)	9	5.59	PF00717 (Peptidase_S24)	8	4.969	PF13414 (TPR_11)	1	0.621	PF05170 (AsmA)	1	0.621
F055866	Y	138	PF03320 (FBPase_glpX)	120	86.957	PF14030 (DUF4245)	6	4.348	PF02687 (FtsX)	2	1.449	PF02601 (Exonuc_VII_L)	2	1.449	PF12077 (DUF3556)	1	0.725
F056097	Y	138	PF01070 (FMN_dh)	120	86.957	PF00561 (Abhydrolase_1)	5	3.623	PF05960 (DUF885)	3	2.174
F080413	Y	115	PF01053 (Cys_Met_Meta_PP)	100	86.957	PF08241 (Methyltransf_11)	3	2.609	PF00403 (HMA)	3	2.609	PF00892 (EamA)	1	0.87	PF00155 (Aminotran_1_2)	1	0.87
F080396	Y	115	PF00430 (ATP-synt_B)	100	86.957	PF16360 (GTP-bdg_M)	3	2.609	PF00873 (ACR_tran)	1	0.87	PF02874 (ATP-synt_ab_N)	1	0.87	PF04551 (GcpE)	1	0.87
F079729	Y	115	PF00496 (SBP_bac_5)	100	86.957	PF00989 (PAS)	1	0.87	PF07883 (Cupin_2)	1	0.87	PF00672 (HAMP)	1	0.87	PF01494 (FAD_binding_3)	1	0.87
F063018	Y	130	PF05717 (TnpB_IS66)	113	86.923	PF01527 (HTH_Tnp_1)	3	2.308	PF13518 (HTH_28)	2	1.538	PF08388 (GIIM)	2	1.538	PF13005 (zf-IS66)	1	0.769
F092541	Y	107	PF07811 (TadE)	93	86.916	PF13400 (Tad)	8	7.477	PF03721 (UDPG_MGDP_dh_N)	1	0.935	PF13432 (TPR_16)	1	0.935	PF00694 (Aconitase_C)	1	0.935
F091464	Y	107	PF03649 (UPF0014)	93	86.916	PF13613 (HTH_Tnp_4)	3	2.804	PF03625 (DUF302)	3	2.804	PF07311 (Dodecin)	2	1.869	PF07992 (Pyr_redox_2)	1	0.935
F050720	Y	145	PF01740 (STAS)	126	86.897	PF07885 (Ion_trans_2)	4	2.759	PF01699 (Na_Ca_ex)	3	2.069	PF13653 (GDPD_2)	2	1.379	PF00916 (Sulfate_transp)	2	1.379
F071392	Y	122	PF03009 (GDPD)	106	86.885	PF10576 (EndIII_4Fe-2S)	11	9.016	PF10079 (BshC)	1	0.82	PF08281 (Sigma70_r4_2)	1	0.82	PF06480 (FtsH_ext)	1	0.82
F031188	Y	183	PF08281 (Sigma70_r4_2)	159	86.885	PF01979 (Amidohydro_1)	6	3.279	PF13594 (Obsolete Pfam Family)	4	2.186	PF14559 (TPR_19)	1	0.546	PF13181 (TPR_8)	1	0.546
F071590	Y	122	PF01019 (G_glu_transpept)	106	86.885	PF13417 (GST_N_3)	2	1.639	PF02798 (GST_N)	2	1.639	PF03401 (TctC)	1	0.82	PF08240 (ADH_N)	1	0.82
F004348	Y	442	PF07498 (Rho_N)	384	86.878	PF05362 (Lon_C)	6	1.357	PF13561 (adh_short_C2)	3	0.679	PF05960 (DUF885)	3	0.679	PF13589 (HATPase_c_3)	3	0.679
F056739	Y	137	PF00557 (Peptidase_M24)	119	86.861	PF01435 (Peptidase_M48)	11	8.029	PF01336 (tRNA_anti-codon)	3	2.19	PF04367 (DUF502)	2	1.46	PF00152 (tRNA-synt_2)	1	0.73
F045634	Y	152	PF00005 (ABC_tran)	132	86.842	PF12704 (MacB_PCD)	10	6.579	PF00072 (Response_reg)	4	2.632	PF07228 (SpoIIE)	3	1.974	PF00118 (Cpn60_TCP1)	1	0.658
F081180	N	114	PF05598 (DUF772)	99	86.842	PF12833 (HTH_18)	2	1.754	PF13586 (DDE_Tnp_1_2)	1	0.877	PF12728 (HTH_17)	1	0.877	PF12625 (Arabinose_bd)	1	0.877
F081059	N	114	PF13578 (Methyltransf_24)	99	86.842
F064009	Y	129	PF00196 (GerE)	112	86.822	PF01966 (HD)	3	2.326	PF07155 (ECF-ribofla_trS)	2	1.55	PF13191 (AAA_16)	1	0.775	PF07883 (Cupin_2)	1	0.775
F050959	N	144	PF01592 (NifU_N)	125	86.806	PF01521 (Fe-S_biosyn)	12	8.333	PF00012 (HSP70)	3	2.083	PF07743 (HSCB_C)	1	0.694	PF04384 (Fe-S_assembly)	1	0.694
F011644	Y	288	PF01695 (IstB_IS21)	250	86.806	PF00665 (rve)	20	6.944	PF00589 (Phage_integrase)	2	0.694	PF00149 (Metallophos)	2	0.694	PF07510 (DUF1524)	1	0.347
F093927	Y	106	PF03551 (PadR)	92	86.792	PF07519 (Tannase)	7	6.604	PF12867 (DinB_2)	4	3.774	PF13180 (PDZ_2)	1	0.943	PF13637 (Ank_4)	1	0.943
F094380	Y	106	PF03100 (CcmE)	92	86.792	PF01578 (Cytochrom_C_asm)	7	6.604	PF08755 (YccV-like)	2	1.887	PF04995 (CcmD)	1	0.943	PF16327 (CcmF_C)	1	0.943
F093952	Y	106	PF00266 (Aminotran_5)	92	86.792	PF01592 (NifU_N)	6	5.66	PF00012 (HSP70)	3	2.83	PF01521 (Fe-S_biosyn)	1	0.943	PF07743 (HSCB_C)	1	0.943
F093679	Y	106	PF03965 (Penicillinase_R)	92	86.792	PF13858 (DUF4199)	2	1.887	PF13231 (PMT_2)	1	0.943	PF12838 (Fer4_7)	1	0.943	PF08281 (Sigma70_r4_2)	1	0.943
F057485	Y	136	PF01370 (Epimerase)	118	86.765	PF07883 (Cupin_2)	11	8.088	PF01073 (3Beta_HSD)	4	2.941	PF08241 (Methyltransf_11)	1	0.735	PF04932 (Wzy_C)	1	0.735
F046531	Y	151	PF03544 (TonB_C)	131	86.755	PF02817 (E3_binding)	1	0.662	PF00202 (Aminotran_3)	1	0.662	PF12697 (Abhydrolase_6)	1	0.662	PF10431 (ClpB_D2-small)	1	0.662
F023187	Y	211	PF02073 (Peptidase_M29)	183	86.73	PF12850 (Metallophos_2)	14	6.635	PF07366 (SnoaL)	3	1.422	PF01476 (LysM)	2	0.948	PF13302 (Acetyltransf_3)	1	0.474
F082431	Y	113	PF01551 (Peptidase_M23)	98	86.726	PF13614 (AAA_31)	6	5.31	PF01656 (CbiA)	2	1.77	PF08535 (KorB)	2	1.77	PF02195 (ParBc)	2	1.77
F082990	Y	113	PF00881 (Nitroreductase)	98	86.726	PF07228 (SpoIIE)	1	0.885	PF07676 (PD40)	1	0.885	PF04389 (Peptidase_M28)	1	0.885	PF00383 (dCMP_cyt_deam_1)	1	0.885
F051780	Y	143	PF04860 (Phage_portal)	124	86.713	PF03237 (Terminase_6N)	5	3.497	PF03354 (TerL_ATPase)	1	0.699
F025057	N	203	PF02801 (Ketoacyl-synt_C)	176	86.7	PF00550 (PP-binding)	7	3.448	PF13561 (adh_short_C2)	5	2.463	PF02618 (YceG)	2	0.985	PF00106 (adh_short)	1	0.493
F032202	Y	180	PF01678 (DAP_epimerase)	156	86.667	PF02016 (Peptidase_S66)	12	6.667	PF08245 (Mur_ligase_M)	4	2.222	PF01553 (Acyltransferase)	2	1.111	PF08241 (Methyltransf_11)	1	0.556
F032421	Y	180	PF02729 (OTCace_N)	156	86.667	PF00156 (Pribosyltran)	8	4.444	PF00988 (CPSase_sm_chain)	7	3.889	PF01063 (Aminotran_4)	1	0.556	PF02787 (CPSase_L_D3)	1	0.556
F073917	Y	120	PF07811 (TadE)	104	86.667	PF13400 (Tad)	5	4.167	PF16976 (RcpC)	1	0.833	PF01098 (FTSW_RODA_SPOVE)	1	0.833	PF00482 (T2SSF)	1	0.833
F095728	Y	105	PF00903 (Glyoxalase)	91	86.667	PF04140 (ICMT)	4	3.81	PF14833 (NAD_binding_11)	3	2.857	PF12697 (Abhydrolase_6)	2	1.905	PF03446 (NAD_binding_2)	1	0.952
F096151	Y	105	PF00072 (Response_reg)	91	86.667	PF12680 (SnoaL_2)	3	2.857	PF08241 (Methyltransf_11)	2	1.905	PF00491 (Arginase)	2	1.905	PF11253 (DUF3052)	1	0.952
F042849	Y	157	PF00486 (Trans_reg_C)	136	86.624	PF07730 (HisKA_3)	4	2.548	PF13185 (GAF_2)	4	2.548	PF03989 (DNA_gyraseA_C)	3	1.911	PF02801 (Ketoacyl-synt_C)	2	1.274
F065568	Y	127	PF02609 (Exonuc_VII_S)	110	86.614	PF02219 (MTHFR)	10	7.874	PF02574 (S-methyl_trans)	2	1.575	PF01370 (Epimerase)	2	1.575	PF05014 (Nuc_deoxyrib_tr)	1	0.787
F083982	Y	112	PF01979 (Amidohydro_1)	97	86.607	PF13594 (Obsolete Pfam Family)	4	3.571	PF13147 (Obsolete Pfam Family)	3	2.679	PF02403 (Seryl_tRNA_N)	2	1.786	PF08543 (Phos_pyr_kin)	2	1.786
F084413	Y	112	PF08388 (GIIM)	97	86.607	PF01261 (AP_endonuc_2)	2	1.786	PF00072 (Response_reg)	1	0.893	PF00908 (dTDP_sugar_isom)	1	0.893	PF04321 (RmlD_sub_bind)	1	0.893
F027477	Y	194	PF02511 (Thy1)	168	86.598	PF07478 (Dala_Dala_lig_C)	20	10.309	PF13535 (ATP-grasp_4)	2	1.031	PF01106 (NifU)	1	0.515	PF04055 (Radical_SAM)	1	0.515
F047587	Y	149	PF13561 (adh_short_C2)	129	86.577	PF00106 (adh_short)	4	2.685	PF02797 (Chal_sti_synt_C)	3	2.013	PF04140 (ICMT)	3	2.013	PF02585 (PIG-L)	2	1.342
F058841	Y	134	PF01168 (Ala_racemase_N)	116	86.567	PF03169 (OPT)	14	10.448	PF00072 (Response_reg)	1	0.746	PF05635 (23S_rRNA_IVP)	1	0.746	PF14279 (HNH_5)	1	0.746
F059149	Y	134	PF00072 (Response_reg)	116	86.567	PF00589 (Phage_integrase)	3	2.239	PF07282 (OrfB_Zn_ribbon)	2	1.493	PF08327 (AHSA1)	2	1.493	PF12323 (HTH_OrfB_IS605)	2	1.493
F075059	Y	119	PF00313 (CSD)	103	86.555	PF03259 (Robl_LC7)	2	1.681	PF01184 (Gpr1_Fun34_YaaH)	1	0.84	PF03861 (ANTAR)	1	0.84	PF01609 (DDE_Tnp_1)	1	0.84
F035813	Y	171	PF03740 (PdxJ)	148	86.55	PF00933 (Glyco_hydro_3)	19	11.111	PF07311 (Dodecin)	2	1.17	PF01425 (Amidase)	1	0.585	PF00155 (Aminotran_1_2)	1	0.585
F096808	Y	104	PF02416 (TatA_B_E)	90	86.538	PF03544 (TonB_C)	12	11.538	PF00266 (Aminotran_5)	1	0.962	PF02347 (GDC-P)	1	0.962
F097275	Y	104	PF14334 (DUF4390)	90	86.538	PF01189 (Methyltr_RsmB-F)	9	8.654	PF02911 (Formyl_trans_C)	3	2.885	PF01327 (Pep_deformylase)	1	0.962
F097187	Y	104	PF04586 (Peptidase_S78)	90	86.538	PF05065 (Phage_capsid)	6	5.769
F097096	N	104	PF07811 (TadE)	90	86.538	PF04392 (ABC_sub_bind)	3	2.885	PF13701 (DDE_Tnp_1_4)	1	0.962	PF12697 (Abhydrolase_6)	1	0.962
F033031	Y	178	PF00959 (Phage_lysozyme)	154	86.517	PF01541 (GIY-YIG)	7	3.933	PF07460 (NUMOD3)	3	1.685	PF13392 (HNH_3)	2	1.124	PF12708 (Pectate_lyase_3)	1	0.562
F013156	Y	274	PF00486 (Trans_reg_C)	237	86.496	PF07813 (LTXXQ)	15	5.474	PF00664 (ABC_membrane)	4	1.46	PF01435 (Peptidase_M48)	2	0.73	PF13649 (Methyltransf_25)	2	0.73
F085663	Y	111	PF02780 (Transketolase_C)	96	86.486	PF00676 (E1_dh)	5	4.505	PF02353 (CMAS)	1	0.901	PF00364 (Biotin_lipoyl)	1	0.901	PF03069 (FmdA_AmdA)	1	0.901
F085870	Y	111	PF00378 (ECH_1)	96	86.486	PF07238 (PilZ)	2	1.802	PF01638 (HxlR)	1	0.901	PF13766 (Obsolete Pfam Family)	1	0.901	PF02954 (HTH_8)	1	0.901
F060261	Y	133	PF09852 (DUF2079)	115	86.466	PF13692 (Glyco_trans_1_4)	3	2.256	PF00535 (Glycos_transf_2)	1	0.752	PF08241 (Methyltransf_11)	1	0.752
F059784	Y	133	PF05193 (Peptidase_M16_C)	115	86.466	PF13302 (Acetyltransf_3)	2	1.504	PF00291 (PALP)	1	0.752
F028116	Y	192	PF08281 (Sigma70_r4_2)	166	86.458	PF07883 (Cupin_2)	3	1.562	PF00817 (IMS)	3	1.562	PF03447 (NAD_binding_3)	2	1.042	PF12840 (HTH_20)	2	1.042
F076010	N	118	PF04860 (Phage_portal)	102	86.441	PF03354 (TerL_ATPase)	7	5.932	PF04586 (Peptidase_S78)	1	0.847
F099666	Y	103	PF12804 (NTP_transf_3)	89	86.408	PF15617 (C-C_Bond_Lyase)	11	10.68	PF03328 (HpcH_HpaI)	2	1.942	PF01575 (MaoC_dehydratas)	1	0.971
F068283	Y	125	PF01370 (Epimerase)	108	86.4	PF13537 (GATase_7)	5	4	PF00535 (Glycos_transf_2)	3	2.4	PF08241 (Methyltransf_11)	2	1.6	PF16363 (GDP_Man_Dehyd)	2	1.6
F068278	Y	125	PF02586 (SRAP)	108	86.4	PF05359 (DUF748)	4	3.2	PF07690 (MFS_1)	2	1.6	PF13714 (PEP_mutase)	2	1.6	PF03328 (HpcH_HpaI)	1	0.8
F068240	Y	125	PF07075 (DUF1343)	108	86.4	PF00795 (CN_hydrolase)	3	2.4	PF02880 (PGM_PMM_III)	2	1.6	PF14451 (Ub-Mut7C)	1	0.8	PF03070 (TENA_THI-4)	1	0.8
F087830	N	110	PF00482 (T2SSF)	95	86.364	PF00437 (T2SSE)	10	9.091	PF01661 (Macro)	2	1.818	PF03819 (MazG)	1	0.909	PF00012 (HSP70)	1	0.909
F087670	Y	110	PF01266 (DAO)	95	86.364	PF08501 (Shikimate_dh_N)	3	2.727	PF01472 (PUA)	1	0.909	PF01264 (Chorismate_synt)	1	0.909	PF02368 (Big_2)	1	0.909
F087491	Y	110	PF00440 (TetR_N)	95	86.364	PF00392 (GntR)	2	1.818	PF07702 (UTRA)	2	1.818	PF00881 (Nitroreductase)	1	0.909	PF12900 (Pyridox_ox_2)	1	0.909
F077670	Y	117	PF07690 (MFS_1)	101	86.325	PF02567 (PhzC-PhzF)	7	5.983	PF00355 (Rieske)	2	1.709	PF00111 (Fer2)	1	0.855	PF00378 (ECH_1)	1	0.855
F076722	N	117	PF00923 (TAL_FSA)	101	86.325	PF01258 (zf-dskA_traR)	5	4.274	PF01887 (SAM_HAT_N)	5	4.274	PF00696 (AA_kinase)	3	2.564	PF14814 (UB2H)	1	0.855
F077825	Y	117	PF01266 (DAO)	101	86.325	PF00291 (PALP)	3	2.564	PF02518 (HATPase_c)	2	1.709	PF01522 (Polysacc_deac_1)	1	0.855	PF00793 (DAHP_synth_1)	1	0.855
F077570	Y	117	PF04545 (Sigma70_r4)	101	86.325	PF08278 (DnaG_DnaB_bind)	2	1.709	PF13662 (Toprim_4)	2	1.709	PF00392 (GntR)	1	0.855
F050034	Y	146	PF08281 (Sigma70_r4_2)	126	86.301	PF14257 (DUF4349)	11	7.534	PF07452 (CHRD)	2	1.37	PF12848 (ABC_tran_Xtn)	2	1.37	PF01979 (Amidohydro_1)	1	0.685
F069383	Y	124	PF00005 (ABC_tran)	107	86.29	PF12730 (ABC2_membrane_4)	3	2.419	PF12679 (ABC2_membrane_2)	3	2.419	PF00291 (PALP)	1	0.806	PF13795 (HupE_UreJ_2)	1	0.806
F101334	Y	102	PF03420 (Peptidase_S77)	88	86.275	PF07068 (Gp23)	11	10.784	PF11056 (UvsY)	2	1.961
F100780	Y	102	PF08281 (Sigma70_r4_2)	88	86.275	PF13801 (Metal_resist)	8	7.843	PF01019 (G_glu_transpept)	2	1.961	PF07813 (LTXXQ)	1	0.98	PF04542 (Sigma70_r2)	1	0.98
F101650	Y	102	PF01339 (CheB_methylest)	88	86.275	PF00072 (Response_reg)	5	4.902	PF01584 (CheW)	3	2.941	PF00015 (MCPsignal)	1	0.98	PF02895 (H-kinase_dim)	1	0.98
F100205	N	102	PF02537 (CRCB)	88	86.275	PF00350 (Dynamin_N)	5	4.902	PF00582 (Usp)	1	0.98	PF02738 (MoCoBD_1)	1	0.98	PF00009 (GTP_EFTU)	1	0.98
F100896	Y	102	PF05199 (GMC_oxred_C)	88	86.275	PF07676 (PD40)	4	3.922	PF01261 (AP_endonuc_2)	3	2.941	PF00764 (Arginosuc_synth)	1	0.98	PF13618 (Gluconate_2-dh3)	1	0.98
F101111	N	102	PF00535 (Glycos_transf_2)	88	86.275	PF12974 (Phosphonate-bd)	2	1.961	PF08669 (GCV_T_C)	2	1.961	PF13641 (Glyco_tranf_2_3)	1	0.98
F062063	Y	131	PF02899 (Phage_int_SAM_1)	113	86.26	PF11695 (DUF3291)	2	1.527	PF00085 (Thioredoxin)	1	0.763	PF13365 (Trypsin_2)	1	0.763
F088694	Y	109	PF00924 (MS_channel)	94	86.239	PF00211 (Guanylate_cyc)	7	6.422	PF00582 (Usp)	7	6.422	PF00583 (Acetyltransf_1)	1	0.917
F088851	Y	109	PF13683 (rve_3)	94	86.239	PF13276 (HTH_21)	3	2.752	PF01527 (HTH_Tnp_1)	3	2.752	PF07311 (Dodecin)	1	0.917	PF00665 (rve)	1	0.917
F055753	N	138	PF00691 (OmpA)	119	86.232	PF13366 (PDDEXK_3)	2	1.449	PF01063 (Aminotran_4)	1	0.725
F037650	Y	167	PF02653 (BPD_transp_2)	144	86.228	PF13458 (Peripla_BP_6)	13	7.784	PF07690 (MFS_1)	1	0.599	PF04392 (ABC_sub_bind)	1	0.599	PF13561 (adh_short_C2)	1	0.599
F078999	Y	116	PF00762 (Ferrochelatase)	100	86.207	PF01578 (Cytochrom_C_asm)	1	0.862	PF03379 (CcmB)	1	0.862	PF01040 (UbiA)	1	0.862	PF03544 (TonB_C)	1	0.862
F050712	Y	145	PF04116 (FA_hydroxylase)	125	86.207	PF13358 (DDE_3)	1	0.69	PF11188 (DUF2975)	1	0.69	PF00326 (Peptidase_S9)	1	0.69	PF08818 (DUF1801)	1	0.69
F031934	Y	181	PF00296 (Bac_luciferase)	156	86.188	PF02627 (CMD)	6	3.315	PF10014 (2OG-Fe_Oxy_2)	4	2.21	PF01636 (APH)	2	1.105	PF13365 (Trypsin_2)	2	1.105
F045924	Y	152	PF03544 (TonB_C)	131	86.184	PF00072 (Response_reg)	1	0.658	PF12729 (4HB_MCP_1)	1	0.658	PF08448 (PAS_4)	1	0.658	PF01842 (ACT)	1	0.658
F070357	Y	123	PF01464 (SLT)	106	86.179	PF14534 (DUF4440)	2	1.626	PF00437 (T2SSE)	2	1.626	PF05137 (PilN)	1	0.813	PF00482 (T2SSF)	1	0.813
F062591	Y	130	PF01435 (Peptidase_M48)	112	86.154	PF04012 (PspA_IM30)	2	1.538	PF00034 (Cytochrom_C)	2	1.538	PF00753 (Lactamase_B)	1	0.769	PF00440 (TetR_N)	1	0.769
F063002	Y	130	PF00437 (T2SSE)	112	86.154	PF01434 (Peptidase_M41)	1	0.769	PF00724 (Oxidored_FMN)	1	0.769	PF00296 (Bac_luciferase)	1	0.769	PF00583 (Acetyltransf_1)	1	0.769
F019242	Y	231	PF01883 (FeS_assembly_P)	199	86.147	PF00578 (AhpC-TSA)	3	1.299	PF00069 (Pkinase)	2	0.866	PF01872 (RibD_C)	2	0.866	PF01502 (PRA-CH)	2	0.866
F038188	Y	166	PF01894 (UPF0047)	143	86.145	PF01936 (NYN)	5	3.012	PF11306 (DUF3108)	4	2.41	PF00501 (AMP-binding)	3	1.807	PF13193 (AMP-binding_C)	1	0.602
F103586	N	101	PF00486 (Trans_reg_C)	87	86.139	PF00873 (ACR_tran)	6	5.941	PF13533 (Biotin_lipoyl_2)	6	5.941	PF00092 (VWA)	1	0.99	PF03544 (TonB_C)	1	0.99
F025335	Y	202	PF08281 (Sigma70_r4_2)	174	86.139	PF13855 (LRR_8)	3	1.485	PF13560 (HTH_31)	3	1.485	PF13515 (FUSC_2)	2	0.99	PF16192 (PMT_4TMC)	2	0.99
F035082	Y	173	PF02632 (BioY)	149	86.127	PF00005 (ABC_tran)	11	6.358	PF02739 (5_3_exonuc_N)	10	5.78	PF00072 (Response_reg)	1	0.578	PF13304 (AAA_21)	1	0.578
F090697	Y	108	PF00730 (HhH-GPD)	93	86.111	PF04209 (HgmA_C)	4	3.704	PF12710 (HAD)	3	2.778	PF07676 (PD40)	3	2.778	PF01557 (FAA_hydrolase)	1	0.926
F032422	Y	180	PF00300 (His_Phos_1)	155	86.111	PF05235 (CHAD)	6	3.333	PF01408 (GFO_IDH_MocA)	4	2.222	PF00072 (Response_reg)	1	0.556	PF01966 (HD)	1	0.556
F090660	Y	108	PF08544 (GHMP_kinases_C)	93	86.111	PF00781 (DAGK_cat)	1	0.926	PF01557 (FAA_hydrolase)	1	0.926	PF05875 (Ceramidase)	1	0.926	PF13419 (HAD_2)	1	0.926
F046607	Y	151	PF00486 (Trans_reg_C)	130	86.093	PF13620 (CarboxypepD_reg)	7	4.636	PF14534 (DUF4440)	7	4.636	PF00406 (ADK)	2	1.325	PF02662 (FlpD)	1	0.662
F080578	Y	115	PF02899 (Phage_int_SAM_1)	99	86.087	PF01743 (PolyA_pol)	11	9.565	PF03023 (MurJ)	1	0.87	PF00589 (Phage_integrase)	1	0.87	PF14026 (DUF4242)	1	0.87
F080383	Y	115	PF00171 (Aldedh)	99	86.087	PF04389 (Peptidase_M28)	3	2.609	PF00903 (Glyoxalase)	3	2.609	PF02585 (PIG-L)	1	0.87	PF02518 (HATPase_c)	1	0.87
F027634	Y	194	PF00005 (ABC_tran)	167	86.082	PF01063 (Aminotran_4)	4	2.062	PF02687 (FtsX)	1	0.515	PF12697 (Abhydrolase_6)	1	0.515	PF01381 (HTH_3)	1	0.515
F025546	Y	201	PF07811 (TadE)	173	86.07	PF13400 (Tad)	2	0.995	PF13614 (AAA_31)	1	0.498	PF08666 (SAF)	1	0.498	PF02628 (COX15-CtaA)	1	0.498
F071003	Y	122	PF03544 (TonB_C)	105	86.066	PF13460 (NAD_binding_10)	1	0.82	PF12680 (SnoaL_2)	1	0.82	PF09411 (PagL)	1	0.82	PF12704 (MacB_PCD)	1	0.82
F035376	Y	172	PF00300 (His_Phos_1)	148	86.047	PF05235 (CHAD)	10	5.814	PF13620 (CarboxypepD_reg)	2	1.163	PF01408 (GFO_IDH_MocA)	2	1.163	PF07883 (Cupin_2)	1	0.581
F063410	N	129	PF03605 (DcuA_DcuB)	111	86.047	PF13520 (AA_permease_2)	6	4.651	PF04043 (PMEI)	1	0.775
F063908	Y	129	PF02091 (tRNA-synt_2e)	111	86.047	PF02092 (tRNA_synt_2f)	5	3.876	PF00990 (GGDEF)	1	0.775	PF02565 (RecO_C)	1	0.775
F035499	Y	172	PF08450 (SGL)	148	86.047	PF03328 (HpcH_HpaI)	5	2.907	PF01263 (Aldose_epim)	5	2.907	PF01075 (Glyco_transf_9)	1	0.581	PF00005 (ABC_tran)	1	0.581
F014213	Y	265	PF00496 (SBP_bac_5)	228	86.038	PF13535 (ATP-grasp_4)	3	1.132	PF02913 (FAD-oxidase_C)	1	0.377	PF06627 (DUF1153)	1	0.377	PF13378 (MR_MLE_C)	1	0.377
F057427	N	136	PF13245 (AAA_19)	117	86.029	PF13361 (UvrD_C)	12	8.824	PF01612 (DNA_pol_A_exo1)	5	3.676	PF02353 (CMAS)	1	0.735	PF13538 (UvrD_C_2)	1	0.735
F105630	Y	100	PF00459 (Inositol_P)	86	86	PF12804 (NTP_transf_3)	8	8	PF01479 (S4)	2	2	PF02687 (FtsX)	1	1	PF02562 (PhoH)	1	1
F105488	N	100	PF00510 (COX3)	86	86	PF00115 (COX1)	5	5	PF12270 (Cyt_c_ox_IV)	1	1
F046947	Y	150	PF04350 (PilO)	129	86	PF11741 (AMIN)	7	4.667	PF04351 (PilP)	1	0.667	PF00364 (Biotin_lipoyl)	1	0.667	PF01321 (Creatinase_N)	1	0.667
F105119	Y	100	PF00528 (BPD_transp_1)	86	86	PF08402 (TOBE_2)	4	4	PF13416 (SBP_bac_8)	3	3	PF13343 (SBP_bac_6)	2	2	PF13347 (MFS_2)	1	1
F092015	Y	107	PF00005 (ABC_tran)	92	85.981	PF12399 (BCA_ABC_TP_C)	11	10.28	PF00296 (Bac_luciferase)	3	2.804	PF02515 (CoA_transf_3)	1	0.935
F081706	Y	114	PF01464 (SLT)	98	85.965	PF02272 (DHHA1)	4	3.509	PF07973 (tRNA_SAD)	3	2.632
F036011	Y	171	PF02130 (YbeY)	147	85.965	PF01966 (HD)	6	3.509	PF07698 (7TM-7TMR_HD)	4	2.339	PF02562 (PhoH)	3	1.754	PF01571 (GCV_T)	1	0.585
F072223	Y	121	PF00581 (Rhodanese)	104	85.95	PF03625 (DUF302)	5	4.132	PF12697 (Abhydrolase_6)	3	2.479	PF00043 (GST_C)	2	1.653	PF13417 (GST_N_3)	1	0.826
F052503	Y	142	PF12974 (Phosphonate-bd)	122	85.915	PF01925 (TauE)	6	4.225	PF02668 (TauD)	3	2.113	PF01627 (Hpt)	3	2.113	PF03118 (RNA_pol_A_CTD)	1	0.704
F047575	Y	149	PF13884 (Peptidase_S74)	128	85.906	PF00268 (Ribonuc_red_sm)	1	0.671
F043591	Y	156	PF00171 (Aldedh)	134	85.897	PF09084 (NMT1)	4	2.564	PF03447 (NAD_binding_3)	2	1.282	PF03946 (Ribosomal_L11_N)	1	0.641	PF00903 (Glyoxalase)	1	0.641
F028606	Y	191	PF11941 (DUF3459)	164	85.864	PF01741 (MscL)	8	4.188	PF00128 (Alpha-amylase)	3	1.571	PF00152 (tRNA-synt_2)	2	1.047	PF01336 (tRNA_anti-codon)	2	1.047
F073220	Y	120	PF14104 (DUF4277)	103	85.833	PF04365 (BrnT_toxin)	1	0.833	PF01609 (DDE_Tnp_1)	1	0.833	PF02371 (Transposase_20)	1	0.833	PF01797 (Y1_Tnp)	1	0.833
F065979	Y	127	PF02575 (YbaB_DNA_bd)	109	85.827	PF13662 (Toprim_4)	5	3.937	PF02132 (RecR)	3	2.362	PF08530 (PepX_C)	2	1.575	PF07676 (PD40)	2	1.575
F015527	Y	254	PF09588 (YqaJ)	218	85.827	PF06147 (DUF968)	8	3.15	PF13340 (DUF4096)	2	0.787	PF04632 (FUSC)	1	0.394	PF01527 (HTH_Tnp_1)	1	0.394
F059184	Y	134	PF00294 (PfkB)	115	85.821	PF00892 (EamA)	4	2.985	PF06089 (Asparaginase_II)	2	1.493	PF03796 (DnaB_C)	1	0.746	PF13200 (DUF4015)	1	0.746
F053207	Y	141	PF01425 (Amidase)	121	85.816	PF08241 (Methyltransf_11)	1	0.709	PF00248 (Aldo_ket_red)	1	0.709	PF00313 (CSD)	1	0.709	PF02638 (GHL10)	1	0.709
F048214	Y	148	PF01075 (Glyco_transf_9)	127	85.811	PF00294 (PfkB)	8	5.405	PF01467 (CTP_transf_like)	8	5.405	PF13242 (Hydrolase_like)	4	2.703	PF00092 (VWA)	1	0.676
F048182	Y	148	PF00873 (ACR_tran)	127	85.811	PF02321 (OEP)	2	1.351	PF13533 (Biotin_lipoyl_2)	1	0.676	PF06727 (DUF1207)	1	0.676
F044105	Y	155	PF08534 (Redoxin)	133	85.806	PF01636 (APH)	9	5.806	PF00766 (ETF_alpha)	4	2.581	PF01012 (ETF)	3	1.935	PF16884 (ADH_N_2)	1	0.645
F039962	Y	162	PF02954 (HTH_8)	139	85.802	PF03588 (Leu_Phe_trans)	1	0.617	PF00158 (Sigma54_activat)	1	0.617	PF00691 (OmpA)	1	0.617
F007760	Y	345	PF01336 (tRNA_anti-codon)	296	85.797	PF00491 (Arginase)	20	5.797	PF01261 (AP_endonuc_2)	5	1.449	PF02585 (PIG-L)	2	0.58	PF07478 (Dala_Dala_lig_C)	2	0.58
F024869	Y	204	PF00486 (Trans_reg_C)	175	85.784	PF01625 (PMSR)	14	6.863	PF01641 (SelR)	8	3.922	PF08241 (Methyltransf_11)	1	0.49	PF03965 (Penicillinase_R)	1	0.49
F013937	Y	267	PF01578 (Cytochrom_C_asm)	229	85.768	PF00762 (Ferrochelatase)	27	10.112	PF03379 (CcmB)	1	0.375	PF01040 (UbiA)	1	0.375	PF04238 (DUF420)	1	0.375
F095321	N	105	PF00303 (Thymidylat_synt)	90	85.714	PF03819 (MazG)	5	4.762	PF06356 (DUF1064)	5	4.762	PF01503 (PRA-PH)	1	0.952
F059821	Y	133	PF08281 (Sigma70_r4_2)	114	85.714	PF00805 (Pentapeptide)	6	4.511	PF04545 (Sigma70_r4)	4	3.008	PF03460 (NIR_SIR_ferr)	3	2.256	PF13616 (Rotamase_3)	1	0.752
F066985	N	126	PF08281 (Sigma70_r4_2)	108	85.714	PF13977 (TetR_C_6)	3	2.381	PF04542 (Sigma70_r2)	3	2.381	PF00106 (adh_short)	2	1.587	PF03572 (Peptidase_S41)	1	0.794
F034678	Y	174	PF13537 (GATase_7)	149	85.632	PF13522 (GATase_6)	10	5.747	PF02543 (Carbam_trans_N)	3	1.724	PF00534 (Glycos_transf_1)	2	1.149	PF13692 (Glyco_trans_1_4)	1	0.575
F044973	N	153	PF03796 (DnaB_C)	131	85.621	PF04545 (Sigma70_r4)	4	2.614	PF10108 (DNA_pol_B_exo2)	4	2.614	PF00145 (DNA_methylase)	2	1.307	PF00574 (CLP_protease)	2	1.307
F049477	Y	146	PF07517 (SecA_DEAD)	125	85.616	PF16321 (Ribosom_S30AE_C)	7	4.795	PF02482 (Ribosomal_S30AE)	3	2.055	PF02687 (FtsX)	1	0.685	PF00773 (RNB)	1	0.685
F055031	Y	139	PF00486 (Trans_reg_C)	119	85.612	PF13801 (Metal_resist)	6	4.317	PF01963 (TraB_PrgY_gumN)	5	3.597	PF07813 (LTXXQ)	3	2.158	PF00072 (Response_reg)	1	0.719
F055173	Y	139	PF02784 (Orn_Arg_deC_N)	119	85.612	PF07969 (Amidohydro_3)	3	2.158	PF01728 (FtsJ)	2	1.439	PF12697 (Abhydrolase_6)	2	1.439	PF03952 (Enolase_N)	1	0.719
F060929	N	132	PF13561 (adh_short_C2)	113	85.606	PF00528 (BPD_transp_1)	13	9.848	PF12911 (OppC_N)	3	2.273	PF01266 (DAO)	1	0.758	PF01476 (LysM)	1	0.758
F060675	Y	132	PF04011 (LemA)	113	85.606	PF01435 (Peptidase_M48)	11	8.333	PF01553 (Acyltransferase)	5	3.788	PF07786 (HGSNAT_cat)	1	0.758	PF07969 (Amidohydro_3)	1	0.758
F060764	Y	132	PF02913 (FAD-oxidase_C)	113	85.606	PF04545 (Sigma70_r4)	8	6.061	PF02190 (LON_substr_bdg)	7	5.303	PF01761 (DHQ_synthase)	2	1.515	PF07244 (POTRA)	1	0.758
F060800	Y	132	PF01336 (tRNA_anti-codon)	113	85.606	PF13589 (HATPase_c_3)	3	2.273	PF03129 (HGTP_anticodon)	2	1.515	PF02224 (Cytidylate_kin)	2	1.515
F068024	Y	125	PF03979 (Sigma70_r1_1)	107	85.6	PF04542 (Sigma70_r2)	8	6.4	PF04545 (Sigma70_r4)	5	4	PF02371 (Transposase_20)	1	0.8	PF00772 (DnaB)	1	0.8
F067896	Y	125	PF07238 (PilZ)	107	85.6	PF00072 (Response_reg)	4	3.2	PF08338 (DUF1731)	1	0.8	PF07859 (Abhydrolase_3)	1	0.8	PF00702 (Hydrolase)	1	0.8
F086102	Y	111	PF04307 (YdjM)	95	85.586	PF13191 (AAA_16)	10	9.009	PF00069 (Pkinase)	3	2.703	PF13090 (PP_kinase_C)	1	0.901	PF09335 (SNARE_assoc)	1	0.901
F008462	Y	333	PF04519 (Bactofilin)	285	85.586	PF02844 (GARS_N)	23	6.907	PF01694 (Rhomboid)	9	2.703	PF13432 (TPR_16)	2	0.601	PF03473 (MOSC)	2	0.601
F084952	Y	111	PF02515 (CoA_transf_3)	95	85.586	PF02771 (Acyl-CoA_dh_N)	5	4.505	PF14525 (AraC_binding_2)	1	0.901	PF01381 (HTH_3)	1	0.901
F086092	Y	111	PF00248 (Aldo_ket_red)	95	85.586	PF12902 (Ferritin-like)	4	3.604	PF10901 (DUF2690)	1	0.901	PF00300 (His_Phos_1)	1	0.901	PF03807 (F420_oxidored)	1	0.901
F097860	Y	104	PF11946 (DUF3463)	89	85.577	PF11604 (CusF_Ec)	1	0.962	PF13276 (HTH_21)	1	0.962	PF02518 (HATPase_c)	1	0.962
F025405	Y	201	PF08281 (Sigma70_r4_2)	172	85.572	PF16192 (PMT_4TMC)	4	1.99	PF13855 (LRR_8)	1	0.498	PF07883 (Cupin_2)	1	0.498	PF03729 (DUF308)	1	0.498
F027672	Y	194	PF00378 (ECH_1)	166	85.567	PF00196 (GerE)	2	1.031	PF07040 (DUF1326)	2	1.031	PF06224 (HTH_42)	2	1.031	PF08450 (SGL)	1	0.515
F042094	Y	159	PF06455 (NADH5_C)	136	85.535	PF00361 (Proton_antipo_M)	7	4.403	PF00662 (Proton_antipo_N)	2	1.258	PF01059 (Oxidored_q5_N)	2	1.258	PF00146 (NADHdh)	2	1.258
F056016	Y	138	PF02784 (Orn_Arg_deC_N)	118	85.507	PF01513 (NAD_kinase)	12	8.696	PF01728 (FtsJ)	2	1.449	PF08497 (Radical_SAM_N)	1	0.725	PF13185 (GAF_2)	1	0.725
F055981	Y	138	PF02954 (HTH_8)	118	85.507	PF07238 (PilZ)	6	4.348	PF13787 (HXXEE)	2	1.449	PF08241 (Methyltransf_11)	1	0.725	PF13307 (Helicase_C_2)	1	0.725
F013633	Y	269	PF00643 (zf-B_box)	230	85.502	PF02224 (Cytidylate_kin)	3	1.115	PF00749 (tRNA-synt_1c)	3	1.115	PF13349 (DUF4097)	3	1.115	PF00005 (ABC_tran)	1	0.372
F062138	Y	131	PF00005 (ABC_tran)	112	85.496	PF00528 (BPD_transp_1)	10	7.634	PF03401 (TctC)	1	0.763	PF01326 (PPDK_N)	1	0.763	PF09423 (PhoD)	1	0.763
F069129	Y	124	PF07883 (Cupin_2)	106	85.484	PF02811 (PHP)	9	7.258	PF00817 (IMS)	3	2.419	PF07733 (DNA_pol3_alpha)	1	0.806	PF01694 (Rhomboid)	1	0.806
F035234	Y	172	PF03652 (RuvX)	147	85.465	PF04389 (Peptidase_M28)	16	9.302	PF00809 (Pterin_bind)	4	2.326	PF01434 (Peptidase_M41)	1	0.581	PF00092 (VWA)	1	0.581
F042450	Y	158	PF00551 (Formyl_trans_N)	135	85.443	PF16889 (Hepar_II_III_N)	4	2.532	PF00432 (Prenyltrans)	2	1.266	PF11304 (DUF3106)	1	0.633	PF00733 (Asn_synthase)	1	0.633
F099587	Y	103	PF02381 (MraZ)	88	85.437	PF01795 (Methyltransf_5)	6	5.825	PF02021 (UPF0102)	2	1.942	PF04348 (LppC)	1	0.971	PF04386 (SspB)	1	0.971
F100057	Y	103	PF01641 (SelR)	88	85.437	PF01502 (PRA-CH)	4	3.883	PF00815 (Histidinol_dh)	4	3.883	PF01634 (HisG)	3	2.913	PF07238 (PilZ)	1	0.971
F099100	Y	103	PF01551 (Peptidase_M23)	88	85.437	PF07479 (NAD_Gly3P_dh_C)	4	3.883	PF00581 (Rhodanese)	3	2.913	PF01210 (NAD_Gly3P_dh_N)	2	1.942	PF00462 (Glutaredoxin)	2	1.942
F098817	Y	103	PF00005 (ABC_tran)	88	85.437	PF02445 (NadA)	1	0.971	PF00487 (FA_desaturase)	1	0.971	PF05635 (23S_rRNA_IVP)	1	0.971	PF01078 (Mg_chelatase)	1	0.971
F046359	Y	151	PF05199 (GMC_oxred_C)	129	85.43	PF12323 (HTH_OrfB_IS605)	7	4.636	PF07883 (Cupin_2)	2	1.325	PF13977 (TetR_C_6)	1	0.662	PF15780 (ASH)	1	0.662
F056447	Y	137	PF08751 (TrwC)	117	85.401	PF13604 (AAA_30)	11	8.029	PF00691 (OmpA)	1	0.73
F056746	Y	137	PF05717 (TnpB_IS66)	117	85.401	PF03050 (DDE_Tnp_IS66)	9	6.569	PF00144 (Beta-lactamase)	2	1.46	PF00149 (Metallophos)	1	0.73	PF12000 (Glyco_trans_4_3)	1	0.73
F056296	Y	137	PF00085 (Thioredoxin)	117	85.401
F070227	Y	123	PF03548 (LolA)	105	85.366	PF00004 (AAA)	3	2.439	PF00043 (GST_C)	3	2.439	PF02633 (Creatininase)	1	0.813	PF13410 (GST_C_2)	1	0.813
F016605	Y	246	PF07992 (Pyr_redox_2)	210	85.366	PF00070 (Pyr_redox)	4	1.626	PF00027 (cNMP_binding)	2	0.813	PF10017 (Methyltransf_33)	1	0.407	PF14559 (TPR_19)	1	0.407
F079352	Y	116	PF00218 (IGPS)	99	85.345	PF00697 (PRAI)	13	11.207	PF08032 (SpoU_sub_bind)	1	0.862	PF00291 (PALP)	1	0.862	PF00591 (Glycos_transf_3)	1	0.862
F078695	Y	116	PF03354 (TerL_ATPase)	99	85.345	PF05119 (Terminase_4)	7	6.034	PF01555 (N6_N4_Mtase)	1	0.862	PF02195 (ParBc)	1	0.862	PF04860 (Phage_portal)	1	0.862
F030904	Y	184	PF00902 (TatC)	157	85.326	PF00005 (ABC_tran)	6	3.261	PF02416 (TatA_B_E)	5	2.717	PF00106 (adh_short)	4	2.174	PF01458 (SUFBD)	2	1.087
F089068	Y	109	PF02080 (TrkA_C)	93	85.321	PF12704 (MacB_PCD)	1	0.917
F100264	Y	102	PF12732 (YtxH)	87	85.294	PF09537 (DUF2383)	6	5.882	PF07043 (DUF1328)	3	2.941	PF05532 (CsbD)	1	0.98	PF01177 (Asp_Glu_race)	1	0.98
F101048	Y	102	PF07969 (Amidohydro_3)	87	85.294	PF13594 (Obsolete Pfam Family)	3	2.941	PF00440 (TetR_N)	1	0.98
F057465	Y	136	PF00361 (Proton_antipo_M)	116	85.294	PF00146 (NADHdh)	4	2.941	PF02653 (BPD_transp_2)	1	0.735
F101308	Y	102	PF13458 (Peripla_BP_6)	87	85.294	PF02548 (Pantoate_transf)	1	0.98
F039883	Y	163	PF02566 (OsmC)	139	85.276	PF02627 (CMD)	2	1.227	PF02073 (Peptidase_M29)	2	1.227	PF01810 (LysE)	1	0.613	PF01425 (Amidase)	1	0.613
F028683	Y	190	PF14454 (Prok_Ub)	162	85.263	PF02954 (HTH_8)	3	1.579	PF12704 (MacB_PCD)	3	1.579	PF12728 (HTH_17)	3	1.579	PF02687 (FtsX)	2	1.053
F031178	Y	183	PF08281 (Sigma70_r4_2)	156	85.246	PF13490 (zf-HC2)	7	3.825	PF04545 (Sigma70_r4)	2	1.093	PF02551 (Acyl_CoA_thio)	1	0.546	PF07729 (FCD)	1	0.546
F071057	Y	122	PF03320 (FBPase_glpX)	104	85.246	PF00196 (GerE)	4	3.279	PF09922 (DUF2154)	3	2.459	PF00120 (Gln-synt_C)	2	1.639	PF00083 (Sugar_tr)	2	1.639
F071630	Y	122	PF03547 (Mem_trans)	104	85.246	PF05992 (SbmA_BacA)	3	2.459	PF01842 (ACT)	2	1.639	PF01541 (GIY-YIG)	1	0.82	PF01812 (5-FTHF_cyc-lig)	1	0.82
F014287	Y	264	PF04972 (BON)	225	85.227	PF02021 (UPF0102)	19	7.197	PF00590 (TP_methylase)	2	0.758	PF13458 (Peripla_BP_6)	2	0.758	PF00042 (Globin)	1	0.379
F079795	Y	115	PF02586 (SRAP)	98	85.217	PF00275 (EPSP_synthase)	12	10.435	PF13292 (DXP_synthase_N)	1	0.87
F079641	Y	115	PF13442 (Cytochrome_CBB3)	98	85.217	PF13360 (PQQ_2)	6	5.217	PF13570 (PQQ_3)	1	0.87	PF06283 (ThuA)	1	0.87	PF01618 (MotA_ExbB)	1	0.87
F079701	Y	115	PF09837 (DUF2064)	98	85.217	PF03466 (LysR_substrate)	5	4.348	PF00856 (SET)	3	2.609	PF00126 (HTH_1)	3	2.609	PF01734 (Patatin)	1	0.87
F079946	Y	115	PF02562 (PhoH)	98	85.217	PF00085 (Thioredoxin)	2	1.739	PF04984 (Phage_sheath_1)	1	0.87
F052815	Y	142	PF01425 (Amidase)	121	85.211	PF04239 (DUF421)	2	1.408	PF00202 (Aminotran_3)	2	1.408	PF14235 (DUF4337)	2	1.408	PF01578 (Cytochrom_C_asm)	1	0.704
F006749	Y	365	PF03524 (CagX)	311	85.205	PF04956 (TrbC)	4	1.096	PF12846 (AAA_10)	3	0.822	PF03135 (CagE_TrbE_VirB)	2	0.548	PF00436 (SSB)	1	0.274
F040266	Y	162	PF02606 (LpxK)	138	85.185	PF01075 (Glyco_transf_9)	15	9.259	PF13242 (Hydrolase_like)	2	1.235	PF00294 (PfkB)	1	0.617	PF04191 (PEMT)	1	0.617
F089997	Y	108	PF01678 (DAP_epimerase)	92	85.185	PF02016 (Peptidase_S66)	8	7.407	PF01225 (Mur_ligase)	2	1.852	PF08245 (Mur_ligase_M)	2	1.852	PF04613 (LpxD)	1	0.926
F089788	Y	108	PF02423 (OCD_Mu_crystall)	92	85.185	PF04333 (MlaA)	8	7.407	PF05494 (MlaC)	1	0.926
F040298	Y	162	PF00294 (PfkB)	138	85.185	PF01467 (CTP_transf_like)	7	4.321	PF01075 (Glyco_transf_9)	5	3.086	PF04191 (PEMT)	4	2.469	PF02606 (LpxK)	1	0.617
F013550	Y	270	PF00266 (Aminotran_5)	230	85.185	PF02082 (Rrf2)	8	2.963	PF00149 (Metallophos)	2	0.741	PF01521 (Fe-S_biosyn)	1	0.37	PF02391 (MoaE)	1	0.37
F090109	N	108	PF00749 (tRNA-synt_1c)	92	85.185	PF01987 (AIM24)	2	1.852	PF03950 (tRNA-synt_1c_C)	2	1.852	PF01523 (PmbA_TldD)	1	0.926
F064872	Y	128	PF00119 (ATP-synt_A)	109	85.156	PF06971 (Put_DNA-bind_N)	9	7.031	PF00137 (ATP-synt_C)	7	5.469	PF02559 (CarD_CdnL_TRCF)	1	0.781	PF00528 (BPD_transp_1)	1	0.781
F064552	Y	128	PF06052 (3-HAO)	109	85.156	PF04909 (Amidohydro_2)	7	5.469	PF14366 (DUF4410)	1	0.781	PF03301 (Trp_dioxygenase)	1	0.781
F103198	Y	101	PF08281 (Sigma70_r4_2)	86	85.149	PF00990 (GGDEF)	12	11.881	PF13193 (AMP-binding_C)	2	1.98	PF00694 (Aconitase_C)	1	0.99
F103957	Y	101	PF11898 (DUF3418)	86	85.149	PF07793 (DUF1631)	9	8.911
F103401	Y	101	PF00574 (CLP_protease)	86	85.149	PF01938 (TRAM)	7	6.931	PF11264 (ThylakoidFormat)	1	0.99	PF09493 (DUF2389)	1	0.99	PF01177 (Asp_Glu_race)	1	0.99
F103035	Y	101	PF08281 (Sigma70_r4_2)	86	85.149	PF01336 (tRNA_anti-codon)	3	2.97	PF12704 (MacB_PCD)	3	2.97	PF07724 (AAA_2)	1	0.99	PF00005 (ABC_tran)	1	0.99
F034299	Y	175	PF00486 (Trans_reg_C)	149	85.143	PF13307 (Helicase_C_2)	11	6.286	PF00814 (TsaD)	9	5.143	PF00498 (FHA)	2	1.143	PF00072 (Response_reg)	1	0.571
F072453	Y	121	PF12732 (YtxH)	103	85.124	PF04012 (PspA_IM30)	2	1.653	PF07993 (NAD_binding_4)	1	0.826	PF14100 (DUF6807)	1	0.826	PF00582 (Usp)	1	0.826
F018409	Y	235	PF00440 (TetR_N)	200	85.106	PF00293 (NUDIX)	6	2.553	PF00920 (ILVD_EDD)	6	2.553	PF08241 (Methyltransf_11)	2	0.851	PF00106 (adh_short)	1	0.426
F013043	Y	275	PF01641 (SelR)	234	85.091	PF07238 (PilZ)	9	3.273	PF01502 (PRA-CH)	8	2.909	PF13570 (PQQ_3)	2	0.727	PF08029 (HisG_C)	2	0.727
F081903	Y	114	PF02321 (OEP)	97	85.088	PF01943 (Polysacc_synt)	6	5.263	PF13440 (Polysacc_synt_3)	1	0.877	PF01583 (APS_kinase)	1	0.877
F081061	N	114	PF13884 (Peptidase_S74)	97	85.088
F016312	Y	248	PF00809 (Pterin_bind)	211	85.081	PF02152 (FolB)	20	8.065	PF00082 (Peptidase_S8)	5	2.016	PF01288 (HPPK)	2	0.806	PF03309 (Pan_kinase)	1	0.403
F027592	Y	194	PF04234 (CopC)	165	85.052	PF07676 (PD40)	13	6.701	PF01850 (PIN)	3	1.546	PF13442 (Cytochrome_CBB3)	2	1.031	PF00483 (NTP_transferase)	1	0.515
F027465	Y	194	PF01565 (FAD_binding_4)	165	85.052	PF04030 (ALO)	12	6.186	PF16491 (Peptidase_M48_N)	5	2.577	PF01266 (DAO)	3	1.546	PF01435 (Peptidase_M48)	3	1.546
F091729	Y	107	PF01551 (Peptidase_M23)	91	85.047	PF00586 (AIRS)	4	3.738	PF02769 (AIRS_C)	3	2.804	PF00905 (Transpeptidase)	3	2.804	PF00912 (Transgly)	1	0.935
F066194	Y	127	PF07876 (Dabb)	108	85.039	PF01546 (Peptidase_M20)	8	6.299	PF04357 (TamB)	2	1.575	PF01435 (Peptidase_M48)	2	1.575	PF00106 (adh_short)	1	0.787
F013110	Y	274	PF09851 (SHOCT)	233	85.036	PF06325 (PrmA)	7	2.555	PF05185 (PRMT5)	4	1.46	PF01471 (PG_binding_1)	2	0.73	PF02371 (Transposase_20)	2	0.73
F041405	Y	160	PF01817 (CM_2)	136	85	PF00793 (DAHP_synth_1)	20	12.5	PF02153 (PDH_N)	3	1.875	PF01144 (CoA_trans)	1	0.625
F073292	Y	120	PF07811 (TadE)	102	85	PF13400 (Tad)	8	6.667	PF07589 (PEP-CTERM)	3	2.5	PF11741 (AMIN)	2	1.667	PF07973 (tRNA_SAD)	1	0.833
F105625	Y	100	PF04909 (Amidohydro_2)	85	85	PF07883 (Cupin_2)	3	3	PF13551 (HTH_29)	1	1	PF07690 (MFS_1)	1	1	PF13205 (Big_5)	1	1
F073389	Y	120	PF01566 (Nramp)	102	85	PF02810 (SEC-C)	1	0.833	PF10215 (Ost4)	1	0.833	PF00581 (Rhodanese)	1	0.833	PF05239 (PRC)	1	0.833
F045154	Y	153	PF02626 (CT_A_B)	130	84.967	PF02682 (CT_C_D)	13	8.497	PF03746 (LamB_YcsF)	2	1.307	PF00892 (EamA)	2	1.307	PF00202 (Aminotran_3)	1	0.654
F045160	Y	153	PF01288 (HPPK)	130	84.967	PF02548 (Pantoate_transf)	11	7.19	PF02569 (Pantoate_ligase)	4	2.614	PF01642 (MM_CoA_mutase)	1	0.654	PF14209 (DUF4321)	1	0.654
F009361	Y	319	PF02575 (YbaB_DNA_bd)	271	84.953	PF01435 (Peptidase_M48)	10	3.135	PF10101 (DUF2339)	6	1.881	PF13662 (Toprim_4)	6	1.881	PF00330 (Aconitase)	4	1.254
F093957	N	106	PF00005 (ABC_tran)	90	84.906	PF00528 (BPD_transp_1)	6	5.66	PF12697 (Abhydrolase_6)	2	1.887	PF01402 (RHH_1)	1	0.943	PF04365 (BrnT_toxin)	1	0.943
F093898	Y	106	PF01609 (DDE_Tnp_1)	90	84.906	PF13006 (Nterm_IS4)	1	0.943	PF08668 (HDOD)	1	0.943	PF01066 (CDP-OH_P_transf)	1	0.943	PF02954 (HTH_8)	1	0.943
F054953	Y	139	PF00076 (RRM_1)	118	84.892	PF01165 (Ribosomal_S21)	5	3.597	PF00271 (Helicase_C)	3	2.158	PF13545 (HTH_Crp_2)	1	0.719	PF03992 (ABM)	1	0.719
F074468	Y	119	PF11246 (Phage_gp53)	101	84.874	PF12322 (T4_baseplate)	2	1.681	PF08722 (Tn7_TnsA-like_N)	2	1.681	PF05496 (RuvB_N)	1	0.84	PF11056 (UvsY)	1	0.84
F045912	Y	152	PF08281 (Sigma70_r4_2)	129	84.868	PF01979 (Amidohydro_1)	4	2.632	PF03781 (FGE-sulfatase)	4	2.632	PF02129 (Peptidase_S15)	2	1.316	PF13594 (Obsolete Pfam Family)	2	1.316
F060876	Y	132	PF00903 (Glyoxalase)	112	84.848	PF12681 (Glyoxalase_2)	11	8.333	PF01321 (Creatinase_N)	4	3.03	PF00106 (adh_short)	1	0.758	PF00795 (CN_hydrolase)	1	0.758
F083688	Y	112	PF00482 (T2SSF)	95	84.821	PF00989 (PAS)	2	1.786	PF00158 (Sigma54_activat)	1	0.893	PF14559 (TPR_19)	1	0.893	PF12704 (MacB_PCD)	1	0.893
F068022	Y	125	PF10399 (UCR_Fe-S_N)	106	84.8	PF00033 (Cytochrome_B)	12	9.6	PF13631 (Cytochrom_B_N_2)	2	1.6	PF04386 (SspB)	2	1.6	PF13417 (GST_N_3)	1	0.8
F067654	Y	125	PF00476 (DNA_pol_A)	106	84.8	PF02146 (SIR2)	9	7.2	PF02739 (5_3_exonuc_N)	3	2.4	PF01613 (Flavin_Reduct)	2	1.6	PF01367 (5_3_exonuc)	1	0.8
F068182	Y	125	PF09397 (FtsK_gamma)	106	84.8	PF09997 (DUF2238)	2	1.6	PF13491 (FtsK_4TM)	2	1.6	PF00561 (Abhydrolase_1)	2	1.6	PF01923 (Cob_adeno_trans)	1	0.8
F014451	Y	263	PF00231 (ATP-synt)	223	84.791	PF02874 (ATP-synt_ab_N)	19	7.224	PF02823 (ATP-synt_DE_N)	3	1.141	PF00326 (Peptidase_S9)	1	0.38	PF14534 (DUF4440)	1	0.38
F046410	Y	151	PF00490 (ALAD)	128	84.768	PF02602 (HEM4)	7	4.636	PF03900 (Porphobil_deamC)	1	0.662	PF01670 (Glyco_hydro_12)	1	0.662	PF00198 (2-oxoacid_dh)	1	0.662
F025155	Y	203	PF00486 (Trans_reg_C)	172	84.729	PF07813 (LTXXQ)	12	5.911	PF00664 (ABC_membrane)	4	1.97	PF13801 (Metal_resist)	4	1.97	PF00672 (HAMP)	3	1.478
F043138	Y	157	PF03965 (Penicillinase_R)	133	84.713	PF03544 (TonB_C)	3	1.911	PF01875 (Memo)	2	1.274	PF08241 (Methyltransf_11)	1	0.637	PF03169 (OPT)	1	0.637
F017227	Y	242	PF13624 (SurA_N_3)	205	84.711	PF03819 (MazG)	11	4.545	PF03952 (Enolase_N)	7	2.893	PF13623 (SurA_N_2)	4	1.653	PF12697 (Abhydrolase_6)	1	0.413
F031089	Y	183	PF02607 (B12-binding_2)	155	84.699	PF00809 (Pterin_bind)	12	6.557	PF01266 (DAO)	2	1.093	PF07681 (DoxX)	1	0.546	PF14574 (RACo_C_ter)	1	0.546
F031049	Y	183	PF12833 (HTH_18)	155	84.699	PF04389 (Peptidase_M28)	7	3.825	PF00069 (Pkinase)	5	2.732	PF01661 (Macro)	2	1.093	PF02222 (ATP-grasp)	1	0.546
F085930	Y	111	PF00146 (NADHdh)	94	84.685	PF00499 (Oxidored_q3)	6	5.405	PF12838 (Fer4_7)	3	2.703	PF00662 (Proton_antipo_N)	2	1.802	PF00361 (Proton_antipo_M)	2	1.802
F086227	Y	111	PF01556 (DnaJ_C)	94	84.685	PF01025 (GrpE)	4	3.604	PF07593 (UnbV_ASPIC)	1	0.901	PF06429 (Flg_bbr_C)	1	0.901	PF03099 (BPL_LplA_LipB)	1	0.901
F085989	Y	111	PF03717 (PBP_dimer)	94	84.685	PF05128 (DUF697)	1	0.901	PF08685 (GON)	1	0.901	PF10459 (Peptidase_S46)	1	0.901
F069214	Y	124	PF01944 (SpoIIM)	105	84.677	PF06271 (RDD)	5	4.032	PF03462 (PCRF)	4	3.226	PF00472 (RF-1)	1	0.806	PF13432 (TPR_16)	1	0.806
F069099	Y	124	PF07228 (SpoIIE)	105	84.677	PF13485 (Peptidase_MA_2)	4	3.226	PF01327 (Pep_deformylase)	1	0.806	PF00733 (Asn_synthase)	1	0.806	PF00990 (GGDEF)	1	0.806
F069282	Y	124	PF00437 (T2SSE)	105	84.677	PF12696 (TraG-D_C)	4	3.226	PF08843 (AbiEii)	1	0.806	PF16793 (RepB_primase)	1	0.806	PF07369 (DUF1488)	1	0.806
F056513	Y	137	PF00005 (ABC_tran)	116	84.672	PF12704 (MacB_PCD)	20	14.599	PF00171 (Aldedh)	1	0.73
F056764	Y	137	PF01883 (FeS_assembly_P)	116	84.672	PF16217 (M64_N)	14	10.219	PF04366 (Ysc84)	1	0.73	PF01370 (Epimerase)	1	0.73	PF14602 (Hexapep_2)	1	0.73
F056997	Y	137	PF07811 (TadE)	116	84.672	PF13400 (Tad)	10	7.299	PF03572 (Peptidase_S41)	3	2.19	PF05299 (Peptidase_M61)	2	1.46	PF11741 (AMIN)	1	0.73
F046902	Y	150	PF00579 (tRNA-synt_1b)	127	84.667	PF02163 (Peptidase_M50)	13	8.667	PF09821 (AAA_assoc_C)	1	0.667	PF00749 (tRNA-synt_1c)	1	0.667
F033822	Y	176	PF04996 (AstB)	149	84.659	PF00884 (Sulfatase)	10	5.682	PF05977 (MFS_3)	3	1.705	PF02737 (3HCDH_N)	2	1.136	PF02321 (OEP)	1	0.568
F029272	Y	189	PF08281 (Sigma70_r4_2)	160	84.656	PF00571 (CBS)	2	1.058	PF07690 (MFS_1)	2	1.058	PF04542 (Sigma70_r2)	1	0.529
F022225	Y	215	PF08281 (Sigma70_r4_2)	182	84.651	PF01230 (HIT)	16	7.442	PF02562 (PhoH)	6	2.791	PF11969 (DcpS_C)	6	2.791	PF01595 (CNNM)	3	1.395
F062851	Y	130	PF01738 (DLH)	110	84.615	PF07366 (SnoaL)	14	10.769	PF05635 (23S_rRNA_IVP)	1	0.769	PF04560 (RNA_pol_Rpb2_7)	1	0.769	PF13520 (AA_permease_2)	1	0.769
F043517	Y	156	PF02163 (Peptidase_M50)	132	84.615	PF13288 (DXPR_C)	12	7.692	PF13180 (PDZ_2)	4	2.564	PF01255 (Prenyltransf)	2	1.282	PF01148 (CTP_transf_1)	1	0.641
F077548	Y	117	PF00005 (ABC_tran)	99	84.615	PF00282 (Pyridoxal_deC)	7	5.983	PF06271 (RDD)	6	5.128	PF02146 (SIR2)	1	0.855	PF01960 (ArgJ)	1	0.855
F097714	Y	104	PF01551 (Peptidase_M23)	88	84.615	PF02601 (Exonuc_VII_L)	6	5.769	PF13742 (tRNA_anti_2)	4	3.846	PF13586 (DDE_Tnp_1_2)	1	0.962	PF01609 (DDE_Tnp_1)	1	0.962
F097067	Y	104	PF00463 (ICL)	88	84.615	PF00155 (Aminotran_1_2)	5	4.808	PF09859 (Oxygenase-NA)	1	0.962	PF00903 (Glyoxalase)	1	0.962	PF00069 (Pkinase)	1	0.962
F062938	Y	130	PF01678 (DAP_epimerase)	110	84.615	PF02016 (Peptidase_S66)	6	4.615	PF01225 (Mur_ligase)	4	3.077	PF08245 (Mur_ligase_M)	3	2.308	PF02308 (MgtC)	2	1.538
F076766	Y	117	PF07722 (Peptidase_C26)	99	84.615	PF01128 (IspD)	5	4.274	PF02542 (YgbB)	3	2.564	PF01938 (TRAM)	2	1.709	PF13366 (PDDEXK_3)	2	1.709
F098156	Y	104	PF00374 (NiFeSe_Hases)	88	84.615	PF14720 (NiFe_hyd_SSU_C)	4	3.846	PF07730 (HisKA_3)	1	0.962	PF01106 (NifU)	1	0.962	PF00296 (Bac_luciferase)	1	0.962
F097695	Y	104	PF02668 (TauD)	88	84.615	PF08327 (AHSA1)	1	0.962	PF13006 (Nterm_IS4)	1	0.962	PF07497 (Rho_RNA_bind)	1	0.962
F009809	Y	312	PF00244 (14-3-3)	264	84.615	PF01058 (Oxidored_q6)	1	0.321	PF07159 (CYRIA-B_Rac1-bd)	1	0.321
F034067	Y	175	PF00171 (Aldedh)	148	84.571	PF03741 (TerC)	4	2.286	PF12697 (Abhydrolase_6)	2	1.143	PF06684 (AA_synth)	1	0.571	PF00561 (Abhydrolase_1)	1	0.571
F034204	Y	175	PF13458 (Peripla_BP_6)	148	84.571	PF13452 (MaoC_dehydrat_N)	3	1.714	PF10027 (DUF2269)	2	1.143	PF12770 (CHAT)	1	0.571	PF02653 (BPD_transp_2)	1	0.571
F047770	Y	149	PF03524 (CagX)	126	84.564	PF00589 (Phage_integrase)	1	0.671	PF01935 (DUF87)	1	0.671	PF03135 (CagE_TrbE_VirB)	1	0.671
F057661	Y	136	PF02082 (Rrf2)	115	84.559	PF01458 (SUFBD)	17	12.5	PF00005 (ABC_tran)	3	2.206	PF09493 (DUF2389)	1	0.735
F070430	Y	123	PF01740 (STAS)	104	84.553	PF13581 (HATPase_c_2)	15	12.195	PF13579 (Glyco_trans_4_4)	1	0.813	PF03417 (AAT)	1	0.813
F069911	Y	123	PF03459 (TOBE)	104	84.553	PF13531 (SBP_bac_11)	7	5.691	PF00528 (BPD_transp_1)	4	3.252	PF02736 (Myosin_N)	2	1.626	PF00487 (FA_desaturase)	1	0.813
F070529	N	123	PF13936 (HTH_38)	104	84.553	PF04392 (ABC_sub_bind)	2	1.626	PF00578 (AhpC-TSA)	2	1.626	PF13924 (Lipocalin_5)	2	1.626	PF09423 (PhoD)	1	0.813
F087524	N	110	PF13344 (Hydrolase_6)	93	84.545	PF03575 (Peptidase_S51)	11	10	PF13242 (Hydrolase_like)	2	1.818	PF01594 (AI-2E_transport)	1	0.909
F087614	Y	110	PF02417 (Chromate_transp)	93	84.545	PF02583 (Trns_repr_metal)	4	3.636	PF00924 (MS_channel)	3	2.727	PF00873 (ACR_tran)	2	1.818	PF03824 (NicO)	1	0.909
F064241	Y	129	PF04972 (BON)	109	84.496	PF01242 (PTPS)	13	10.078	PF03454 (MoeA_C)	1	0.775	PF01029 (NusB)	1	0.775	PF02113 (Peptidase_S13)	1	0.775
F063667	Y	129	PF04079 (SMC_ScpB)	109	84.496	PF01479 (S4)	5	3.876	PF02224 (Cytidylate_kin)	3	2.326	PF02616 (SMC_ScpA)	2	1.55	PF00575 (S1)	1	0.775
F079169	Y	116	PF02416 (TatA_B_E)	98	84.483	PF13280 (WYL)	6	5.172	PF00881 (Nitroreductase)	2	1.724	PF00106 (adh_short)	1	0.862	PF13359 (DDE_Tnp_4)	1	0.862
F034724	Y	174	PF00196 (GerE)	147	84.483	PF07730 (HisKA_3)	5	2.874	PF13796 (Sensor)	5	2.874	PF00072 (Response_reg)	1	0.575	PF13349 (DUF4097)	1	0.575
F034633	Y	174	PF03551 (PadR)	147	84.483	PF08031 (BBE)	4	2.299	PF02687 (FtsX)	3	1.724	PF00069 (Pkinase)	2	1.149	PF13649 (Methyltransf_25)	1	0.575
F021323	Y	219	PF03054 (tRNA_Me_trans)	185	84.475	PF00266 (Aminotran_5)	9	4.11	PF12732 (YtxH)	3	1.37	PF12704 (MacB_PCD)	1	0.457	PF03009 (GDPD)	1	0.457
F099894	Y	103	PF00490 (ALAD)	87	84.466	PF00230 (MIP)	11	10.68	PF02801 (Ketoacyl-synt_C)	2	1.942	PF01494 (FAD_binding_3)	1	0.971	PF03364 (Polyketide_cyc)	1	0.971
F024347	Y	206	PF13443 (HTH_26)	174	84.466	PF00589 (Phage_integrase)	19	9.223	PF13374 (TPR_10)	1	0.485	PF13676 (TIR_2)	1	0.485	PF13738 (Pyr_redox_3)	1	0.485
F099604	Y	103	PF01596 (Methyltransf_3)	87	84.466	PF00484 (Pro_CA)	7	6.796	PF15780 (ASH)	3	2.913	PF07676 (PD40)	2	1.942	PF07992 (Pyr_redox_2)	1	0.971
F048674	Y	148	PF00959 (Phage_lysozyme)	125	84.459	PF01541 (GIY-YIG)	4	2.703	PF13392 (HNH_3)	3	2.027	PF03819 (MazG)	3	2.027	PF04851 (ResIII)	1	0.676
F031971	Y	180	PF10502 (Peptidase_S26)	152	84.444	PF14622 (Ribonucleas_3_3)	11	6.111	PF00035 (dsrm)	8	4.444	PF13432 (TPR_16)	1	0.556	PF00326 (Peptidase_S9)	1	0.556
F071451	Y	122	PF00005 (ABC_tran)	103	84.426	PF12399 (BCA_ABC_TP_C)	16	13.115	PF00378 (ECH_1)	1	0.82	PF04909 (Amidohydro_2)	1	0.82
F071776	Y	122	PF00528 (BPD_transp_1)	103	84.426	PF13561 (adh_short_C2)	1	0.82	PF13416 (SBP_bac_8)	1	0.82	PF07592 (DDE_Tnp_ISAZ013)	1	0.82	PF02609 (Exonuc_VII_S)	1	0.82
F044382	Y	154	PF00291 (PALP)	130	84.416	PF14464 (Prok-JAB)	11	7.143	PF02597 (ThiS)	7	4.545	PF00072 (Response_reg)	2	1.299
F034983	Y	173	PF03979 (Sigma70_r1_1)	146	84.393	PF04542 (Sigma70_r2)	12	6.936	PF04545 (Sigma70_r4)	4	2.312	PF08447 (PAS_3)	1	0.578	PF00079 (Serpin)	1	0.578
F041412	Y	160	PF07040 (DUF1326)	135	84.375	PF00069 (Pkinase)	5	3.125	PF10604 (Polyketide_cyc2)	2	1.25	PF12840 (HTH_20)	1	0.625	PF01545 (Cation_efflux)	1	0.625
F064935	Y	128	PF13858 (DUF4199)	108	84.375	PF10136 (SpecificRecomb)	3	2.344	PF13376 (OmdA)	2	1.562	PF14602 (Hexapep_2)	1	0.781	PF00282 (Pyridoxal_deC)	1	0.781
F065026	Y	128	PF01943 (Polysacc_synt)	108	84.375	PF13181 (TPR_8)	1	0.781	PF01569 (PAP2)	1	0.781
F049186	Y	147	PF00590 (TP_methylase)	124	84.354	PF13709 (DUF4159)	11	7.483	PF00085 (Thioredoxin)	2	1.361
F080306	Y	115	PF01066 (CDP-OH_P_transf)	97	84.348	PF00308 (Bac_DnaA)	7	6.087	PF03358 (FMN_red)	3	2.609	PF01019 (G_glu_transpept)	2	1.739	PF00708 (Acylphosphatase)	1	0.87
F080397	Y	115	PF05226 (CHASE2)	97	84.348	PF07238 (PilZ)	5	4.348	PF00072 (Response_reg)	1	0.87	PF03330 (DPBB_1)	1	0.87	PF01494 (FAD_binding_3)	1	0.87
F012376	Y	281	PF01521 (Fe-S_biosyn)	237	84.342	PF00266 (Aminotran_5)	32	11.388	PF02771 (Acyl-CoA_dh_N)	1	0.356	PF13393 (tRNA-synt_His)	1	0.356	PF13602 (ADH_zinc_N_2)	1	0.356
F021839	Y	217	PF07478 (Dala_Dala_lig_C)	183	84.332	PF02511 (Thy1)	22	10.138	PF02913 (FAD-oxidase_C)	10	4.608	PF00583 (Acetyltransf_1)	1	0.461	PF13419 (HAD_2)	1	0.461
F059054	Y	134	PF06455 (NADH5_C)	113	84.328	PF00361 (Proton_antipo_M)	8	5.97	PF00420 (Oxidored_q2)	2	1.493	PF00499 (Oxidored_q3)	2	1.493	PF13510 (Fer2_4)	1	0.746
F100419	N	102	PF13302 (Acetyltransf_3)	86	84.314	PF05726 (Pirin_C)	14	13.725	PF02233 (PNTB)	2	1.961
F044974	Y	153	PF01967 (MoaC)	129	84.314	PF13177 (DNA_pol3_delta2)	13	8.497	PF02254 (TrkA_N)	5	3.268	PF01464 (SLT)	2	1.307	PF00072 (Response_reg)	1	0.654
F100917	N	102	PF10415 (FumaraseC_C)	86	84.314	PF03706 (LPG_synthase_TM)	6	5.882	PF07883 (Cupin_2)	5	4.902	PF13473 (Cupredoxin_1)	1	0.98	PF03745 (DUF309)	1	0.98
F102151	Y	102	PF02621 (VitK2_biosynth)	86	84.314	PF13185 (GAF_2)	6	5.882	PF13426 (PAS_9)	4	3.922	PF01966 (HD)	2	1.961	PF00072 (Response_reg)	1	0.98
F100878	Y	102	PF03747 (ADP_ribosyl_GH)	86	84.314	PF13458 (Peripla_BP_6)	3	2.941	PF00313 (CSD)	2	1.961	PF12695 (Abhydrolase_5)	2	1.961	PF12146 (Hydrolase_4)	2	1.961
F100216	Y	102	PF00873 (ACR_tran)	86	84.314
F054310	Y	140	PF04085 (MreC)	118	84.286	PF06723 (MreB_Mbl)	17	12.143	PF13624 (SurA_N_3)	1	0.714	PF04093 (MreD)	1	0.714	PF04773 (FecR)	1	0.714
F041958	Y	159	PF00293 (NUDIX)	134	84.277	PF02470 (MlaD)	10	6.289	PF02405 (MlaE)	5	3.145	PF04545 (Sigma70_r4)	5	3.145	PF00005 (ABC_tran)	2	1.258
F090952	Y	108	PF00486 (Trans_reg_C)	91	84.259	PF01569 (PAP2)	7	6.481	PF10150 (RNase_E_G)	3	2.778	PF06144 (DNA_pol3_delta)	2	1.852	PF01467 (CTP_transf_like)	2	1.852
F065734	N	127	PF04586 (Peptidase_S78)	107	84.252	PF04860 (Phage_portal)	14	11.024	PF03354 (TerL_ATPase)	4	3.15	PF05119 (Terminase_4)	2	1.575
F066058	Y	127	PF00877 (NLPC_P60)	107	84.252	PF01432 (Peptidase_M3)	2	1.575	PF01694 (Rhomboid)	1	0.787
F049769	N	146	PF16901 (DAO_C)	123	84.247	PF01266 (DAO)	5	3.425	PF00370 (FGGY_N)	2	1.37	PF02782 (FGGY_C)	1	0.685	PF04679 (DNA_ligase_A_C)	1	0.685
F004029	Y	456	PF03379 (CcmB)	384	84.211	PF01578 (Cytochrom_C_asm)	42	9.211	PF00762 (Ferrochelatase)	13	2.851	PF02628 (COX15-CtaA)	7	1.535	PF01040 (UbiA)	3	0.658
F058864	Y	133	PF00486 (Trans_reg_C)	112	84.211	PF06175 (MiaE)	8	6.015	PF00069 (Pkinase)	6	4.511	PF05161 (MOFRL)	1	0.752	PF07484 (Collar)	1	0.752
F035709	Y	171	PF01613 (Flavin_Reduct)	144	84.211	PF00753 (Lactamase_B)	4	2.339	PF03916 (NrfD)	1	0.585	PF09084 (NMT1)	1	0.585	PF13570 (PQQ_3)	1	0.585
F060075	Y	133	PF00391 (PEP-utilizers)	112	84.211	PF02223 (Thymidylate_kin)	2	1.504	PF05524 (PEP-utilisers_N)	1	0.752	PF02518 (HATPase_c)	1	0.752
F042490	Y	158	PF00106 (adh_short)	133	84.177	PF00248 (Aldo_ket_red)	8	5.063	PF05406 (WGR)	1	0.633	PF13365 (Trypsin_2)	1	0.633	PF12625 (Arabinose_bd)	1	0.633
F054908	Y	139	PF13430 (DUF4112)	117	84.173	PF12697 (Abhydrolase_6)	11	7.914	PF01266 (DAO)	3	2.158	PF02913 (FAD-oxidase_C)	2	1.439	PF03219 (TLC)	1	0.719
F074188	Y	120	PF13577 (SnoaL_4)	101	84.167	PF01266 (DAO)	14	11.667	PF13404 (HTH_AsnC-type)	1	0.833	PF01037 (AsnC_trans_reg)	1	0.833	PF00171 (Aldedh)	1	0.833
F073381	Y	120	PF07969 (Amidohydro_3)	101	84.167	PF01979 (Amidohydro_1)	9	7.5	PF07908 (Obsolete Pfam Family)	3	2.5	PF14534 (DUF4440)	2	1.667	PF00586 (AIRS)	1	0.833
F073510	Y	120	PF03795 (YCII)	101	84.167	PF00378 (ECH_1)	3	2.5	PF08281 (Sigma70_r4_2)	2	1.667	PF01336 (tRNA_anti-codon)	1	0.833	PF02669 (KdpC)	1	0.833
F103631	Y	101	PF01553 (Acyltransferase)	85	84.158	PF02739 (5_3_exonuc_N)	9	8.911	PF01751 (Toprim)	2	1.98	PF00850 (Hist_deacetyl)	2	1.98	PF00196 (GerE)	1	0.99
F103708	Y	101	PF00005 (ABC_tran)	85	84.158	PF13622 (4HBT_3)	7	6.931	PF00557 (Peptidase_M24)	5	4.95	PF01906 (YbjQ_1)	1	0.99	PF02670 (DXP_reductoisom)	1	0.99
F008769	Y	328	PF02616 (SMC_ScpA)	276	84.146	PF00579 (tRNA-synt_1b)	16	4.878	PF02163 (Peptidase_M50)	5	1.524	PF13520 (AA_permease_2)	3	0.915	PF00196 (GerE)	1	0.305
F050497	Y	145	PF05565 (Sipho_Gp157)	122	84.138	PF04365 (BrnT_toxin)	4	2.759	PF04098 (Rad52_Rad22)	1	0.69	PF01850 (PIN)	1	0.69	PF00561 (Abhydrolase_1)	1	0.69
F050579	Y	145	PF13542 (HTH_Tnp_ISL3)	122	84.138	PF03976 (PPK2)	2	1.379	PF02627 (CMD)	1	0.69	PF13546 (DDE_5)	1	0.69	PF11149 (DUF2924)	1	0.69
F067047	Y	126	PF13577 (SnoaL_4)	106	84.127	PF13407 (Peripla_BP_4)	5	3.968	PF13669 (Glyoxalase_4)	1	0.794	PF00266 (Aminotran_5)	1	0.794	PF02653 (BPD_transp_2)	1	0.794
F036360	Y	170	PF00174 (Oxidored_molyb)	143	84.118	PF01292 (Ni_hydr_CYTB)	3	1.765	PF03358 (FMN_red)	2	1.176	PF01641 (SelR)	2	1.176	PF13533 (Biotin_lipoyl_2)	1	0.588
F092013	Y	107	PF03819 (MazG)	90	84.112	PF03952 (Enolase_N)	13	12.15	PF13616 (Rotamase_3)	1	0.935
F091831	Y	107	PF02769 (AIRS_C)	90	84.112	PF01256 (Carb_kinase)	7	6.542	PF03853 (YjeF_N)	2	1.869	PF05362 (Lon_C)	2	1.869	PF01553 (Acyltransferase)	2	1.869
F092140	Y	107	PF01408 (GFO_IDH_MocA)	90	84.112	PF07883 (Cupin_2)	7	6.542	PF13458 (Peripla_BP_6)	1	0.935	PF01614 (IclR)	1	0.935	PF13360 (PQQ_2)	1	0.935
F046552	Y	151	PF00498 (FHA)	127	84.106	PF05226 (CHASE2)	14	9.272	PF00873 (ACR_tran)	7	4.636	PF13620 (CarboxypepD_reg)	2	1.325	PF01694 (Rhomboid)	1	0.662
F017693	Y	239	PF05036 (SPOR)	201	84.1	PF03699 (UPF0182)	5	2.092	PF02617 (ClpS)	3	1.255	PF09361 (Phasin_2)	3	1.255	PF01583 (APS_kinase)	1	0.418
F061207	Y	132	PF13620 (CarboxypepD_reg)	111	84.091	PF04011 (LemA)	4	3.03	PF00490 (ALAD)	3	2.273	PF00416 (Ribosomal_S13)	1	0.758	PF08818 (DUF1801)	1	0.758
F020105	Y	226	PF00152 (tRNA-synt_2)	190	84.071	PF01336 (tRNA_anti-codon)	23	10.177	PF03449 (GreA_GreB_N)	3	1.327	PF01207 (Dus)	2	0.885	PF08241 (Methyltransf_11)	1	0.442
F082474	N	113	PF01717 (Meth_synt_2)	95	84.071	PF08267 (Meth_synt_1)	9	7.965	PF02219 (MTHFR)	3	2.655	PF01381 (HTH_3)	2	1.77	PF13662 (Toprim_4)	1	0.885
F055515	N	138	PF08546 (ApbA_C)	116	84.058	PF00496 (SBP_bac_5)	9	6.522	PF01425 (Amidase)	3	2.174	PF12911 (OppC_N)	1	0.725	PF10103 (Zincin_2)	1	0.725
F029581	Y	188	PF08281 (Sigma70_r4_2)	158	84.043	PF00144 (Beta-lactamase)	25	13.298	PF01883 (FeS_assembly_P)	3	1.596	PF00570 (HRDC)	1	0.532
F075123	Y	119	PF02518 (HATPase_c)	100	84.034	PF05228 (CHASE4)	14	11.765	PF01321 (Creatinase_N)	5	4.202
F075260	Y	119	PF04317 (DUF463)	100	84.034	PF01522 (Polysacc_deac_1)	1	0.84	PF00580 (UvrD-helicase)	1	0.84	PF13279 (4HBT_2)	1	0.84	PF01425 (Amidase)	1	0.84
F036864	Y	169	PF01145 (Band_7)	142	84.024	PF00709 (Adenylsucc_synt)	13	7.692	PF09838 (DUF2065)	11	6.509	PF07690 (MFS_1)	1	0.592	PF11295 (DUF3096)	1	0.592
F036611	Y	169	PF02350 (Epimerase_2)	142	84.024	PF01370 (Epimerase)	4	2.367	PF01522 (Polysacc_deac_1)	1	0.592	PF08241 (Methyltransf_11)	1	0.592	PF13522 (GATase_6)	1	0.592
F027480	Y	194	PF12770 (CHAT)	163	84.021	PF13181 (TPR_8)	4	2.062	PF13432 (TPR_16)	2	1.031	PF02586 (SRAP)	1	0.515
F047271	Y	150	PF01728 (FtsJ)	126	84	PF01513 (NAD_kinase)	14	9.333	PF02784 (Orn_Arg_deC_N)	2	1.333	PF00278 (Orn_DAP_Arg_deC)	2	1.333	PF13564 (DoxX_2)	1	0.667
F067966	Y	125	PF03255 (ACCA)	105	84	PF13601 (HTH_34)	2	1.6	PF00436 (SSB)	1	0.8	PF13527 (Acetyltransf_9)	1	0.8	PF13620 (CarboxypepD_reg)	1	0.8
F043652	Y	156	PF00905 (Transpeptidase)	131	83.974	PF03717 (PBP_dimer)	16	10.256	PF04093 (MreD)	3	1.923	PF04085 (MreC)	2	1.282
F062086	Y	131	PF01176 (eIF-1a)	110	83.969	PF03783 (CsgG)	3	2.29	PF13609 (Porin_4)	1	0.763	PF13458 (Peripla_BP_6)	1	0.763	PF04480 (DUF559)	1	0.763
F056481	N	137	PF05521 (Phage_H_T_join)	115	83.942	PF11367 (DUF3168)	15	10.949	PF04883 (HK97-gp10_like)	6	4.38	PF06199 (Phage_tail_2)	1	0.73
F037319	Y	168	PF02668 (TauD)	141	83.929	PF02738 (MoCoBD_1)	10	5.952	PF03401 (TctC)	2	1.19	PF09084 (NMT1)	1	0.595	PF02627 (CMD)	1	0.595
F083978	Y	112	PF00892 (EamA)	94	83.929	PF07883 (Cupin_2)	5	4.464	PF00857 (Isochorismatase)	4	3.571	PF03992 (ABM)	4	3.571	PF00924 (MS_channel)	2	1.786
F026105	Y	199	PF06144 (DNA_pol3_delta)	167	83.92	PF01649 (Ribosomal_S20p)	5	2.513	PF04185 (Phosphoesterase)	2	1.005	PF04390 (LptE)	1	0.503	PF03992 (ABM)	1	0.503
F034685	Y	174	PF01594 (AI-2E_transport)	146	83.908	PF01118 (Semialdhyde_dh)	4	2.299	PF02774 (Semialdhyde_dhC)	4	2.299	PF16268 (DUF4921)	3	1.724	PF02744 (GalP_UDP_tr_C)	3	1.724
F075939	Y	118	PF00902 (TatC)	99	83.898	PF02416 (TatA_B_E)	7	5.932	PF00005 (ABC_tran)	5	4.237	PF00106 (adh_short)	1	0.847	PF01794 (Ferric_reduct)	1	0.847
F047803	Y	149	PF13439 (Glyco_transf_4)	125	83.893	PF06224 (HTH_42)	2	1.342	PF13579 (Glyco_trans_4_4)	2	1.342	PF00753 (Lactamase_B)	2	1.342	PF05977 (MFS_3)	1	0.671
F032327	Y	180	PF01936 (NYN)	151	83.889	PF09969 (DUF2203)	13	7.222	PF03413 (PepSY)	5	2.778	PF06271 (RDD)	2	1.111	PF05833 (NFACT_N)	1	0.556
F068637	Y	124	PF01584 (CheW)	104	83.871	PF14559 (TPR_19)	16	12.903	PF13414 (TPR_11)	1	0.806	PF13432 (TPR_16)	1	0.806	PF01795 (Methyltransf_5)	1	0.806
F069464	Y	124	PF13581 (HATPase_c_2)	104	83.871	PF01740 (STAS)	11	8.871	PF06574 (FAD_syn)	4	3.226	PF08240 (ADH_N)	1	0.806	PF02021 (UPF0102)	1	0.806
F063005	Y	130	PF00005 (ABC_tran)	109	83.846	PF08402 (TOBE_2)	12	9.231	PF02358 (Trehalose_PPase)	3	2.308	PF13191 (AAA_16)	1	0.769	PF00535 (Glycos_transf_2)	1	0.769
F037861	Y	167	PF09828 (Chrome_Resist)	140	83.832	PF07485 (DUF1529)	13	7.784	PF02417 (Chromate_transp)	3	1.796	PF03575 (Peptidase_S51)	3	1.796	PF02423 (OCD_Mu_crystall)	2	1.198
F018420	Y	235	PF00005 (ABC_tran)	197	83.83	PF13407 (Peripla_BP_4)	14	5.957	PF02653 (BPD_transp_2)	3	1.277	PF00724 (Oxidored_FMN)	1	0.426	PF01717 (Meth_synt_2)	1	0.426
F095968	Y	105	PF01040 (UbiA)	88	83.81	PF04345 (Chor_lyase)	9	8.571	PF12697 (Abhydrolase_6)	1	0.952	PF07690 (MFS_1)	1	0.952	PF04055 (Radical_SAM)	1	0.952
F094758	Y	105	PF02357 (NusG)	88	83.81	PF10531 (SLBB)	4	3.81	PF02563 (Poly_export)	2	1.905	PF02397 (Bac_transf)	1	0.952	PF13620 (CarboxypepD_reg)	1	0.952
F095044	N	105	PF12833 (HTH_18)	88	83.81	PF00488 (MutS_V)	3	2.857	PF03652 (RuvX)	1	0.952
F096064	Y	105	PF00145 (DNA_methylase)	88	83.81	PF00136 (DNA_pol_B)	2	1.905	PF00462 (Glutaredoxin)	2	1.905	PF01252 (Peptidase_A8)	1	0.952
F094767	Y	105	PF14454 (Prok_Ub)	88	83.81	PF00881 (Nitroreductase)	2	1.905	PF14451 (Ub-Mut7C)	1	0.952	PF01850 (PIN)	1	0.952	PF07676 (PD40)	1	0.952
F015639	Y	253	PF02547 (Queuosine_synth)	212	83.794	PF00011 (HSP20)	17	6.719	PF02861 (Clp_N)	9	3.557	PF12850 (Metallophos_2)	2	0.791	PF01435 (Peptidase_M48)	2	0.791
F085355	Y	111	PF05071 (NDUFA12)	93	83.784	PF09923 (DUF2155)	5	4.505	PF03588 (Leu_Phe_trans)	2	1.802	PF00155 (Aminotran_1_2)	1	0.901	PF02785 (Biotin_carb_C)	1	0.901
F030397	Y	185	PF07883 (Cupin_2)	155	83.784	PF01431 (Peptidase_M13)	4	2.162	PF04909 (Amidohydro_2)	3	1.622	PF13442 (Cytochrome_CBB3)	2	1.081	PF00800 (PDT)	2	1.081
F044622	Y	154	PF00156 (Pribosyltran)	129	83.766	PF11734 (TilS_C)	20	12.987	PF01434 (Peptidase_M41)	1	0.649	PF01979 (Amidohydro_1)	1	0.649	PF13540 (RCC1_2)	1	0.649
F077527	Y	117	PF05496 (RuvB_N)	98	83.761	PF01872 (RibD_C)	3	2.564	PF01435 (Peptidase_M48)	2	1.709	PF03928 (HbpS-like)	2	1.709	PF13946 (DUF4214)	2	1.709
F069817	Y	123	PF14436 (EndoU_bacteria)	103	83.74	PF01019 (G_glu_transpept)	11	8.943	PF04248 (NTP_transf_9)	3	2.439	PF02627 (CMD)	2	1.626	PF13561 (adh_short_C2)	1	0.813
F070475	Y	123	PF12728 (HTH_17)	103	83.74	PF08281 (Sigma70_r4_2)	11	8.943	PF09190 (DALR_2)	3	2.439	PF04542 (Sigma70_r2)	2	1.626	PF00291 (PALP)	1	0.813
F035460	Y	172	PF00313 (CSD)	144	83.721	PF07369 (DUF1488)	7	4.07	PF02129 (Peptidase_S15)	2	1.163	PF13417 (GST_N_3)	1	0.581	PF03328 (HpcH_HpaI)	1	0.581
F049241	Y	147	PF01061 (ABC2_membrane)	123	83.673	PF00639 (Rotamase)	4	2.721	PF13616 (Rotamase_3)	4	2.721	PF13145 (Rotamase_2)	2	1.361	PF03401 (TctC)	1	0.68
F045003	Y	153	PF00528 (BPD_transp_1)	128	83.66	PF01547 (SBP_bac_1)	9	5.882	PF13416 (SBP_bac_8)	3	1.961	PF00296 (Bac_luciferase)	2	1.307	PF02738 (MoCoBD_1)	2	1.307
F045189	Y	153	PF00873 (ACR_tran)	128	83.66	PF02321 (OEP)	3	1.961	PF00512 (HisKA)	2	1.307	PF02518 (HATPase_c)	2	1.307	PF00072 (Response_reg)	1	0.654
F097932	Y	104	PF03466 (LysR_substrate)	87	83.654	PF03951 (Gln-synt_N)	7	6.731	PF00120 (Gln-synt_C)	1	0.962	PF00180 (Iso_dh)	1	0.962	PF00831 (Ribosomal_L29)	1	0.962
F097753	Y	104	PF00578 (AhpC-TSA)	87	83.654	PF06778 (Chlor_dismutase)	3	2.885	PF00239 (Resolvase)	2	1.923	PF08241 (Methyltransf_11)	1	0.962	PF00989 (PAS)	1	0.962
F022491	Y	214	PF03796 (DnaB_C)	179	83.645	PF01807 (zf-CHC2)	2	0.935	PF09339 (HTH_IclR)	2	0.935	PF13551 (HTH_29)	1	0.467	PF01381 (HTH_3)	1	0.467
F086482	Y	110	PF01695 (IstB_IS21)	92	83.636	PF00665 (rve)	7	6.364	PF13358 (DDE_3)	1	0.909	PF13683 (rve_3)	1	0.909	PF08543 (Phos_pyr_kin)	1	0.909
F035689	Y	171	PF00534 (Glycos_transf_1)	143	83.626	PF13439 (Glyco_transf_4)	17	9.942	PF00535 (Glycos_transf_2)	7	4.094	PF13692 (Glyco_trans_1_4)	1	0.585	PF13524 (Glyco_trans_1_2)	1	0.585
F079378	N	116	PF09969 (DUF2203)	97	83.621	PF00924 (MS_channel)	7	6.034	PF00753 (Lactamase_B)	7	6.034	PF00912 (Transgly)	1	0.862	PF04188 (Mannosyl_trans2)	1	0.862
F079075	Y	116	PF07992 (Pyr_redox_2)	97	83.621	PF12867 (DinB_2)	6	5.172	PF00070 (Pyr_redox)	3	2.586	PF13738 (Pyr_redox_3)	2	1.724	PF00160 (Pro_isomerase)	2	1.724
F079068	Y	116	PF04368 (DUF507)	97	83.621	PF01850 (PIN)	3	2.586	PF02604 (PhdYeFM_antitox)	2	1.724	PF00190 (Cupin_1)	2	1.724	PF01343 (Peptidase_S49)	1	0.862
F079278	Y	116	PF02371 (Transposase_20)	97	83.621	PF04075 (F420H2_quin_red)	2	1.724	PF13683 (rve_3)	2	1.724	PF01548 (DEDD_Tnp_IS110)	1	0.862	PF13565 (HTH_32)	1	0.862
F064738	Y	128	PF03100 (CcmE)	107	83.594	PF04995 (CcmD)	13	10.156	PF01578 (Cytochrom_C_asm)	6	4.688	PF08755 (YccV-like)	1	0.781	PF01027 (Bax1-I)	1	0.781
F065099	Y	128	PF00793 (DAHP_synth_1)	107	83.594
F027277	Y	195	PF00006 (ATP-synt_ab)	163	83.59	PF02108 (FliH)	9	4.615	PF02050 (FliJ)	3	1.538	PF08345 (YscJ_FliF_C)	2	1.026	PF04055 (Radical_SAM)	1	0.513
F059285	Y	134	PF03653 (UPF0093)	112	83.582	PF00293 (NUDIX)	10	7.463	PF00990 (GGDEF)	4	2.985	PF04340 (DUF484)	3	2.239	PF01032 (FecCD)	2	1.493
F021282	Y	219	PF02618 (YceG)	183	83.562	PF03652 (RuvX)	16	7.306	PF04389 (Peptidase_M28)	11	5.023	PF00809 (Pterin_bind)	3	1.37	PF12704 (MacB_PCD)	1	0.457
F049446	Y	146	PF07732 (Cu-oxidase_3)	122	83.562	PF08534 (Redoxin)	2	1.37	PF04214 (DUF411)	2	1.37	PF07731 (Cu-oxidase_2)	1	0.685	PF00496 (SBP_bac_5)	1	0.685
F019199	Y	231	PF00221 (Lyase_aromatic)	193	83.55	PF03795 (YCII)	18	7.792	PF01894 (UPF0047)	2	0.866	PF13476 (AAA_23)	1	0.433	PF01039 (Carboxyl_trans)	1	0.433
F042272	N	158	PF06745 (ATPase)	132	83.544	PF00215 (OMPdecase)	1	0.633	PF08240 (ADH_N)	1	0.633	PF13641 (Glyco_tranf_2_3)	1	0.633	PF00483 (NTP_transferase)	1	0.633
F099619	Y	103	PF10397 (ADSL_C)	86	83.495	PF09084 (NMT1)	3	2.913	PF01266 (DAO)	3	2.913	PF01177 (Asp_Glu_race)	3	2.913	PF01479 (S4)	2	1.942
F099252	N	103	PF00437 (T2SSE)	86	83.495	PF01656 (CbiA)	2	1.942	PF16976 (RcpC)	2	1.942	PF04964 (Flp_Fap)	1	0.971	PF00482 (T2SSF)	1	0.971
F009200	Y	321	PF01521 (Fe-S_biosyn)	268	83.489	PF00266 (Aminotran_5)	44	13.707	PF02129 (Peptidase_S15)	2	0.623	PF01609 (DDE_Tnp_1)	1	0.312	PF01592 (NifU_N)	1	0.312
F088565	Y	109	PF02457 (DAC)	91	83.486	PF02601 (Exonuc_VII_L)	13	11.927	PF13742 (tRNA_anti_2)	2	1.835	PF11146 (DUF2905)	1	0.917	PF04191 (PEMT)	1	0.917
F088482	Y	109	PF02518 (HATPase_c)	91	83.486	PF13426 (PAS_9)	7	6.422	PF01478 (Peptidase_A24)	5	4.587	PF08448 (PAS_4)	4	3.67	PF00174 (Oxidored_molyb)	1	0.917
F072658	Y	121	PF12732 (YtxH)	101	83.471	PF00106 (adh_short)	3	2.479	PF01259 (SAICAR_synt)	2	1.653	PF13590 (DUF4136)	2	1.653	PF02540 (NAD_synthase)	1	0.826
F065513	Y	127	PF04011 (LemA)	106	83.465	PF01435 (Peptidase_M48)	12	9.449	PF01553 (Acyltransferase)	3	2.362	PF00338 (Ribosomal_S10)	1	0.787	PF07687 (M20_dimer)	1	0.787
F065537	Y	127	PF01061 (ABC2_membrane)	106	83.465	PF04402 (SIMPL)	2	1.575	PF02567 (PhzC-PhzF)	1	0.787	PF01475 (FUR)	1	0.787	PF00005 (ABC_tran)	1	0.787
F055234	Y	139	PF13561 (adh_short_C2)	116	83.453	PF00106 (adh_short)	6	4.317	PF02826 (2-Hacid_dh_C)	2	1.439	PF07690 (MFS_1)	1	0.719	PF00370 (FGGY_N)	1	0.719
F046419	N	151	PF00565 (SNase)	126	83.444	PF00011 (HSP20)	5	3.311	PF08406 (CbbQ_C)	3	1.987	PF07460 (NUMOD3)	1	0.662	PF14743 (DNA_ligase_OB_2)	1	0.662
F039675	Y	163	PF00535 (Glycos_transf_2)	136	83.436	PF00483 (NTP_transferase)	5	3.067	PF00893 (Multi_Drug_Res)	4	2.454	PF16363 (GDP_Man_Dehyd)	1	0.613	PF01939 (NucS)	1	0.613
F090776	Y	108	PF00691 (OmpA)	90	83.333	PF02592 (Vut_1)	13	12.037	PF05899 (Cupin_3)	1	0.926	PF12697 (Abhydrolase_6)	1	0.926	PF00873 (ACR_tran)	1	0.926
F102164	Y	102	PF14530 (DUF4439)	85	83.333	PF01425 (Amidase)	9	8.824	PF13538 (UvrD_C_2)	3	2.941	PF03551 (PadR)	1	0.98	PF13312 (DUF4081)	1	0.98
F081911	N	114	PF00180 (Iso_dh)	95	83.333	PF00268 (Ribonuc_red_sm)	9	7.895	PF07992 (Pyr_redox_2)	3	2.632	PF01575 (MaoC_dehydratas)	1	0.877	PF01127 (Sdh_cyt)	1	0.877
F101479	N	102	PF04972 (BON)	85	83.333	PF13714 (PEP_mutase)	8	7.843	PF14595 (Thioredoxin_9)	3	2.941	PF04909 (Amidohydro_2)	3	2.941	PF02771 (Acyl-CoA_dh_N)	1	0.98
F050984	Y	144	PF00015 (MCPsignal)	120	83.333	PF00672 (HAMP)	10	6.944	PF00072 (Response_reg)	3	2.083	PF01584 (CheW)	3	2.083	PF01739 (CheR)	3	2.083
F101815	Y	102	PF04011 (LemA)	85	83.333	PF00117 (GATase)	7	6.863	PF13649 (Methyltransf_25)	2	1.961	PF13426 (PAS_9)	1	0.98	PF00708 (Acylphosphatase)	1	0.98
F060736	Y	132	PF01327 (Pep_deformylase)	110	83.333	PF01165 (Ribosomal_S21)	9	6.818	PF02233 (PNTB)	7	5.303	PF12769 (PNTB_4TM)	2	1.515	PF02803 (Thiolase_C)	1	0.758
F073518	Y	120	PF10611 (DUF2469)	100	83.333	PF03636 (Glyco_hydro_65N)	8	6.667	PF00702 (Hydrolase)	7	5.833	PF13419 (HAD_2)	4	3.333
F030274	Y	186	PF02954 (HTH_8)	155	83.333	PF02518 (HATPase_c)	6	3.226	PF00515 (TPR_1)	2	1.075	PF14559 (TPR_19)	2	1.075	PF13414 (TPR_11)	2	1.075
F040045	Y	162	PF01042 (Ribonuc_L-PSP)	135	83.333	PF14534 (DUF4440)	4	2.469	PF03551 (PadR)	3	1.852	PF05016 (ParE_toxin)	3	1.852	PF03544 (TonB_C)	2	1.235
F061048	Y	132	PF03480 (DctP)	110	83.333	PF00378 (ECH_1)	3	2.273	PF00866 (Ring_hydroxyl_B)	2	1.515	PF13561 (adh_short_C2)	2	1.515	PF16113 (ECH_2)	1	0.758
F014234	Y	264	PF01070 (FMN_dh)	220	83.333	PF03466 (LysR_substrate)	3	1.136	PF03734 (YkuD)	2	0.758	PF12833 (HTH_18)	2	0.758	PF13480 (Acetyltransf_6)	2	0.758
F043280	Y	156	PF03237 (Terminase_6N)	130	83.333	PF01726 (LexA_DNA_bind)	1	0.641	PF13403 (Hint_2)	1	0.641
F090465	Y	108	PF00687 (Ribosomal_L1)	90	83.333
F035016	Y	173	PF09361 (Phasin_2)	144	83.237	PF01957 (NfeD)	12	6.936	PF01145 (Band_7)	5	2.89	PF05036 (SPOR)	2	1.156	PF16200 (Band_7_C)	1	0.578
F040551	Y	161	PF00482 (T2SSF)	134	83.23	PF00437 (T2SSE)	9	5.59	PF05157 (T2SSE_N)	4	2.484	PF00930 (DPPIV_N)	1	0.621	PF02954 (HTH_8)	1	0.621
F009571	Y	316	PF02769 (AIRS_C)	263	83.228	PF02517 (Rce1-like)	8	2.532	PF02527 (GidB)	7	2.215	PF00903 (Glyoxalase)	5	1.582	PF13614 (AAA_31)	3	0.949
F044066	Y	155	PF02911 (Formyl_trans_C)	129	83.226	PF01327 (Pep_deformylase)	12	7.742	PF01702 (TGT)	6	3.871	PF02699 (YajC)	6	3.871	PF03099 (BPL_LplA_LipB)	1	0.645
F051644	Y	143	PF08751 (TrwC)	119	83.217	PF13604 (AAA_30)	12	8.392	PF13155 (Toprim_2)	3	2.098	PF13560 (HTH_31)	1	0.699	PF00589 (Phage_integrase)	1	0.699
F052074	Y	143	PF01370 (Epimerase)	119	83.217	PF00005 (ABC_tran)	4	2.797	PF00392 (GntR)	2	1.399	PF07729 (FCD)	1	0.699	PF01609 (DDE_Tnp_1)	1	0.699
F056875	Y	137	PF03721 (UDPG_MGDP_dh_N)	114	83.212	PF08241 (Methyltransf_11)	5	3.65	PF00483 (NTP_transferase)	5	3.65	PF01050 (MannoseP_isomer)	3	2.19	PF01370 (Epimerase)	3	2.19
F061829	N	131	PF02586 (SRAP)	109	83.206	PF00275 (EPSP_synthase)	13	9.924	PF03193 (RsgA_GTPase)	1	0.763
F061730	N	131	PF01894 (UPF0047)	109	83.206	PF14534 (DUF4440)	8	6.107	PF13302 (Acetyltransf_3)	3	2.29	PF15919 (HicB_lk_antitox)	2	1.527	PF08327 (AHSA1)	1	0.763
F061984	Y	131	PF00005 (ABC_tran)	109	83.206	PF01061 (ABC2_membrane)	1	0.763	PF03951 (Gln-synt_N)	1	0.763
F068175	Y	125	PF02630 (SCO1-SenC)	104	83.2	PF14321 (DUF4382)	13	10.4	PF00903 (Glyoxalase)	2	1.6	PF06508 (QueC)	1	0.8	PF07587 (PSD1)	1	0.8
F083299	Y	113	PF00005 (ABC_tran)	94	83.186	PF01208 (URO-D)	9	7.965	PF14524 (Wzt_C)	4	3.54	PF01061 (ABC2_membrane)	1	0.885	PF02861 (Clp_N)	1	0.885
F020014	Y	226	PF00284 (Cytochrom_B559a)	188	83.186	PF00283 (Cytochrom_B559)	14	6.195	PF00124 (Photo_RC)	1	0.442	PF01656 (CbiA)	1	0.442	PF02419 (PsbL)	1	0.442
F083085	Y	113	PF13620 (CarboxypepD_reg)	94	83.186	PF13732 (DUF4162)	5	4.425	PF00034 (Cytochrom_C)	2	1.77	PF00005 (ABC_tran)	1	0.885
F091759	N	107	PF00590 (TP_methylase)	89	83.178	PF13709 (DUF4159)	17	15.888	PF00535 (Glycos_transf_2)	1	0.935
F022546	Y	214	PF02618 (YceG)	178	83.178	PF03652 (RuvX)	10	4.673	PF04389 (Peptidase_M28)	4	1.869	PF01804 (Penicil_amidase)	1	0.467	PF00809 (Pterin_bind)	1	0.467
F010043	Y	309	PF12833 (HTH_18)	257	83.172	PF00300 (His_Phos_1)	4	1.294	PF07885 (Ion_trans_2)	2	0.647	PF13701 (DDE_Tnp_1_4)	2	0.647	PF01699 (Na_Ca_ex)	2	0.647
F102736	Y	101	PF04972 (BON)	84	83.168	PF03009 (GDPD)	10	9.901	PF09339 (HTH_IclR)	2	1.98	PF03572 (Peptidase_S41)	1	0.99	PF00398 (RrnaAD)	1	0.99
F103676	Y	101	PF00749 (tRNA-synt_1c)	84	83.168	PF03966 (Trm112p)	3	2.97	PF01979 (Amidohydro_1)	1	0.99	PF00578 (AhpC-TSA)	1	0.99	PF07681 (DoxX)	1	0.99
F017049	Y	243	PF10263 (SprT-like)	202	83.128	PF13537 (GATase_7)	2	0.823	PF16363 (GDP_Man_Dehyd)	1	0.412	PF05050 (Methyltransf_21)	1	0.412	PF01960 (ArgJ)	1	0.412
F044820	Y	154	PF00557 (Peptidase_M24)	128	83.117	PF08279 (HTH_11)	17	11.039	PF14492 (EFG_III)	2	1.299	PF01656 (CbiA)	1	0.649	PF12844 (HTH_19)	1	0.649
F069185	Y	124	PF07884 (VKOR)	103	83.065	PF00756 (Esterase)	12	9.677	PF09594 (GT87)	4	3.226	PF00781 (DAGK_cat)	1	0.806	PF01740 (STAS)	1	0.806
F016257	Y	248	PF09969 (DUF2203)	206	83.065	PF00571 (CBS)	15	6.048	PF01734 (Patatin)	8	3.226	PF05635 (23S_rRNA_IVP)	7	2.823	PF02540 (NAD_synthase)	2	0.806
F068992	Y	124	PF01207 (Dus)	103	83.065	PF02954 (HTH_8)	2	1.613	PF02142 (MGS)	2	1.613	PF02844 (GARS_N)	1	0.806	PF07017 (PagP)	1	0.806
F069501	Y	124	PF14236 (DUF4338)	103	83.065	PF03781 (FGE-sulfatase)	1	0.806
F031022	Y	183	PF01061 (ABC2_membrane)	152	83.06	PF00005 (ABC_tran)	15	8.197	PF12698 (ABC2_membrane_3)	2	1.093	PF12840 (HTH_20)	2	1.093	PF00496 (SBP_bac_5)	1	0.546
F031204	Y	183	PF06071 (YchF-GTPase_C)	152	83.06	PF00730 (HhH-GPD)	5	2.732	PF01794 (Ferric_reduct)	2	1.093	PF02518 (HATPase_c)	1	0.546	PF00999 (Na_H_Exchanger)	1	0.546
F084865	Y	112	PF00723 (Glyco_hydro_15)	93	83.036	PF01569 (PAP2)	1	0.893
F012696	Y	277	PF03544 (TonB_C)	230	83.032	PF13492 (GAF_3)	21	7.581	PF00072 (Response_reg)	2	0.722	PF13188 (PAS_8)	2	0.722	PF01584 (CheW)	2	0.722
F038695	Y	165	PF01327 (Pep_deformylase)	137	83.03	PF13759 (2OG-FeII_Oxy_5)	13	7.879	PF13476 (AAA_23)	2	1.212	PF12850 (Metallophos_2)	1	0.606	PF13640 (2OG-FeII_Oxy_3)	1	0.606
F093903	N	106	PF09976 (TPR_21)	88	83.019	PF00005 (ABC_tran)	10	9.434	PF08352 (oligo_HPY)	5	4.717	PF13360 (PQQ_2)	2	1.887	PF13393 (tRNA-synt_His)	1	0.943
F093828	N	106	PF02371 (Transposase_20)	88	83.019	PF13340 (DUF4096)	7	6.604	PF13737 (DDE_Tnp_1_5)	1	0.943	PF13683 (rve_3)	1	0.943
F022947	Y	212	PF01435 (Peptidase_M48)	176	83.019	PF13490 (zf-HC2)	9	4.245	PF03783 (CsgG)	4	1.887	PF08044 (DUF1707)	1	0.472	PF00231 (ATP-synt)	1	0.472
F022897	Y	212	PF01668 (SmpB)	176	83.019	PF07719 (TPR_2)	6	2.83	PF00263 (Secretin)	5	2.358	PF13181 (TPR_8)	5	2.358	PF02789 (Peptidase_M17_N)	2	0.943
F045217	Y	153	PF00486 (Trans_reg_C)	127	83.007	PF00300 (His_Phos_1)	10	6.536	PF02679 (ComA)	4	2.614	PF00903 (Glyoxalase)	2	1.307	PF00501 (AMP-binding)	1	0.654
F105463	Y	100	PF05957 (DUF883)	83	83	PF04972 (BON)	13	13	PF00486 (Trans_reg_C)	1	1	PF01594 (AI-2E_transport)	1	1	PF13560 (HTH_31)	1	1
F105496	N	100	PF00215 (OMPdecase)	83	83	PF00216 (Bac_DNA_binding)	11	11	PF00575 (S1)	3	3	PF00697 (PRAI)	1	1
F105373	Y	100	PF09293 (RNaseH_C)	83	83	PF02739 (5_3_exonuc_N)	5	5	PF13692 (Glyco_trans_1_4)	3	3	PF00534 (Glycos_transf_1)	3	3	PF07486 (Hydrolase_2)	1	1
F010706	Y	300	PF14622 (Ribonucleas_3_3)	249	83	PF00636 (Ribonuclease_3)	11	3.667	PF00717 (Peptidase_S24)	11	3.667	PF05170 (AsmA)	5	1.667	PF10502 (Peptidase_S26)	5	1.667
F105483	Y	100	PF00482 (T2SSF)	83	83	PF12728 (HTH_17)	1	1
F029462	Y	188	PF00486 (Trans_reg_C)	156	82.979	PF01494 (FAD_binding_3)	5	2.66	PF04820 (Trp_halogenase)	4	2.128	PF01553 (Acyltransferase)	3	1.596	PF06629 (MipA)	3	1.596
F006565	Y	370	PF01527 (HTH_Tnp_1)	307	82.973	PF00665 (rve)	7	1.892	PF13683 (rve_3)	4	1.081	PF13276 (HTH_21)	2	0.541	PF00933 (Glyco_hydro_3)	1	0.27
F031645	Y	182	PF02626 (CT_A_B)	151	82.967	PF02682 (CT_C_D)	14	7.692	PF03746 (LamB_YcsF)	5	2.747	PF01321 (Creatinase_N)	3	1.648	PF00892 (EamA)	2	1.099
F058474	Y	135	PF08281 (Sigma70_r4_2)	112	82.963	PF13649 (Methyltransf_25)	10	7.407	PF13535 (ATP-grasp_4)	4	2.963	PF08241 (Methyltransf_11)	3	2.222	PF13847 (Methyltransf_31)	3	2.222
F064047	Y	129	PF00543 (P-II)	107	82.946	PF00909 (Ammonium_transp)	16	12.403	PF01494 (FAD_binding_3)	2	1.55	PF13622 (4HBT_3)	1	0.775	PF04073 (tRNA_edit)	1	0.775
F063645	Y	129	PF13385 (Laminin_G_3)	107	82.946	PF00622 (SPRY)	6	4.651	PF07460 (NUMOD3)	1	0.775	PF01381 (HTH_3)	1	0.775	PF01844 (HNH)	1	0.775
F042262	Y	158	PF01053 (Cys_Met_Meta_PP)	131	82.911	PF00005 (ABC_tran)	20	12.658	PF02687 (FtsX)	3	1.899	PF01551 (Peptidase_M23)	1	0.633	PF13581 (HATPase_c_2)	1	0.633
F077823	Y	117	PF00072 (Response_reg)	97	82.906	PF13690 (CheX)	14	11.966	PF00486 (Trans_reg_C)	4	3.419	PF00583 (Acetyltransf_1)	1	0.855	PF00528 (BPD_transp_1)	1	0.855
F077571	Y	117	PF00696 (AA_kinase)	97	82.906	PF02774 (Semialdhyde_dhC)	9	7.692	PF00230 (MIP)	2	1.709	PF00370 (FGGY_N)	2	1.709	PF02863 (Arg_repressor_C)	1	0.855
F077723	Y	117	PF00069 (Pkinase)	97	82.906	PF12704 (MacB_PCD)	8	6.838	PF02687 (FtsX)	7	5.983	PF02311 (AraC_binding)	1	0.855	PF13472 (Lipase_GDSL_2)	1	0.855
F077522	Y	117	PF00557 (Peptidase_M24)	97	82.906	PF01176 (eIF-1a)	7	5.983	PF00411 (Ribosomal_S11)	3	2.564	PF00416 (Ribosomal_S13)	3	2.564	PF00444 (Ribosomal_L36)	3	2.564
F077855	Y	117	PF00291 (PALP)	97	82.906	PF00697 (PRAI)	3	2.564	PF00218 (IGPS)	3	2.564	PF03972 (MmgE_PrpD)	1	0.855	PF13520 (AA_permease_2)	1	0.855
F077733	Y	117	PF07676 (PD40)	97	82.906	PF13103 (TonB_2)	3	2.564	PF00436 (SSB)	1	0.855	PF16363 (GDP_Man_Dehyd)	1	0.855	PF02472 (ExbD)	1	0.855
F045629	Y	152	PF00977 (His_biosynth)	126	82.895	PF00117 (GATase)	14	9.211	PF00475 (IGPD)	5	3.289	PF01502 (PRA-CH)	1	0.658	PF00815 (Histidinol_dh)	1	0.658
F014378	Y	263	PF04586 (Peptidase_S78)	218	82.89	PF05065 (Phage_capsid)	27	10.266	PF04860 (Phage_portal)	10	3.802
F085798	N	111	PF04390 (LptE)	92	82.883	PF08264 (Anticodon_1)	10	9.009	PF13603 (tRNA-synt_1_2)	3	2.703	PF06144 (DNA_pol3_delta)	1	0.901	PF01467 (CTP_transf_like)	1	0.901
F086162	N	111	PF13730 (HTH_36)	92	82.883
F031981	Y	181	PF00155 (Aminotran_1_2)	150	82.873	PF01261 (AP_endonuc_2)	6	3.315	PF13924 (Lipocalin_5)	5	2.762	PF01467 (CTP_transf_like)	4	2.21	PF02371 (Transposase_20)	1	0.552
F095269	N	105	PF00736 (EF1_GNE)	87	82.857	PF04679 (DNA_ligase_A_C)	11	10.476	PF02735 (Ku)	2	1.905	PF00177 (Ribosomal_S7)	1	0.952	PF02933 (CDC48_2)	1	0.952
F004890	Y	420	PF09851 (SHOCT)	348	82.857	PF06325 (PrmA)	22	5.238	PF13396 (PLDc_N)	9	2.143	PF03706 (LPG_synthase_TM)	2	0.476	PF07366 (SnoaL)	2	0.476
F095242	Y	105	PF00072 (Response_reg)	87	82.857	PF12264 (Waikav_capsid_1)	1	0.952	PF01326 (PPDK_N)	1	0.952	PF00082 (Peptidase_S8)	1	0.952
F019875	Y	227	PF07228 (SpoIIE)	188	82.819	PF00275 (EPSP_synthase)	8	3.524	PF07521 (RMMBL)	3	1.322	PF02201 (SWIB)	1	0.441	PF13419 (HAD_2)	1	0.441
F078776	Y	116	PF00486 (Trans_reg_C)	96	82.759	PF06175 (MiaE)	15	12.931	PF00069 (Pkinase)	2	1.724	PF12850 (Metallophos_2)	1	0.862	PF13660 (DUF4147)	1	0.862
F034512	Y	174	PF00227 (Proteasome)	144	82.759	PF01494 (FAD_binding_3)	13	7.471	PF01266 (DAO)	4	2.299	PF13098 (Thioredoxin_2)	3	1.724	PF13421 (Band_7_1)	1	0.575
F040001	N	162	PF03796 (DnaB_C)	134	82.716	PF01507 (PAPS_reduct)	8	4.938	PF00145 (DNA_methylase)	4	2.469	PF02195 (ParBc)	1	0.617
F060058	Y	133	PF02572 (CobA_CobO_BtuR)	110	82.707	PF01039 (Carboxyl_trans)	6	4.511	PF05635 (23S_rRNA_IVP)	3	2.256	PF01797 (Y1_Tnp)	3	2.256	PF08245 (Mur_ligase_M)	2	1.504
F060107	Y	133	PF00483 (NTP_transferase)	110	82.707	PF13579 (Glyco_trans_4_4)	4	3.008	PF00908 (dTDP_sugar_isom)	3	2.256	PF13439 (Glyco_transf_4)	2	1.504	PF13727 (CoA_binding_3)	1	0.752
F043381	Y	156	PF00393 (6PGD)	129	82.692	PF03446 (NAD_binding_2)	20	12.821	PF11306 (DUF3108)	2	1.282	PF03706 (LPG_synthase_TM)	1	0.641
F097017	N	104	PF00355 (Rieske)	86	82.692	PF08818 (DUF1801)	4	3.846	PF10143 (PhosphMutase)	3	2.885	PF01592 (NifU_N)	2	1.923	PF00266 (Aminotran_5)	2	1.923
F096993	Y	104	PF00005 (ABC_tran)	86	82.692	PF09822 (ABC_transp_aux)	4	3.846	PF13419 (HAD_2)	1	0.962	PF07676 (PD40)	1	0.962	PF14238 (DUF4340)	1	0.962
F096747	Y	104	PF10150 (RNase_E_G)	86	82.692	PF02545 (Maf)	2	1.923	PF00171 (Aldedh)	1	0.962
F032756	Y	179	PF00218 (IGPS)	148	82.682	PF00697 (PRAI)	12	6.704	PF00291 (PALP)	6	3.352	PF07642 (BBP2)	1	0.559	PF13714 (PEP_mutase)	1	0.559
F047040	Y	150	PF05534 (HicB)	124	82.667	PF01464 (SLT)	12	8	PF01121 (CoaE)	3	2	PF13240 (zinc_ribbon_2)	2	1.333	PF03054 (tRNA_Me_trans)	1	0.667
F026946	Y	196	PF01351 (RNase_HII)	162	82.653	PF04295 (GD_AH_C)	8	4.082	PF08666 (SAF)	6	3.061	PF00291 (PALP)	5	2.551	PF13458 (Peripla_BP_6)	2	1.02
F008397	Y	334	PF02547 (Queuosine_synth)	276	82.635	PF02861 (Clp_N)	8	2.395	PF00011 (HSP20)	7	2.096	PF07724 (AAA_2)	2	0.599	PF12850 (Metallophos_2)	1	0.299
F080581	N	115	PF08281 (Sigma70_r4_2)	95	82.609	PF00344 (SecY)	16	13.913	PF02900 (LigB)	1	0.87	PF14833 (NAD_binding_11)	1	0.87	PF04542 (Sigma70_r2)	1	0.87
F080301	Y	115	PF14489 (QueF)	95	82.609	PF00067 (p450)	6	5.217	PF08327 (AHSA1)	1	0.87	PF00144 (Beta-lactamase)	1	0.87	PF01227 (GTP_cyclohydroI)	1	0.87
F080433	Y	115	PF03965 (Penicillinase_R)	95	82.609	PF01979 (Amidohydro_1)	4	3.478	PF03544 (TonB_C)	2	1.739	PF00069 (Pkinase)	1	0.87	PF13521 (AAA_28)	1	0.87
F006906	Y	362	PF08240 (ADH_N)	299	82.597	PF13620 (CarboxypepD_reg)	17	4.696	PF00106 (adh_short)	7	1.934	PF00501 (AMP-binding)	3	0.829	PF08359 (TetR_C_4)	2	0.552
F060696	Y	132	PF02511 (Thy1)	109	82.576	PF01904 (DUF72)	8	6.061	PF02073 (Peptidase_M29)	5	3.788	PF00266 (Aminotran_5)	2	1.515	PF04545 (Sigma70_r4)	1	0.758
F061145	Y	132	PF08668 (HDOD)	109	82.576	PF01408 (GFO_IDH_MocA)	8	6.061	PF04389 (Peptidase_M28)	5	3.788	PF03572 (Peptidase_S41)	1	0.758	PF00990 (GGDEF)	1	0.758
F089147	Y	109	PF09339 (HTH_IclR)	90	82.569	PF13412 (HTH_24)	6	5.505	PF00072 (Response_reg)	1	0.917	PF14319 (Zn_Tnp_IS91)	1	0.917	PF00239 (Resolvase)	1	0.917
F088413	N	109	PF06026 (Rib_5-P_isom_A)	90	82.569	PF01725 (Ham1p_like)	4	3.67	PF14559 (TPR_19)	3	2.752	PF01435 (Peptidase_M48)	2	1.835	PF04055 (Radical_SAM)	2	1.835
F027276	Y	195	PF02954 (HTH_8)	161	82.564	PF02518 (HATPase_c)	7	3.59	PF01541 (GIY-YIG)	1	0.513	PF01207 (Dus)	1	0.513	PF00158 (Sigma54_activat)	1	0.513
F048009	Y	149	PF01250 (Ribosomal_S6)	123	82.55	PF01084 (Ribosomal_S18)	12	8.054	PF03948 (Ribosomal_L9_C)	4	2.685	PF01281 (Ribosomal_L9_N)	4	2.685	PF03796 (DnaB_C)	1	0.671
F099743	Y	103	PF00005 (ABC_tran)	85	82.524	PF08352 (oligo_HPY)	14	13.592	PF00496 (SBP_bac_5)	2	1.942	PF01979 (Amidohydro_1)	1	0.971
F052285	Y	143	PF10609 (ParA)	118	82.517	PF13614 (AAA_31)	5	3.497	PF01656 (CbiA)	1	0.699	PF16912 (Glu_dehyd_C)	1	0.699	PF10431 (ClpB_D2-small)	1	0.699
F073801	Y	120	PF04011 (LemA)	99	82.5	PF07238 (PilZ)	11	9.167	PF00082 (Peptidase_S8)	2	1.667	PF14520 (HHH_5)	1	0.833	PF10503 (Esterase_PHB)	1	0.833
F041112	N	160	PF02511 (Thy1)	132	82.5	PF14528 (LAGLIDADG_3)	6	3.75	PF04138 (GtrA)	5	3.125	PF00005 (ABC_tran)	4	2.5	PF02687 (FtsX)	2	1.25
F081011	Y	114	PF05137 (PilN)	94	82.456	PF11104 (PilM_2)	14	12.281	PF00437 (T2SSE)	2	1.754	PF07092 (DUF1356)	1	0.877	PF13544 (Obsolete Pfam Family)	1	0.877
F081599	Y	114	PF02504 (FA_synthesis)	94	82.456	PF02620 (YceD)	8	7.018	PF08545 (ACP_syn_III)	4	3.509	PF01467 (CTP_transf_like)	3	2.632	PF00582 (Usp)	1	0.877
F061753	Y	131	PF00510 (COX3)	108	82.443	PF00115 (COX1)	13	9.924	PF13570 (PQQ_3)	2	1.527	PF00483 (NTP_transferase)	1	0.763	PF13442 (Cytochrome_CBB3)	1	0.763
F038777	Y	165	PF07992 (Pyr_redox_2)	136	82.424	PF02148 (zf-UBP)	4	2.424	PF00196 (GerE)	2	1.212	PF00070 (Pyr_redox)	2	1.212	PF06912 (DUF1275)	1	0.606
F038597	Y	165	PF12684 (DUF3799)	136	82.424	PF04404 (ERF)	2	1.212	PF03692 (CxxCxxCC)	1	0.606
F089647	Y	108	PF00196 (GerE)	89	82.407	PF00282 (Pyridoxal_deC)	4	3.704	PF13683 (rve_3)	1	0.926
F090793	Y	108	PF03548 (LolA)	89	82.407	PF00275 (EPSP_synthase)	3	2.778	PF00263 (Secretin)	2	1.852	PF02201 (SWIB)	1	0.926	PF00152 (tRNA-synt_2)	1	0.926
F089756	N	108	PF16793 (RepB_primase)	89	82.407	PF00436 (SSB)	2	1.852	PF04956 (TrbC)	1	0.926	PF00437 (T2SSE)	1	0.926	PF08378 (NERD)	1	0.926
F006166	Y	380	PF00578 (AhpC-TSA)	313	82.368	PF00902 (TatC)	4	1.053	PF02416 (TatA_B_E)	4	1.053	PF02954 (HTH_8)	4	1.053	PF01545 (Cation_efflux)	3	0.789
F100900	Y	102	PF00196 (GerE)	84	82.353	PF13424 (TPR_12)	12	11.765	PF00211 (Guanylate_cyc)	1	0.98	PF01810 (LysE)	1	0.98
F101812	Y	102	PF00494 (SQS_PSY)	84	82.353	PF01593 (Amino_oxidase)	8	7.843	PF13450 (NAD_binding_8)	5	4.902	PF13249 (SQHop_cyclase_N)	4	3.922	PF00535 (Glycos_transf_2)	1	0.98
F101935	Y	102	PF00005 (ABC_tran)	84	82.353	PF00664 (ABC_membrane)	8	7.843	PF03412 (Peptidase_C39)	4	3.922	PF08238 (Sel1)	1	0.98	PF00486 (Trans_reg_C)	1	0.98
F101775	Y	102	PF01288 (HPPK)	84	82.353	PF13098 (Thioredoxin_2)	8	7.843	PF08242 (Methyltransf_12)	2	1.961	PF02801 (Ketoacyl-synt_C)	1	0.98	PF04342 (DMT_6)	1	0.98
F045038	Y	153	PF04011 (LemA)	126	82.353	PF00848 (Ring_hydroxyl_A)	11	7.19	PF01202 (SKI)	10	6.536	PF00171 (Aldedh)	2	1.307	PF03938 (OmpH)	1	0.654
F057343	Y	136	PF00005 (ABC_tran)	112	82.353	PF00528 (BPD_transp_1)	9	6.618	PF02738 (MoCoBD_1)	3	2.206	PF09084 (NMT1)	2	1.471	PF00353 (HemolysinCabind)	2	1.471
F074950	Y	119	PF13533 (Biotin_lipoyl_2)	98	82.353	PF00005 (ABC_tran)	7	5.882	PF16576 (HlyD_D23)	7	5.882	PF12698 (ABC2_membrane_3)	3	2.521	PF12700 (HlyD_2)	2	1.681
F045179	Y	153	PF04879 (Molybdop_Fe4S4)	126	82.353	PF10518 (TAT_signal)	7	4.575	PF04216 (FdhE)	5	3.268	PF00384 (Molybdopterin)	2	1.307	PF13437 (HlyD_3)	1	0.654
F057707	Y	136	PF05195 (AMP_N)	112	82.353	PF00781 (DAGK_cat)	1	0.735	PF05491 (RuvB_C)	1	0.735	PF05496 (RuvB_N)	1	0.735	PF07719 (TPR_2)	1	0.735
F049168	Y	147	PF03544 (TonB_C)	121	82.313	PF13185 (GAF_2)	9	6.122	PF13492 (GAF_3)	6	4.082	PF13478 (XdhC_C)	1	0.68	PF00072 (Response_reg)	1	0.68
F020104	Y	226	PF01323 (DSBA)	186	82.301	PF02557 (VanY)	25	11.062	PF01432 (Peptidase_M3)	4	1.77	PF08239 (SH3_3)	4	1.77	PF07992 (Pyr_redox_2)	2	0.885
F082977	Y	113	PF00814 (TsaD)	93	82.301	PF12627 (PolyA_pol_RNAbd)	3	2.655	PF01425 (Amidase)	2	1.77	PF08547 (CIA30)	2	1.77	PF07007 (LprI)	1	0.885
F034279	Y	175	PF03840 (SecG)	144	82.286	PF01726 (LexA_DNA_bind)	10	5.714	PF01523 (PmbA_TldD)	3	1.714	PF00072 (Response_reg)	2	1.143	PF10400 (Vir_act_alpha_C)	1	0.571
F016328	Y	248	PF13462 (Thioredoxin_4)	204	82.258	PF00012 (HSP70)	22	8.871	PF01695 (IstB_IS21)	1	0.403	PF10282 (Lactonase)	1	0.403	PF07291 (MauE)	1	0.403
F092203	N	107	PF03054 (tRNA_Me_trans)	88	82.243	PF12073 (DUF3553)	6	5.607	PF02631 (RecX)	5	4.673	PF00459 (Inositol_P)	4	3.738	PF13717 (zinc_ribbon_4)	1	0.935
F090442	Y	107	PF00115 (COX1)	88	82.243	PF02326 (YMF19)	2	1.869	PF00507 (Oxidored_q4)	2	1.869	PF02790 (COX2_TM)	1	0.935
F045952	Y	152	PF03033 (Glyco_transf_28)	125	82.237	PF04101 (Glyco_tran_28_C)	21	13.816	PF08478 (POTRA_1)	1	0.658	PF01565 (FAD_binding_4)	1	0.658	PF01098 (FTSW_RODA_SPOVE)	1	0.658
F007555	Y	349	PF12679 (ABC2_membrane_2)	287	82.235	PF12730 (ABC2_membrane_4)	4	1.146	PF08123 (DOT1)	2	0.573	PF08241 (Methyltransf_11)	2	0.573	PF03548 (LolA)	1	0.287
F058321	Y	135	PF01678 (DAP_epimerase)	111	82.222	PF02016 (Peptidase_S66)	7	5.185	PF08245 (Mur_ligase_M)	6	4.444	PF00294 (PfkB)	3	2.222	PF01790 (LGT)	1	0.741
F057949	Y	135	PF01103 (Omp85)	111	82.222	PF07244 (POTRA)	6	4.444	PF00496 (SBP_bac_5)	4	2.963	PF01196 (Ribosomal_L17)	1	0.741	PF00528 (BPD_transp_1)	1	0.741
F076402	Y	118	PF01406 (tRNA-synt_1e)	97	82.203	PF09190 (DALR_2)	7	5.932	PF07589 (PEP-CTERM)	3	2.542	PF00186 (DHFR_1)	1	0.847	PF01532 (Glyco_hydro_47)	1	0.847
F075772	Y	118	PF00459 (Inositol_P)	97	82.203	PF12710 (HAD)	7	5.932	PF00271 (Helicase_C)	2	1.695	PF13419 (HAD_2)	2	1.695	PF14690 (zf-ISL3)	1	0.847
F028465	Y	191	PF12974 (Phosphonate-bd)	157	82.199	PF00248 (Aldo_ket_red)	6	3.141	PF13365 (Trypsin_2)	2	1.047	PF00355 (Rieske)	2	1.047	PF01979 (Amidohydro_1)	1	0.524
F014325	Y	264	PF01380 (SIS)	217	82.197	PF13522 (GATase_6)	19	7.197	PF14602 (Hexapep_2)	6	2.273	PF13537 (GATase_7)	5	1.894	PF13419 (HAD_2)	4	1.515
F049812	Y	146	PF00005 (ABC_tran)	120	82.192	PF12730 (ABC2_membrane_4)	3	2.055	PF13193 (AMP-binding_C)	1	0.685	PF00689 (Cation_ATPase_C)	1	0.685
F103274	N	101	PF00166 (Cpn10)	83	82.178	PF13578 (Methyltransf_24)	15	14.851
F042532	N	157	PF01592 (NifU_N)	129	82.166	PF01521 (Fe-S_biosyn)	18	11.465	PF00012 (HSP70)	5	3.185	PF07743 (HSCB_C)	2	1.274	PF04384 (Fe-S_assembly)	1	0.637
F084210	Y	112	PF02570 (CbiC)	92	82.143	PF00590 (TP_methylase)	17	15.179	PF01890 (CbiG_C)	1	0.893	PF02571 (CbiJ)	1	0.893	PF01888 (CbiD)	1	0.893
F084522	Y	112	PF02538 (Hydantoinase_B)	92	82.143	PF05378 (Hydant_A_N)	4	3.571	PF09084 (NMT1)	1	0.893	PF01168 (Ala_racemase_N)	1	0.893	PF00211 (Guanylate_cyc)	1	0.893
F059231	Y	134	PF00294 (PfkB)	110	82.09	PF13302 (Acetyltransf_3)	16	11.94	PF00583 (Acetyltransf_1)	5	3.731	PF12730 (ABC2_membrane_4)	1	0.746	PF09723 (Zn-ribbon_8)	1	0.746
F058832	Y	134	PF02911 (Formyl_trans_C)	110	82.09	PF01327 (Pep_deformylase)	13	9.701	PF02547 (Queuosine_synth)	3	2.239	PF01702 (TGT)	3	2.239	PF02699 (YajC)	2	1.493
F025563	Y	201	PF01323 (DSBA)	165	82.09	PF03461 (TRCF)	15	7.463	PF04955 (HupE_UreJ)	4	1.99	PF06776 (IalB)	1	0.498	PF02082 (Rrf2)	1	0.498
F059186	Y	134	PF00814 (TsaD)	110	82.09	PF00436 (SSB)	8	5.97	PF00583 (Acetyltransf_1)	8	5.97	PF05201 (GlutR_N)	2	1.493	PF00072 (Response_reg)	1	0.746
F059203	Y	134	PF08281 (Sigma70_r4_2)	110	82.09	PF07883 (Cupin_2)	5	3.731	PF00903 (Glyoxalase)	5	3.731	PF12681 (Glyoxalase_2)	4	2.985	PF12323 (HTH_OrfB_IS605)	2	1.493
F025532	Y	201	PF14691 (Fer4_20)	165	82.09	PF17147 (PFOR_II)	2	0.995	PF07729 (FCD)	1	0.498	PF01855 (POR_N)	1	0.498	PF13936 (HTH_38)	1	0.498
F093947	N	106	PF06179 (Med22)	87	82.075	PF00754 (F5_F8_type_C)	4	3.774	PF03171 (2OG-FeII_Oxy)	1	0.943	PF02037 (SAP)	1	0.943
F050779	Y	145	PF03255 (ACCA)	119	82.069	PF06833 (MdcE)	12	8.276	PF01171 (ATP_bind_3)	7	4.828	PF07282 (OrfB_Zn_ribbon)	2	1.379	PF09179 (TilS)	1	0.69
F077266	Y	117	PF00171 (Aldedh)	96	82.051	PF03401 (TctC)	16	13.675	PF07995 (GSDH)	1	0.855	PF01970 (TctA)	1	0.855	PF00006 (ATP-synt_ab)	1	0.855
F077849	Y	117	PF11845 (DUF3365)	96	82.051	PF00072 (Response_reg)	10	8.547	PF02518 (HATPase_c)	3	2.564	PF12860 (PAS_7)	2	1.709	PF13561 (adh_short_C2)	1	0.855
F077782	Y	117	PF00011 (HSP20)	96	82.051	PF06941 (NT5C)	5	4.274	PF13365 (Trypsin_2)	1	0.855
F018521	Y	234	PF01741 (MscL)	192	82.051	PF13520 (AA_permease_2)	7	2.991	PF06155 (GBBH-like_N)	3	1.282	PF13519 (VWA_2)	2	0.855	PF02687 (FtsX)	2	0.855
F009112	Y	323	PF01339 (CheB_methylest)	265	82.043	PF01584 (CheW)	15	4.644	PF00072 (Response_reg)	13	4.025	PF02895 (H-kinase_dim)	5	1.548	PF02518 (HATPase_c)	4	1.238
F064574	Y	128	PF00275 (EPSP_synthase)	105	82.031	PF02224 (Cytidylate_kin)	7	5.469	PF02153 (PDH_N)	6	4.688	PF00069 (Pkinase)	4	3.125	PF08241 (Methyltransf_11)	1	0.781
F065150	Y	128	PF01565 (FAD_binding_4)	105	82.031	PF08031 (BBE)	7	5.469	PF04041 (Glyco_hydro_130)	1	0.781	PF00486 (Trans_reg_C)	1	0.781	PF08240 (ADH_N)	1	0.781
F065069	Y	128	PF03729 (DUF308)	105	82.031	PF04909 (Amidohydro_2)	2	1.562	PF11667 (DUF3267)	1	0.781	PF00106 (adh_short)	1	0.781
F054607	N	139	PF07729 (FCD)	114	82.014	PF00392 (GntR)	14	10.072	PF01810 (LysE)	7	5.036	PF07045 (DUF1330)	3	2.158	PF00581 (Rhodanese)	1	0.719
F008096	Y	339	PF08240 (ADH_N)	278	82.006	PF13620 (CarboxypepD_reg)	21	6.195	PF00106 (adh_short)	9	2.655	PF02129 (Peptidase_S15)	3	0.885	PF00300 (His_Phos_1)	2	0.59
F105701	Y	100	PF08352 (oligo_HPY)	82	82	PF00296 (Bac_luciferase)	11	11	PF00005 (ABC_tran)	3	3	PF00528 (BPD_transp_1)	2	2	PF00873 (ACR_tran)	1	1
F104767	Y	100	PF05135 (Phage_connect_1)	82	82	PF09250 (Prim-Pol)	1	1	PF09723 (Zn-ribbon_8)	1	1
F105550	N	100	PF03524 (CagX)	82	82	PF05565 (Sipho_Gp157)	1	1	PF02534 (T4SS-DNA_transf)	1	1
F040882	Y	161	PF01979 (Amidohydro_1)	132	81.988	PF13147 (Obsolete Pfam Family)	14	8.696	PF01175 (Urocanase)	1	0.621	PF08245 (Mur_ligase_M)	1	0.621	PF07963 (N_methyl)	1	0.621
F040498	Y	161	PF02861 (Clp_N)	132	81.988	PF05977 (MFS_3)	9	5.59	PF07690 (MFS_1)	7	4.348	PF13404 (HTH_AsnC-type)	2	1.242	PF01037 (AsnC_trans_reg)	2	1.242
F059852	Y	133	PF00510 (COX3)	109	81.955	PF00115 (COX1)	17	12.782	PF00116 (COX2)	2	1.504	PF00034 (Cytochrom_C)	1	0.752	PF01066 (CDP-OH_P_transf)	1	0.752
F051323	Y	144	PF08281 (Sigma70_r4_2)	118	81.944	PF04545 (Sigma70_r4)	9	6.25	PF04542 (Sigma70_r2)	3	2.083	PF01453 (B_lectin)	2	1.389	PF13808 (DDE_Tnp_1_assoc)	1	0.694
F038302	N	166	PF10431 (ClpB_D2-small)	136	81.928	PF01165 (Ribosomal_S21)	2	1.205	PF00462 (Glutaredoxin)	2	1.205	PF07724 (AAA_2)	1	0.602
F033357	N	177	PF04860 (Phage_portal)	145	81.921	PF03354 (TerL_ATPase)	6	3.39	PF04586 (Peptidase_S78)	2	1.13
F023392	Y	210	PF04011 (LemA)	172	81.905	PF04536 (TPM_phosphatase)	13	6.19	PF13474 (SnoaL_3)	3	1.429	PF14534 (DUF4440)	3	1.429	PF00144 (Beta-lactamase)	2	0.952
F096000	Y	105	PF00574 (CLP_protease)	86	81.905	PF06689 (zf-C4_ClpX)	6	5.714	PF07724 (AAA_2)	5	4.762	PF10431 (ClpB_D2-small)	3	2.857	PF02190 (LON_substr_bdg)	2	1.905
F065998	N	127	PF01967 (MoaC)	104	81.89	PF13177 (DNA_pol3_delta2)	13	10.236	PF02518 (HATPase_c)	3	2.362	PF00072 (Response_reg)	1	0.787	PF00196 (GerE)	1	0.787
F055930	Y	138	PF13527 (Acetyltransf_9)	113	81.884	PF13489 (Methyltransf_23)	2	1.449	PF01522 (Polysacc_deac_1)	1	0.725	PF00072 (Response_reg)	1	0.725	PF00535 (Glycos_transf_2)	1	0.725
F047940	Y	149	PF02597 (ThiS)	122	81.879	PF02347 (GDC-P)	4	2.685	PF03352 (Adenine_glyco)	1	0.671	PF01799 (Fer2_2)	1	0.671
F087495	Y	110	PF01406 (tRNA-synt_1e)	90	81.818	PF09190 (DALR_2)	14	12.727	PF01966 (HD)	1	0.909	PF01609 (DDE_Tnp_1)	1	0.909	PF02663 (FmdE)	1	0.909
F051607	N	143	PF04665 (Pox_A32)	117	81.818	PF01541 (GIY-YIG)	11	7.692	PF02892 (zf-BED)	2	1.399	PF16778 (Phage_tail_APC)	1	0.699
F072147	Y	121	PF01878 (EVE)	99	81.818	PF00355 (Rieske)	9	7.438	PF01058 (Oxidored_q6)	6	4.959	PF00106 (adh_short)	2	1.653	PF04199 (Cyclase)	2	1.653
F087158	Y	110	PF05717 (TnpB_IS66)	90	81.818	PF13007 (LZ_Tnp_IS66)	8	7.273	PF00239 (Resolvase)	2	1.818	PF13592 (HTH_33)	2	1.818	PF13408 (Zn_ribbon_recom)	1	0.909
F087600	Y	110	PF12804 (NTP_transf_3)	90	81.818	PF05015 (HigB-like_toxin)	3	2.727	PF09900 (DUF2127)	2	1.818	PF02922 (CBM_48)	2	1.818	PF00892 (EamA)	2	1.818
F052147	Y	143	PF04239 (DUF421)	117	81.818	PF00702 (Hydrolase)	3	2.098	PF04014 (MazE_antitoxin)	2	1.399	PF01850 (PIN)	2	1.399	PF02585 (PIG-L)	1	0.699
F072412	Y	121	PF02224 (Cytidylate_kin)	99	81.818	PF13207 (AAA_17)	2	1.653	PF01641 (SelR)	2	1.653	PF01042 (Ribonuc_L-PSP)	1	0.826	PF10136 (SpecificRecomb)	1	0.826
F056870	Y	137	PF00805 (Pentapeptide)	112	81.752	PF03928 (HbpS-like)	9	6.569	PF00565 (SNase)	4	2.92	PF01618 (MotA_ExbB)	2	1.46	PF12706 (Lactamase_B_2)	1	0.73
F080347	Y	115	PF01799 (Fer2_2)	94	81.739	PF00248 (Aldo_ket_red)	6	5.217	PF10012 (DUF2255)	6	5.217	PF13085 (Fer2_3)	2	1.739	PF00107 (ADH_zinc_N)	2	1.739
F008396	Y	334	PF01883 (FeS_assembly_P)	273	81.737	PF12535 (Nudix_N)	8	2.395	PF00583 (Acetyltransf_1)	5	1.497	PF00378 (ECH_1)	4	1.198	PF02824 (TGS)	4	1.198
F096736	Y	104	PF05118 (Asp_Arg_Hydrox)	85	81.731	PF01521 (Fe-S_biosyn)	12	11.538	PF00534 (Glycos_transf_1)	3	2.885	PF13439 (Glyco_transf_4)	1	0.962	PF13578 (Methyltransf_24)	1	0.962
F096836	N	104	PF02687 (FtsX)	85	81.731	PF00005 (ABC_tran)	6	5.769	PF03462 (PCRF)	2	1.923	PF03808 (Glyco_tran_WecG)	1	0.962	PF00472 (RF-1)	1	0.962
F097038	Y	104	PF03576 (Peptidase_S58)	85	81.731	PF13177 (DNA_pol3_delta2)	5	4.808	PF05960 (DUF885)	1	0.962	PF13548 (DUF4126)	1	0.962	PF02575 (YbaB_DNA_bd)	1	0.962
F097657	N	104	PF13476 (AAA_23)	85	81.731	PF14890 (Intein_splicing)	3	2.885	PF14528 (LAGLIDADG_3)	2	1.923	PF00149 (Metallophos)	1	0.962	PF13834 (DUF4193)	1	0.962
F096950	Y	104	PF04909 (Amidohydro_2)	85	81.731	PF13451 (zf-trcl)	2	1.923	PF09084 (NMT1)	1	0.962	PF07883 (Cupin_2)	1	0.962	PF00291 (PALP)	1	0.962
F096558	Y	104	PF13202 (EF-hand_5)	85	81.731	PF13405 (EF-hand_6)	1	0.962	PF13499 (EF-hand_7)	1	0.962
F030165	Y	186	PF12732 (YtxH)	152	81.72	PF00106 (adh_short)	3	1.613	PF01828 (Peptidase_A4)	1	0.538	PF00665 (rve)	1	0.538	PF00348 (polyprenyl_synt)	1	0.538
F039316	Y	164	PF12732 (YtxH)	134	81.707	PF03840 (SecG)	21	12.805	PF03054 (tRNA_Me_trans)	1	0.61	PF04454 (Linocin_M18)	1	0.61	PF03551 (PadR)	1	0.61
F045299	Y	153	PF00072 (Response_reg)	125	81.699	PF07238 (PilZ)	9	5.882	PF03576 (Peptidase_S58)	2	1.307	PF05036 (SPOR)	2	1.307	PF07715 (Plug)	1	0.654
F011118	Y	295	PF05137 (PilN)	241	81.695	PF11104 (PilM_2)	38	12.881	PF12728 (HTH_17)	6	2.034	PF07681 (DoxX)	2	0.678	PF04185 (Phosphoesterase)	1	0.339
F052777	N	142	PF00266 (Aminotran_5)	116	81.69	PF02082 (Rrf2)	5	3.521	PF00149 (Metallophos)	2	1.408	PF00728 (Glyco_hydro_20)	2	1.408	PF11146 (DUF2905)	1	0.704
F017543	Y	240	PF13581 (HATPase_c_2)	196	81.667	PF02518 (HATPase_c)	20	8.333	PF00005 (ABC_tran)	2	0.833	PF00924 (MS_channel)	1	0.417	PF00313 (CSD)	1	0.417
F073662	Y	120	PF02606 (LpxK)	98	81.667	PF04413 (Glycos_transf_N)	8	6.667	PF00107 (ADH_zinc_N)	1	0.833	PF03626 (COX4_pro)	1	0.833	PF00589 (Phage_integrase)	1	0.833
F032221	Y	180	PF00793 (DAHP_synth_1)	147	81.667	PF01817 (CM_2)	10	5.556	PF00290 (Trp_syntA)	8	4.444	PF00697 (PRAI)	2	1.111	PF00291 (PALP)	2	1.111
F073799	Y	120	PF13801 (Metal_resist)	98	81.667	PF13193 (AMP-binding_C)	6	5	PF03460 (NIR_SIR_ferr)	1	0.833	PF01226 (Form_Nir_trans)	1	0.833	PF12867 (DinB_2)	1	0.833
F073514	Y	120	PF01527 (HTH_Tnp_1)	98	81.667	PF02371 (Transposase_20)	5	4.167	PF13276 (HTH_21)	2	1.667	PF08388 (GIIM)	2	1.667	PF07702 (UTRA)	1	0.833
F073258	Y	120	PF01103 (Omp85)	98	81.667	PF09297 (zf-NADH-PPase)	1	0.833	PF05742 (TANGO2)	1	0.833
F088836	Y	109	PF01872 (RibD_C)	89	81.651	PF07282 (OrfB_Zn_ribbon)	7	6.422	PF00196 (GerE)	5	4.587	PF02518 (HATPase_c)	2	1.835	PF07730 (HisKA_3)	1	0.917
F057601	Y	136	PF07811 (TadE)	111	81.618	PF13400 (Tad)	12	8.824	PF00535 (Glycos_transf_2)	1	0.735	PF14317 (YcxB)	1	0.735	PF00133 (tRNA-synt_1)	1	0.735
F067752	N	125	PF13476 (AAA_23)	102	81.6	PF13558 (SbcC_Walker_B)	6	4.8	PF13514 (AAA_27)	2	1.6	PF04542 (Sigma70_r2)	2	1.6	PF12850 (Metallophos_2)	1	0.8
F081874	Y	114	PF16363 (GDP_Man_Dehyd)	93	81.579	PF04577 (Glyco_transf_61)	16	14.035	PF01370 (Epimerase)	1	0.877
F045990	Y	152	PF01128 (IspD)	124	81.579	PF02542 (YgbB)	13	8.553	PF02885 (Glycos_trans_3N)	7	4.605	PF02653 (BPD_transp_2)	2	1.316	PF07831 (PYNP_C)	2	1.316
F028888	Y	190	PF04956 (TrbC)	155	81.579	PF12728 (HTH_17)	6	3.158	PF00589 (Phage_integrase)	4	2.105	PF08843 (AbiEii)	3	1.579	PF14659 (Phage_int_SAM_3)	2	1.053
F028951	Y	190	PF16901 (DAO_C)	155	81.579	PF02782 (FGGY_C)	2	1.053	PF01402 (RHH_1)	1	0.526	PF00370 (FGGY_N)	1	0.526	PF13649 (Methyltransf_25)	1	0.526
F010415	Y	304	PF07690 (MFS_1)	248	81.579	PF12802 (MarR_2)	3	0.987	PF04055 (Radical_SAM)	2	0.658	PF00724 (Oxidored_FMN)	1	0.329	PF03706 (LPG_synthase_TM)	1	0.329
F053509	Y	141	PF01144 (CoA_trans)	115	81.56	PF02604 (PhdYeFM_antitox)	5	3.546	PF00248 (Aldo_ket_red)	3	2.128	PF02518 (HATPase_c)	1	0.709	PF04343 (DUF488)	1	0.709
F099235	Y	103	PF13407 (Peripla_BP_4)	84	81.553	PF05336 (rhaM)	2	1.942	PF02653 (BPD_transp_2)	1	0.971
F006856	Y	363	PF13460 (NAD_binding_10)	296	81.543	PF01118 (Semialdhyde_dh)	10	2.755	PF01370 (Epimerase)	2	0.551	PF10041 (DUF2277)	1	0.275	PF10604 (Polyketide_cyc2)	1	0.275
F027141	Y	195	PF00160 (Pro_isomerase)	159	81.538	PF12867 (DinB_2)	16	8.205	PF07992 (Pyr_redox_2)	13	6.667	PF08241 (Methyltransf_11)	2	1.026	PF13489 (Methyltransf_23)	1	0.513
F074713	Y	119	PF01634 (HisG)	97	81.513	PF13393 (tRNA-synt_His)	18	15.126	PF13458 (Peripla_BP_6)	2	1.681	PF01094 (ANF_receptor)	1	0.84	PF01734 (Patatin)	1	0.84
F074834	Y	119	PF01653 (DNA_ligase_aden)	97	81.513	PF03120 (DNA_ligase_OB)	12	10.084	PF14520 (HHH_5)	4	3.361	PF00483 (NTP_transferase)	3	2.521	PF01497 (Peripla_BP_2)	1	0.84
F075416	Y	119	PF01695 (IstB_IS21)	97	81.513	PF00665 (rve)	12	10.084	PF00589 (Phage_integrase)	2	1.681	PF09234 (DUF1963)	2	1.681	PF13676 (TIR_2)	1	0.84
F074266	Y	119	PF01740 (STAS)	97	81.513	PF00916 (Sulfate_transp)	8	6.723	PF00989 (PAS)	2	1.681	PF07690 (MFS_1)	2	1.681	PF04392 (ABC_sub_bind)	1	0.84
F049953	Y	146	PF02355 (SecD_SecF)	119	81.507	PF07549 (Sec_GG)	23	15.753	PF02699 (YajC)	2	1.37	PF01702 (TGT)	1	0.685	PF01618 (MotA_ExbB)	1	0.685
F049539	Y	146	PF00227 (Proteasome)	119	81.507	PF01494 (FAD_binding_3)	13	8.904	PF13450 (NAD_binding_8)	3	2.055	PF05834 (Lycopene_cycl)	2	1.37	PF00175 (NAD_binding_1)	1	0.685
F002534	Y	551	PF02801 (Ketoacyl-synt_C)	449	81.488	PF02353 (CMAS)	18	3.267	PF01568 (Molydop_binding)	2	0.363	PF03405 (FA_desaturase_2)	2	0.363	PF00550 (PP-binding)	1	0.181
F090138	Y	108	PF00899 (ThiF)	88	81.481	PF05237 (Obsolete Pfam Family)	15	13.889	PF04028 (DUF374)	3	2.778	PF01025 (GrpE)	1	0.926
F090538	Y	108	PF00733 (Asn_synthase)	88	81.481	PF04464 (Glyphos_transf)	8	7.407	PF13537 (GATase_7)	7	6.481	PF01882 (DUF58)	1	0.926	PF08666 (SAF)	1	0.926
F090497	Y	108	PF01208 (URO-D)	88	81.481	PF00762 (Ferrochelatase)	5	4.63	PF03618 (Kinase-PPPase)	4	3.704	PF13640 (2OG-FeII_Oxy_3)	3	2.778	PF14559 (TPR_19)	2	1.852
F090595	Y	108	PF07883 (Cupin_2)	88	81.481	PF02887 (PK_C)	5	4.63	PF09084 (NMT1)	1	0.926	PF04359 (DUF493)	1	0.926	PF05598 (DUF772)	1	0.926
F091042	Y	108	PF01609 (DDE_Tnp_1)	88	81.481	PF09699 (Paired_CXXCH_1)	1	0.926	PF00756 (Esterase)	1	0.926	PF12543 (DUF3738)	1	0.926	PF13180 (PDZ_2)	1	0.926
F033083	Y	178	PF12911 (OppC_N)	145	81.461	PF00196 (GerE)	14	7.865	PF00496 (SBP_bac_5)	3	1.685	PF00005 (ABC_tran)	2	1.124	PF00916 (Sulfate_transp)	1	0.562
F068700	Y	124	PF00741 (Gas_vesicle)	101	81.452	PF05121 (GvpK)	11	8.871	PF06386 (GvpL_GvpF)	5	4.032
F069274	Y	124	PF00106 (adh_short)	101	81.452	PF01638 (HxlR)	5	4.032	PF12695 (Abhydrolase_5)	4	3.226	PF07690 (MFS_1)	2	1.613	PF13586 (DDE_Tnp_1_2)	1	0.806
F083185	Y	113	PF00005 (ABC_tran)	92	81.416	PF04963 (Sigma54_CBD)	9	7.965	PF12399 (BCA_ABC_TP_C)	6	5.31	PF00309 (Sigma54_AID)	3	2.655	PF01040 (UbiA)	1	0.885
F082364	Y	113	PF02776 (TPP_enzyme_N)	92	81.416	PF02786 (CPSase_L_D2)	3	2.655	PF01966 (HD)	2	1.77	PF13480 (Acetyltransf_6)	2	1.77	PF11755 (DUF3311)	2	1.77
F063862	Y	129	PF01467 (CTP_transf_like)	105	81.395	PF12697 (Abhydrolase_6)	7	5.426	PF12146 (Hydrolase_4)	2	1.55	PF00664 (ABC_membrane)	1	0.775	PF13340 (DUF4096)	1	0.775
F035453	Y	172	PF03721 (UDPG_MGDP_dh_N)	140	81.395	PF01370 (Epimerase)	6	3.488	PF00483 (NTP_transferase)	5	2.907	PF16363 (GDP_Man_Dehyd)	3	1.744	PF02880 (PGM_PMM_III)	3	1.744
F063993	Y	129	PF00005 (ABC_tran)	105	81.395	PF12698 (ABC2_membrane_3)	4	3.101	PF00487 (FA_desaturase)	2	1.55	PF02146 (SIR2)	1	0.775	PF05635 (23S_rRNA_IVP)	1	0.775
F101336	Y	102	PF01678 (DAP_epimerase)	83	81.373	PF02881 (SRP54_N)	13	12.745	PF11700 (ATG22)	3	2.941	PF02885 (Glycos_trans_3N)	1	0.98	PF12146 (Hydrolase_4)	1	0.98
F101340	Y	102	PF01121 (CoaE)	83	81.373	PF02637 (GatB_Yqey)	9	8.824	PF02934 (GatB_N)	3	2.941	PF00255 (GSHPx)	1	0.98	PF00334 (NDK)	1	0.98
F100625	Y	102	PF00892 (EamA)	83	81.373	PF02537 (CRCB)	4	3.922	PF01593 (Amino_oxidase)	2	1.961	PF04075 (F420H2_quin_red)	2	1.961	PF02469 (Fasciclin)	1	0.98
F033455	Y	177	PF02016 (Peptidase_S66)	144	81.356	PF08245 (Mur_ligase_M)	11	6.215	PF01225 (Mur_ligase)	9	5.085	PF02308 (MgtC)	3	1.695	PF01553 (Acyltransferase)	3	1.695
F007258	Y	354	PF08281 (Sigma70_r4_2)	288	81.356	PF01255 (Prenyltransf)	11	3.107	PF00535 (Glycos_transf_2)	3	0.847	PF13601 (HTH_34)	3	0.847	PF01850 (PIN)	1	0.282
F075956	Y	118	PF07650 (KH_2)	96	81.356	PF08530 (PepX_C)	3	2.542	PF03471 (CorC_HlyC)	3	2.542	PF00486 (Trans_reg_C)	1	0.847	PF00004 (AAA)	1	0.847
F076541	Y	118	PF00275 (EPSP_synthase)	96	81.356	PF02578 (Cu-oxidase_4)	3	2.542	PF02576 (RimP_N)	2	1.695	PF08529 (NusA_N)	2	1.695	PF12697 (Abhydrolase_6)	1	0.847
F013237	Y	273	PF01227 (GTP_cyclohydroI)	222	81.319	PF00106 (adh_short)	23	8.425	PF01694 (Rhomboid)	7	2.564	PF01791 (DeoC)	2	0.733	PF01872 (RibD_C)	2	0.733
F092167	Y	107	PF00072 (Response_reg)	87	81.308	PF01584 (CheW)	15	14.019	PF00672 (HAMP)	4	3.738	PF02895 (H-kinase_dim)	1	0.935
F092452	Y	107	PF08544 (GHMP_kinases_C)	87	81.308	PF00288 (GHMP_kinases_N)	7	6.542	PF00398 (RrnaAD)	2	1.869	PF01026 (TatD_DNase)	2	1.869	PF09334 (tRNA-synt_1g)	1	0.935
F092002	Y	107	PF07479 (NAD_Gly3P_dh_C)	87	81.308	PF00809 (Pterin_bind)	5	4.673	PF00106 (adh_short)	3	2.804	PF08241 (Methyltransf_11)	1	0.935	PF13561 (adh_short_C2)	1	0.935
F019384	Y	230	PF04519 (Bactofilin)	187	81.304	PF13545 (HTH_Crp_2)	11	4.783	PF08206 (OB_RNB)	5	2.174	PF00072 (Response_reg)	3	1.304	PF00069 (Pkinase)	2	0.87
F055159	Y	139	PF03444 (HrcA_DNA-bdg)	113	81.295	PF00012 (HSP70)	6	4.317	PF01025 (GrpE)	5	3.597	PF05173 (DapB_C)	1	0.719	PF00684 (DnaJ_CXXCXGXG)	1	0.719
F035716	Y	171	PF00731 (AIRC)	139	81.287	PF01207 (Dus)	28	16.374	PF02540 (NAD_synthase)	2	1.17	PF00958 (GMP_synt_C)	1	0.585
F083639	Y	112	PF07749 (ERp29)	91	81.25	PF00085 (Thioredoxin)	21	18.75
F083084	Y	112	PF07228 (SpoIIE)	91	81.25	PF01740 (STAS)	12	10.714	PF02518 (HATPase_c)	3	2.679	PF05532 (CsbD)	2	1.786	PF00072 (Response_reg)	1	0.893
F084492	Y	112	PF14622 (Ribonucleas_3_3)	91	81.25	PF10502 (Peptidase_S26)	8	7.143	PF00717 (Peptidase_S24)	4	3.571	PF07969 (Amidohydro_3)	2	1.786	PF13502 (AsmA_2)	1	0.893
F084081	Y	112	PF04055 (Radical_SAM)	91	81.25	PF01370 (Epimerase)	2	1.786	PF13394 (Fer4_14)	1	0.893	PF13353 (Fer4_12)	1	0.893
F047839	Y	149	PF01883 (FeS_assembly_P)	121	81.208	PF03576 (Peptidase_S58)	8	5.369	PF00202 (Aminotran_3)	1	0.671	PF13231 (PMT_2)	1	0.671	PF08335 (GlnD_UR_UTase)	1	0.671
F077022	Y	117	PF13328 (HD_4)	95	81.197	PF09594 (GT87)	6	5.128	PF01128 (IspD)	4	3.419	PF12804 (NTP_transf_3)	1	0.855	PF13399 (LytR_C)	1	0.855
F077850	Y	117	PF00330 (Aconitase)	95	81.197	PF13668 (Ferritin_2)	3	2.564	PF01494 (FAD_binding_3)	1	0.855	PF00793 (DAHP_synth_1)	1	0.855	PF00694 (Aconitase_C)	1	0.855
F102948	Y	101	PF01381 (HTH_3)	82	81.188	PF13560 (HTH_31)	11	10.891	PF11339 (DUF3141)	5	4.95	PF06850 (PHB_depo_C)	2	1.98
F103592	Y	101	PF03729 (DUF308)	82	81.188	PF01557 (FAA_hydrolase)	8	7.921	PF14572 (Pribosyl_synth)	1	0.99
F103629	Y	101	PF07681 (DoxX)	82	81.188	PF02743 (dCache_1)	6	5.941	PF01061 (ABC2_membrane)	3	2.97	PF07992 (Pyr_redox_2)	1	0.99	PF06764 (DUF1223)	1	0.99
F036322	Y	170	PF04349 (MdoG)	138	81.176	PF11946 (DUF3463)	1	0.588	PF13470 (PIN_3)	1	0.588	PF10099 (RskA)	1	0.588	PF10150 (RNase_E_G)	1	0.588
F020314	Y	223	PF10724 (DUF2516)	181	81.166	PF01381 (HTH_3)	26	11.659	PF05853 (BKACE)	7	3.139	PF01261 (AP_endonuc_2)	3	1.345	PF13481 (AAA_25)	1	0.448
F056122	Y	138	PF03966 (Trm112p)	112	81.159	PF04069 (OpuAC)	5	3.623	PF07978 (NIPSNAP)	3	2.174	PF00571 (CBS)	3	2.174	PF02518 (HATPase_c)	2	1.449
F070982	Y	122	PF13400 (Tad)	99	81.148	PF07811 (TadE)	10	8.197	PF02643 (DUF192)	3	2.459	PF00482 (T2SSF)	2	1.639	PF06897 (DUF1269)	1	0.82
F071519	Y	122	PF03704 (BTAD)	99	81.148	PF13424 (TPR_12)	10	8.197	PF03808 (Glyco_tran_WecG)	1	0.82	PF12802 (MarR_2)	1	0.82	PF00232 (Glyco_hydro_1)	1	0.82
F094330	Y	106	PF00768 (Peptidase_S11)	86	81.132	PF07943 (PBP5_C)	9	8.491	PF00551 (Formyl_trans_N)	2	1.887	PF11854 (MtrB_PioB)	1	0.943	PF01548 (DEDD_Tnp_IS110)	1	0.943
F051982	N	143	PF00275 (EPSP_synthase)	116	81.119	PF04029 (2-ph_phosp)	11	7.692	PF05430 (Methyltransf_30)	5	3.497	PF12804 (NTP_transf_3)	2	1.399	PF11741 (AMIN)	2	1.399
F065758	Y	127	PF03255 (ACCA)	103	81.102	PF01171 (ATP_bind_3)	14	11.024	PF06418 (CTP_synth_N)	3	2.362	PF11734 (TilS_C)	2	1.575	PF03952 (Enolase_N)	2	1.575
F066191	Y	127	PF06736 (TMEM175)	103	81.102	PF07690 (MFS_1)	10	7.874	PF02423 (OCD_Mu_crystall)	4	3.15	PF00196 (GerE)	1	0.787	PF02738 (MoCoBD_1)	1	0.787
F085489	Y	111	PF02371 (Transposase_20)	90	81.081	PF13683 (rve_3)	1	0.901
F036750	Y	169	PF04989 (CmcI)	137	81.065	PF13692 (Glyco_trans_1_4)	7	4.142	PF00534 (Glycos_transf_1)	2	1.183	PF04265 (TPK_B1_binding)	1	0.592	PF13231 (PMT_2)	1	0.592
F045203	Y	153	PF03401 (TctC)	124	81.046	PF02423 (OCD_Mu_crystall)	12	7.843	PF01546 (Peptidase_M20)	4	2.614	PF07883 (Cupin_2)	2	1.307	PF02776 (TPP_enzyme_N)	1	0.654
F007332	Y	353	PF13442 (Cytochrome_CBB3)	286	81.02	PF00083 (Sugar_tr)	10	2.833	PF02566 (OsmC)	4	1.133	PF13549 (ATP-grasp_5)	3	0.85	PF00871 (Acetate_kinase)	2	0.567
F105882	Y	100	PF04545 (Sigma70_r4)	81	81	PF06067 (DUF932)	3	3	PF03237 (Terminase_6N)	1	1
F105282	Y	100	PF13193 (AMP-binding_C)	81	81	PF04199 (Cyclase)	1	1	PF00665 (rve)	1	1	PF07927 (HicA_toxin)	1	1	PF00326 (Peptidase_S9)	1	1
F010711	Y	300	PF07238 (PilZ)	243	81	PF00589 (Phage_integrase)	3	1	PF13414 (TPR_11)	2	0.667	PF13620 (CarboxypepD_reg)	2	0.667	PF12900 (Pyridox_ox_2)	1	0.333
F072301	Y	121	PF00543 (P-II)	98	80.992	PF00909 (Ammonium_transp)	20	16.529	PF13622 (4HBT_3)	2	1.653
F072153	N	121	PF01695 (IstB_IS21)	98	80.992	PF00665 (rve)	5	4.132	PF02371 (Transposase_20)	1	0.826	PF13520 (AA_permease_2)	1	0.826	PF13689 (DUF4154)	1	0.826
F039445	Y	163	PF03161 (LAGLIDADG_2)	132	80.982	PF00961 (LAGLIDADG_1)	4	2.454
F067141	Y	126	PF01653 (DNA_ligase_aden)	102	80.952	PF03120 (DNA_ligase_OB)	11	8.73	PF14520 (HHH_5)	4	3.175	PF12826 (HHH_2)	2	1.587	PF00763 (THF_DHG_CYH)	2	1.587
F095988	Y	105	PF03167 (UDG)	85	80.952	PF02423 (OCD_Mu_crystall)	6	5.714	PF04542 (Sigma70_r2)	4	3.81	PF08281 (Sigma70_r4_2)	3	2.857	PF00378 (ECH_1)	2	1.905
F048907	Y	147	PF04127 (DFP)	119	80.952	PF01192 (RNA_pol_Rpb6)	5	3.401	PF08340 (DUF1732)	3	2.041	PF00625 (Guanylate_kin)	3	2.041	PF07485 (DUF1529)	1	0.68
F061728	Y	131	PF01967 (MoaC)	106	80.916	PF01464 (SLT)	13	9.924	PF01476 (LysM)	10	7.634
F087642	Y	110	PF02575 (YbaB_DNA_bd)	89	80.909	PF13662 (Toprim_4)	4	3.636	PF03259 (Robl_LC7)	4	3.636	PF02132 (RecR)	4	3.636	PF00025 (Arf)	2	1.818
F079549	Y	115	PF03934 (T2SSK)	93	80.87	PF11612 (T2SSJ)	11	9.565	PF12019 (GspH)	2	1.739	PF01694 (Rhomboid)	1	0.87	PF12833 (HTH_18)	1	0.87
F040203	Y	162	PF00535 (Glycos_transf_2)	131	80.864	PF09334 (tRNA-synt_1g)	3	1.852	PF05721 (PhyH)	2	1.235	PF13732 (DUF4162)	2	1.235	PF13231 (PMT_2)	1	0.617
F037957	N	167	PF13200 (DUF4015)	135	80.838	PF07813 (LTXXQ)	9	5.389	PF01427 (Peptidase_M15)	1	0.599	PF00561 (Abhydrolase_1)	1	0.599
F073925	Y	120	PF01740 (STAS)	97	80.833	PF08331 (QueG_DUF1730)	11	9.167	PF13484 (Fer4_16)	5	4.167	PF00081 (Sod_Fe_N)	1	0.833	PF00196 (GerE)	1	0.833
F009774	Y	313	PF09588 (YqaJ)	253	80.831	PF06147 (DUF968)	11	3.514	PF04404 (ERF)	7	2.236	PF03237 (Terminase_6N)	3	0.958	PF00589 (Phage_integrase)	1	0.319
F068002	Y	125	PF03576 (Peptidase_S58)	101	80.8	PF00072 (Response_reg)	10	8	PF04357 (TamB)	2	1.6	PF02954 (HTH_8)	2	1.6	PF08239 (SH3_3)	1	0.8
F068016	Y	125	PF06245 (DUF1015)	101	80.8	PF13519 (VWA_2)	8	6.4	PF00291 (PALP)	2	1.6	PF00106 (adh_short)	1	0.8	PF09084 (NMT1)	1	0.8
F046307	Y	151	PF02567 (PhzC-PhzF)	122	80.795	PF13777 (Obsolete Pfam Family)	10	6.623	PF09335 (SNARE_assoc)	7	4.636	PF13601 (HTH_34)	2	1.325	PF01255 (Prenyltransf)	2	1.325
F033613	Y	177	PF03747 (ADP_ribosyl_GH)	143	80.791	PF00313 (CSD)	19	10.734	PF02368 (Big_2)	1	0.565	PF00069 (Pkinase)	1	0.565
F025082	Y	203	PF01977 (UbiD)	164	80.788	PF03401 (TctC)	4	1.97	PF05199 (GMC_oxred_C)	4	1.97	PF04909 (Amidohydro_2)	1	0.493	PF01262 (AlaDh_PNT_C)	1	0.493
F063032	Y	130	PF02575 (YbaB_DNA_bd)	105	80.769	PF13662 (Toprim_4)	14	10.769	PF02132 (RecR)	5	3.846	PF02652 (Lactate_perm)	2	1.538	PF06808 (DctM)	1	0.769
F043575	Y	156	PF00528 (BPD_transp_1)	126	80.769	PF00990 (GGDEF)	14	8.974	PF13185 (GAF_2)	7	4.487	PF13487 (HD_5)	2	1.282	PF13426 (PAS_9)	2	1.282
F043530	Y	156	PF03308 (MeaB)	126	80.769	PF01470 (Peptidase_C15)	11	7.051	PF02310 (B12-binding)	2	1.282	PF13536 (EmrE)	1	0.641	PF13229 (Beta_helix)	1	0.641
F063194	Y	130	PF02561 (FliS)	105	80.769	PF16823 (tPilZ)	7	5.385	PF03646 (FlaG)	6	4.615	PF13507 (GATase_5)	3	2.308	PF00158 (Sigma54_activat)	2	1.538
F097867	Y	104	PF09084 (NMT1)	84	80.769	PF00106 (adh_short)	4	3.846	PF13561 (adh_short_C2)	3	2.885	PF07883 (Cupin_2)	1	0.962	PF01904 (DUF72)	1	0.962
F022696	Y	213	PF00459 (Inositol_P)	172	80.751	PF13419 (HAD_2)	12	5.634	PF12710 (HAD)	11	5.164	PF00271 (Helicase_C)	3	1.408	PF00106 (adh_short)	1	0.469
F040938	Y	161	PF01527 (HTH_Tnp_1)	130	80.745	PF00248 (Aldo_ket_red)	1	0.621	PF13701 (DDE_Tnp_1_4)	1	0.621	PF07592 (DDE_Tnp_ISAZ013)	1	0.621	PF02371 (Transposase_20)	1	0.621
F088579	Y	109	PF09969 (DUF2203)	88	80.734	PF00730 (HhH-GPD)	4	3.67	PF13419 (HAD_2)	4	3.67	PF05635 (23S_rRNA_IVP)	3	2.752	PF12804 (NTP_transf_3)	2	1.835
F081685	Y	114	PF00266 (Aminotran_5)	92	80.702	PF01592 (NifU_N)	4	3.509	PF13578 (Methyltransf_24)	4	3.509	PF00355 (Rieske)	1	0.877
F081457	Y	114	PF01695 (IstB_IS21)	92	80.702	PF08486 (SpoIID)	4	3.509	PF05036 (SPOR)	2	1.754	PF08327 (AHSA1)	1	0.877
F081681	Y	114	PF01208 (URO-D)	92	80.702	PF13519 (VWA_2)	3	2.632	PF04055 (Radical_SAM)	1	0.877	PF00005 (ABC_tran)	1	0.877	PF01578 (Cytochrom_C_asm)	1	0.877
F035951	Y	171	PF03928 (HbpS-like)	138	80.702	PF13620 (CarboxypepD_reg)	2	1.17	PF00581 (Rhodanese)	1	0.585
F025407	Y	202	PF04392 (ABC_sub_bind)	163	80.693	PF02371 (Transposase_20)	5	2.475	PF08240 (ADH_N)	2	0.99	PF03401 (TctC)	2	0.99	PF13602 (ADH_zinc_N_2)	2	0.99
F033897	Y	176	PF05137 (PilN)	142	80.682	PF11104 (PilM_2)	17	9.659	PF06305 (LapA_dom)	3	1.705	PF01977 (UbiD)	3	1.705	PF04350 (PilO)	3	1.705
F074244	Y	119	PF00590 (TP_methylase)	96	80.672	PF04386 (SspB)	2	1.681	PF00032 (Cytochrom_B_C)	1	0.84	PF10399 (UCR_Fe-S_N)	1	0.84	PF02167 (Cytochrom_C1)	1	0.84
F013690	Y	269	PF12732 (YtxH)	217	80.669	PF08207 (EFP_N)	11	4.089	PF00708 (Acylphosphatase)	7	2.602	PF09285 (Elong-fact-P_C)	5	1.859	PF02769 (AIRS_C)	1	0.372
F031799	Y	181	PF13401 (AAA_22)	146	80.663	PF13481 (AAA_25)	23	12.707	PF09299 (Mu-transpos_C)	2	1.105	PF01609 (DDE_Tnp_1)	1	0.552	PF03699 (UPF0182)	1	0.552
F069332	Y	124	PF00215 (OMPdecase)	100	80.645	PF00216 (Bac_DNA_binding)	17	13.71	PF03484 (B5)	1	0.806	PF01409 (tRNA-synt_2d)	1	0.806	PF00575 (S1)	1	0.806
F015006	Y	258	PF14341 (PilX_N)	208	80.62	PF07963 (N_methyl)	4	1.55	PF04338 (DUF481)	1	0.388	PF00326 (Peptidase_S9)	1	0.388	PF11376 (DUF3179)	1	0.388
F038788	Y	165	PF00155 (Aminotran_1_2)	133	80.606	PF09851 (SHOCT)	8	4.848	PF00456 (Transketolase_N)	5	3.03	PF00293 (NUDIX)	5	3.03	PF03988 (DUF347)	3	1.818
F059078	Y	134	PF13450 (NAD_binding_8)	108	80.597	PF01593 (Amino_oxidase)	15	11.194	PF01436 (NHL)	2	1.493	PF00535 (Glycos_transf_2)	1	0.746
F099598	Y	103	PF04417 (DUF501)	83	80.583	PF02541 (Ppx-GppA)	15	14.563	PF02803 (Thiolase_C)	1	0.971	PF00535 (Glycos_transf_2)	1	0.971	PF07690 (MFS_1)	1	0.971
F099732	Y	103	PF04402 (SIMPL)	83	80.583	PF03551 (PadR)	8	7.767	PF01061 (ABC2_membrane)	2	1.942	PF01844 (HNH)	2	1.942	PF00202 (Aminotran_3)	1	0.971
F090075	N	108	PF00072 (Response_reg)	87	80.556	PF00196 (GerE)	15	13.889	PF13487 (HD_5)	4	3.704	PF09359 (VTC)	1	0.926	PF02423 (OCD_Mu_crystall)	1	0.926
F090748	Y	108	PF07992 (Pyr_redox_2)	87	80.556	PF08713 (DNA_alkylation)	9	8.333	PF00248 (Aldo_ket_red)	1	0.926	PF03169 (OPT)	1	0.926	PF07690 (MFS_1)	1	0.926
F015161	Y	257	PF00762 (Ferrochelatase)	207	80.545	PF00180 (Iso_dh)	10	3.891	PF03320 (FBPase_glpX)	3	1.167	PF02254 (TrkA_N)	2	0.778	PF12706 (Lactamase_B_2)	2	0.778
F082450	Y	113	PF08281 (Sigma70_r4_2)	91	80.531	PF13649 (Methyltransf_25)	11	9.735	PF13535 (ATP-grasp_4)	5	4.425	PF08241 (Methyltransf_11)	2	1.77	PF12847 (Methyltransf_18)	1	0.885
F082469	Y	113	PF02151 (UVR)	91	80.531	PF02899 (Phage_int_SAM_1)	9	7.965	PF00654 (Voltage_CLC)	1	0.885	PF00535 (Glycos_transf_2)	1	0.885	PF14371 (DUF4412)	1	0.885
F044559	Y	154	PF02590 (SPOUT_MTase)	124	80.519	PF14534 (DUF4440)	8	5.195	PF00144 (Beta-lactamase)	5	3.247	PF04075 (F420H2_quin_red)	3	1.948	PF02572 (CobA_CobO_BtuR)	3	1.948
F076302	Y	118	PF04542 (Sigma70_r2)	95	80.508	PF08281 (Sigma70_r4_2)	2	1.695	PF05681 (Fumerase)	1	0.847	PF00941 (FAD_binding_5)	1	0.847	PF01850 (PIN)	1	0.847
F069736	Y	123	PF00154 (RecA)	99	80.488	PF02739 (5_3_exonuc_N)	4	3.252	PF00166 (Cpn10)	2	1.626	PF03796 (DnaB_C)	1	0.813
F022262	Y	215	PF14451 (Ub-Mut7C)	173	80.465	PF00144 (Beta-lactamase)	17	7.907	PF02265 (S1-P1_nuclease)	14	6.512	PF01927 (Mut7-C)	3	1.395	PF13561 (adh_short_C2)	1	0.465
F060463	N	133	PF01174 (SNO)	107	80.451	PF05690 (ThiG)	8	6.015	PF01680 (SOR_SNZ)	7	5.263	PF02190 (LON_substr_bdg)	2	1.504	PF00912 (Transgly)	1	0.752
F055761	Y	138	PF01012 (ETF)	111	80.435	PF01266 (DAO)	9	6.522	PF12831 (FAD_oxidored)	4	2.899	PF05187 (ETF_QO)	2	1.449	PF08240 (ADH_N)	2	1.449
F055758	Y	138	PF04403 (PqiA)	111	80.435	PF07617 (DUF1579)	4	2.899	PF08447 (PAS_3)	2	1.449	PF12796 (Ank_2)	1	0.725	PF13291 (ACT_4)	1	0.725
F101559	Y	102	PF07949 (YbbR)	82	80.392	PF02878 (PGM_PMM_I)	9	8.824	PF02683 (DsbD)	2	1.961	PF02880 (PGM_PMM_III)	2	1.961	PF00486 (Trans_reg_C)	1	0.98
F091667	Y	107	PF00126 (HTH_1)	86	80.374	PF12849 (PBP_like_2)	11	10.28	PF11138 (DUF2911)	2	1.869	PF12867 (DinB_2)	2	1.869	PF07250 (Glyoxal_oxid_N)	1	0.935
F092685	N	107	PF00196 (GerE)	86	80.374	PF02518 (HATPase_c)	9	8.411	PF00885 (DMRL_synthase)	1	0.935	PF08281 (Sigma70_r4_2)	1	0.935	PF13490 (zf-HC2)	1	0.935
F090351	N	107	PF00202 (Aminotran_3)	86	80.374	PF13393 (tRNA-synt_His)	5	4.673	PF12276 (DUF3617)	1	0.935	PF05988 (DUF899)	1	0.935	PF06574 (FAD_syn)	1	0.935
F091961	Y	107	PF01556 (DnaJ_C)	86	80.374	PF06945 (DUF1289)	3	2.804	PF07087 (DUF1353)	2	1.869	PF13640 (2OG-FeII_Oxy_3)	1	0.935	PF00565 (SNase)	1	0.935
F091408	Y	107	PF01520 (Amidase_3)	86	80.374	PF13520 (AA_permease_2)	2	1.869	PF02538 (Hydantoinase_B)	1	0.935
F083529	Y	112	PF04972 (BON)	90	80.357	PF11181 (YflT)	16	14.286	PF01656 (CbiA)	1	0.893	PF07685 (GATase_3)	1	0.893
F083860	Y	112	PF00082 (Peptidase_S8)	90	80.357	PF02729 (OTCace_N)	3	2.679	PF01865 (PhoU_div)	3	2.679	PF13487 (HD_5)	1	0.893	PF01061 (ABC2_membrane)	1	0.893
F077265	Y	117	PF01551 (Peptidase_M23)	94	80.342	PF13406 (SLT_2)	11	9.402	PF00437 (T2SSE)	2	1.709	PF01494 (FAD_binding_3)	1	0.855
F077608	Y	117	PF14805 (THDPS_N_2)	94	80.342	PF01546 (Peptidase_M20)	4	3.419	PF02911 (Formyl_trans_C)	1	0.855	PF00857 (Isochorismatase)	1	0.855	PF00132 (Hexapep)	1	0.855
F077767	Y	117	PF10686 (YAcAr)	94	80.342	PF00534 (Glycos_transf_1)	4	3.419	PF00464 (SHMT)	1	0.855	PF00574 (CLP_protease)	1	0.855
F016856	Y	244	PF02797 (Chal_sti_synt_C)	196	80.328	PF08545 (ACP_syn_III)	25	10.246	PF01663 (Phosphodiest)	10	4.098	PF00561 (Abhydrolase_1)	5	2.049	PF03144 (GTP_EFTU_D2)	4	1.639
F052475	Y	142	PF00535 (Glycos_transf_2)	114	80.282	PF02945 (Endonuclease_7)	7	4.93	PF01555 (N6_N4_Mtase)	1	0.704
F052802	Y	142	PF00378 (ECH_1)	114	80.282	PF03352 (Adenine_glyco)	5	3.521	PF08281 (Sigma70_r4_2)	2	1.408	PF07110 (EthD)	1	0.704	PF12146 (Hydrolase_4)	1	0.704
F048869	Y	147	PF00005 (ABC_tran)	118	80.272	PF02687 (FtsX)	12	8.163	PF00563 (EAL)	4	2.721	PF00072 (Response_reg)	2	1.361	PF08447 (PAS_3)	2	1.361
F045881	Y	152	PF07690 (MFS_1)	122	80.263	PF02567 (PhzC-PhzF)	8	5.263	PF00355 (Rieske)	6	3.947	PF07615 (Ykof)	2	1.316	PF06877 (RraB)	1	0.658
F045874	Y	152	PF00069 (Pkinase)	122	80.263	PF08308 (PEGA)	1	0.658	PF07690 (MFS_1)	1	0.658
F042828	Y	157	PF13291 (ACT_4)	126	80.255	PF13328 (HD_4)	16	10.191	PF01042 (Ribonuc_L-PSP)	1	0.637
F040312	Y	162	PF05201 (GlutR_N)	130	80.247	PF01379 (Porphobil_deam)	12	7.407	PF02602 (HEM4)	4	2.469	PF00202 (Aminotran_3)	2	1.235	PF03900 (Porphobil_deamC)	2	1.235
F033375	Y	177	PF13620 (CarboxypepD_reg)	142	80.226	PF02687 (FtsX)	4	2.26	PF07282 (OrfB_Zn_ribbon)	4	2.26	PF12704 (MacB_PCD)	4	2.26	PF00285 (Citrate_synt)	3	1.695
F011262	Y	293	PF03721 (UDPG_MGDP_dh_N)	235	80.205	PF16363 (GDP_Man_Dehyd)	11	3.754	PF13360 (PQQ_2)	9	3.072	PF02698 (DUF218)	2	0.683	PF01370 (Epimerase)	2	0.683
F102756	Y	101	PF04314 (PCuAC)	81	80.198	PF03466 (LysR_substrate)	17	16.832	PF00293 (NUDIX)	1	0.99	PF02826 (2-Hacid_dh_C)	1	0.99	PF00753 (Lactamase_B)	1	0.99
F103704	Y	101	PF13561 (adh_short_C2)	81	80.198	PF12680 (SnoaL_2)	6	5.941	PF00106 (adh_short)	4	3.96	PF12867 (DinB_2)	3	2.97	PF08546 (ApbA_C)	2	1.98
F102719	Y	101	PF03453 (MoeA_N)	81	80.198	PF03454 (MoeA_C)	5	4.95	PF12804 (NTP_transf_3)	4	3.96	PF04055 (Radical_SAM)	3	2.97	PF08281 (Sigma70_r4_2)	1	0.99
F103628	Y	101	PF04011 (LemA)	81	80.198	PF00078 (RVT_1)	3	2.97	PF00848 (Ring_hydroxyl_A)	2	1.98	PF00072 (Response_reg)	1	0.99
F094496	Y	106	PF04350 (PilO)	85	80.189	PF05137 (PilN)	18	16.981	PF11104 (PilM_2)	2	1.887	PF12728 (HTH_17)	1	0.943
F094172	N	106	PF13398 (Peptidase_M50B)	85	80.189	PF02517 (Rce1-like)	13	12.264	PF00701 (DHDPS)	1	0.943	PF01614 (IclR)	1	0.943
F093625	Y	106	PF08281 (Sigma70_r4_2)	85	80.189	PF00106 (adh_short)	7	6.604	PF09656 (PGPGW)	3	2.83	PF04542 (Sigma70_r2)	2	1.887	PF00037 (Fer4)	1	0.943
F093563	Y	106	PF02954 (HTH_8)	85	80.189	PF00487 (FA_desaturase)	1	0.943	PF13505 (OMP_b-brl)	1	0.943	PF03309 (Pan_kinase)	1	0.943	PF00158 (Sigma54_activat)	1	0.943
F078309	Y	116	PF00152 (tRNA-synt_2)	93	80.172	PF08207 (EFP_N)	4	3.448	PF04055 (Radical_SAM)	3	2.586	PF12544 (LAM_C)	2	1.724	PF09285 (Elong-fact-P_C)	2	1.724
F072374	Y	121	PF12322 (T4_baseplate)	97	80.165	PF06841 (Phage_T4_gp19)	8	6.612	PF08007 (JmjC_2)	5	4.132	PF16075 (DUF4815)	1	0.826	PF01501 (Glyco_transf_8)	1	0.826
F072726	N	121	PF07722 (Peptidase_C26)	97	80.165	PF03631 (Virul_fac_BrkB)	8	6.612	PF02518 (HATPase_c)	5	4.132	PF07332 (Phage_holin_3_6)	1	0.826
F066551	Y	126	PF13577 (SnoaL_4)	101	80.159	PF00072 (Response_reg)	5	3.968	PF00196 (GerE)	4	3.175	PF01259 (SAICAR_synt)	1	0.794	PF07883 (Cupin_2)	1	0.794
F053434	Y	141	PF03544 (TonB_C)	113	80.142	PF13620 (CarboxypepD_reg)	6	4.255	PF02698 (DUF218)	3	2.128	PF00588 (SpoU_methylase)	2	1.418	PF01872 (RibD_C)	2	1.418
F050019	N	146	PF03237 (Terminase_6N)	117	80.137	PF04860 (Phage_portal)	10	6.849	PF01555 (N6_N4_Mtase)	2	1.37	PF01464 (SLT)	1	0.685
F046602	Y	151	PF00571 (CBS)	121	80.132	PF01979 (Amidohydro_1)	17	11.258	PF01042 (Ribonuc_L-PSP)	2	1.325	PF13508 (Acetyltransf_7)	2	1.325	PF02021 (UPF0102)	1	0.662
F043191	Y	156	PF02467 (Whib)	125	80.128	PF00266 (Aminotran_5)	6	3.846	PF02585 (PIG-L)	3	1.923	PF02673 (BacA)	2	1.282	PF00196 (GerE)	2	1.282
F035730	Y	171	PF02609 (Exonuc_VII_S)	137	80.117	PF02219 (MTHFR)	12	7.018	PF02574 (S-methyl_trans)	8	4.678	PF07883 (Cupin_2)	1	0.585	PF01804 (Penicil_amidase)	1	0.585
F033989	Y	176	PF00920 (ILVD_EDD)	141	80.114	PF00883 (Peptidase_M17)	4	2.273	PF02913 (FAD-oxidase_C)	1	0.568	PF08029 (HisG_C)	1	0.568	PF03069 (FmdA_AmdA)	1	0.568
F026843	Y	196	PF03918 (CcmH)	157	80.102	PF16327 (CcmF_C)	24	12.245	PF13240 (zinc_ribbon_2)	1	0.51	PF00005 (ABC_tran)	1	0.51	PF10592 (AIPR)	1	0.51
F017568	Y	240	PF05137 (PilN)	192	80	PF11104 (PilM_2)	41	17.083	PF12728 (HTH_17)	3	1.25	PF00364 (Biotin_lipoyl)	1	0.417	PF04350 (PilO)	1	0.417
F095016	Y	105	PF03918 (CcmH)	84	80	PF16327 (CcmF_C)	15	14.286	PF03100 (CcmE)	2	1.905	PF01578 (Cytochrom_C_asm)	2	1.905
F080440	Y	115	PF03948 (Ribosomal_L9_C)	92	80	PF01281 (Ribosomal_L9_N)	15	13.043	PF13489 (Methyltransf_23)	3	2.609	PF00106 (adh_short)	1	0.87	PF09991 (DUF2232)	1	0.87
F027128	Y	195	PF01592 (NifU_N)	156	80	PF01521 (Fe-S_biosyn)	20	10.256	PF07743 (HSCB_C)	7	3.59	PF00266 (Aminotran_5)	3	1.538	PF00012 (HSP70)	3	1.538
F087728	N	110	PF08734 (GYD)	88	80	PF04227 (Indigoidine_A)	11	10	PF00294 (PfkB)	2	1.818	PF02754 (CCG)	2	1.818	PF02844 (GARS_N)	1	0.909
F104906	Y	100	PF05343 (Peptidase_M42)	80	80	PF02142 (MGS)	8	8	PF11028 (DUF2723)	3	3
F104793	Y	100	PF02900 (LigB)	80	80	PF01580 (FtsK_SpoIIIE)	4	4	PF13727 (CoA_binding_3)	1	1	PF09397 (FtsK_gamma)	1	1	PF13491 (FtsK_4TM)	1	1
F079916	Y	115	PF07755 (DUF1611)	92	80	PF13378 (MR_MLE_C)	4	3.478	PF07690 (MFS_1)	2	1.739	PF00884 (Sulfatase)	1	0.87
F087007	Y	110	PF06745 (ATPase)	88	80	PF00072 (Response_reg)	3	2.727	PF13545 (HTH_Crp_2)	2	1.818	PF01590 (GAF)	2	1.818	PF02954 (HTH_8)	1	0.909
F086760	Y	110	PF05378 (Hydant_A_N)	88	80	PF04392 (ABC_sub_bind)	3	2.727	PF09084 (NMT1)	1	0.909	PF07883 (Cupin_2)	1	0.909	PF01977 (UbiD)	1	0.909
F022275	Y	215	PF13442 (Cytochrome_CBB3)	172	80	PF02265 (S1-P1_nuclease)	5	2.326	PF01594 (AI-2E_transport)	5	2.326	PF03486 (HI0933_like)	4	1.86	PF00085 (Thioredoxin)	4	1.86
F044118	Y	155	PF12969 (DUF3857)	124	80	PF02416 (TatA_B_E)	2	1.29	PF00902 (TatC)	1	0.645	PF16881 (LIAS_N)	1	0.645	PF10282 (Lactonase)	1	0.645
F002189	Y	585	PF01202 (SKI)	468	80	PF01381 (HTH_3)	6	1.026	PF01292 (Ni_hydr_CYTB)	4	0.684	PF00486 (Trans_reg_C)	2	0.342	PF00005 (ABC_tran)	2	0.342
F079650	Y	115	PF01712 (dNK)	92	80	PF13242 (Hydrolase_like)	1	0.87	PF03407 (Nucleotid_trans)	1	0.87	PF07693 (KAP_NTPase)	1	0.87
F079844	Y	115	PF02633 (Creatininase)	92	80	PF01588 (tRNA_bind)	1	0.87	PF04551 (GcpE)	1	0.87
F073901	Y	120	PF00072 (Response_reg)	96	80	PF03976 (PPK2)	1	0.833	PF01270 (Glyco_hydro_8)	1	0.833	PF01066 (CDP-OH_P_transf)	1	0.833
F010421	Y	304	PF02142 (MGS)	243	79.934	PF09900 (DUF2127)	10	3.289	PF14559 (TPR_19)	5	1.645	PF08544 (GHMP_kinases_C)	2	0.658	PF01797 (Y1_Tnp)	1	0.329
F015522	Y	254	PF01244 (Peptidase_M19)	203	79.921	PF02245 (Pur_DNA_glyco)	35	13.78	PF12872 (OST-HTH)	2	0.787	PF13510 (Fer2_4)	1	0.394	PF01103 (Omp85)	1	0.394
F009785	Y	313	PF05137 (PilN)	250	79.872	PF11104 (PilM_2)	50	15.974	PF12728 (HTH_17)	5	1.597	PF12697 (Abhydrolase_6)	1	0.319	PF04366 (Ysc84)	1	0.319
F009782	Y	313	PF00005 (ABC_tran)	250	79.872	PF12730 (ABC2_membrane_4)	1	0.319	PF16640 (Big_3_5)	1	0.319	PF03176 (MMPL)	1	0.319	PF00589 (Phage_integrase)	1	0.319
F058862	Y	134	PF02130 (YbeY)	107	79.851	PF01595 (CNNM)	14	10.448	PF03471 (CorC_HlyC)	4	2.985	PF02954 (HTH_8)	2	1.493	PF07650 (KH_2)	2	1.493
F058915	Y	134	PF13385 (Laminin_G_3)	107	79.851	PF03382 (DUF285)	10	7.463	PF00534 (Glycos_transf_1)	1	0.746	PF00574 (CLP_protease)	1	0.746
F059090	Y	134	PF00384 (Molybdopterin)	107	79.851	PF13510 (Fer2_4)	8	5.97	PF04879 (Molybdop_Fe4S4)	7	5.224	PF00581 (Rhodanese)	2	1.493	PF10588 (NADH-G_4Fe-4S_3)	2	1.493
F058852	Y	134	PF01242 (PTPS)	107	79.851	PF01593 (Amino_oxidase)	6	4.478	PF08241 (Methyltransf_11)	2	1.493	PF07883 (Cupin_2)	2	1.493	PF00202 (Aminotran_3)	1	0.746
F059146	Y	134	PF12850 (Metallophos_2)	107	79.851	PF07477 (Glyco_hydro_67C)	1	0.746	PF08818 (DUF1801)	1	0.746	PF02321 (OEP)	1	0.746	PF02472 (ExbD)	1	0.746
F063398	N	129	PF03641 (Lysine_decarbox)	103	79.845	PF00210 (Ferritin)	13	10.078	PF04972 (BON)	3	2.326	PF01699 (Na_Ca_ex)	2	1.55	PF08238 (Sel1)	2	1.55
F064150	Y	129	PF01979 (Amidohydro_1)	103	79.845	PF13478 (XdhC_C)	7	5.426	PF00805 (Pentapeptide)	1	0.775
F063900	Y	129	PF04909 (Amidohydro_2)	103	79.845	PF13532 (2OG-FeII_Oxy_2)	2	1.55	PF14597 (Lactamase_B_5)	2	1.55	PF09084 (NMT1)	1	0.775	PF04392 (ABC_sub_bind)	1	0.775
F064061	Y	129	PF03916 (NrfD)	103	79.845	PF13247 (Fer4_11)	2	1.55	PF01568 (Molydop_binding)	2	1.55	PF02803 (Thiolase_C)	1	0.775	PF00939 (Na_sulph_symp)	1	0.775
F068793	Y	124	PF01553 (Acyltransferase)	99	79.839	PF02739 (5_3_exonuc_N)	14	11.29	PF00850 (Hist_deacetyl)	6	4.839	PF07730 (HisKA_3)	1	0.806	PF03950 (tRNA-synt_1c_C)	1	0.806
F016988	Y	243	PF01245 (Ribosomal_L19)	194	79.835	PF01746 (tRNA_m1G_MT)	17	6.996	PF00226 (DnaJ)	9	3.704	PF05239 (PRC)	5	2.058	PF00886 (Ribosomal_S16)	2	0.823
F081142	Y	114	PF03449 (GreA_GreB_N)	91	79.825	PF00501 (AMP-binding)	19	16.667	PF10415 (FumaraseC_C)	1	0.877	PF01545 (Cation_efflux)	1	0.877	PF13183 (Fer4_8)	1	0.877
F088115	Y	109	PF10412 (TrwB_AAD_bind)	87	79.817	PF00437 (T2SSE)	12	11.009	PF07996 (T4SS)	1	0.917	PF03524 (CagX)	1	0.917	PF04335 (VirB8)	1	0.917
F088443	Y	109	PF04029 (2-ph_phosp)	87	79.817	PF02786 (CPSase_L_D2)	9	8.257	PF02785 (Biotin_carb_C)	8	7.339	PF00364 (Biotin_lipoyl)	2	1.835	PF01321 (Creatinase_N)	1	0.917
F088150	Y	109	PF13358 (DDE_3)	87	79.817	PF02410 (RsfS)	1	0.917	PF08386 (Abhydrolase_4)	1	0.917	PF13360 (PQQ_2)	1	0.917	PF07676 (PD40)	1	0.917
F097642	N	104	PF03734 (YkuD)	83	79.808	PF12697 (Abhydrolase_6)	2	1.923	PF16363 (GDP_Man_Dehyd)	1	0.962	PF13683 (rve_3)	1	0.962	PF00561 (Abhydrolase_1)	1	0.962
F035052	Y	173	PF02777 (Sod_Fe_C)	138	79.769	PF02660 (G3P_acyltransf)	5	2.89	PF00081 (Sod_Fe_N)	4	2.312	PF13473 (Cupredoxin_1)	3	1.734	PF02649 (GCHY-1)	2	1.156
F042483	Y	158	PF13654 (AAA_32)	126	79.747	PF03551 (PadR)	4	2.532	PF00106 (adh_short)	1	0.633	PF01594 (AI-2E_transport)	1	0.633	PF13091 (PLDc_2)	1	0.633
F045292	Y	153	PF07681 (DoxX)	122	79.739	PF02735 (Ku)	6	3.922	PF02401 (LYTB)	4	2.614	PF01738 (DLH)	4	2.614	PF07883 (Cupin_2)	3	1.961
F056049	Y	138	PF04226 (Transgly_assoc)	110	79.71	PF07244 (POTRA)	20	14.493	PF04357 (TamB)	1	0.725	PF00857 (Isochorismatase)	1	0.725	PF13627 (LPAM_2)	1	0.725
F060098	Y	133	PF14334 (DUF4390)	106	79.699	PF01189 (Methyltr_RsmB-F)	23	17.293	PF02911 (Formyl_trans_C)	3	2.256	PF01327 (Pep_deformylase)	1	0.752
F014019	Y	266	PF03420 (Peptidase_S77)	212	79.699	PF11450 (DUF3008)	5	1.88	PF07230 (Portal_Gp20)	3	1.128	PF01467 (CTP_transf_like)	2	0.752	PF00294 (PfkB)	1	0.376
F060413	Y	133	PF01063 (Aminotran_4)	106	79.699	PF00072 (Response_reg)	1	0.752	PF02604 (PhdYeFM_antitox)	1	0.752	PF13231 (PMT_2)	1	0.752	PF04552 (Sigma54_DBD)	1	0.752
F026655	Y	197	PF00005 (ABC_tran)	157	79.695	PF08402 (TOBE_2)	30	15.228	PF09339 (HTH_IclR)	1	0.508	PF00149 (Metallophos)	1	0.508	PF13343 (SBP_bac_6)	1	0.508
F065243	N	128	PF11351 (GTA_holin_3TM)	102	79.688	PF00959 (Phage_lysozyme)	6	4.688	PF12684 (DUF3799)	3	2.344	PF05869 (Dam)	1	0.781
F064611	Y	128	PF01207 (Dus)	102	79.688	PF13419 (HAD_2)	1	0.781	PF02801 (Ketoacyl-synt_C)	1	0.781	PF07927 (HicA_toxin)	1	0.781
F069949	Y	123	PF00171 (Aldedh)	98	79.675	PF00202 (Aminotran_3)	9	7.317	PF01337 (Barstar)	2	1.626	PF04168 (Alpha-E)	1	0.813	PF01728 (FtsJ)	1	0.813
F033380	Y	177	PF03471 (CorC_HlyC)	141	79.661	PF02130 (YbeY)	21	11.864	PF01966 (HD)	6	3.39	PF07698 (7TM-7TMR_HD)	3	1.695	PF02562 (PhoH)	2	1.13
F076467	Y	118	PF00486 (Trans_reg_C)	94	79.661	PF01979 (Amidohydro_1)	11	9.322	PF00072 (Response_reg)	2	1.695	PF02518 (HATPase_c)	2	1.695	PF00672 (HAMP)	1	0.847
F076325	Y	118	PF08281 (Sigma70_r4_2)	94	79.661	PF13490 (zf-HC2)	6	5.085	PF00999 (Na_H_Exchanger)	1	0.847	PF13673 (Acetyltransf_10)	1	0.847	PF16901 (DAO_C)	1	0.847
F076376	Y	118	PF02580 (Tyr_Deacylase)	94	79.661	PF06941 (NT5C)	5	4.237	PF03551 (PadR)	3	2.542	PF00829 (Ribosomal_L21p)	3	2.542	PF03466 (LysR_substrate)	2	1.695
F075848	Y	118	PF01761 (DHQ_synthase)	94	79.661	PF00246 (Peptidase_M14)	1	0.847	PF01545 (Cation_efflux)	1	0.847
F040321	Y	162	PF00535 (Glycos_transf_2)	129	79.63	PF13506 (Glyco_transf_21)	8	4.938	PF13365 (Trypsin_2)	6	3.704	PF13641 (Glyco_tranf_2_3)	3	1.852	PF02709 (Glyco_transf_7C)	2	1.235
F040124	Y	162	PF01476 (LysM)	129	79.63	PF13560 (HTH_31)	2	1.235	PF02590 (SPOUT_MTase)	1	0.617	PF01243 (Putative_PNPOx)	1	0.617	PF00111 (Fer2)	1	0.617
F099649	Y	103	PF13413 (HTH_25)	82	79.612	PF00994 (MoCF_biosynth)	6	5.825	PF13464 (DUF4115)	4	3.883	PF00154 (RecA)	3	2.913	PF02834 (LigT_PEase)	3	2.913
F098587	N	103	PF02374 (ArsA_ATPase)	82	79.612	PF13722 (CstA_5TM)	2	1.942
F049247	Y	147	PF00590 (TP_methylase)	117	79.592	PF13709 (DUF4159)	26	17.687	PF02796 (HTH_7)	2	1.361
F026963	Y	196	PF02397 (Bac_transf)	156	79.592	PF13727 (CoA_binding_3)	30	15.306	PF02706 (Wzz)	6	3.061	PF10531 (SLBB)	3	1.531
F006075	Y	382	PF01883 (FeS_assembly_P)	304	79.581	PF03576 (Peptidase_S58)	24	6.283	PF00202 (Aminotran_3)	3	0.785	PF02954 (HTH_8)	3	0.785	PF04551 (GcpE)	2	0.524
F065605	Y	127	PF00692 (dUTPase)	101	79.528	PF13511 (DUF4124)	13	10.236	PF00156 (Pribosyltran)	5	3.937	PF00067 (p450)	3	2.362	PF03372 (Exo_endo_phos)	3	2.362
F066228	Y	127	PF14622 (Ribonucleas_3_3)	101	79.528	PF00717 (Peptidase_S24)	10	7.874	PF10502 (Peptidase_S26)	5	3.937	PF05170 (AsmA)	3	2.362	PF13502 (AsmA_2)	1	0.787
F066042	Y	127	PF01416 (PseudoU_synth_1)	101	79.528	PF01196 (Ribosomal_L17)	6	4.724	PF08044 (DUF1707)	2	1.575	PF03118 (RNA_pol_A_CTD)	2	1.575	PF01654 (Cyt_bd_oxida_I)	1	0.787
F065952	Y	127	PF01098 (FTSW_RODA_SPOVE)	101	79.528	PF00905 (Transpeptidase)	3	2.362	PF03717 (PBP_dimer)	1	0.787	PF04085 (MreC)	1	0.787	PF01244 (Peptidase_M19)	1	0.787
F066074	Y	127	PF01478 (Peptidase_A24)	101	79.528	PF04964 (Flp_Fap)	2	1.575	PF08240 (ADH_N)	2	1.575	PF16976 (RcpC)	1	0.787	PF13629 (T2SS-T3SS_pil_N)	1	0.787
F024412	Y	205	PF02575 (YbaB_DNA_bd)	163	79.512	PF00587 (tRNA-synt_2b)	23	11.22	PF13548 (DUF4126)	5	2.439	PF02403 (Seryl_tRNA_N)	4	1.951	PF11013 (DUF2851)	1	0.488
F070760	Y	122	PF04314 (PCuAC)	97	79.508	PF00892 (EamA)	8	6.557	PF03466 (LysR_substrate)	6	4.918	PF12146 (Hydrolase_4)	4	3.279	PF01497 (Peripla_BP_2)	1	0.82
F005615	Y	395	PF03965 (Penicillinase_R)	314	79.494	PF05569 (Peptidase_M56)	6	1.519	PF00719 (Pyrophosphatase)	5	1.266	PF00106 (adh_short)	4	1.013	PF03551 (PadR)	2	0.506
F084061	Y	112	PF01978 (TrmB)	89	79.464	PF00561 (Abhydrolase_1)	9	8.036	PF00440 (TetR_N)	6	5.357	PF00246 (Peptidase_M14)	2	1.786	PF13500 (AAA_26)	1	0.893
F083907	Y	112	PF08281 (Sigma70_r4_2)	89	79.464	PF00484 (Pro_CA)	8	7.143	PF07681 (DoxX)	8	7.143	PF08482 (HrpB_C)	6	5.357	PF01431 (Peptidase_M13)	1	0.893
F084624	N	112	PF00857 (Isochorismatase)	89	79.464	PF06441 (EHN)	4	3.571	PF13561 (adh_short_C2)	4	3.571	PF00561 (Abhydrolase_1)	2	1.786	PF00501 (AMP-binding)	1	0.893
F050028	Y	146	PF01041 (DegT_DnrJ_EryC1)	116	79.452	PF00158 (Sigma54_activat)	3	2.055	PF01636 (APH)	2	1.37	PF13727 (CoA_binding_3)	1	0.685	PF13701 (DDE_Tnp_1_4)	1	0.685
F092538	Y	107	PF07681 (DoxX)	85	79.439	PF02452 (PemK_toxin)	7	6.542	PF16113 (ECH_2)	5	4.673	PF00486 (Trans_reg_C)	1	0.935	PF00378 (ECH_1)	1	0.935
F091676	Y	107	PF03054 (tRNA_Me_trans)	85	79.439	PF07238 (PilZ)	4	3.738	PF09837 (DUF2064)	2	1.869	PF01978 (TrmB)	1	0.935	PF00266 (Aminotran_5)	1	0.935
F012300	Y	282	PF04138 (GtrA)	224	79.433	PF00202 (Aminotran_3)	10	3.546	PF14310 (Fn3-like)	5	1.773	PF13602 (ADH_zinc_N_2)	4	1.418	PF00107 (ADH_zinc_N)	3	1.064
F102012	Y	102	PF01135 (PCMT)	81	79.412	PF08448 (PAS_4)	11	10.784	PF00672 (HAMP)	2	1.961	PF01904 (DUF72)	1	0.98	PF13188 (PAS_8)	1	0.98
F100507	Y	102	PF01551 (Peptidase_M23)	81	79.412	PF00072 (Response_reg)	9	8.824	PF06745 (ATPase)	4	3.922	PF07689 (KaiB)	2	1.961	PF03652 (RuvX)	1	0.98
F057708	Y	136	PF00263 (Secretin)	108	79.412	PF03958 (Secretin_N)	11	8.088	PF11741 (AMIN)	5	3.676	PF04350 (PilO)	4	2.941	PF05137 (PilN)	2	1.471
F024837	Y	204	PF00196 (GerE)	162	79.412	PF02627 (CMD)	14	6.863	PF13374 (TPR_10)	4	1.961	PF07721 (TPR_4)	4	1.961	PF06897 (DUF1269)	3	1.471
F101063	Y	102	PF01612 (DNA_pol_A_exo1)	81	79.412	PF01555 (N6_N4_Mtase)	7	6.863	PF00145 (DNA_methylase)	1	0.98	PF13245 (AAA_19)	1	0.98	PF00476 (DNA_pol_A)	1	0.98
F101286	Y	102	PF01329 (Pterin_4a)	81	79.412	PF01370 (Epimerase)	2	1.961	PF13847 (Methyltransf_31)	1	0.98	PF00440 (TetR_N)	1	0.98	PF13560 (HTH_31)	1	0.98
F061892	Y	131	PF02472 (ExbD)	104	79.389	PF01618 (MotA_ExbB)	12	9.16	PF00919 (UPF0004)	3	2.29	PF04055 (Radical_SAM)	3	2.29	PF07485 (DUF1529)	2	1.527
F067161	Y	126	PF04612 (T2SSM)	100	79.365	PF01203 (T2SSN)	19	15.079	PF08843 (AbiEii)	1	0.794	PF12693 (GspL_C)	1	0.794	PF13601 (HTH_34)	1	0.794
F066467	N	126	PF05683 (Fumerase_C)	100	79.365	PF13540 (RCC1_2)	5	3.968	PF08482 (HrpB_C)	2	1.587	PF00795 (CN_hydrolase)	1	0.794	PF00392 (GntR)	1	0.794
F017231	Y	242	PF04011 (LemA)	192	79.339	PF01202 (SKI)	17	7.025	PF00848 (Ring_hydroxyl_A)	10	4.132	PF00171 (Aldedh)	7	2.893	PF03938 (OmpH)	2	0.826
F013995	Y	266	PF00202 (Aminotran_3)	211	79.323	PF08471 (Ribonuc_red_2_N)	6	2.256	PF12637 (TSCPD)	3	1.128	PF00486 (Trans_reg_C)	2	0.752	PF12229 (PG_binding_4)	2	0.752
F050727	Y	145	PF01052 (FliMN_C)	115	79.31	PF02154 (FliM)	18	12.414	PF03748 (FliL)	8	5.517	PF02518 (HATPase_c)	2	1.379	PF00486 (Trans_reg_C)	1	0.69
F086068	Y	111	PF01042 (Ribonuc_L-PSP)	88	79.279	PF09723 (Zn-ribbon_8)	5	4.505	PF00106 (adh_short)	4	3.604	PF01810 (LysE)	3	2.703	PF13291 (ACT_4)	1	0.901
F027816	N	193	PF00574 (CLP_protease)	153	79.275	PF13759 (2OG-FeII_Oxy_5)	5	2.591	PF13673 (Acetyltransf_10)	4	2.073	PF03237 (Terminase_6N)	3	1.554	PF00583 (Acetyltransf_1)	3	1.554
F039266	Y	164	PF01883 (FeS_assembly_P)	130	79.268	PF03576 (Peptidase_S58)	9	5.488	PF00171 (Aldedh)	1	0.61	PF05985 (EutC)	1	0.61	PF06751 (EutB)	1	0.61
F058481	Y	135	PF00486 (Trans_reg_C)	107	79.259	PF02803 (Thiolase_C)	17	12.593	PF14013 (MT0933_antitox)	1	0.741	PF13185 (GAF_2)	1	0.741	PF05746 (DALR_1)	1	0.741
F092812	Y	106	PF03401 (TctC)	84	79.245	PF00152 (tRNA-synt_2)	8	7.547	PF11794 (HpaB_N)	1	0.943	PF00043 (GST_C)	1	0.943	PF13416 (SBP_bac_8)	1	0.943
F093717	Y	106	PF01832 (Glucosaminidase)	84	79.245	PF10263 (SprT-like)	7	6.604	PF13759 (2OG-FeII_Oxy_5)	7	6.604	PF09293 (RNaseH_C)	3	2.83	PF13640 (2OG-FeII_Oxy_3)	1	0.943
F093377	N	106	PF08774 (VRR_NUC)	84	79.245	PF13481 (AAA_25)	4	3.774	PF10991 (DUF2815)	2	1.887	PF00271 (Helicase_C)	1	0.943
F062510	Y	130	PF01471 (PG_binding_1)	103	79.231	PF13401 (AAA_22)	17	13.077	PF00496 (SBP_bac_5)	5	3.846	PF00578 (AhpC-TSA)	2	1.538	PF00501 (AMP-binding)	1	0.769
F063099	Y	130	PF07883 (Cupin_2)	103	79.231	PF11376 (DUF3179)	8	6.154	PF07681 (DoxX)	1	0.769	PF00174 (Oxidored_molyb)	1	0.769	PF13602 (ADH_zinc_N_2)	1	0.769
F024124	Y	207	PF02195 (ParBc)	164	79.227	PF01507 (PAPS_reduct)	10	4.831	PF00383 (dCMP_cyt_deam_1)	7	3.382	PF02592 (Vut_1)	2	0.966	PF00085 (Thioredoxin)	2	0.966
F102611	N	101	PF00218 (IGPS)	80	79.208	PF00591 (Glycos_transf_3)	15	14.851	PF00117 (GATase)	3	2.97	PF02885 (Glycos_trans_3N)	1	0.99	PF00425 (Chorismate_bind)	1	0.99
F102951	Y	101	PF00005 (ABC_tran)	80	79.208	PF00950 (ABC-3)	9	8.911	PF01297 (ZnuA)	3	2.97	PF13304 (AAA_21)	2	1.98
F104096	Y	101	PF01259 (SAICAR_synt)	80	79.208	PF13507 (GATase_5)	8	7.921	PF02700 (PurS)	5	4.95	PF10397 (ADSL_C)	3	2.97	PF00586 (AIRS)	2	1.98
F102995	Y	101	PF12327 (FtsZ_C)	80	79.208	PF08478 (POTRA_1)	1	0.99	PF10555 (MraY_sig1)	1	0.99	PF05635 (23S_rRNA_IVP)	1	0.99	PF14450 (FtsA)	1	0.99
F010861	Y	298	PF02602 (HEM4)	236	79.195	PF00490 (ALAD)	42	14.094	PF00202 (Aminotran_3)	9	3.02	PF14235 (DUF4337)	3	1.007	PF01379 (Porphobil_deam)	1	0.336
F047661	Y	149	PF06199 (Phage_tail_2)	118	79.195	PF01510 (Amidase_2)	6	4.027	PF06791 (TMP_2)	4	2.685	PF08774 (VRR_NUC)	1	0.671	PF05065 (Phage_capsid)	1	0.671
F034875	Y	173	PF00534 (Glycos_transf_1)	137	79.191	PF13579 (Glyco_trans_4_4)	7	4.046	PF13439 (Glyco_transf_4)	2	1.156	PF04471 (Mrr_cat)	1	0.578	PF07715 (Plug)	1	0.578
F035126	Y	173	PF01979 (Amidohydro_1)	137	79.191	PF09832 (DUF2059)	3	1.734	PF13147 (Obsolete Pfam Family)	2	1.156	PF13517 (FG-GAP_3)	1	0.578	PF00005 (ABC_tran)	1	0.578
F026669	Y	197	PF07238 (PilZ)	156	79.188	PF00581 (Rhodanese)	28	14.213	PF02737 (3HCDH_N)	7	3.553	PF01402 (RHH_1)	1	0.508	PF13177 (DNA_pol3_delta2)	1	0.508
F073206	N	120	PF01668 (SmpB)	95	79.167	PF13460 (NAD_binding_10)	12	10	PF08282 (Hydrolase_3)	4	3.333	PF00589 (Phage_integrase)	2	1.667	PF14659 (Phage_int_SAM_3)	1	0.833
F022067	Y	216	PF01925 (TauE)	171	79.167	PF01583 (APS_kinase)	18	8.333	PF01747 (ATP-sulfurylase)	12	5.556	PF14306 (PUA_2)	3	1.389	PF00491 (Arginase)	1	0.463
F073300	Y	120	PF02911 (Formyl_trans_C)	95	79.167	PF01327 (Pep_deformylase)	8	6.667	PF01264 (Chorismate_synt)	5	4.167	PF07732 (Cu-oxidase_3)	1	0.833	PF07690 (MFS_1)	1	0.833
F037445	Y	168	PF01061 (ABC2_membrane)	133	79.167	PF00005 (ABC_tran)	9	5.357	PF00300 (His_Phos_1)	4	2.381	PF00285 (Citrate_synt)	2	1.19	PF00294 (PfkB)	1	0.595
F050826	N	144	PF01392 (Fz)	114	79.167	PF03638 (TCR)	1	0.694	PF14307 (Glyco_tran_WbsX)	1	0.694
F051142	Y	144	PF13385 (Laminin_G_3)	114	79.167	PF07460 (NUMOD3)	1	0.694
F080358	Y	115	PF02590 (SPOUT_MTase)	91	79.13	PF02572 (CobA_CobO_BtuR)	8	6.957	PF08592 (Anthrone_oxy)	2	1.739	PF08245 (Mur_ligase_M)	1	0.87	PF03099 (BPL_LplA_LipB)	1	0.87
F080377	Y	115	PF05036 (SPOR)	91	79.13	PF06035 (Peptidase_C93)	1	0.87	PF13701 (DDE_Tnp_1_4)	1	0.87	PF09424 (YqeY)	1	0.87	PF09361 (Phasin_2)	1	0.87
F002903	Y	522	PF14805 (THDPS_N_2)	413	79.119	PF13419 (HAD_2)	15	2.874	PF12787 (EcsC)	11	2.107	PF00753 (Lactamase_B)	9	1.724	PF04014 (MazE_antitoxin)	6	1.149
F042435	Y	158	PF01425 (Amidase)	125	79.114	PF04909 (Amidohydro_2)	9	5.696	PF13586 (DDE_Tnp_1_2)	1	0.633	PF03746 (LamB_YcsF)	1	0.633	PF00355 (Rieske)	1	0.633
F042500	Y	158	PF10103 (Zincin_2)	125	79.114	PF00583 (Acetyltransf_1)	6	3.797	PF06723 (MreB_Mbl)	4	2.532	PF02391 (MoaE)	2	1.266	PF13649 (Methyltransf_25)	2	1.266
F059409	Y	134	PF00795 (CN_hydrolase)	106	79.104	PF01523 (PmbA_TldD)	22	16.418	PF13502 (AsmA_2)	2	1.493	PF01497 (Peripla_BP_2)	1	0.746	PF00498 (FHA)	1	0.746
F059480	Y	134	PF07726 (AAA_3)	106	79.104	PF01078 (Mg_chelatase)	10	7.463	PF01882 (DUF58)	3	2.239	PF01944 (SpoIIM)	2	1.493	PF01259 (SAICAR_synt)	1	0.746
F087358	Y	110	PF12732 (YtxH)	87	79.091	PF09537 (DUF2383)	16	14.545	PF01894 (UPF0047)	1	0.909	PF03484 (B5)	1	0.909	PF07642 (BBP2)	1	0.909
F008666	Y	330	PF00119 (ATP-synt_A)	261	79.091	PF00137 (ATP-synt_C)	31	9.394	PF03130 (HEAT_PBS)	4	1.212	PF07238 (PilZ)	2	0.606	PF02627 (CMD)	1	0.303
F087502	Y	110	PF16901 (DAO_C)	87	79.091	PF03279 (Lip_A_acyltrans)	4	3.636	PF00677 (Lum_binding)	1	0.909	PF07615 (Ykof)	1	0.909	PF02321 (OEP)	1	0.909
F045280	Y	153	PF05137 (PilN)	121	79.085	PF11104 (PilM_2)	18	11.765	PF12728 (HTH_17)	5	3.268	PF03435 (Sacchrp_dh_NADP)	2	1.307	PF16653 (Sacchrp_dh_C)	1	0.654
F048205	Y	148	PF00490 (ALAD)	117	79.054	PF00230 (MIP)	13	8.784	PF02801 (Ketoacyl-synt_C)	9	6.081	PF08241 (Methyltransf_11)	3	2.027	PF03364 (Polyketide_cyc)	2	1.351
F048458	Y	148	PF00067 (p450)	117	79.054	PF13191 (AAA_16)	1	0.676	PF13748 (ABC_membrane_3)	1	0.676	PF07690 (MFS_1)	1	0.676	PF00266 (Aminotran_5)	1	0.676
F013303	Y	272	PF05065 (Phage_capsid)	215	79.044	PF10145 (PhageMin_Tail)	1	0.368	PF04860 (Phage_portal)	1	0.368
F037994	Y	167	PF07811 (TadE)	132	79.042	PF13400 (Tad)	23	13.772	PF00482 (T2SSF)	3	1.796	PF02288 (Dehydratase_MU)	1	0.599
F069239	Y	124	PF03551 (PadR)	98	79.032	PF02687 (FtsX)	9	7.258	PF12704 (MacB_PCD)	5	4.032	PF00278 (Orn_DAP_Arg_deC)	1	0.806	PF00389 (2-Hacid_dh)	1	0.806
F039906	Y	162	PF10502 (Peptidase_S26)	128	79.012	PF02534 (T4SS-DNA_transf)	16	9.877	PF01420 (Methylase_S)	1	0.617	PF12696 (TraG-D_C)	1	0.617	PF12161 (HsdM_N)	1	0.617
F040012	Y	162	PF00580 (UvrD-helicase)	128	79.012	PF13361 (UvrD_C)	13	8.025	PF03029 (ATP_bind_1)	1	0.617
F040251	Y	162	PF02367 (TsaE)	128	79.012	PF14559 (TPR_19)	8	4.938	PF14329 (DUF4386)	2	1.235	PF13414 (TPR_11)	2	1.235	PF07228 (SpoIIE)	1	0.617
F105998	Y	100	PF03576 (Peptidase_S58)	79	79	PF00072 (Response_reg)	13	13	PF02954 (HTH_8)	5	5	PF07992 (Pyr_redox_2)	1	1	PF00496 (SBP_bac_5)	1	1
F104687	N	100	PF01627 (Hpt)	79	79	PF02895 (H-kinase_dim)	13	13	PF02771 (Acyl-CoA_dh_N)	1	1	PF07277 (SapC)	1	1	PF00672 (HAMP)	1	1
F105735	Y	100	PF03551 (PadR)	79	79	PF02687 (FtsX)	5	5	PF12704 (MacB_PCD)	2	2	PF04237 (YjbR)	1	1	PF07606 (DUF1569)	1	1
F074689	Y	119	PF04203 (Sortase)	94	78.992	PF00717 (Peptidase_S24)	4	3.361	PF13505 (OMP_b-brl)	3	2.521	PF13193 (AMP-binding_C)	1	0.84
F075089	N	119	PF03401 (TctC)	94	78.992	PF00149 (Metallophos)	1	0.84	PF01841 (Transglut_core)	1	0.84	PF06271 (RDD)	1	0.84	PF03061 (4HBT)	1	0.84
F081792	Y	114	PF02687 (FtsX)	90	78.947	PF12704 (MacB_PCD)	19	16.667	PF10080 (FtrD-like)	3	2.632	PF02033 (RBFA)	1	0.877	PF03239 (FTR1)	1	0.877
F045925	Y	152	PF08281 (Sigma70_r4_2)	120	78.947	PF03009 (GDPD)	24	15.789	PF07726 (AAA_3)	1	0.658	PF12730 (ABC2_membrane_4)	1	0.658	PF01878 (EVE)	1	0.658
F035808	Y	171	PF16363 (GDP_Man_Dehyd)	135	78.947	PF01370 (Epimerase)	27	15.789	PF00535 (Glycos_transf_2)	1	0.585	PF13189 (Cytidylate_kin2)	1	0.585	PF11790 (Glyco_hydro_cc)	1	0.585
F060292	Y	133	PF00528 (BPD_transp_1)	105	78.947	PF04069 (OpuAC)	19	14.286	PF02567 (PhzC-PhzF)	2	1.504	PF07690 (MFS_1)	1	0.752	PF00271 (Helicase_C)	1	0.752
F045880	N	152	PF00436 (SSB)	120	78.947	PF08388 (GIIM)	1	0.658	PF14454 (Prok_Ub)	1	0.658	PF00589 (Phage_integrase)	1	0.658
F020566	Y	223	PF00437 (T2SSE)	176	78.924	PF12696 (TraG-D_C)	6	2.691	PF03795 (YCII)	4	1.794	PF00196 (GerE)	3	1.345	PF04956 (TrbC)	3	1.345
F024884	Y	204	PF04073 (tRNA_edit)	161	78.922	PF03951 (Gln-synt_N)	30	14.706	PF00266 (Aminotran_5)	3	1.471	PF01521 (Fe-S_biosyn)	2	0.98	PF00892 (EamA)	2	0.98
F024758	Y	204	PF05343 (Peptidase_M42)	161	78.922	PF02142 (MGS)	13	6.373	PF11028 (DUF2723)	3	1.471	PF00551 (Formyl_trans_N)	1	0.49
F064484	Y	128	PF00218 (IGPS)	101	78.906	PF00591 (Glycos_transf_3)	6	4.688	PF02885 (Glycos_trans_3N)	2	1.562	PF00117 (GATase)	2	1.562	PF00583 (Acetyltransf_1)	2	1.562
F065189	N	128	PF00115 (COX1)	101	78.906
F089196	Y	109	PF04390 (LptE)	86	78.899	PF06144 (DNA_pol3_delta)	17	15.596	PF01649 (Ribosomal_S20p)	2	1.835	PF00293 (NUDIX)	1	0.917	PF04185 (Phosphoesterase)	1	0.917
F040911	Y	161	PF00213 (OSCP)	127	78.882	PF02874 (ATP-synt_ab_N)	28	17.391	PF00231 (ATP-synt)	2	1.242	PF00430 (ATP-synt_B)	1	0.621	PF13847 (Methyltransf_31)	1	0.621
F052648	Y	142	PF16576 (HlyD_D23)	112	78.873	PF12700 (HlyD_2)	5	3.521	PF00581 (Rhodanese)	3	2.113	PF00202 (Aminotran_3)	1	0.704
F070519	Y	123	PF12439 (GDE_N)	97	78.862	PF00106 (adh_short)	3	2.439	PF00732 (GMC_oxred_N)	1	0.813	PF00067 (p450)	1	0.813	PF05514 (HR_lesion)	1	0.813
F003699	Y	473	PF05199 (GMC_oxred_C)	373	78.858	PF13424 (TPR_12)	9	1.903	PF00378 (ECH_1)	2	0.423	PF09339 (HTH_IclR)	2	0.423	PF13432 (TPR_16)	2	0.423
F019906	Y	227	PF01165 (Ribosomal_S21)	179	78.855	PF00011 (HSP20)	17	7.489	PF05063 (MT-A70)	5	2.203	PF13730 (HTH_36)	3	1.322	PF14090 (HTH_39)	2	0.881
F098093	Y	104	PF04093 (MreD)	82	78.846	PF03717 (PBP_dimer)	14	13.462	PF01098 (FTSW_RODA_SPOVE)	2	1.923	PF03972 (MmgE_PrpD)	1	0.962	PF02472 (ExbD)	1	0.962
F096957	Y	104	PF00296 (Bac_luciferase)	82	78.846	PF03401 (TctC)	6	5.769	PF07859 (Abhydrolase_3)	4	3.846	PF00496 (SBP_bac_5)	3	2.885	PF12973 (Cupin_7)	2	1.923
F096795	Y	104	PF02350 (Epimerase_2)	82	78.846	PF01370 (Epimerase)	3	2.885	PF00041 (fn3)	2	1.923	PF01522 (Polysacc_deac_1)	1	0.962	PF08241 (Methyltransf_11)	1	0.962
F056654	Y	137	PF00085 (Thioredoxin)	108	78.832	PF02867 (Ribonuc_red_lgC)	16	11.679	PF10107 (Endonuc_Holl)	4	2.92	PF00535 (Glycos_transf_2)	2	1.46	PF06508 (QueC)	1	0.73
F056864	Y	137	PF00313 (CSD)	108	78.832	PF02909 (TetR_C_1)	3	2.19	PF00271 (Helicase_C)	2	1.46	PF01037 (AsnC_trans_reg)	2	1.46	PF00574 (CLP_protease)	2	1.46
F061316	Y	132	PF05717 (TnpB_IS66)	104	78.788	PF01527 (HTH_Tnp_1)	8	6.061	PF13005 (zf-IS66)	3	2.273	PF03050 (DDE_Tnp_IS66)	2	1.515	PF00691 (OmpA)	1	0.758
F038640	Y	165	PF12684 (DUF3799)	130	78.788	PF02511 (Thy1)	10	6.061	PF05037 (DUF669)	3	1.818	PF12728 (HTH_17)	1	0.606
F032740	Y	179	PF14454 (Prok_Ub)	141	78.771	PF14460 (Prok-E2_D)	2	1.117	PF04250 (DUF429)	1	0.559	PF13847 (Methyltransf_31)	1	0.559	PF04072 (LCM)	1	0.559
F082883	Y	113	PF01040 (UbiA)	89	78.761	PF02628 (COX15-CtaA)	4	3.54	PF00580 (UvrD-helicase)	1	0.885	PF04166 (PdxA)	1	0.885
F082963	Y	113	PF10011 (DUF2254)	89	78.761	PF12831 (FAD_oxidored)	1	0.885	PF10502 (Peptidase_S26)	1	0.885	PF12802 (MarR_2)	1	0.885	PF04672 (Methyltransf_19)	1	0.885
F010290	Y	306	PF13596 (PAS_10)	241	78.758	PF00072 (Response_reg)	5	1.634	PF08448 (PAS_4)	3	0.98	PF06441 (EHN)	2	0.654	PF13188 (PAS_8)	2	0.654
F027753	Y	193	PF03976 (PPK2)	152	78.756	PF11026 (DUF2721)	3	1.554	PF16653 (Sacchrp_dh_C)	1	0.518	PF02685 (Glucokinase)	1	0.518	PF13439 (Glyco_transf_4)	1	0.518
F041178	N	160	PF02371 (Transposase_20)	126	78.75	PF13683 (rve_3)	1	0.625	PF01425 (Amidase)	1	0.625	PF13817 (DDE_Tnp_IS66_C)	1	0.625
F065503	N	127	PF12728 (HTH_17)	100	78.74	PF00122 (E1-E2_ATPase)	1	0.787	PF07228 (SpoIIE)	1	0.787	PF00589 (Phage_integrase)	1	0.787	PF00902 (TatC)	1	0.787
F034527	N	174	PF01458 (SUFBD)	137	78.736	PF00355 (Rieske)	1	0.575	PF00730 (HhH-GPD)	1	0.575	PF00081 (Sod_Fe_N)	1	0.575
F053613	Y	141	PF00072 (Response_reg)	111	78.723	PF07238 (PilZ)	16	11.348	PF03884 (YacG)	4	2.837	PF13579 (Glyco_trans_4_4)	1	0.709	PF02518 (HATPase_c)	1	0.709
F090537	N	108	PF01476 (LysM)	85	78.704	PF04972 (BON)	14	12.963	PF13432 (TPR_16)	1	0.926	PF14559 (TPR_19)	1	0.926
F091060	Y	108	PF02592 (Vut_1)	85	78.704	PF00202 (Aminotran_3)	2	1.852	PF00691 (OmpA)	2	1.852	PF05899 (Cupin_3)	1	0.926	PF07883 (Cupin_2)	1	0.926
F036790	Y	169	PF04015 (DUF362)	133	78.698	PF00004 (AAA)	2	1.183	PF01464 (SLT)	2	1.183	PF13619 (KTSC)	1	0.592
F071528	Y	122	PF04140 (ICMT)	96	78.689	PF06127 (Mpo1-like)	9	7.377	PF01370 (Epimerase)	6	4.918	PF04191 (PEMT)	1	0.82	PF17158 (MASE4)	1	0.82
F071067	Y	122	PF00528 (BPD_transp_1)	96	78.689	PF12911 (OppC_N)	9	7.377	PF02738 (MoCoBD_1)	2	1.639	PF02633 (Creatininase)	2	1.639	PF04545 (Sigma70_r4)	1	0.82
F057563	Y	136	PF02803 (Thiolase_C)	107	78.676	PF00903 (Glyoxalase)	3	2.206	PF02771 (Acyl-CoA_dh_N)	2	1.471	PF01738 (DLH)	1	0.735	PF00348 (polyprenyl_synt)	1	0.735
F099735	Y	103	PF04794 (YdjC)	81	78.641	PF00535 (Glycos_transf_2)	11	10.68	PF13231 (PMT_2)	1	0.971	PF04773 (FecR)	1	0.971	PF01613 (Flavin_Reduct)	1	0.971
F077721	Y	117	PF02075 (RuvC)	92	78.632	PF01709 (Transcrip_reg)	17	14.53
F050691	Y	145	PF05717 (TnpB_IS66)	114	78.621	PF01527 (HTH_Tnp_1)	12	8.276	PF08388 (GIIM)	2	1.379	PF01610 (DDE_Tnp_ISL3)	1	0.69	PF00034 (Cytochrom_C)	1	0.69
F050426	Y	145	PF07432 (Hc1)	114	78.621	PF13715 (CarbopepD_reg_2)	8	5.517	PF01327 (Pep_deformylase)	1	0.69
F041884	Y	159	PF06224 (HTH_42)	125	78.616	PF10609 (ParA)	13	8.176	PF00762 (Ferrochelatase)	3	1.887	PF00106 (adh_short)	1	0.629	PF13406 (SLT_2)	1	0.629
F041781	Y	159	PF13522 (GATase_6)	125	78.616	PF00310 (GATase_2)	8	5.031	PF02674 (Colicin_V)	3	1.887	PF00069 (Pkinase)	2	1.258	PF05036 (SPOR)	2	1.258
F083499	Y	112	PF07749 (ERp29)	88	78.571	PF00085 (Thioredoxin)	24	21.429
F014082	Y	266	PF00072 (Response_reg)	209	78.571	PF01627 (Hpt)	40	15.038	PF02895 (H-kinase_dim)	8	3.008	PF04166 (PdxA)	1	0.376	PF00583 (Acetyltransf_1)	1	0.376
F067028	Y	126	PF00528 (BPD_transp_1)	99	78.571	PF12911 (OppC_N)	11	8.73	PF00496 (SBP_bac_5)	4	3.175	PF04191 (PEMT)	4	3.175	PF13671 (AAA_33)	2	1.587
F054229	Y	140	PF13518 (HTH_28)	110	78.571	PF13551 (HTH_29)	12	8.571	PF02371 (Transposase_20)	5	3.571	PF13565 (HTH_32)	3	2.143	PF13683 (rve_3)	2	1.429
F054285	Y	140	PF13732 (DUF4162)	110	78.571	PF01035 (DNA_binding_1)	10	7.143	PF00005 (ABC_tran)	7	5	PF13304 (AAA_21)	6	4.286	PF10431 (ClpB_D2-small)	2	1.429
F066654	Y	126	PF00072 (Response_reg)	99	78.571	PF00664 (ABC_membrane)	1	0.794	PF07883 (Cupin_2)	1	0.794	PF11528 (DUF3224)	1	0.794	PF00563 (EAL)	1	0.794
F092502	Y	107	PF00155 (Aminotran_1_2)	84	78.505	PF03447 (NAD_binding_3)	7	6.542	PF07167 (PhaC_N)	5	4.673	PF01368 (DHH)	2	1.869	PF03320 (FBPase_glpX)	1	0.935
F092181	Y	107	PF00115 (COX1)	84	78.505	PF01040 (UbiA)	5	4.673	PF02790 (COX2_TM)	2	1.869	PF04452 (Methyltrans_RNA)	2	1.869	PF00510 (COX3)	1	0.935
F092166	Y	107	PF03279 (Lip_A_acyltrans)	84	78.505	PF04613 (LpxD)	3	2.804	PF00581 (Rhodanese)	2	1.869	PF07883 (Cupin_2)	1	0.935	PF02449 (Glyco_hydro_42)	1	0.935
F035087	Y	172	PF02321 (OEP)	135	78.488	PF13533 (Biotin_lipoyl_2)	5	2.907	PF07690 (MFS_1)	2	1.163	PF00440 (TetR_N)	2	1.163	PF01546 (Peptidase_M20)	2	1.163
F078531	Y	116	PF04413 (Glycos_transf_N)	91	78.448	PF02606 (LpxK)	7	6.034	PF00580 (UvrD-helicase)	1	0.862	PF08279 (HTH_11)	1	0.862	PF05958 (tRNA_U5-meth_tr)	1	0.862
F008348	N	334	PF03382 (DUF285)	262	78.443	PF07087 (DUF1353)	4	1.198	PF13306 (LRR_5)	4	1.198	PF13482 (RNase_H_2)	1	0.299
F101561	N	102	PF01926 (MMR_HSR1)	80	78.431	PF14714 (KH_dom-like)	13	12.745	PF00202 (Aminotran_3)	6	5.882	PF04149 (DUF397)	1	0.98	PF13649 (Methyltransf_25)	1	0.98
F045153	N	153	PF03420 (Peptidase_S77)	120	78.431	PF07068 (Gp23)	8	5.229	PF11056 (UvsY)	3	1.961	PF06421 (LepA_C)	1	0.654	PF07230 (Portal_Gp20)	1	0.654
F101578	Y	102	PF05036 (SPOR)	80	78.431	PF09140 (MipZ)	5	4.902	PF01135 (PCMT)	1	0.98	PF00005 (ABC_tran)	1	0.98	PF02569 (Pantoate_ligase)	1	0.98
F101552	Y	102	PF05170 (AsmA)	80	78.431	PF13502 (AsmA_2)	2	1.961	PF12344 (UvrB)	1	0.98
F033753	Y	176	PF00075 (RNase_H)	138	78.409	PF00383 (dCMP_cyt_deam_1)	21	11.932	PF00582 (Usp)	9	5.114	PF00180 (Iso_dh)	3	1.705	PF02803 (Thiolase_C)	1	0.568
F067808	Y	125	PF08940 (DUF1918)	98	78.4	PF00258 (Flavodoxin_1)	4	3.2	PF04972 (BON)	2	1.6	PF00072 (Response_reg)	1	0.8	PF08734 (GYD)	1	0.8
F040018	Y	162	PF01850 (PIN)	127	78.395	PF10369 (ALS_ss_C)	2	1.235	PF09970 (DUF2204)	1	0.617	PF12704 (MacB_PCD)	1	0.617	PF04098 (Rad52_Rad22)	1	0.617
F086023	Y	111	PF00543 (P-II)	87	78.378	PF00909 (Ammonium_transp)	23	20.721	PF13537 (GATase_7)	1	0.901
F048449	Y	148	PF00781 (DAGK_cat)	116	78.378	PF00072 (Response_reg)	11	7.432	PF02954 (HTH_8)	8	5.405	PF03576 (Peptidase_S58)	3	2.027	PF00158 (Sigma54_activat)	2	1.351
F035887	Y	171	PF00293 (NUDIX)	134	78.363	PF13620 (CarboxypepD_reg)	18	10.526	PF00781 (DAGK_cat)	3	1.754	PF14373 (Imm_superinfect)	3	1.754	PF13470 (PIN_3)	1	0.585
F059163	N	134	PF01926 (MMR_HSR1)	105	78.358	PF00350 (Dynamin_N)	12	8.955	PF00891 (Methyltransf_2)	2	1.493	PF01546 (Peptidase_M20)	1	0.746
F059226	Y	134	PF00005 (ABC_tran)	105	78.358	PF08281 (Sigma70_r4_2)	5	3.731	PF04542 (Sigma70_r2)	3	2.239	PF13432 (TPR_16)	2	1.493	PF01434 (Peptidase_M41)	1	0.746
F073467	Y	120	PF04586 (Peptidase_S78)	94	78.333	PF05065 (Phage_capsid)	23	19.167
F032385	Y	180	PF02581 (TMP-TENI)	141	78.333	PF02786 (CPSase_L_D2)	12	6.667	PF02785 (Biotin_carb_C)	8	4.444	PF00383 (dCMP_cyt_deam_1)	3	1.667	PF13650 (Asp_protease_2)	1	0.556
F052165	Y	143	PF01584 (CheW)	112	78.322	PF00027 (cNMP_binding)	6	4.196	PF00015 (MCPsignal)	5	3.497	PF00069 (Pkinase)	2	1.399	PF03544 (TonB_C)	1	0.699
F045899	Y	152	PF00005 (ABC_tran)	119	78.289	PF14524 (Wzt_C)	8	5.263	PF08241 (Methyltransf_11)	2	1.316	PF13649 (Methyltransf_25)	1	0.658	PF13489 (Methyltransf_23)	1	0.658
F055625	Y	138	PF03069 (FmdA_AmdA)	108	78.261	PF02817 (E3_binding)	11	7.971	PF13302 (Acetyltransf_3)	6	4.348	PF00364 (Biotin_lipoyl)	4	2.899	PF06475 (Glycolipid_bind)	1	0.725
F055941	Y	138	PF13600 (DUF4140)	108	78.261	PF00441 (Acyl-CoA_dh_1)	8	5.797	PF02311 (AraC_binding)	6	4.348	PF01042 (Ribonuc_L-PSP)	4	2.899	PF00892 (EamA)	3	2.174
F080353	Y	115	PF00106 (adh_short)	90	78.261	PF13439 (Glyco_transf_4)	5	4.348	PF01810 (LysE)	3	2.609	PF03176 (MMPL)	2	1.739	PF01242 (PTPS)	2	1.739
F019404	Y	230	PF11706 (zf-CGNR)	180	78.261	PF03372 (Exo_endo_phos)	6	2.609	PF07336 (ABATE)	3	1.304	PF07992 (Pyr_redox_2)	2	0.87	PF08803 (ydhR)	2	0.87
F069409	Y	124	PF00701 (DHDPS)	97	78.226	PF01741 (MscL)	7	5.645	PF01668 (SmpB)	5	4.032	PF00593 (TonB_dep_Rec)	1	0.806	PF01464 (SLT)	1	0.806
F069188	Y	124	PF00762 (Ferrochelatase)	97	78.226	PF00072 (Response_reg)	1	0.806	PF14060 (DUF4252)	1	0.806	PF00076 (RRM_1)	1	0.806	PF00196 (GerE)	1	0.806
F103438	Y	101	PF01264 (Chorismate_synt)	79	78.218	PF13785 (DUF4178)	16	15.842	PF00149 (Metallophos)	1	0.99	PF01430 (HSP33)	1	0.99
F102665	Y	101	PF00475 (IGPD)	79	78.218	PF00977 (His_biosynth)	7	6.931	PF00343 (Phosphorylase)	6	5.941	PF00117 (GATase)	4	3.96	PF01156 (IU_nuc_hydro)	1	0.99
F060126	Y	133	PF08755 (YccV-like)	104	78.195	PF04279 (IspA)	10	7.519	PF10984 (DUF2794)	5	3.759	PF01027 (Bax1-I)	4	3.008	PF02913 (FAD-oxidase_C)	1	0.752
F086954	Y	110	PF00528 (BPD_transp_1)	86	78.182	PF04069 (OpuAC)	15	13.636	PF13620 (CarboxypepD_reg)	2	1.818	PF00106 (adh_short)	1	0.909	PF13360 (PQQ_2)	1	0.909
F087584	Y	110	PF00574 (CLP_protease)	86	78.182	PF00201 (UDPGT)	14	12.727	PF01053 (Cys_Met_Meta_PP)	5	4.545	PF13531 (SBP_bac_11)	2	1.818	PF06689 (zf-C4_ClpX)	1	0.909
F021192	Y	220	PF00486 (Trans_reg_C)	172	78.182	PF01625 (PMSR)	22	10	PF01641 (SelR)	14	6.364	PF06452 (CBM9_1)	2	0.909	PF00072 (Response_reg)	2	0.909
F087517	Y	110	PF04238 (DUF420)	86	78.182	PF02265 (S1-P1_nuclease)	5	4.545	PF00155 (Aminotran_1_2)	2	1.818	PF02585 (PIG-L)	1	0.909	PF00436 (SSB)	1	0.909
F086985	Y	110	PF01152 (Bac_globin)	86	78.182	PF07167 (PhaC_N)	2	1.818	PF00753 (Lactamase_B)	2	1.818	PF00296 (Bac_luciferase)	2	1.818	PF13193 (AMP-binding_C)	1	0.909
F075382	Y	119	PF00551 (Formyl_trans_N)	93	78.151	PF02142 (MGS)	16	13.445	PF07282 (OrfB_Zn_ribbon)	1	0.84
F075291	N	119	PF12836 (HHH_3)	93	78.151	PF13463 (HTH_27)	6	5.042	PF01047 (MarR)	5	4.202	PF00296 (Bac_luciferase)	3	2.521	PF05726 (Pirin_C)	2	1.681
F017774	N	238	PF00108 (Thiolase_N)	186	78.151	PF02803 (Thiolase_C)	8	3.361	PF00106 (adh_short)	4	1.681	PF10005 (zinc-ribbon_6)	1	0.42	PF12697 (Abhydrolase_6)	1	0.42
F046622	Y	151	PF04290 (DctQ)	118	78.146	PF06808 (DctM)	25	16.556	PF02771 (Acyl-CoA_dh_N)	1	0.662	PF00106 (adh_short)	1	0.662	PF00072 (Response_reg)	1	0.662
F046429	N	151	PF00118 (Cpn60_TCP1)	118	78.146	PF01327 (Pep_deformylase)	4	2.649	PF04542 (Sigma70_r2)	3	1.987	PF08345 (YscJ_FliF_C)	1	0.662	PF08218 (Citrate_ly_lig)	1	0.662
F007896	Y	343	PF00416 (Ribosomal_S13)	268	78.134	PF00411 (Ribosomal_S11)	37	10.787	PF01479 (S4)	14	4.082	PF08281 (Sigma70_r4_2)	4	1.166	PF00163 (Ribosomal_S4)	4	1.166
F065195	Y	128	PF02641 (DUF190)	100	78.125	PF02537 (CRCB)	5	3.906	PF00350 (Dynamin_N)	3	2.344	PF00196 (GerE)	1	0.781	PF00113 (Enolase_C)	1	0.781
F018758	Y	233	PF08281 (Sigma70_r4_2)	182	78.112	PF00344 (SecY)	31	13.305	PF07883 (Cupin_2)	2	0.858	PF02900 (LigB)	1	0.429	PF03476 (MOSC_N)	1	0.429
F036766	Y	169	PF01084 (Ribosomal_S18)	132	78.107	PF01250 (Ribosomal_S6)	29	17.16	PF00588 (SpoU_methylase)	6	3.55	PF01281 (Ribosomal_L9_N)	1	0.592
F056598	Y	137	PF02410 (RsfS)	107	78.102	PF01467 (CTP_transf_like)	12	8.759	PF01926 (MMR_HSR1)	6	4.38	PF00829 (Ribosomal_L21p)	2	1.46	PF10150 (RNase_E_G)	2	1.46
F096194	N	105	PF06853 (DUF1249)	82	78.095	PF03618 (Kinase-PPPase)	17	16.19	PF01326 (PPDK_N)	4	3.81	PF00701 (DHDPS)	1	0.952
F096176	Y	105	PF03061 (4HBT)	82	78.095	PF01654 (Cyt_bd_oxida_I)	9	8.571	PF02322 (Cyt_bd_oxida_II)	6	5.714	PF10609 (ParA)	2	1.905	PF08241 (Methyltransf_11)	1	0.952
F094135	Y	105	PF00892 (EamA)	82	78.095	PF04055 (Radical_SAM)	6	5.714	PF12704 (MacB_PCD)	2	1.905	PF05947 (T6SS_TssF)	1	0.952	PF00203 (Ribosomal_S19)	1	0.952
F003341	Y	493	PF01012 (ETF)	385	78.093	PF05187 (ETF_QO)	8	1.623	PF13450 (NAD_binding_8)	6	1.217	PF02126 (PTE)	2	0.406	PF03150 (CCP_MauG)	2	0.406
F081355	N	114	PF03551 (PadR)	89	78.07	PF07167 (PhaC_N)	4	3.509	PF09712 (PHA_synth_III_E)	2	1.754	PF00106 (adh_short)	1	0.877	PF01863 (YgjP-like)	1	0.877
F080898	N	114	PF01026 (TatD_DNase)	89	78.07	PF12706 (Lactamase_B_2)	3	2.632	PF13177 (DNA_pol3_delta2)	2	1.754	PF06496 (DUF1097)	1	0.877	PF04879 (Molybdop_Fe4S4)	1	0.877
F044064	Y	155	PF12679 (ABC2_membrane_2)	121	78.065	PF08123 (DOT1)	1	0.645	PF13650 (Asp_protease_2)	1	0.645	PF10137 (TIR-like)	1	0.645	PF13304 (AAA_21)	1	0.645
F069765	Y	123	PF01883 (FeS_assembly_P)	96	78.049	PF03576 (Peptidase_S58)	6	4.878	PF00202 (Aminotran_3)	1	0.813	PF05592 (Bac_rhamnosid)	1	0.813	PF00171 (Aldedh)	1	0.813
F069961	Y	123	PF00266 (Aminotran_5)	96	78.049	PF00069 (Pkinase)	3	2.439	PF13478 (XdhC_C)	2	1.626	PF16841 (CBM60)	1	0.813	PF01927 (Mut7-C)	1	0.813
F069598	N	123	PF02771 (Acyl-CoA_dh_N)	96	78.049	PF14685 (Tricorn_PDZ)	1	0.813	PF03551 (PadR)	1	0.813
F061194	Y	132	PF01790 (LGT)	103	78.03	PF01264 (Chorismate_synt)	8	6.061	PF01541 (GIY-YIG)	3	2.273	PF00561 (Abhydrolase_1)	1	0.758	PF12019 (GspH)	1	0.758
F105296	Y	100	PF00085 (Thioredoxin)	78	78	PF02867 (Ribonuc_red_lgC)	12	12	PF01165 (Ribosomal_S21)	1	1	PF00268 (Ribonuc_red_sm)	1	1	PF06508 (QueC)	1	1
F105038	N	100	PF07702 (UTRA)	78	78	PF01048 (PNP_UDP_1)	2	2	PF05977 (MFS_3)	2	2	PF13177 (DNA_pol3_delta2)	1	1	PF02779 (Transket_pyr)	1	1
F105272	Y	100	PF00873 (ACR_tran)	78	78	PF07883 (Cupin_2)	2	2	PF01979 (Amidohydro_1)	1	1	PF11790 (Glyco_hydro_cc)	1	1	PF13667 (ThiC-associated)	1	1
F041922	Y	159	PF02518 (HATPase_c)	124	77.987	PF00313 (CSD)	3	1.887	PF06736 (TMEM175)	1	0.629	PF00271 (Helicase_C)	1	0.629	PF01641 (SelR)	1	0.629
F041955	Y	159	PF08044 (DUF1707)	124	77.987	PF07690 (MFS_1)	2	1.258	PF02767 (DNA_pol3_beta_2)	2	1.258	PF12840 (HTH_20)	2	1.258	PF13191 (AAA_16)	1	0.629
F089329	Y	109	PF02401 (LYTB)	85	77.982	PF00270 (DEAD)	11	10.092	PF00271 (Helicase_C)	5	4.587	PF02894 (GFO_IDH_MocA_C)	3	2.752	PF08494 (DEAD_assoc)	2	1.835
F037099	Y	168	PF00106 (adh_short)	131	77.976	PF13561 (adh_short_C2)	11	6.548	PF09712 (PHA_synth_III_E)	8	4.762	PF07167 (PhaC_N)	5	2.976	PF12697 (Abhydrolase_6)	2	1.19
F014460	Y	263	PF07650 (KH_2)	205	77.947	PF00252 (Ribosomal_L16)	30	11.407	PF00831 (Ribosomal_L29)	8	3.042	PF00366 (Ribosomal_S17)	6	2.281	PF00238 (Ribosomal_L14)	3	1.141
F050580	Y	145	PF05362 (Lon_C)	113	77.931	PF02870 (Methyltransf_1N)	1	0.69	PF13735 (tRNA_NucTran2_2)	1	0.69	PF00563 (EAL)	1	0.69
F020725	Y	222	PF14236 (DUF4338)	173	77.928	PF02449 (Glyco_hydro_42)	1	0.45	PF00239 (Resolvase)	1	0.45	PF00593 (TonB_dep_Rec)	1	0.45	PF05598 (DUF772)	1	0.45
F019237	Y	231	PF05137 (PilN)	180	77.922	PF11104 (PilM_2)	39	16.883	PF06305 (LapA_dom)	3	1.299	PF01977 (UbiD)	3	1.299	PF13531 (SBP_bac_11)	1	0.433
F097092	Y	104	PF01790 (LGT)	81	77.885	PF03466 (LysR_substrate)	12	11.538	PF03547 (Mem_trans)	5	4.808	PF13098 (Thioredoxin_2)	3	2.885	PF13183 (Fer4_8)	2	1.923
F097036	N	104	PF07045 (DUF1330)	81	77.885	PF09852 (DUF2079)	9	8.654	PF12695 (Abhydrolase_5)	4	3.846	PF01738 (DLH)	3	2.885	PF02261 (Asp_decarbox)	1	0.962
F096785	Y	104	PF01467 (CTP_transf_like)	81	77.885	PF10143 (PhosphMutase)	8	7.692	PF02628 (COX15-CtaA)	5	4.808	PF13473 (Cupredoxin_1)	4	3.846	PF01676 (Metalloenzyme)	2	1.923
F097290	Y	104	PF01381 (HTH_3)	81	77.885	PF07366 (SnoaL)	7	6.731	PF00296 (Bac_luciferase)	3	2.885	PF01565 (FAD_binding_4)	3	2.885	PF16859 (TetR_C_11)	2	1.923
F083363	Y	113	PF01039 (Carboxyl_trans)	88	77.876	PF02572 (CobA_CobO_BtuR)	10	8.85	PF02590 (SPOUT_MTase)	2	1.77	PF01817 (CM_2)	1	0.885	PF01594 (AI-2E_transport)	1	0.885
F082964	Y	113	PF02660 (G3P_acyltransf)	88	77.876	PF01210 (NAD_Gly3P_dh_N)	9	7.965	PF07479 (NAD_Gly3P_dh_C)	9	7.965	PF02743 (dCache_1)	2	1.77	PF00456 (Transketolase_N)	1	0.885
F082810	Y	113	PF08291 (Peptidase_M15_3)	88	77.876	PF00271 (Helicase_C)	5	4.425	PF00011 (HSP20)	3	2.655	PF13759 (2OG-FeII_Oxy_5)	2	1.77	PF12344 (UvrB)	1	0.885
F061996	Y	131	PF05494 (MlaC)	102	77.863	PF00196 (GerE)	4	3.053	PF00440 (TetR_N)	4	3.053	PF13493 (DUF4118)	2	1.527	PF03063 (Prismane)	1	0.763
F042172	Y	158	PF00009 (GTP_EFTU)	123	77.848	PF00679 (EFG_C)	11	6.962	PF03144 (GTP_EFTU_D2)	4	2.532	PF12848 (ABC_tran_Xtn)	3	1.899	PF01272 (GreA_GreB)	2	1.266
F022961	Y	212	PF07238 (PilZ)	165	77.83	PF00581 (Rhodanese)	26	12.264	PF03372 (Exo_endo_phos)	3	1.415	PF05015 (HigB-like_toxin)	1	0.472	PF09851 (SHOCT)	1	0.472
F008685	Y	329	PF00216 (Bac_DNA_binding)	256	77.812	PF02596 (DUF169)	14	4.255	PF01546 (Peptidase_M20)	11	3.343	PF07687 (M20_dimer)	6	1.824	PF00034 (Cytochrom_C)	4	1.216
F077699	Y	117	PF01061 (ABC2_membrane)	91	77.778	PF04238 (DUF420)	14	11.966	PF12838 (Fer4_7)	3	2.564	PF02574 (S-methyl_trans)	1	0.855	PF00436 (SSB)	1	0.855
F029200	Y	189	PF00557 (Peptidase_M24)	147	77.778	PF01321 (Creatinase_N)	17	8.995	PF01266 (DAO)	3	1.587	PF00265 (TK)	2	1.058	PF00496 (SBP_bac_5)	2	1.058
F032380	Y	180	PF13439 (Glyco_transf_4)	140	77.778	PF07238 (PilZ)	6	3.333	PF06580 (His_kinase)	4	2.222	PF02518 (HATPase_c)	3	1.667	PF04794 (YdjC)	2	1.111
F077615	Y	117	PF02954 (HTH_8)	91	77.778	PF00072 (Response_reg)	1	0.855
F034290	Y	175	PF09424 (YqeY)	136	77.714	PF07681 (DoxX)	5	2.857	PF12969 (DUF3857)	3	1.714	PF01975 (SurE)	3	1.714	PF03169 (OPT)	2	1.143
F038379	Y	166	PF00578 (AhpC-TSA)	129	77.711	PF13638 (PIN_4)	22	13.253	PF14307 (Glyco_tran_WbsX)	2	1.205	PF03796 (DnaB_C)	1	0.602	PF13231 (PMT_2)	1	0.602
F062924	Y	130	PF07963 (N_methyl)	101	77.692	PF13633 (Obsolete Pfam Family)	15	11.538	PF13544 (Obsolete Pfam Family)	6	4.615	PF08334 (T2SSG)	5	3.846	PF07732 (Cu-oxidase_3)	2	1.538
F017234	Y	242	PF00216 (Bac_DNA_binding)	188	77.686	PF01230 (HIT)	21	8.678	PF02771 (Acyl-CoA_dh_N)	18	7.438	PF04677 (CwfJ_C_1)	7	2.893	PF00575 (S1)	2	0.826
F084598	Y	112	PF08310 (LGFP)	87	77.679	PF08486 (SpoIID)	19	16.964	PF01061 (ABC2_membrane)	1	0.893	PF02776 (TPP_enzyme_N)	1	0.893	PF00483 (NTP_transferase)	1	0.893
F083765	Y	112	PF02355 (SecD_SecF)	87	77.679	PF07549 (Sec_GG)	15	13.393	PF02699 (YajC)	4	3.571	PF01702 (TGT)	2	1.786	PF04893 (Yip1)	1	0.893
F084703	Y	112	PF03054 (tRNA_Me_trans)	87	77.679	PF00459 (Inositol_P)	10	8.929	PF12073 (DUF3553)	6	5.357	PF00216 (Bac_DNA_binding)	2	1.786	PF01323 (DSBA)	2	1.786
F084880	Y	112	PF00459 (Inositol_P)	87	77.679	PF12710 (HAD)	10	8.929	PF13419 (HAD_2)	5	4.464	PF00271 (Helicase_C)	3	2.679	PF11743 (DUF3301)	1	0.893
F084067	Y	112	PF03551 (PadR)	87	77.679	PF02687 (FtsX)	7	6.25	PF12704 (MacB_PCD)	5	4.464	PF00326 (Peptidase_S9)	3	2.679	PF13419 (HAD_2)	2	1.786
F083641	Y	112	PF12732 (YtxH)	87	77.679	PF00072 (Response_reg)	7	6.25	PF04545 (Sigma70_r4)	4	3.571	PF00158 (Sigma54_activat)	2	1.786	PF00571 (CBS)	1	0.893
F083904	Y	112	PF02403 (Seryl_tRNA_N)	87	77.679	PF00717 (Peptidase_S24)	4	3.571	PF01135 (PCMT)	4	3.571	PF02515 (CoA_transf_3)	3	2.679	PF01975 (SurE)	2	1.786
F098442	N	103	PF06356 (DUF1064)	80	77.67	PF09682 (Phage_holin_6_1)	7	6.796	PF01555 (N6_N4_Mtase)	2	1.942	PF01551 (Peptidase_M23)	2	1.942	PF06152 (Phage_min_cap2)	1	0.971
F099395	Y	103	PF00080 (Sod_Cu)	80	77.67	PF01553 (Acyltransferase)	3	2.913	PF13429 (TPR_15)	1	0.971	PF13360 (PQQ_2)	1	0.971	PF01401 (Peptidase_M2)	1	0.971
F029547	Y	188	PF00370 (FGGY_N)	146	77.66	PF02782 (FGGY_C)	29	15.426	PF09250 (Prim-Pol)	1	0.532	PF01872 (RibD_C)	1	0.532	PF00107 (ADH_zinc_N)	1	0.532
F040645	N	161	PF00486 (Trans_reg_C)	125	77.64	PF12704 (MacB_PCD)	2	1.242	PF01381 (HTH_3)	1	0.621
F046076	Y	152	PF12732 (YtxH)	118	77.632	PF08459 (UvrC_RNaseH_dom)	15	9.868	PF14520 (HHH_5)	11	7.237	PF12826 (HHH_2)	2	1.316	PF02781 (G6PD_C)	1	0.658
F058897	Y	134	PF01940 (DUF92)	104	77.612	PF01494 (FAD_binding_3)	21	15.672	PF01613 (Flavin_Reduct)	5	3.731	PF08241 (Methyltransf_11)	1	0.746	PF00109 (ketoacyl-synt)	1	0.746
F059376	Y	134	PF14332 (DUF4388)	104	77.612	PF01584 (CheW)	10	7.463	PF01339 (CheB_methylest)	3	2.239	PF01425 (Amidase)	2	1.493	PF00072 (Response_reg)	1	0.746
F059411	Y	134	PF00152 (tRNA-synt_2)	104	77.612	PF01336 (tRNA_anti-codon)	4	2.985	PF03171 (2OG-FeII_Oxy)	3	2.239	PF01612 (DNA_pol_A_exo1)	2	1.493	PF02776 (TPP_enzyme_N)	2	1.493
F009484	Y	317	PF03544 (TonB_C)	246	77.603	PF13185 (GAF_2)	25	7.886	PF13492 (GAF_3)	6	1.893	PF01590 (GAF)	5	1.577	PF00072 (Response_reg)	2	0.631
F078442	Y	116	PF01370 (Epimerase)	90	77.586	PF01209 (Ubie_methyltran)	3	2.586	PF05016 (ParE_toxin)	1	0.862	PF03741 (TerC)	1	0.862	PF01545 (Cation_efflux)	1	0.862
F091743	Y	107	PF07478 (Dala_Dala_lig_C)	83	77.57	PF00571 (CBS)	15	14.019	PF06144 (DNA_pol3_delta)	2	1.869	PF03544 (TonB_C)	1	0.935	PF05190 (MutS_IV)	1	0.935
F091406	Y	107	PF13561 (adh_short_C2)	83	77.57	PF14559 (TPR_19)	2	1.869	PF02367 (TsaE)	2	1.869	PF12796 (Ank_2)	1	0.935	PF03853 (YjeF_N)	1	0.935
F091689	Y	107	PF00119 (ATP-synt_A)	83	77.57	PF02606 (LpxK)	2	1.869
F091524	Y	107	PF02954 (HTH_8)	83	77.57	PF00072 (Response_reg)	1	0.935	PF08448 (PAS_4)	1	0.935
F048707	Y	147	PF00115 (COX1)	114	77.551	PF00034 (Cytochrom_C)	7	4.762	PF13545 (HTH_Crp_2)	3	2.041	PF03653 (UPF0093)	1	0.68
F073328	Y	120	PF04234 (CopC)	93	77.5	PF05425 (CopD)	5	4.167	PF13442 (Cytochrome_CBB3)	4	3.333	PF09594 (GT87)	1	0.833	PF04945 (YHS)	1	0.833
F086119	N	111	PF01641 (SelR)	86	77.477	PF01625 (PMSR)	19	17.117
F085485	Y	111	PF00731 (AIRC)	86	77.477	PF02843 (GARS_C)	15	13.514	PF02844 (GARS_N)	3	2.703	PF00709 (Adenylsucc_synt)	1	0.901	PF13193 (AMP-binding_C)	1	0.901
F052750	N	142	PF04679 (DNA_ligase_A_C)	110	77.465	PF13338 (AbiEi_4)	4	2.817	PF09084 (NMT1)	2	1.408	PF00133 (tRNA-synt_1)	1	0.704	PF13302 (Acetyltransf_3)	1	0.704
F101785	Y	102	PF14310 (Fn3-like)	79	77.451	PF06472 (ABC_membrane_2)	5	4.902	PF07715 (Plug)	1	0.98
F101104	N	102	PF03401 (TctC)	79	77.451	PF01970 (TctA)	1	0.98
F060236	Y	133	PF13450 (NAD_binding_8)	103	77.444	PF00890 (FAD_binding_2)	24	18.045	PF05199 (GMC_oxred_C)	2	1.504	PF07690 (MFS_1)	1	0.752	PF05977 (MFS_3)	1	0.752
F059853	Y	133	PF00072 (Response_reg)	103	77.444	PF07228 (SpoIIE)	20	15.038	PF00989 (PAS)	2	1.504	PF00756 (Esterase)	1	0.752	PF08448 (PAS_4)	1	0.752
F027080	Y	195	PF13701 (DDE_Tnp_1_4)	151	77.436	PF14371 (DUF4412)	5	2.564	PF13927 (Ig_3)	2	1.026	PF09286 (Pro-kuma_activ)	2	1.026	PF07853 (DUF1648)	2	1.026
F068366	Y	124	PF03319 (EutN_CcmL)	96	77.419	PF00171 (Aldedh)	20	16.129	PF00936 (BMC)	4	3.226	PF04238 (DUF420)	1	0.806	PF00871 (Acetate_kinase)	1	0.806
F069213	N	124	PF13662 (Toprim_4)	96	77.419	PF02132 (RecR)	10	8.065	PF03401 (TctC)	5	4.032	PF02646 (RmuC)	3	2.419	PF07690 (MFS_1)	2	1.613
F080443	Y	115	PF00563 (EAL)	89	77.391	PF00990 (GGDEF)	10	8.696	PF13188 (PAS_8)	5	4.348	PF00152 (tRNA-synt_2)	2	1.739	PF08207 (EFP_N)	1	0.87
F080629	Y	115	PF05226 (CHASE2)	89	77.391	PF09834 (DUF2061)	7	6.087	PF07995 (GSDH)	1	0.87	PF07012 (Curlin_rpt)	1	0.87	PF14464 (Prok-JAB)	1	0.87
F012150	Y	283	PF05598 (DUF772)	219	77.385	PF13751 (DDE_Tnp_1_6)	15	5.3	PF00890 (FAD_binding_2)	1	0.353	PF13271 (DUF4062)	1	0.353	PF02796 (HTH_7)	1	0.353
F056472	Y	137	PF03479 (PCC)	106	77.372	PF07690 (MFS_1)	16	11.679	PF01041 (DegT_DnrJ_EryC1)	3	2.19	PF00005 (ABC_tran)	2	1.46	PF00586 (AIRS)	1	0.73
F094471	N	106	PF02686 (Glu-tRNAGln)	82	77.358	PF13483 (Lactamase_B_3)	9	8.491	PF03652 (RuvX)	2	1.887	PF08239 (SH3_3)	1	0.943	PF12706 (Lactamase_B_2)	1	0.943
F094457	Y	106	PF04794 (YdjC)	82	77.358	PF00535 (Glycos_transf_2)	8	7.547	PF13231 (PMT_2)	3	2.83	PF01613 (Flavin_Reduct)	3	2.83	PF01725 (Ham1p_like)	2	1.887
F022945	Y	212	PF01653 (DNA_ligase_aden)	164	77.358	PF14520 (HHH_5)	15	7.075	PF03120 (DNA_ligase_OB)	14	6.604	PF02518 (HATPase_c)	1	0.472	PF08308 (PEGA)	1	0.472
F064564	Y	128	PF00293 (NUDIX)	99	77.344	PF08281 (Sigma70_r4_2)	12	9.375	PF04542 (Sigma70_r2)	6	4.688	PF05188 (MutS_II)	2	1.562	PF01541 (GIY-YIG)	1	0.781
F064320	Y	128	PF08544 (GHMP_kinases_C)	99	77.344	PF13519 (VWA_2)	4	3.125	PF04011 (LemA)	1	0.781
F047249	Y	150	PF07195 (FliD_C)	116	77.333	PF07196 (Flagellin_IN)	28	18.667	PF00919 (UPF0004)	2	1.333	PF03646 (FlaG)	2	1.333	PF01381 (HTH_3)	1	0.667
F035413	Y	172	PF03965 (Penicillinase_R)	133	77.326	PF00156 (Pribosyltran)	6	3.488	PF13537 (GATase_7)	2	1.163	PF02769 (AIRS_C)	2	1.163	PF01855 (POR_N)	1	0.581
F075378	Y	119	PF13091 (PLDc_2)	92	77.311	PF03167 (UDG)	3	2.521	PF00572 (Ribosomal_L13)	3	2.521	PF07690 (MFS_1)	2	1.681	PF09954 (DUF2188)	2	1.681
F074736	N	119	PF04690 (YABBY)	92	77.311	PF12353 (eIF3g)	2	1.681
F053525	Y	141	PF08281 (Sigma70_r4_2)	109	77.305	PF01209 (Ubie_methyltran)	8	5.674	PF01977 (UbiD)	4	2.837	PF04542 (Sigma70_r2)	2	1.418
F039800	Y	163	PF13620 (CarboxypepD_reg)	126	77.301	PF03176 (MMPL)	30	18.405	PF01494 (FAD_binding_3)	1	0.613	PF03739 (LptF_LptG)	1	0.613	PF00400 (WD40)	1	0.613
F030504	Y	185	PF01066 (CDP-OH_P_transf)	143	77.297	PF00308 (Bac_DnaA)	26	14.054	PF09842 (DUF2069)	4	2.162	PF00910 (RNA_helicase)	2	1.081	PF14346 (DUF4398)	2	1.081
F026340	Y	198	PF09969 (DUF2203)	153	77.273	PF00924 (MS_channel)	22	11.111	PF00912 (Transgly)	7	3.535	PF09852 (DUF2079)	2	1.01	PF09594 (GT87)	1	0.505
F023234	Y	211	PF00701 (DHDPS)	163	77.251	PF00437 (T2SSE)	17	8.057	PF02308 (MgtC)	5	2.37	PF02826 (2-Hacid_dh_C)	5	2.37	PF00459 (Inositol_P)	2	0.948
F037640	Y	167	PF13472 (Lipase_GDSL_2)	129	77.246	PF08298 (AAA_PrkA)	5	2.994	PF04285 (DUF444)	3	1.796	PF07386 (DUF1499)	1	0.599	PF02597 (ThiS)	1	0.599
F069943	N	123	PF02698 (DUF218)	95	77.236	PF00496 (SBP_bac_5)	14	11.382	PF08352 (oligo_HPY)	5	4.065	PF01047 (MarR)	1	0.813	PF12811 (BaxI_1)	1	0.813
F069572	Y	123	PF00005 (ABC_tran)	95	77.236	PF00296 (Bac_luciferase)	2	1.626	PF09278 (MerR-DNA-bind)	2	1.626	PF13542 (HTH_Tnp_ISL3)	1	0.813	PF00903 (Glyoxalase)	1	0.813
F103033	Y	101	PF04357 (TamB)	78	77.228	PF00781 (DAGK_cat)	1	0.99	PF01103 (Omp85)	1	0.99	PF07244 (POTRA)	1	0.99
F057606	Y	136	PF00326 (Peptidase_S9)	105	77.206	PF07676 (PD40)	23	16.912	PF08545 (ACP_syn_III)	5	3.676	PF05193 (Peptidase_M16_C)	3	2.206
F081300	Y	114	PF00106 (adh_short)	88	77.193	PF00534 (Glycos_transf_1)	10	8.772	PF01435 (Peptidase_M48)	6	5.263	PF04185 (Phosphoesterase)	2	1.754	PF13439 (Glyco_transf_4)	2	1.754
F081408	N	114	PF00753 (Lactamase_B)	88	77.193	PF07987 (DUF1775)	8	7.018	PF03308 (MeaB)	2	1.754	PF01842 (ACT)	1	0.877	PF14574 (RACo_C_ter)	1	0.877
F047415	Y	149	PF00005 (ABC_tran)	115	77.181	PF13732 (DUF4162)	19	12.752	PF12698 (ABC2_membrane_3)	3	2.013	PF13304 (AAA_21)	2	1.342	PF00144 (Beta-lactamase)	1	0.671
F040059	N	162	PF13385 (Laminin_G_3)	125	77.16	PF00622 (SPRY)	6	3.704	PF16778 (Phage_tail_APC)	2	1.235
F026549	Y	197	PF02358 (Trehalose_PPase)	152	77.157	PF01472 (PUA)	3	1.523	PF00171 (Aldedh)	3	1.523	PF00723 (Glyco_hydro_15)	3	1.523	PF00296 (Bac_luciferase)	2	1.015
F095078	N	105	PF00583 (Acetyltransf_1)	81	77.143	PF01019 (G_glu_transpept)	13	12.381	PF12327 (FtsZ_C)	3	2.857	PF13302 (Acetyltransf_3)	1	0.952	PF04419 (4F5)	1	0.952
F095305	Y	105	PF00528 (BPD_transp_1)	81	77.143	PF00005 (ABC_tran)	8	7.619	PF01977 (UbiD)	3	2.857	PF09084 (NMT1)	1	0.952	PF02423 (OCD_Mu_crystall)	1	0.952
F095424	Y	105	PF13438 (DUF4113)	81	77.143	PF01135 (PCMT)	4	3.81	PF02321 (OEP)	3	2.857	PF00717 (Peptidase_S24)	3	2.857	PF07973 (tRNA_SAD)	1	0.952
F095769	Y	105	PF00293 (NUDIX)	81	77.143	PF01301 (Glyco_hydro_35)	4	3.81	PF14332 (DUF4388)	3	2.857	PF02954 (HTH_8)	2	1.905	PF00206 (Lyase_1)	1	0.952
F061625	Y	131	PF13411 (MerR_1)	101	77.099	PF04011 (LemA)	16	12.214	PF01435 (Peptidase_M48)	9	6.87	PF01553 (Acyltransferase)	2	1.527	PF00440 (TetR_N)	1	0.763
F061762	Y	131	PF01566 (Nramp)	101	77.099	PF03448 (MgtE_N)	3	2.29	PF03572 (Peptidase_S41)	1	0.763	PF03544 (TonB_C)	1	0.763	PF00571 (CBS)	1	0.763
F009905	Y	310	PF03976 (PPK2)	239	77.097	PF14310 (Fn3-like)	9	2.903	PF01103 (Omp85)	6	1.935	PF07876 (Dabb)	5	1.613	PF00111 (Fer2)	3	0.968
F002058	Y	598	PF04107 (GCS2)	461	77.09	PF00730 (HhH-GPD)	9	1.505	PF00117 (GATase)	5	0.836	PF13180 (PDZ_2)	1	0.167	PF00361 (Proton_antipo_M)	1	0.167
F088344	N	109	PF00581 (Rhodanese)	84	77.064	PF04143 (Sulf_transp)	10	9.174	PF03441 (FAD_binding_7)	6	5.505	PF05199 (GMC_oxred_C)	1	0.917
F089311	Y	109	PF00216 (Bac_DNA_binding)	84	77.064	PF00072 (Response_reg)	1	0.917	PF02706 (Wzz)	1	0.917
F036497	Y	170	PF00571 (CBS)	131	77.059	PF01546 (Peptidase_M20)	12	7.059	PF07687 (M20_dimer)	4	2.353	PF14691 (Fer4_20)	3	1.765	PF13298 (LigD_N)	2	1.176
F071516	Y	122	PF05717 (TnpB_IS66)	94	77.049	PF01527 (HTH_Tnp_1)	14	11.475	PF13817 (DDE_Tnp_IS66_C)	2	1.639	PF13408 (Zn_ribbon_recom)	1	0.82	PF00891 (Methyltransf_2)	1	0.82
[truncated: 96,314 more rows]

## Sheet: Top-co-occurring COG functions
NMPF	3D Model?	No. of Associated Scaffolds	Top-1 COG	Top-1 Superfamily	Top-1 count	Top-1 % occurrency	Top-2 COG	Top-2 Superfamily	Top-2 count	Top-2 % occurrency	Top-3 COG	Top-3 Superfamily	Top-3 count	Top-3 % occurrency	Top-4 COG	Top-4 Superfamily	Top-4 count	Top-4 % occurrency	Top-5 COG	Top-5 Superfamily	Top-5 count	Top-5 % occurrency
F015263	Y	256	COG0515 (Serine/threonine protein kinase)	Signal transduction mechanisms [T]	924	360.938
F077723	Y	117	COG0515 (Serine/threonine protein kinase)	Signal transduction mechanisms [T]	388	331.624
F099365	Y	103	COG0515 (Serine/threonine protein kinase)	Signal transduction mechanisms [T]	332	322.33	COG2423 (Ornithine cyclodeaminase/archaeal alanine dehydrogenase, mu-crystallin family)	Amino acid transport and metabolism [E]	1	0.971
F045874	Y	152	COG0515 (Serine/threonine protein kinase)	Signal transduction mechanisms [T]	488	321.053
F097547	Y	104	COG0515 (Serine/threonine protein kinase)	Signal transduction mechanisms [T]	320	307.692
F083212	Y	113	COG0515 (Serine/threonine protein kinase)	Signal transduction mechanisms [T]	340	300.885	COG0468 (RecA/RadA recombinase)	Replication, recombination and repair [L]	1	0.885
F080252	Y	115	COG0515 (Serine/threonine protein kinase)	Signal transduction mechanisms [T]	340	295.652	COG0403 (Glycine cleavage system protein P (pyridoxal-binding), N-terminal domain)	Amino acid transport and metabolism [E]	5	4.348	COG1003 (Glycine cleavage system protein P (pyridoxal-binding), C-terminal domain)	Amino acid transport and metabolism [E]	5	4.348
F039380	Y	164	COG0515 (Serine/threonine protein kinase)	Signal transduction mechanisms [T]	448	273.171	COG0262 (Dihydrofolate reductase)	Coenzyme transport and metabolism [H]	1	0.61	COG1985 (Pyrimidine reductase, riboflavin biosynthesis)	Coenzyme transport and metabolism [H]	1	0.61	COG2313 (Pseudouridine-5'-phosphate glycosidase (pseudoU degradation))	Nucleotide transport and metabolism [F]	1	0.61	COG3548 (Uncharacterized membrane protein)	Function unknown [S]	1	0.61
F055480	Y	138	COG0515 (Serine/threonine protein kinase)	Signal transduction mechanisms [T]	344	249.275	COG1032 (Radical SAM superfamily enzyme YgiQ, UPF0313 family)	General function prediction only [R]	1	0.725
F081672	Y	114	COG0515 (Serine/threonine protein kinase)	Signal transduction mechanisms [T]	280	245.614	COG1490 (D-aminoacyl-tRNA deacylase)	Translation, ribosomal structure and biogenesis [J]	1	0.877	COG3157 (Type VI protein secretion system component Hcp (secreted cytotoxin))	Intracellular trafficking, secretion, and vesicular transport [U]	1	0.877	COG3523 (Type VI protein secretion system component VasK)	Intracellular trafficking, secretion, and vesicular transport [U]	1	0.877
F063194	Y	130	COG1516 (Flagellin-specific chaperone FliS)	Cell motility [N]	315	242.308	COG1334 (Uncharacterized conserved protein, FlaG/YvyC family)	General function prediction only [R]	6	4.615
F104058	N	101	COG0515 (Serine/threonine protein kinase)	Signal transduction mechanisms [T]	244	241.584
F028825	N	190	COG1516 (Flagellin-specific chaperone FliS)	Cell motility [N]	438	230.526
F084759	Y	112	COG1989 (Prepilin signal peptidase PulO (type II secretory pathway) or related peptidase)	Cell motility [N]	258	230.357	COG3707 (Two-component response regulator, AmiR/NasT family, consists of REC and RNA-binding antiterminator (ANTAR) domains)	Transcription [K]	1	0.893
F051361	Y	144	COG2747 (Negative regulator of flagellin synthesis (anti-sigma28 factor))	Transcription [K]	327	227.083	COG1749 (Flagellar hook protein FlgE)	Cell motility [N]	6	4.167	COG1256 (Flagellar hook-associated protein FlgK)	Cell motility [N]	5	3.472	COG1558 (Flagellar basal body rod protein FlgC)	Cell motility [N]	5	3.472	COG4786 (Flagellar basal body rod protein FlgG)	Cell motility [N]	5	3.472
F015657	Y	253	COG0515 (Serine/threonine protein kinase)	Signal transduction mechanisms [T]	568	224.506	COG0399 (dTDP-4-amino-4,6-dideoxygalactose transaminase)	Cell wall/membrane/envelope biogenesis [M]	1	0.395	COG0436 (Aspartate/methionine/tyrosine aminotransferase)	Amino acid transport and metabolism [E]	1	0.395	COG0520 (Selenocysteine lyase/Cysteine desulfurase)	Amino acid transport and metabolism [E]	1	0.395	COG0626 (Cystathionine beta-lyase/cystathionine gamma-synthase)	Amino acid transport and metabolism [E]	1	0.395
F055230	N	139	COG0515 (Serine/threonine protein kinase)	Signal transduction mechanisms [T]	312	224.46
F031118	N	183	COG2747 (Negative regulator of flagellin synthesis (anti-sigma28 factor))	Transcription [K]	393	214.754	COG1344 (Flagellin and related hook-associated protein FlgL)	Cell motility [N]	3	1.639
F046352	Y	151	COG0515 (Serine/threonine protein kinase)	Signal transduction mechanisms [T]	324	214.57	COG1878 (Kynurenine formamidase)	Amino acid transport and metabolism [E]	5	3.311
F036161	Y	170	COG0515 (Serine/threonine protein kinase)	Signal transduction mechanisms [T]	364	214.118	COG2259 (Uncharacterized membrane protein YphA, DoxX/SURF4 family)	Function unknown [S]	3	1.765	COG2141 (Flavin-dependent oxidoreductase, luciferase family (includes alkanesulfonate monooxygenase SsuD and methylene tetrahydromethanopterin reductase))	Coenzyme transport and metabolism [H]	2	1.176	COG0002 (N-acetyl-gamma-glutamylphosphate reductase)	Amino acid transport and metabolism [E]	1	0.588	COG0136 (Aspartate-semialdehyde dehydrogenase)	Amino acid transport and metabolism [E]	1	0.588
F105084	N	100	COG0515 (Serine/threonine protein kinase)	Signal transduction mechanisms [T]	208	208	COG0661 (Predicted protein kinase regulating ubiquinone biosynthesis, AarF/ABC1/UbiB family)	Signal transduction mechanisms [T]	8	8
F022619	Y	213	COG1989 (Prepilin signal peptidase PulO (type II secretory pathway) or related peptidase)	Cell motility [N]	435	204.225	COG0654 (2-polyprenyl-6-methoxyphenol hydroxylase and related FAD-dependent oxidoreductases)	Energy production and conversion [C]	2	0.939	COG0578 (Glycerol-3-phosphate dehydrogenase)	Energy production and conversion [C]	1	0.469	COG0644 (Dehydrogenase (flavoprotein))	Energy production and conversion [C]	1	0.469	COG0665 (Glycine/D-amino acid oxidase (deaminating))	Amino acid transport and metabolism [E]	1	0.469
F011015	Y	296	COG0515 (Serine/threonine protein kinase)	Signal transduction mechanisms [T]	588	198.649
F072500	Y	121	COG0515 (Serine/threonine protein kinase)	Signal transduction mechanisms [T]	236	195.041	COG2152 (Predicted glycosyl hydrolase, GH43/DUF377 family)	Carbohydrate transport and metabolism [G]	1	0.826
F065882	Y	127	COG0616 (Periplasmic serine protease, ClpP class)	Posttranslational modification, protein turnover, chaperones [O]	246	193.701	COG0740 (ATP-dependent protease ClpP, protease subunit)	Posttranslational modification, protein turnover, chaperones [O]	4	3.15	COG1030 (Membrane-bound serine protease NfeD, ClpP class)	Posttranslational modification, protein turnover, chaperones [O]	2	1.575
F012140	Y	283	COG0515 (Serine/threonine protein kinase)	Signal transduction mechanisms [T]	544	192.226	COG3797 (Uncharacterized conserved protein, DUF1697 family)	Function unknown [S]	11	3.887	COG2272 (Carboxylesterase type B)	Lipid transport and metabolism [I]	2	0.707	COG3360 (Flavin-binding protein dodecin)	General function prediction only [R]	1	0.353	COG4875 (Protein kinase association domain CaMKII_AD, NTF2-like superfamily)	Posttranslational modification, protein turnover, chaperones [O]	1	0.353
F014563	Y	262	COG1538 (Outer membrane protein TolC)	Cell wall/membrane/envelope biogenesis [M]	502	191.603	COG0251 (Enamine deaminase RidA/Endoribonuclease Rid7C, YjgF/YER057c/UK114 family)	Defense mechanisms [V]	4	1.527
F075136	Y	119	COG0515 (Serine/threonine protein kinase)	Signal transduction mechanisms [T]	228	191.597	COG5337 (Spore coat protein CotH)	Cell wall/membrane/envelope biogenesis [M]	1	0.84
F055609	Y	138	COG1538 (Outer membrane protein TolC)	Cell wall/membrane/envelope biogenesis [M]	264	191.304	COG0515 (Serine/threonine protein kinase)	Signal transduction mechanisms [T]	8	5.797	COG3797 (Uncharacterized conserved protein, DUF1697 family)	Function unknown [S]	1	0.725
F020415	Y	224	COG0654 (2-polyprenyl-6-methoxyphenol hydroxylase and related FAD-dependent oxidoreductases)	Energy production and conversion [C]	426	190.179	COG0578 (Glycerol-3-phosphate dehydrogenase)	Energy production and conversion [C]	213	95.089	COG0644 (Dehydrogenase (flavoprotein))	Energy production and conversion [C]	213	95.089	COG0665 (Glycine/D-amino acid oxidase (deaminating))	Amino acid transport and metabolism [E]	213	95.089	COG0715 (ABC-type nitrate/sulfonate/bicarbonate transport system, periplasmic component)	Inorganic ion transport and metabolism [P]	2	0.893
F105319	Y	100	COG0147 (Anthranilate/para-aminobenzoate synthases component I)	Amino acid transport and metabolism [E]	190	190	COG1884 (Methylmalonyl-CoA mutase, N-terminal domain/subunit)	Lipid transport and metabolism [I]	1	1
F059244	Y	134	COG1842 (Phage shock protein A)	Transcription [K]	254	189.552	COG0715 (ABC-type nitrate/sulfonate/bicarbonate transport system, periplasmic component)	Inorganic ion transport and metabolism [P]	4	2.985	COG4521 (ABC-type taurine transport system, periplasmic component)	Inorganic ion transport and metabolism [P]	4	2.985
F007049	Y	359	COG0515 (Serine/threonine protein kinase)	Signal transduction mechanisms [T]	680	189.415	COG0014 (Gamma-glutamyl phosphate reductase)	Amino acid transport and metabolism [E]	24	6.685	COG1012 (Acyl-CoA reductase or other NAD-dependent aldehyde dehydrogenase)	Lipid transport and metabolism [I]	24	6.685	COG4230 (Delta 1-pyrroline-5-carboxylate dehydrogenase)	Amino acid transport and metabolism [E]	24	6.685	COG0377 (NADH:ubiquinone oxidoreductase 20 kD subunit (chain B) or related Fe-S oxidoreductase)	Energy production and conversion [C]	1	0.279
F085654	Y	111	COG0740 (ATP-dependent protease ClpP, protease subunit)	Posttranslational modification, protein turnover, chaperones [O]	210	189.189	COG0616 (Periplasmic serine protease, ClpP class)	Posttranslational modification, protein turnover, chaperones [O]	210	189.189	COG1030 (Membrane-bound serine protease NfeD, ClpP class)	Posttranslational modification, protein turnover, chaperones [O]	105	94.595	COG1819 (UDP:flavonoid glycosyltransferase YjiC, YdhE family)	Carbohydrate transport and metabolism [G]	4	3.604	COG2873 (O-acetylhomoserine/O-acetylserine sulfhydrylase, pyridoxal phosphate-dependent)	Amino acid transport and metabolism [E]	1	0.901
F105302	N	100	COG2747 (Negative regulator of flagellin synthesis (anti-sigma28 factor))	Transcription [K]	189	189
F071681	Y	122	COG0654 (2-polyprenyl-6-methoxyphenol hydroxylase and related FAD-dependent oxidoreductases)	Energy production and conversion [C]	230	188.525	COG0578 (Glycerol-3-phosphate dehydrogenase)	Energy production and conversion [C]	115	94.262	COG0644 (Dehydrogenase (flavoprotein))	Energy production and conversion [C]	115	94.262	COG0665 (Glycine/D-amino acid oxidase (deaminating))	Amino acid transport and metabolism [E]	115	94.262	COG3243 (Poly-beta-hydroxybutyrate synthase)	Lipid transport and metabolism [I]	1	0.82
F096798	Y	104	COG0515 (Serine/threonine protein kinase)	Signal transduction mechanisms [T]	196	188.462	COG3191 (L-aminopeptidase/D-esterase)	Amino acid transport and metabolism [E]	8	7.692	COG2041 (Molybdopterin-dependent catalytic subunit of periplasmic DMSO/TMAO and protein-methionine-sulfoxide reductases)	Energy production and conversion [C]	1	0.962	COG3915 (Uncharacterized conserved protein)	Function unknown [S]	1	0.962
F002079	Y	596	COG0515 (Serine/threonine protein kinase)	Signal transduction mechanisms [T]	1120	187.919	COG4270 (Uncharacterized membrane protein)	Function unknown [S]	19	3.188	COG2259 (Uncharacterized membrane protein YphA, DoxX/SURF4 family)	Function unknown [S]	19	3.188	COG2353 (Polyisoprenoid-binding periplasmic protein YceI)	General function prediction only [R]	4	0.671	COG1214 (tRNA A37 threonylcarbamoyladenosine modification protein TsaB)	Translation, ribosomal structure and biogenesis [J]	3	0.503
F068391	Y	124	COG2747 (Negative regulator of flagellin synthesis (anti-sigma28 factor))	Transcription [K]	231	186.29	COG1664 (Cytoskeletal protein CcmA, bactofilin family)	Cytoskeleton [Z]	9	7.258	COG3418 (Flagellar biosynthesis/type III secretory pathway chaperone FlgN)	Cell motility [N]	3	2.419
F083821	Y	112	COG0515 (Serine/threonine protein kinase)	Signal transduction mechanisms [T]	208	185.714
F023641	Y	209	COG1842 (Phage shock protein A)	Transcription [K]	388	185.646	COG0715 (ABC-type nitrate/sulfonate/bicarbonate transport system, periplasmic component)	Inorganic ion transport and metabolism [P]	6	2.871	COG4521 (ABC-type taurine transport system, periplasmic component)	Inorganic ion transport and metabolism [P]	6	2.871	COG1266 (Membrane protease YdiL, CAAX protease family)	Posttranslational modification, protein turnover, chaperones [O]	1	0.478	COG4449 (Predicted protease, Abi (CAAX) family)	General function prediction only [R]	1	0.478
F087635	Y	110	COG0515 (Serine/threonine protein kinase)	Signal transduction mechanisms [T]	204	185.455
F061121	Y	132	COG0654 (2-polyprenyl-6-methoxyphenol hydroxylase and related FAD-dependent oxidoreductases)	Energy production and conversion [C]	244	184.848	COG0578 (Glycerol-3-phosphate dehydrogenase)	Energy production and conversion [C]	122	92.424	COG0644 (Dehydrogenase (flavoprotein))	Energy production and conversion [C]	122	92.424	COG0665 (Glycine/D-amino acid oxidase (deaminating))	Amino acid transport and metabolism [E]	122	92.424	COG0053 (Divalent metal cation (Fe/Co/Zn/Cd) efflux pump)	Inorganic ion transport and metabolism [P]	1	0.758
F095268	Y	105	COG3166 (Type IV pilus assembly protein PilN)	Cell motility [N]	194	184.762	COG3149 (Type II secretory pathway, component PulM)	Intracellular trafficking, secretion, and vesicular transport [U]	1	0.952
F099673	Y	103	COG1352 (Methylase of chemotaxis methyl-accepting proteins)	Signal transduction mechanisms [T]	190	184.466	COG2226 (Ubiquinone/menaquinone biosynthesis C-methylase UbiE/MenG)	Coenzyme transport and metabolism [H]	74	71.845	COG2201 (Chemotaxis response regulator CheB, contains REC and protein-glutamate methylesterase domains)	Signal transduction mechanisms [T]	6	5.825	COG0840 (Methyl-accepting chemotaxis protein (MCP))	Signal transduction mechanisms [T]	2	1.942
F011429	Y	291	COG0515 (Serine/threonine protein kinase)	Signal transduction mechanisms [T]	536	184.192	COG0717 (dCTP deaminase)	Nucleotide transport and metabolism [F]	2	0.687	COG0756 (dUTP pyrophosphatase (dUTPase))	Defense mechanisms [V]	2	0.687	COG0805 (Twin-arginine protein secretion pathway component TatC)	Intracellular trafficking, secretion, and vesicular transport [U]	1	0.344	COG0822 (Fe-S cluster assembly scaffold protein IscU, NifU family)	Posttranslational modification, protein turnover, chaperones [O]	1	0.344
F051855	Y	143	COG0145 (N-methylhydantoinase A/oxoprolinase/acetone carboxylase, beta subunit)	Amino acid transport and metabolism [E]	262	183.217	COG0146 (N-methylhydantoinase B/oxoprolinase/acetone carboxylase, alpha subunit)	Amino acid transport and metabolism [E]	8	5.594	COG0730 (Sulfite exporter TauE/SafE/YfcA and related permeases, UPF0721 family)	Inorganic ion transport and metabolism [P]	2	1.399
F029167	Y	189	COG1167 (DNA-binding transcriptional regulator, MocR family, contains an aminotransferase domain)	Transcription [K]	344	182.011	COG0075 (Archaeal aspartate aminotransferase or a related aminotransferase, includes purine catabolism protein PucG)	Amino acid transport and metabolism [E]	172	91.005	COG1921 (Seryl-tRNA(Sec) selenium transferase)	Translation, ribosomal structure and biogenesis [J]	172	91.005	COG1982 (Arginine/lysine/ornithine decarboxylase)	Amino acid transport and metabolism [E]	172	91.005	COG1003 (Glycine cleavage system protein P (pyridoxal-binding), C-terminal domain)	Amino acid transport and metabolism [E]	172	91.005
F013370	Y	272	COG1989 (Prepilin signal peptidase PulO (type II secretory pathway) or related peptidase)	Cell motility [N]	495	181.985	COG1276 (Putative copper export protein)	Inorganic ion transport and metabolism [P]	1	0.368
F001986	Y	608	COG0515 (Serine/threonine protein kinase)	Signal transduction mechanisms [T]	1104	181.579	COG0183 (Acetyl-CoA acetyltransferase)	Lipid transport and metabolism [I]	4	0.658	COG2231 (3-Methyladenine DNA glycosylase, HhH-GPD/Endo3 superfamily)	Replication, recombination and repair [L]	3	0.493	COG1695 (DNA-binding transcriptional regulator, PadR family)	Transcription [K]	3	0.493	COG1733 (DNA-binding transcriptional regulator, HxlR family)	Transcription [K]	3	0.493
F011435	Y	291	COG2201 (Chemotaxis response regulator CheB, contains REC and protein-glutamate methylesterase domains)	Signal transduction mechanisms [T]	528	181.443	COG0643 (Chemotaxis protein histidine kinase CheA)	Signal transduction mechanisms [T]	10	3.436	COG1352 (Methylase of chemotaxis methyl-accepting proteins)	Signal transduction mechanisms [T]	2	0.687	COG2226 (Ubiquinone/menaquinone biosynthesis C-methylase UbiE/MenG)	Coenzyme transport and metabolism [H]	1	0.344
F096820	Y	104	COG0248 (Exopolyphosphatase/pppGpp-phosphohydrolase)	Signal transduction mechanisms [T]	188	180.769	COG0377 (NADH:ubiquinone oxidoreductase 20 kD subunit (chain B) or related Fe-S oxidoreductase)	Energy production and conversion [C]	1	0.962	COG1312 (D-mannonate dehydratase)	Carbohydrate transport and metabolism [G]	1	0.962	COG1740 (Ni,Fe-hydrogenase I small subunit)	Energy production and conversion [C]	1	0.962	COG1941 (Coenzyme F420-reducing hydrogenase, gamma subunit)	Energy production and conversion [C]	1	0.962
F060002	Y	133	COG0146 (N-methylhydantoinase B/oxoprolinase/acetone carboxylase, alpha subunit)	Amino acid transport and metabolism [E]	240	180.451	COG0145 (N-methylhydantoinase A/oxoprolinase/acetone carboxylase, beta subunit)	Amino acid transport and metabolism [E]	6	4.511	COG0715 (ABC-type nitrate/sulfonate/bicarbonate transport system, periplasmic component)	Inorganic ion transport and metabolism [P]	2	1.504	COG4521 (ABC-type taurine transport system, periplasmic component)	Inorganic ion transport and metabolism [P]	2	1.504	COG0829 (Urease accessory protein UreH)	Posttranslational modification, protein turnover, chaperones [O]	1	0.752
F046058	N	152	COG3191 (L-aminopeptidase/D-esterase)	Amino acid transport and metabolism [E]	274	180.263	COG0515 (Serine/threonine protein kinase)	Signal transduction mechanisms [T]	4	2.632	COG3547 (Transposase)	Mobilome: prophages, transposons [X]	1	0.658
F039717	Y	163	COG0515 (Serine/threonine protein kinase)	Signal transduction mechanisms [T]	292	179.141	COG0810 (Periplasmic protein TonB, links inner and outer membranes)	Cell wall/membrane/envelope biogenesis [M]	5	3.067	COG0642 (Signal transduction histidine kinase)	Signal transduction mechanisms [T]	1	0.613
F013038	Y	275	COG1538 (Outer membrane protein TolC)	Cell wall/membrane/envelope biogenesis [M]	488	177.455	COG0676 (D-hexose-6-phosphate mutarotase)	Carbohydrate transport and metabolism [G]	1	0.364	COG2017 (Galactose mutarotase or related enzyme)	Carbohydrate transport and metabolism [G]	1	0.364	COG3181 (Tripartite-type tricarboxylate transporter, extracytoplasmic receptor component TctC)	Energy production and conversion [C]	1	0.364	COG3439 (Uncharacterized conserved protein, DUF302 family)	Function unknown [S]	1	0.364
F060546	Y	132	COG1538 (Outer membrane protein TolC)	Cell wall/membrane/envelope biogenesis [M]	234	177.273	COG1881 (Uncharacterized conserved protein, phosphatidylethanolamine-binding protein (PEBP) family)	General function prediction only [R]	2	1.515	COG3307 (O-antigen ligase)	Cell wall/membrane/envelope biogenesis [M]	1	0.758
F096086	Y	105	COG1538 (Outer membrane protein TolC)	Cell wall/membrane/envelope biogenesis [M]	186	177.143
F106181	Y	100	COG0515 (Serine/threonine protein kinase)	Signal transduction mechanisms [T]	176	176	COG1764 (Organic hydroperoxide reductase OsmC/OhrA)	Defense mechanisms [V]	2	2	COG1765 (Uncharacterized OsmC-related protein)	General function prediction only [R]	2	2	COG0730 (Sulfite exporter TauE/SafE/YfcA and related permeases, UPF0721 family)	Inorganic ion transport and metabolism [P]	1	1	COG1560 (Palmitoleoyl-ACP: Kdo2-lipid-IV acyltransferase (lipid A biosynthesis))	Lipid transport and metabolism [I]	1	1
F078885	Y	116	COG1538 (Outer membrane protein TolC)	Cell wall/membrane/envelope biogenesis [M]	204	175.862	COG0726 (Peptidoglycan/xylan/chitin deacetylase, PgdA/NodB/CDA1 family)	Cell wall/membrane/envelope biogenesis [M]	1	0.862	COG0743 (1-deoxy-D-xylulose 5-phosphate reductoisomerase)	Lipid transport and metabolism [I]	1	0.862
F098848	N	103	COG0515 (Serine/threonine protein kinase)	Signal transduction mechanisms [T]	180	174.757	COG1744 (Lipoprotein Med, regulator of KinD/Spo0A, PBP1-ABC superfamily, includes NupN)	Signal transduction mechanisms [T]	1	0.971
F078225	Y	116	COG0329 (4-hydroxy-tetrahydrodipicolinate synthase/N-acetylneuraminate lyase)	Cell wall/membrane/envelope biogenesis [M]	202	174.138
F042094	Y	159	COG1009 (Membrane H+-translocase/NADH:ubiquinone oxidoreductase subunit 5 (chain L)/Multisubunit Na+/H+ antiporter, MnhA subunit)	Energy production and conversion [C]	276	173.585	COG0650 (Formate hydrogenlyase subunit HyfC)	Energy production and conversion [C]	2	1.258	COG1005 (NADH:ubiquinone oxidoreductase subunit 1 (chain H))	Energy production and conversion [C]	2	1.258
F101650	Y	102	COG2201 (Chemotaxis response regulator CheB, contains REC and protein-glutamate methylesterase domains)	Signal transduction mechanisms [T]	176	172.549	COG0643 (Chemotaxis protein histidine kinase CheA)	Signal transduction mechanisms [T]	2	1.961	COG0840 (Methyl-accepting chemotaxis protein (MCP))	Signal transduction mechanisms [T]	2	1.961
F046947	Y	150	COG3167 (Type IV pilus assembly protein PilO)	Cell motility [N]	258	172	COG3168 (Type IV pilus assembly protein PilP)	Cell motility [N]	2	1.333	COG0006 (Xaa-Pro aminopeptidase)	Amino acid transport and metabolism [E]	1	0.667
F095966	Y	105	COG0515 (Serine/threonine protein kinase)	Signal transduction mechanisms [T]	180	171.429	COG0631 (Serine/threonine protein phosphatase PrpC)	Signal transduction mechanisms [T]	2	1.905
F103401	Y	101	COG0616 (Periplasmic serine protease, ClpP class)	Posttranslational modification, protein turnover, chaperones [O]	172	170.297	COG0740 (ATP-dependent protease ClpP, protease subunit)	Posttranslational modification, protein turnover, chaperones [O]	172	170.297	COG1030 (Membrane-bound serine protease NfeD, ClpP class)	Posttranslational modification, protein turnover, chaperones [O]	86	85.149	COG0025 (NhaP-type Na+/H+ or K+/H+ antiporter)	Inorganic ion transport and metabolism [P]	1	0.99	COG0475 (Kef-type K+ transport system, membrane component KefB)	Inorganic ion transport and metabolism [P]	1	0.99
F081903	Y	114	COG1538 (Outer membrane protein TolC)	Cell wall/membrane/envelope biogenesis [M]	194	170.175	COG0529 (Adenylylsulfate kinase or related kinase)	Inorganic ion transport and metabolism [P]	1	0.877
F059054	Y	134	COG1009 (Membrane H+-translocase/NADH:ubiquinone oxidoreductase subunit 5 (chain L)/Multisubunit Na+/H+ antiporter, MnhA subunit)	Energy production and conversion [C]	228	170.149	COG0839 (NADH:ubiquinone oxidoreductase subunit 6 (chain J))	Energy production and conversion [C]	2	1.493	COG0649 (NADH:ubiquinone oxidoreductase 49 kD subunit (chain D))	Energy production and conversion [C]	1	0.746	COG0650 (Formate hydrogenlyase subunit HyfC)	Energy production and conversion [C]	1	0.746	COG1005 (NADH:ubiquinone oxidoreductase subunit 1 (chain H))	Energy production and conversion [C]	1	0.746
F041851	Y	159	COG0515 (Serine/threonine protein kinase)	Signal transduction mechanisms [T]	268	168.553	COG2154 (Pterin-4a-carbinolamine dehydratase)	Coenzyme transport and metabolism [H]	4	2.516	COG3328 (Transposase (or an inactivated derivative))	Mobilome: prophages, transposons [X]	2	1.258	COG2208 (Phosphoserine phosphatase RsbU, regulator of sigma subunit)	Transcription [K]	2	1.258	COG3733 (Cu2+-containing amine oxidase)	Secondary metabolites biosynthesis, transport and catabolism [Q]	1	0.629
F050984	Y	144	COG0840 (Methyl-accepting chemotaxis protein (MCP))	Signal transduction mechanisms [T]	240	166.667	COG1352 (Methylase of chemotaxis methyl-accepting proteins)	Signal transduction mechanisms [T]	6	4.167	COG2226 (Ubiquinone/menaquinone biosynthesis C-methylase UbiE/MenG)	Coenzyme transport and metabolism [H]	3	2.083
F045446	Y	153	COG1989 (Prepilin signal peptidase PulO (type II secretory pathway) or related peptidase)	Cell motility [N]	255	166.667	COG0059 (Ketol-acid reductoisomerase)	Amino acid transport and metabolism [E]	2	1.307	COG1971 (Putative Mn2+ efflux pump MntP)	Inorganic ion transport and metabolism [P]	2	1.307	COG0499 (S-adenosylhomocysteine hydrolase)	Coenzyme transport and metabolism [H]	1	0.654	COG2986 (Histidine ammonia-lyase)	Amino acid transport and metabolism [E]	1	0.654
F081011	Y	114	COG3166 (Type IV pilus assembly protein PilN)	Cell motility [N]	188	164.912
F084522	Y	112	COG0146 (N-methylhydantoinase B/oxoprolinase/acetone carboxylase, alpha subunit)	Amino acid transport and metabolism [E]	184	164.286	COG0145 (N-methylhydantoinase A/oxoprolinase/acetone carboxylase, beta subunit)	Amino acid transport and metabolism [E]	8	7.143	COG0715 (ABC-type nitrate/sulfonate/bicarbonate transport system, periplasmic component)	Inorganic ion transport and metabolism [P]	1	0.893	COG2114 (Adenylate cyclase, class 3)	Signal transduction mechanisms [T]	1	0.893	COG3488 (Uncharacterized conserved protein with two CxxC motifs, DUF1111 family)	General function prediction only [R]	1	0.893
F009112	Y	323	COG2201 (Chemotaxis response regulator CheB, contains REC and protein-glutamate methylesterase domains)	Signal transduction mechanisms [T]	530	164.087	COG0643 (Chemotaxis protein histidine kinase CheA)	Signal transduction mechanisms [T]	10	3.096	COG1352 (Methylase of chemotaxis methyl-accepting proteins)	Signal transduction mechanisms [T]	4	1.238	COG0840 (Methyl-accepting chemotaxis protein (MCP))	Signal transduction mechanisms [T]	2	0.619	COG1680 (CubicO group peptidase, beta-lactamase class C family)	Defense mechanisms [V]	1	0.31
F096000	Y	105	COG0616 (Periplasmic serine protease, ClpP class)	Posttranslational modification, protein turnover, chaperones [O]	172	163.81	COG0740 (ATP-dependent protease ClpP, protease subunit)	Posttranslational modification, protein turnover, chaperones [O]	172	163.81	COG1030 (Membrane-bound serine protease NfeD, ClpP class)	Posttranslational modification, protein turnover, chaperones [O]	86	81.905	COG0017 (Aspartyl/asparaginyl-tRNA synthetase)	Translation, ribosomal structure and biogenesis [J]	1	0.952	COG0173 (Aspartyl-tRNA synthetase)	Translation, ribosomal structure and biogenesis [J]	1	0.952
F097038	Y	104	COG3191 (L-aminopeptidase/D-esterase)	Amino acid transport and metabolism [E]	170	163.462	COG0718 (DNA-binding nucleoid-associated protein YbaB/EfbC)	Transcription [K]	1	0.962	COG4805 (Uncharacterized conserved protein, DUF885 family)	Function unknown [S]	1	0.962
F011118	Y	295	COG3166 (Type IV pilus assembly protein PilN)	Cell motility [N]	482	163.39	COG2259 (Uncharacterized membrane protein YphA, DoxX/SURF4 family)	Function unknown [S]	2	0.678	COG4270 (Uncharacterized membrane protein)	Function unknown [S]	2	0.678	COG0545 (FKBP-type peptidyl-prolyl cis-trans isomerase)	Posttranslational modification, protein turnover, chaperones [O]	1	0.339	COG0782 (Transcription elongation factor, GreA/GreB family)	Transcription [K]	1	0.339
F073827	Y	120	COG1516 (Flagellin-specific chaperone FliS)	Cell motility [N]	195	162.5	COG1345 (Flagellar capping protein FliD)	Cell motility [N]	6	5	COG0840 (Methyl-accepting chemotaxis protein (MCP))	Signal transduction mechanisms [T]	4	3.333	COG1256 (Flagellar hook-associated protein FlgK)	Cell motility [N]	2	1.667	COG1317 (Flagellar biosynthesis/type III secretory pathway protein FliH)	Cell motility [N]	2	1.667
F034826	Y	173	COG0515 (Serine/threonine protein kinase)	Signal transduction mechanisms [T]	280	161.85	COG1538 (Outer membrane protein TolC)	Cell wall/membrane/envelope biogenesis [M]	2	1.156	COG0384 (Predicted epimerase YddE/YHI9, PhzF superfamily)	General function prediction only [R]	1	0.578	COG0642 (Signal transduction histidine kinase)	Signal transduction mechanisms [T]	1	0.578	COG0646 (Methionine synthase I (cobalamin-dependent), methyltransferase domain)	Amino acid transport and metabolism [E]	1	0.578
F068002	Y	125	COG3191 (L-aminopeptidase/D-esterase)	Amino acid transport and metabolism [E]	202	161.6	COG2911 (Phospholipid transport to the outer membrane protein TamB)	Cell wall/membrane/envelope biogenesis [M]	2	1.6
F097566	N	104	COG0515 (Serine/threonine protein kinase)	Signal transduction mechanisms [T]	168	161.538
F033897	Y	176	COG3166 (Type IV pilus assembly protein PilN)	Cell motility [N]	284	161.364	COG3167 (Type IV pilus assembly protein PilO)	Cell motility [N]	6	3.409	COG0043 (3-polyprenyl-4-hydroxybenzoate decarboxylase)	Coenzyme transport and metabolism [H]	3	1.705	COG3771 (Lipopolysaccharide assembly protein YciS/LapA, DUF1049 family)	Cell wall/membrane/envelope biogenesis [M]	3	1.705	COG0482 (tRNA U34 2-thiouridine synthase MnmA/TrmU, contains the PP-loop ATPase domain)	Translation, ribosomal structure and biogenesis [J]	1	0.568
F013118	Y	274	COG1352 (Methylase of chemotaxis methyl-accepting proteins)	Signal transduction mechanisms [T]	442	161.314	COG2226 (Ubiquinone/menaquinone biosynthesis C-methylase UbiE/MenG)	Coenzyme transport and metabolism [H]	108	39.416	COG0643 (Chemotaxis protein histidine kinase CheA)	Signal transduction mechanisms [T]	20	7.299	COG2201 (Chemotaxis response regulator CheB, contains REC and protein-glutamate methylesterase domains)	Signal transduction mechanisms [T]	6	2.19
F094496	Y	106	COG3167 (Type IV pilus assembly protein PilO)	Cell motility [N]	170	160.377	COG3166 (Type IV pilus assembly protein PilN)	Cell motility [N]	36	33.962
F033989	Y	176	COG0129 (Dihydroxyacid dehydratase/phosphogluconate dehydratase)	Carbohydrate transport and metabolism [G]	282	160.227	COG0260 (Leucyl aminopeptidase)	Amino acid transport and metabolism [E]	4	2.273	COG0040 (ATP phosphoribosyltransferase)	Amino acid transport and metabolism [E]	1	0.568	COG0277 (FAD/FMN-containing lactate dehydrogenase/glycolate oxidase)	Energy production and conversion [C]	1	0.568	COG2421 (Acetamidase/formamidase)	Energy production and conversion [C]	1	0.568
F086760	Y	110	COG0145 (N-methylhydantoinase A/oxoprolinase/acetone carboxylase, beta subunit)	Amino acid transport and metabolism [E]	176	160	COG2984 (ABC-type uncharacterized transport system, periplasmic component)	General function prediction only [R]	3	2.727	COG0146 (N-methylhydantoinase B/oxoprolinase/acetone carboxylase, alpha subunit)	Amino acid transport and metabolism [E]	2	1.818	COG0043 (3-polyprenyl-4-hydroxybenzoate decarboxylase)	Coenzyme transport and metabolism [H]	1	0.909	COG0715 (ABC-type nitrate/sulfonate/bicarbonate transport system, periplasmic component)	Inorganic ion transport and metabolism [P]	1	0.909
F017568	Y	240	COG3166 (Type IV pilus assembly protein PilN)	Cell motility [N]	384	160	COG3167 (Type IV pilus assembly protein PilO)	Cell motility [N]	2	0.833	COG2259 (Uncharacterized membrane protein YphA, DoxX/SURF4 family)	Function unknown [S]	1	0.417	COG4270 (Uncharacterized membrane protein)	Function unknown [S]	1	0.417
F037548	Y	167	COG1516 (Flagellin-specific chaperone FliS)	Cell motility [N]	267	159.88	COG1345 (Flagellar capping protein FliD)	Cell motility [N]	13	7.784	COG1344 (Flagellin and related hook-associated protein FlgL)	Cell motility [N]	10	5.988	COG1256 (Flagellar hook-associated protein FlgK)	Cell motility [N]	5	2.994	COG1558 (Flagellar basal body rod protein FlgC)	Cell motility [N]	1	0.599
F009785	Y	313	COG3166 (Type IV pilus assembly protein PilN)	Cell motility [N]	500	159.744	COG0515 (Serine/threonine protein kinase)	Signal transduction mechanisms [T]	4	1.278	COG3167 (Type IV pilus assembly protein PilO)	Cell motility [N]	2	0.639	COG0398 (Uncharacterized membrane protein YdjX, related to fungal oxalate transporter, TVP38/TMEM64 family)	Function unknown [S]	1	0.319	COG0586 (Membrane integrity protein DedA, putative transporter, DedA/Tvp38 family)	Cell wall/membrane/envelope biogenesis [M]	1	0.319
F088443	Y	109	COG2045 (Phosphosulfolactate phosphohydrolase or related enzyme)	Coenzyme transport and metabolism [H]	174	159.633	COG0006 (Xaa-Pro aminopeptidase)	Amino acid transport and metabolism [E]	1	0.917	COG0757 (3-dehydroquinate dehydratase)	Amino acid transport and metabolism [E]	1	0.917	COG0848 (Biopolymer transport protein ExbD)	Intracellular trafficking, secretion, and vesicular transport [U]	1	0.917
F060413	Y	133	COG0115 (Branched-chain amino acid aminotransferase/4-amino-4-deoxychorismate lyase)	Amino acid transport and metabolism [E]	212	159.398	COG1508 (DNA-directed RNA polymerase specialized sigma subunit, sigma54 homolog)	Transcription [K]	1	0.752	COG1914 (Mn2+ or Fe2+ transporter, NRAMP family)	Inorganic ion transport and metabolism [P]	1	0.752	COG2161 (Antitoxin component YafN of the YafNO toxin-antitoxin module, PHD/YefM family)	Defense mechanisms [V]	1	0.752	COG2318 (Bacillithiol/mycothiol S-transferase BstA/DinB, DinB/YfiT family (unrelated to E. coli DinB))	Secondary metabolites biosynthesis, transport and catabolism [Q]	1	0.752
F105209	N	100	COG1516 (Flagellin-specific chaperone FliS)	Cell motility [N]	159	159	COG1344 (Flagellin and related hook-associated protein FlgL)	Cell motility [N]	5	5	COG1256 (Flagellar hook-associated protein FlgK)	Cell motility [N]	1	1	COG1334 (Uncharacterized conserved protein, FlaG/YvyC family)	General function prediction only [R]	1	1	COG1558 (Flagellar basal body rod protein FlgC)	Cell motility [N]	1	1
F027816	N	193	COG0616 (Periplasmic serine protease, ClpP class)	Posttranslational modification, protein turnover, chaperones [O]	306	158.549	COG0740 (ATP-dependent protease ClpP, protease subunit)	Posttranslational modification, protein turnover, chaperones [O]	306	158.549	COG1030 (Membrane-bound serine protease NfeD, ClpP class)	Posttranslational modification, protein turnover, chaperones [O]	153	79.275
F045280	Y	153	COG3166 (Type IV pilus assembly protein PilN)	Cell motility [N]	242	158.17	COG3167 (Type IV pilus assembly protein PilO)	Cell motility [N]	2	1.307
F105998	Y	100	COG3191 (L-aminopeptidase/D-esterase)	Amino acid transport and metabolism [E]	158	158
F035087	Y	172	COG1538 (Outer membrane protein TolC)	Cell wall/membrane/envelope biogenesis [M]	270	156.977	COG2318 (Bacillithiol/mycothiol S-transferase BstA/DinB, DinB/YfiT family (unrelated to E. coli DinB))	Secondary metabolites biosynthesis, transport and catabolism [Q]	1	0.581
F048449	Y	148	COG1597 (Phosphatidylglycerol kinase, diacylglycerol kinase family)	Lipid transport and metabolism [I]	232	156.757	COG3191 (L-aminopeptidase/D-esterase)	Amino acid transport and metabolism [E]	6	4.054	COG0533 (tRNA A37 threonylcarbamoyltransferase TsaD)	Translation, ribosomal structure and biogenesis [J]	1	0.676	COG1214 (tRNA A37 threonylcarbamoyladenosine modification protein TsaB)	Translation, ribosomal structure and biogenesis [J]	1	0.676	COG2911 (Phospholipid transport to the outer membrane protein TamB)	Cell wall/membrane/envelope biogenesis [M]	1	0.676
F069409	Y	124	COG0329 (4-hydroxy-tetrahydrodipicolinate synthase/N-acetylneuraminate lyase)	Cell wall/membrane/envelope biogenesis [M]	194	156.452	COG1970 (Large-conductance mechanosensitive channel)	Cell wall/membrane/envelope biogenesis [M]	7	5.645	COG0691 (tmRNA-binding protein)	Posttranslational modification, protein turnover, chaperones [O]	5	4.032
F060385	Y	133	COG3678 (Periplasmic chaperone Spy, Spy/CpxP family)	Posttranslational modification, protein turnover, chaperones [O]	208	156.391
F087584	Y	110	COG0740 (ATP-dependent protease ClpP, protease subunit)	Posttranslational modification, protein turnover, chaperones [O]	172	156.364	COG0616 (Periplasmic serine protease, ClpP class)	Posttranslational modification, protein turnover, chaperones [O]	172	156.364	COG1030 (Membrane-bound serine protease NfeD, ClpP class)	Posttranslational modification, protein turnover, chaperones [O]	86	78.182	COG1819 (UDP:flavonoid glycosyltransferase YjiC, YdhE family)	Carbohydrate transport and metabolism [G]	28	25.455	COG2873 (O-acetylhomoserine/O-acetylserine sulfhydrylase, pyridoxal phosphate-dependent)	Amino acid transport and metabolism [E]	5	4.545
F089329	Y	109	COG0761 (4-Hydroxy-3-methylbut-2-enyl diphosphate reductase IspH)	Lipid transport and metabolism [I]	170	155.963	COG0673 (Predicted dehydrogenase)	General function prediction only [R]	3	2.752	COG1201 (Lhr-like helicase)	Replication, recombination and repair [L]	2	1.835
F019237	Y	231	COG3166 (Type IV pilus assembly protein PilN)	Cell motility [N]	360	155.844	COG0043 (3-polyprenyl-4-hydroxybenzoate decarboxylase)	Coenzyme transport and metabolism [H]	3	1.299	COG3771 (Lipopolysaccharide assembly protein YciS/LapA, DUF1049 family)	Cell wall/membrane/envelope biogenesis [M]	3	1.299	COG3511 (Phospholipase C)	Cell wall/membrane/envelope biogenesis [M]	1	0.433
F068366	Y	124	COG4576 (Carboxysome shell and ethanolamine utilization microcompartment protein CcmK/EutM)	Energy production and conversion [C]	192	154.839	COG0014 (Gamma-glutamyl phosphate reductase)	Amino acid transport and metabolism [E]	20	16.129	COG1012 (Acyl-CoA reductase or other NAD-dependent aldehyde dehydrogenase)	Lipid transport and metabolism [I]	20	16.129	COG4230 (Delta 1-pyrroline-5-carboxylate dehydrogenase)	Amino acid transport and metabolism [E]	20	16.129	COG0282 (Acetate kinase)	Energy production and conversion [C]	1	0.806
F023234	Y	211	COG0329 (4-hydroxy-tetrahydrodipicolinate synthase/N-acetylneuraminate lyase)	Cell wall/membrane/envelope biogenesis [M]	326	154.502	COG1285 (Magnesium uptake protein YhiD/SapB, involved in acid resistance)	Inorganic ion transport and metabolism [P]	5	2.37	COG3174 (Membrane component of predicted Mg2+ transport system, contains DUF4010 domain)	Inorganic ion transport and metabolism [P]	5	2.37	COG3643 (Glutamate formiminotransferase)	Amino acid transport and metabolism [E]	2	0.948	COG0162 (Tyrosyl-tRNA synthetase)	Translation, ribosomal structure and biogenesis [J]	1	0.474
F070407	Y	123	COG0129 (Dihydroxyacid dehydratase/phosphogluconate dehydratase)	Carbohydrate transport and metabolism [G]	188	152.846	COG0414 (Panthothenate synthetase)	Coenzyme transport and metabolism [H]	1	0.813	COG1788 (Acyl CoA:acetate/3-ketoacid CoA transferase, alpha subunit)	Lipid transport and metabolism [I]	1	0.813	COG2057 (Acyl-CoA:acetate/3-ketoacid CoA transferase, beta subunit)	Lipid transport and metabolism [I]	1	0.813	COG4670 (Acyl CoA:acetate/3-ketoacid CoA transferase)	Lipid transport and metabolism [I]	1	0.813
F033441	Y	177	COG1516 (Flagellin-specific chaperone FliS)	Cell motility [N]	270	152.542	COG0451 (Nucleoside-diphosphate-sugar epimerase)	Cell wall/membrane/envelope biogenesis [M]	2	1.13	COG0702 (Uncharacterized conserved protein YbjT, contains NAD(P)-binding and DUF2867 domains)	General function prediction only [R]	2	1.13	COG1086 (NDP-sugar epimerase, includes UDP-GlcNAc-inverting 4,6-dehydratase FlaA1 and capsular polysaccharide biosynthesis protein EpsC)	Cell wall/membrane/envelope biogenesis [M]	2	1.13	COG1344 (Flagellin and related hook-associated protein FlgL)	Cell motility [N]	2	1.13
F098257	N	104	COG1197 (Transcription-repair coupling factor (superfamily II helicase))	Transcription [K]	158	151.923	COG0760 (Peptidyl-prolyl isomerase, parvulin family)	Posttranslational modification, protein turnover, chaperones [O]	1	0.962
F022394	Y	214	COG0702 (Uncharacterized conserved protein YbjT, contains NAD(P)-binding and DUF2867 domains)	General function prediction only [R]	324	151.402	COG0451 (Nucleoside-diphosphate-sugar epimerase)	Cell wall/membrane/envelope biogenesis [M]	324	151.402	COG1086 (NDP-sugar epimerase, includes UDP-GlcNAc-inverting 4,6-dehydratase FlaA1 and capsular polysaccharide biosynthesis protein EpsC)	Cell wall/membrane/envelope biogenesis [M]	324	151.402	COG1091 (dTDP-4-dehydrorhamnose reductase)	Cell wall/membrane/envelope biogenesis [M]	162	75.701	COG1088 (dTDP-D-glucose 4,6-dehydratase)	Cell wall/membrane/envelope biogenesis [M]	162	75.701
F058183	Y	135	COG0329 (4-hydroxy-tetrahydrodipicolinate synthase/N-acetylneuraminate lyase)	Cell wall/membrane/envelope biogenesis [M]	204	151.111	COG0289 (4-hydroxy-tetrahydrodipicolinate reductase)	Amino acid transport and metabolism [E]	2	1.481
F097106	Y	104	COG0515 (Serine/threonine protein kinase)	Signal transduction mechanisms [T]	156	150	COG0661 (Predicted protein kinase regulating ubiquinone biosynthesis, AarF/ABC1/UbiB family)	Signal transduction mechanisms [T]	1	0.962	COG3525 (N-acetyl-beta-hexosaminidase)	Carbohydrate transport and metabolism [G]	1	0.962
F073298	Y	120	COG0329 (4-hydroxy-tetrahydrodipicolinate synthase/N-acetylneuraminate lyase)	Cell wall/membrane/envelope biogenesis [M]	180	150	COG0563 (Adenylate kinase or related kinase)	Nucleotide transport and metabolism [F]	1	0.833	COG1285 (Magnesium uptake protein YhiD/SapB, involved in acid resistance)	Inorganic ion transport and metabolism [P]	1	0.833	COG3174 (Membrane component of predicted Mg2+ transport system, contains DUF4010 domain)	Inorganic ion transport and metabolism [P]	1	0.833
F022077	N	216	COG0515 (Serine/threonine protein kinase)	Signal transduction mechanisms [T]	320	148.148
F082783	Y	113	COG0761 (4-Hydroxy-3-methylbut-2-enyl diphosphate reductase IspH)	Lipid transport and metabolism [I]	166	146.903	COG1714 (Uncharacterized membrane protein YckC, RDD family)	Function unknown [S]	10	8.85	COG2114 (Adenylate cyclase, class 3)	Signal transduction mechanisms [T]	1	0.885	COG4252 (Extracytoplasmic sensor domain CHASE2 (specificity unknown))	Signal transduction mechanisms [T]	1	0.885
F043477	Y	156	COG1597 (Phosphatidylglycerol kinase, diacylglycerol kinase family)	Lipid transport and metabolism [I]	228	146.154	COG2161 (Antitoxin component YafN of the YafNO toxin-antitoxin module, PHD/YefM family)	Defense mechanisms [V]	4	2.564	COG4118 (Antitoxin component of toxin-antitoxin stability system, DNA-binding transcriptional repressor)	Defense mechanisms [V]	4	2.564	COG0214 (Pyridoxal 5'-phosphate synthase subunit PdxS)	Coenzyme transport and metabolism [H]	1	0.641
F048204	Y	148	COG1538 (Outer membrane protein TolC)	Cell wall/membrane/envelope biogenesis [M]	214	144.595	COG3619 (Uncharacterized membrane protein YoaK, UPF0700 family)	Function unknown [S]	4	2.703	COG2200 (EAL domain, c-di-GMP-specific phosphodiesterase class I (or its enzymatically inactive variant))	Signal transduction mechanisms [T]	1	0.676	COG3434 (c-di-GMP phosphodiesterase YuxH/PdeH, contains EAL and HDOD domains)	Signal transduction mechanisms [T]	1	0.676	COG4943 (Redox-sensing c-di-GMP phosphodiesterase, contains CSS-motif and EAL domains)	Signal transduction mechanisms [T]	1	0.676
F101391	Y	102	COG1989 (Prepilin signal peptidase PulO (type II secretory pathway) or related peptidase)	Cell motility [N]	147	144.118	COG0654 (2-polyprenyl-6-methoxyphenol hydroxylase and related FAD-dependent oxidoreductases)	Energy production and conversion [C]	2	1.961	COG0578 (Glycerol-3-phosphate dehydrogenase)	Energy production and conversion [C]	1	0.98	COG0644 (Dehydrogenase (flavoprotein))	Energy production and conversion [C]	1	0.98	COG0665 (Glycine/D-amino acid oxidase (deaminating))	Amino acid transport and metabolism [E]	1	0.98
F065629	Y	127	COG1989 (Prepilin signal peptidase PulO (type II secretory pathway) or related peptidase)	Cell motility [N]	183	144.094	COG1971 (Putative Mn2+ efflux pump MntP)	Inorganic ion transport and metabolism [P]	1	0.787
F021284	Y	218	COG0515 (Serine/threonine protein kinase)	Signal transduction mechanisms [T]	312	143.119
F092489	Y	107	COG1516 (Flagellin-specific chaperone FliS)	Cell motility [N]	153	142.991	COG1345 (Flagellar capping protein FliD)	Cell motility [N]	9	8.411	COG2204 (DNA-binding transcriptional response regulator, NtrC family, contains REC, AAA-type ATPase, and a Fis-type DNA-binding domains)	Signal transduction mechanisms [T]	7	6.542	COG1344 (Flagellin and related hook-associated protein FlgL)	Cell motility [N]	5	4.673	COG1256 (Flagellar hook-associated protein FlgK)	Cell motility [N]	4	3.738
F045350	Y	153	COG0329 (4-hydroxy-tetrahydrodipicolinate synthase/N-acetylneuraminate lyase)	Cell wall/membrane/envelope biogenesis [M]	218	142.484
F061322	Y	132	COG0654 (2-polyprenyl-6-methoxyphenol hydroxylase and related FAD-dependent oxidoreductases)	Energy production and conversion [C]	188	142.424	COG0578 (Glycerol-3-phosphate dehydrogenase)	Energy production and conversion [C]	94	71.212	COG0644 (Dehydrogenase (flavoprotein))	Energy production and conversion [C]	94	71.212	COG0665 (Glycine/D-amino acid oxidase (deaminating))	Amino acid transport and metabolism [E]	94	71.212	COG0599 (Uncharacterized conserved protein YurZ, alkylhydroperoxidase/carboxymuconolactone decarboxylase family)	General function prediction only [R]	1	0.758
F020178	Y	225	COG2747 (Negative regulator of flagellin synthesis (anti-sigma28 factor))	Transcription [K]	318	141.333	COG1345 (Flagellar capping protein FliD)	Cell motility [N]	2	0.889	COG0101 (tRNA U38,U39,U40 pseudouridine synthase TruA)	Translation, ribosomal structure and biogenesis [J]	1	0.444
F101747	Y	102	COG4638 (Phenylpropionate dioxygenase or related ring-hydroxylating dioxygenase, large terminal subunit)	Inorganic ion transport and metabolism [P]	144	141.176
F095572	Y	105	COG0654 (2-polyprenyl-6-methoxyphenol hydroxylase and related FAD-dependent oxidoreductases)	Energy production and conversion [C]	148	140.952	COG0644 (Dehydrogenase (flavoprotein))	Energy production and conversion [C]	74	70.476	COG0665 (Glycine/D-amino acid oxidase (deaminating))	Amino acid transport and metabolism [E]	74	70.476	COG0578 (Glycerol-3-phosphate dehydrogenase)	Energy production and conversion [C]	74	70.476	COG3316 (Transposase (or an inactivated derivative), DDE domain)	Mobilome: prophages, transposons [X]	1	0.952
F030910	Y	184	COG1516 (Flagellin-specific chaperone FliS)	Cell motility [N]	258	140.217	COG3418 (Flagellar biosynthesis/type III secretory pathway chaperone FlgN)	Cell motility [N]	15	8.152	COG1345 (Flagellar capping protein FliD)	Cell motility [N]	7	3.804	COG1334 (Uncharacterized conserved protein, FlaG/YvyC family)	General function prediction only [R]	4	2.174	COG1344 (Flagellin and related hook-associated protein FlgL)	Cell motility [N]	4	2.174
F003876	Y	464	COG0515 (Serine/threonine protein kinase)	Signal transduction mechanisms [T]	648	139.655	COG0069 (Glutamate synthase domain 2)	Amino acid transport and metabolism [E]	10	2.155	COG1304 (FMN-dependent dehydrogenase, includes L-lactate dehydrogenase and type II isopentenyl diphosphate isomerase)	Energy production and conversion [C]	10	2.155	COG2421 (Acetamidase/formamidase)	Energy production and conversion [C]	7	1.509	COG2930 (Lipid-binding SYLF domain, Ysc84/FYVE family)	Lipid transport and metabolism [I]	6	1.293
F004855	Y	421	COG0515 (Serine/threonine protein kinase)	Signal transduction mechanisms [T]	580	137.767	COG1538 (Outer membrane protein TolC)	Cell wall/membrane/envelope biogenesis [M]	14	3.325	COG2864 (Cytochrome b subunit of formate dehydrogenase)	Energy production and conversion [C]	2	0.475	COG3664 (Beta-xylosidase)	Carbohydrate transport and metabolism [G]	2	0.475	COG3658 (Cytochrome b subunit of Ni2+-dependent hydrogenase)	Energy production and conversion [C]	2	0.475
F044045	Y	155	COG2747 (Negative regulator of flagellin synthesis (anti-sigma28 factor))	Transcription [K]	213	137.419	COG1558 (Flagellar basal body rod protein FlgC)	Cell motility [N]	20	12.903	COG1256 (Flagellar hook-associated protein FlgK)	Cell motility [N]	20	12.903	COG1749 (Flagellar hook protein FlgE)	Cell motility [N]	20	12.903	COG4786 (Flagellar basal body rod protein FlgG)	Cell motility [N]	20	12.903
F073944	Y	120	COG0515 (Serine/threonine protein kinase)	Signal transduction mechanisms [T]	164	136.667	COG3511 (Phospholipase C)	Cell wall/membrane/envelope biogenesis [M]	17	14.167	COG3000 (Sterol desaturase/sphingolipid hydroxylase, fatty acid hydroxylase superfamily)	Lipid transport and metabolism [I]	1	0.833
F020805	Y	222	COG0515 (Serine/threonine protein kinase)	Signal transduction mechanisms [T]	300	135.135	COG2226 (Ubiquinone/menaquinone biosynthesis C-methylase UbiE/MenG)	Coenzyme transport and metabolism [H]	1	0.45	COG2518 (Protein-L-isoaspartate O-methyltransferase)	Posttranslational modification, protein turnover, chaperones [O]	1	0.45	COG2519 (tRNA A58 N-methylase Trm61)	Translation, ribosomal structure and biogenesis [J]	1	0.45	COG4122 (tRNA 5-hydroxyU34 O-methylase TrmR/YrrM)	Translation, ribosomal structure and biogenesis [J]	1	0.45
F029474	Y	188	COG3191 (L-aminopeptidase/D-esterase)	Amino acid transport and metabolism [E]	254	135.106	COG4805 (Uncharacterized conserved protein, DUF885 family)	Function unknown [S]	2	1.064	COG0848 (Biopolymer transport protein ExbD)	Intracellular trafficking, secretion, and vesicular transport [U]	1	0.532	COG1758 (DNA-directed RNA polymerase, subunit K/omega)	Transcription [K]	1	0.532
F046263	Y	151	COG1989 (Prepilin signal peptidase PulO (type II secretory pathway) or related peptidase)	Cell motility [N]	204	135.099	COG0059 (Ketol-acid reductoisomerase)	Amino acid transport and metabolism [E]	2	1.325	COG0392 (Predicted membrane flippase AglD2/YbhN, UPF0104 family)	Cell wall/membrane/envelope biogenesis [M]	2	1.325	COG0499 (S-adenosylhomocysteine hydrolase)	Coenzyme transport and metabolism [H]	1	0.662	COG2141 (Flavin-dependent oxidoreductase, luciferase family (includes alkanesulfonate monooxygenase SsuD and methylene tetrahydromethanopterin reductase))	Coenzyme transport and metabolism [H]	1	0.662
F036889	Y	169	COG0515 (Serine/threonine protein kinase)	Signal transduction mechanisms [T]	228	134.911	COG0260 (Leucyl aminopeptidase)	Amino acid transport and metabolism [E]	1	0.592	COG1733 (DNA-binding transcriptional regulator, HxlR family)	Transcription [K]	1	0.592
F103856	N	101	COG0515 (Serine/threonine protein kinase)	Signal transduction mechanisms [T]	136	134.653	COG3228 (Mlc titration factor MtfA, regulates ptsG expression)	Signal transduction mechanisms [T]	3	2.97	COG4448 (L-asparaginase II)	Amino acid transport and metabolism [E]	1	0.99
F058758	Y	134	COG0123 (Acetoin utilization deacetylase AcuC or a related deacetylase)	Secondary metabolites biosynthesis, transport and catabolism [Q]	180	134.328
F023414	Y	210	COG2045 (Phosphosulfolactate phosphohydrolase or related enzyme)	Coenzyme transport and metabolism [H]	282	134.286	COG0705 (Membrane-associated serine protease, rhomboid family)	Posttranslational modification, protein turnover, chaperones [O]	22	10.476	COG0036 (Pentose-5-phosphate-3-epimerase)	Carbohydrate transport and metabolism [G]	1	0.476	COG0037 (tRNA(Ile)-lysidine synthase TilS/MesJ)	Translation, ribosomal structure and biogenesis [J]	1	0.476	COG0301 (Adenylyl- and sulfurtransferase ThiI (thiamine and tRNA 4-thiouridine biosynthesis))	Translation, ribosomal structure and biogenesis [J]	1	0.476
F022291	Y	215	COG0515 (Serine/threonine protein kinase)	Signal transduction mechanisms [T]	284	132.093	COG2259 (Uncharacterized membrane protein YphA, DoxX/SURF4 family)	Function unknown [S]	5	2.326	COG4973 (Site-specific recombinase XerC)	Replication, recombination and repair [L]	1	0.465	COG4974 (Site-specific recombinase XerD)	Replication, recombination and repair [L]	1	0.465
F082145	Y	113	COG0145 (N-methylhydantoinase A/oxoprolinase/acetone carboxylase, beta subunit)	Amino acid transport and metabolism [E]	148	130.973	COG1266 (Membrane protease YdiL, CAAX protease family)	Posttranslational modification, protein turnover, chaperones [O]	3	2.655	COG4449 (Predicted protease, Abi (CAAX) family)	General function prediction only [R]	3	2.655	COG4230 (Delta 1-pyrroline-5-carboxylate dehydrogenase)	Amino acid transport and metabolism [E]	1	0.885	COG5659 (SRSO17 transposase)	Mobilome: prophages, transposons [X]	1	0.885
F017883	Y	238	COG1352 (Methylase of chemotaxis methyl-accepting proteins)	Signal transduction mechanisms [T]	310	130.252	COG2226 (Ubiquinone/menaquinone biosynthesis C-methylase UbiE/MenG)	Coenzyme transport and metabolism [H]	155	65.126	COG0146 (N-methylhydantoinase B/oxoprolinase/acetone carboxylase, alpha subunit)	Amino acid transport and metabolism [E]	2	0.84	COG2161 (Antitoxin component YafN of the YafNO toxin-antitoxin module, PHD/YefM family)	Defense mechanisms [V]	2	0.84	COG4118 (Antitoxin component of toxin-antitoxin stability system, DNA-binding transcriptional repressor)	Defense mechanisms [V]	2	0.84
F063625	Y	129	COG2747 (Negative regulator of flagellin synthesis (anti-sigma28 factor))	Transcription [K]	168	130.233	COG3418 (Flagellar biosynthesis/type III secretory pathway chaperone FlgN)	Cell motility [N]	36	27.907	COG1749 (Flagellar hook protein FlgE)	Cell motility [N]	17	13.178	COG1558 (Flagellar basal body rod protein FlgC)	Cell motility [N]	17	13.178	COG1256 (Flagellar hook-associated protein FlgK)	Cell motility [N]	17	13.178
F096724	N	104	COG0115 (Branched-chain amino acid aminotransferase/4-amino-4-deoxychorismate lyase)	Amino acid transport and metabolism [E]	132	126.923
F077166	N	117	COG0616 (Periplasmic serine protease, ClpP class)	Posttranslational modification, protein turnover, chaperones [O]	148	126.496	COG0740 (ATP-dependent protease ClpP, protease subunit)	Posttranslational modification, protein turnover, chaperones [O]	148	126.496	COG1030 (Membrane-bound serine protease NfeD, ClpP class)	Posttranslational modification, protein turnover, chaperones [O]	74	63.248	COG1606 (ATP-utilizing enzyme, PP-loop superfamily)	General function prediction only [R]	1	0.855	COG0603 (7-cyano-7-deazaguanine synthase (queuosine biosynthesis))	Translation, ribosomal structure and biogenesis [J]	1	0.855
F047241	Y	150	COG1516 (Flagellin-specific chaperone FliS)	Cell motility [N]	189	126	COG1345 (Flagellar capping protein FliD)	Cell motility [N]	15	10	COG1344 (Flagellin and related hook-associated protein FlgL)	Cell motility [N]	9	6	COG2204 (DNA-binding transcriptional response regulator, NtrC family, contains REC, AAA-type ATPase, and a Fis-type DNA-binding domains)	Signal transduction mechanisms [T]	7	4.667	COG1256 (Flagellar hook-associated protein FlgK)	Cell motility [N]	5	3.333
F035427	Y	172	COG0329 (4-hydroxy-tetrahydrodipicolinate synthase/N-acetylneuraminate lyase)	Cell wall/membrane/envelope biogenesis [M]	216	125.581	COG0289 (4-hydroxy-tetrahydrodipicolinate reductase)	Amino acid transport and metabolism [E]	5	2.907	COG1940 (Sugar kinase of the NBD/HSP70 family, may contain an N-terminal HTH domain)	Transcription [K]	2	1.163	COG0276 (Protoheme ferro-lyase (ferrochelatase))	Coenzyme transport and metabolism [H]	1	0.581	COG3824 (Predicted Zn-dependent protease, minimal metalloprotease (MMP)-like domain)	Posttranslational modification, protein turnover, chaperones [O]	1	0.581
F017028	Y	243	COG0515 (Serine/threonine protein kinase)	Signal transduction mechanisms [T]	304	125.103
F032354	Y	180	COG1516 (Flagellin-specific chaperone FliS)	Cell motility [N]	225	125	COG1345 (Flagellar capping protein FliD)	Cell motility [N]	15	8.333	COG2204 (DNA-binding transcriptional response regulator, NtrC family, contains REC, AAA-type ATPase, and a Fis-type DNA-binding domains)	Signal transduction mechanisms [T]	9	5	COG1344 (Flagellin and related hook-associated protein FlgL)	Cell motility [N]	6	3.333	COG1256 (Flagellar hook-associated protein FlgK)	Cell motility [N]	1	0.556
F102979	Y	101	COG1167 (DNA-binding transcriptional regulator, MocR family, contains an aminotransferase domain)	Transcription [K]	126	124.752	COG1104 (Cysteine desulfurase/Cysteine sulfinate desulfinase IscS or related enzyme, NifS family)	Amino acid transport and metabolism [E]	63	62.376	COG1921 (Seryl-tRNA(Sec) selenium transferase)	Translation, ribosomal structure and biogenesis [J]	63	62.376	COG1982 (Arginine/lysine/ornithine decarboxylase)	Amino acid transport and metabolism [E]	63	62.376	COG0075 (Archaeal aspartate aminotransferase or a related aminotransferase, includes purine catabolism protein PucG)	Amino acid transport and metabolism [E]	63	62.376
F058397	N	135	COG0515 (Serine/threonine protein kinase)	Signal transduction mechanisms [T]	168	124.444	COG1518 (CRISPR-Cas system-associated integrase Cas1)	Defense mechanisms [V]	1	0.741	COG2326 (Polyphosphate kinase 2, PPK2 family)	Energy production and conversion [C]	1	0.741	COG3328 (Transposase (or an inactivated derivative))	Mobilome: prophages, transposons [X]	1	0.741
F030496	Y	185	COG1538 (Outer membrane protein TolC)	Cell wall/membrane/envelope biogenesis [M]	230	124.324	COG0730 (Sulfite exporter TauE/SafE/YfcA and related permeases, UPF0721 family)	Inorganic ion transport and metabolism [P]	1	0.541	COG1376 (Lipoprotein-anchoring transpeptidase ErfK/SrfK)	Cell wall/membrane/envelope biogenesis [M]	1	0.541	COG2995 (Intermembrane transporter PqiABC subunit PqiA)	Cell wall/membrane/envelope biogenesis [M]	1	0.541	COG3034 (Murein L,D-transpeptidase YafK)	Cell wall/membrane/envelope biogenesis [M]	1	0.541
F078897	N	116	COG0515 (Serine/threonine protein kinase)	Signal transduction mechanisms [T]	144	124.138	COG0308 (Aminopeptidase N, contains DUF3458 domain)	Amino acid transport and metabolism [E]	1	0.862	COG2226 (Ubiquinone/menaquinone biosynthesis C-methylase UbiE/MenG)	Coenzyme transport and metabolism [H]	1	0.862	COG2227 (2-polyprenyl-3-methyl-5-hydroxy-6-metoxy-1,4-benzoquinol methylase)	Coenzyme transport and metabolism [H]	1	0.862	COG3975 (Predicted metalloprotease, contains C-terminal PDZ domain)	General function prediction only [R]	1	0.862
F047382	Y	150	COG0515 (Serine/threonine protein kinase)	Signal transduction mechanisms [T]	184	122.667	COG0364 (Glucose-6-phosphate 1-dehydrogenase)	Carbohydrate transport and metabolism [G]	66	44	COG0251 (Enamine deaminase RidA/Endoribonuclease Rid7C, YjgF/YER057c/UK114 family)	Defense mechanisms [V]	1	0.667	COG0596 (2-succinyl-6-hydroxy-2,4-cyclohexadiene-1-carboxylate synthase MenH and related esterases, alpha/beta hydrolase fold)	Coenzyme transport and metabolism [H]	1	0.667	COG1828 (Phosphoribosylformylglycinamidine (FGAM) synthase, PurS subunit)	Nucleotide transport and metabolism [F]	1	0.667
F089864	N	108	COG2882 (Flagellar biosynthesis chaperone FliJ)	Cell motility [N]	132	122.222	COG1317 (Flagellar biosynthesis/type III secretory pathway protein FliH)	Cell motility [N]	4	3.704	COG1766 (Flagellar biosynthesis/type III secretory pathway M-ring protein FliF/YscJ)	Cell motility [N]	2	1.852	COG3190 (Flagellar biogenesis protein FliO)	Cell motility [N]	2	1.852	COG1256 (Flagellar hook-associated protein FlgK)	Cell motility [N]	1	0.926
F076283	Y	118	COG1516 (Flagellin-specific chaperone FliS)	Cell motility [N]	144	122.034	COG1345 (Flagellar capping protein FliD)	Cell motility [N]	13	11.017	COG2204 (DNA-binding transcriptional response regulator, NtrC family, contains REC, AAA-type ATPase, and a Fis-type DNA-binding domains)	Signal transduction mechanisms [T]	8	6.78	COG1344 (Flagellin and related hook-associated protein FlgL)	Cell motility [N]	4	3.39	COG2882 (Flagellar biosynthesis chaperone FliJ)	Cell motility [N]	3	2.542
F034434	Y	174	COG1538 (Outer membrane protein TolC)	Cell wall/membrane/envelope biogenesis [M]	210	120.69
F090139	Y	108	COG4948 (L-alanine-DL-glutamate epimerase or related enzyme of enolase superfamily)	Cell wall/membrane/envelope biogenesis [M]	130	120.37	COG1977 (Molybdopterin synthase sulfur carrier subunit MoaD)	Coenzyme transport and metabolism [H]	2	1.852	COG2104 (Sulfur carrier protein ThiS (thiamine biosynthesis))	Coenzyme transport and metabolism [H]	2	1.852
F052132	Y	143	COG1842 (Phage shock protein A)	Transcription [K]	172	120.28	COG2340 (Spore germination protein YkwD and related proteins with CAP (CSP/antigen 5/PR1) domain)	Cell cycle control, cell division, chromosome partitioning [D]	8	5.594
F100596	Y	102	COG0329 (4-hydroxy-tetrahydrodipicolinate synthase/N-acetylneuraminate lyase)	Cell wall/membrane/envelope biogenesis [M]	122	119.608	COG0043 (3-polyprenyl-4-hydroxybenzoate decarboxylase)	Coenzyme transport and metabolism [H]	2	1.961	COG0715 (ABC-type nitrate/sulfonate/bicarbonate transport system, periplasmic component)	Inorganic ion transport and metabolism [P]	1	0.98	COG1894 (NADH:ubiquinone oxidoreductase, NADH-binding 51 kD subunit (chain F))	Energy production and conversion [C]	1	0.98	COG3181 (Tripartite-type tricarboxylate transporter, extracytoplasmic receptor component TctC)	Energy production and conversion [C]	1	0.98
F063591	Y	129	COG0616 (Periplasmic serine protease, ClpP class)	Posttranslational modification, protein turnover, chaperones [O]	154	119.38	COG0740 (ATP-dependent protease ClpP, protease subunit)	Posttranslational modification, protein turnover, chaperones [O]	154	119.38	COG1030 (Membrane-bound serine protease NfeD, ClpP class)	Posttranslational modification, protein turnover, chaperones [O]	77	59.69	COG0361 (Translation initiation factor IF-1)	Translation, ribosomal structure and biogenesis [J]	6	4.651	COG4502 (5'(3')-deoxyribonucleotidase)	Nucleotide transport and metabolism [F]	2	1.55
F068531	Y	124	COG0515 (Serine/threonine protein kinase)	Signal transduction mechanisms [T]	148	119.355	COG2366 (Acyl-homoserine lactone (AHL) acylase PvdQ)	Secondary metabolites biosynthesis, transport and catabolism [Q]	3	2.419	COG0692 (Uracil-DNA glycosylase)	Replication, recombination and repair [L]	1	0.806	COG1573 (Uracil-DNA glycosylase)	Replication, recombination and repair [L]	1	0.806	COG3663 (G:T/U-mismatch repair DNA glycosylase)	Replication, recombination and repair [L]	1	0.806
F026386	Y	198	COG0515 (Serine/threonine protein kinase)	Signal transduction mechanisms [T]	236	119.192	COG0810 (Periplasmic protein TonB, links inner and outer membranes)	Cell wall/membrane/envelope biogenesis [M]	6	3.03	COG5429 (Uncharacterized conserved protein, DUF1223 domain)	Function unknown [S]	1	0.505
F102615	Y	101	COG0515 (Serine/threonine protein kinase)	Signal transduction mechanisms [T]	120	118.812	COG0592 (DNA polymerase III sliding clamp (beta) subunit, PCNA homolog)	Replication, recombination and repair [L]	1	0.99
F075607	N	118	COG0515 (Serine/threonine protein kinase)	Signal transduction mechanisms [T]	140	118.644	COG0420 (DNA repair exonuclease SbcCD nuclease subunit)	Replication, recombination and repair [L]	1	0.847	COG1490 (D-aminoacyl-tRNA deacylase)	Translation, ribosomal structure and biogenesis [J]	1	0.847	COG1632 (Ribosomal protein L15E)	Translation, ribosomal structure and biogenesis [J]	1	0.847
F061116	Y	132	COG0059 (Ketol-acid reductoisomerase)	Amino acid transport and metabolism [E]	156	118.182	COG0499 (S-adenosylhomocysteine hydrolase)	Coenzyme transport and metabolism [H]	78	59.091	COG0324 (tRNA A37 N6-isopentenylltransferase MiaA)	Translation, ribosomal structure and biogenesis [J]	2	1.515	COG0598 (Mg2+ and Co2+ transporter CorA)	Inorganic ion transport and metabolism [P]	1	0.758	COG2110 (O-acetyl-ADP-ribose deacetylase (regulator of RNase III), contains Macro domain)	Translation, ribosomal structure and biogenesis [J]	1	0.758
F063579	Y	129	COG3167 (Type IV pilus assembly protein PilO)	Cell motility [N]	152	117.829	COG3166 (Type IV pilus assembly protein PilN)	Cell motility [N]	24	18.605
F014033	Y	266	COG2747 (Negative regulator of flagellin synthesis (anti-sigma28 factor))	Transcription [K]	312	117.293	COG4786 (Flagellar basal body rod protein FlgG)	Cell motility [N]	77	28.947	COG1256 (Flagellar hook-associated protein FlgK)	Cell motility [N]	77	28.947	COG1749 (Flagellar hook protein FlgE)	Cell motility [N]	77	28.947	COG4787 (Flagellar basal body rod protein FlgF)	Cell motility [N]	77	28.947
F050588	Y	145	COG0702 (Uncharacterized conserved protein YbjT, contains NAD(P)-binding and DUF2867 domains)	General function prediction only [R]	170	117.241	COG0451 (Nucleoside-diphosphate-sugar epimerase)	Cell wall/membrane/envelope biogenesis [M]	170	117.241	COG1086 (NDP-sugar epimerase, includes UDP-GlcNAc-inverting 4,6-dehydratase FlaA1 and capsular polysaccharide biosynthesis protein EpsC)	Cell wall/membrane/envelope biogenesis [M]	170	117.241	COG1088 (dTDP-D-glucose 4,6-dehydratase)	Cell wall/membrane/envelope biogenesis [M]	85	58.621	COG1087 (UDP-glucose 4-epimerase)	Cell wall/membrane/envelope biogenesis [M]	85	58.621
F096107	Y	105	COG2747 (Negative regulator of flagellin synthesis (anti-sigma28 factor))	Transcription [K]	123	117.143	COG1256 (Flagellar hook-associated protein FlgK)	Cell motility [N]	36	34.286	COG1749 (Flagellar hook protein FlgE)	Cell motility [N]	36	34.286	COG4786 (Flagellar basal body rod protein FlgG)	Cell motility [N]	36	34.286	COG4787 (Flagellar basal body rod protein FlgF)	Cell motility [N]	36	34.286
F104948	Y	100	COG0515 (Serine/threonine protein kinase)	Signal transduction mechanisms [T]	116	116	COG0071 (Small heat shock protein IbpA, HSP20 family)	Posttranslational modification, protein turnover, chaperones [O]	8	8	COG0373 (Glutamyl-tRNA reductase)	Coenzyme transport and metabolism [H]	7	7	COG0276 (Protoheme ferro-lyase (ferrochelatase))	Coenzyme transport and metabolism [H]	3	3	COG0451 (Nucleoside-diphosphate-sugar epimerase)	Cell wall/membrane/envelope biogenesis [M]	2	2
F046923	N	150	COG4948 (L-alanine-DL-glutamate epimerase or related enzyme of enolase superfamily)	Cell wall/membrane/envelope biogenesis [M]	174	116	COG2141 (Flavin-dependent oxidoreductase, luciferase family (includes alkanesulfonate monooxygenase SsuD and methylene tetrahydromethanopterin reductase))	Coenzyme transport and metabolism [H]	2	1.333
F092630	Y	107	COG0515 (Serine/threonine protein kinase)	Signal transduction mechanisms [T]	124	115.888	COG0184 (Ribosomal protein S15P/S13E)	Translation, ribosomal structure and biogenesis [J]	6	5.607	COG1185 (Polyribonucleotide nucleotidyltransferase (polynucleotide phosphorylase))	Translation, ribosomal structure and biogenesis [J]	3	2.804	COG0689 (Ribonuclease PH)	Translation, ribosomal structure and biogenesis [J]	2	1.869	COG2123 (Exosome complex RNA-binding protein Rrp42, RNase PH superfamily)	Intracellular trafficking, secretion, and vesicular transport [U]	2	1.869
F030725	Y	184	COG0515 (Serine/threonine protein kinase)	Signal transduction mechanisms [T]	212	115.217	COG2067 (Long-chain fatty acid transport protein)	Lipid transport and metabolism [I]	5	2.717	COG0142 (Geranylgeranyl pyrophosphate synthase)	Coenzyme transport and metabolism [H]	1	0.543	COG0283 (Cytidylate kinase)	Nucleotide transport and metabolism [F]	1	0.543	COG0291 (Ribosomal protein L35)	Translation, ribosomal structure and biogenesis [J]	1	0.543
F080412	Y	115	COG0515 (Serine/threonine protein kinase)	Signal transduction mechanisms [T]	132	114.783	COG2350 (YciI superfamily enzyme, includes 5-CHQ dehydrochlorinase, contains active-site pHis)	Secondary metabolites biosynthesis, transport and catabolism [Q]	7	6.087	COG3436 (Transposase)	Mobilome: prophages, transposons [X]	1	0.87
F030572	Y	185	COG0515 (Serine/threonine protein kinase)	Signal transduction mechanisms [T]	212	114.595	COG1033 (Predicted exporter protein, RND superfamily)	General function prediction only [R]	1	0.541	COG1472 (Periplasmic beta-glucosidase and related glycosidases)	Carbohydrate transport and metabolism [G]	1	0.541	COG2409 (Predicted lipid transporter YdfJ, MMPL/SSD domain, RND superfamily)	General function prediction only [R]	1	0.541
F017186	Y	241	COG0515 (Serine/threonine protein kinase)	Signal transduction mechanisms [T]	276	114.523	COG0568 (DNA-directed RNA polymerase, sigma subunit (sigma70/sigma32))	Transcription [K]	10	4.149	COG1191 (DNA-directed RNA polymerase specialized sigma subunit)	Transcription [K]	10	4.149	COG1595 (DNA-directed RNA polymerase specialized sigma subunit, sigma24 family)	Transcription [K]	10	4.149	COG4941 (Predicted RNA polymerase sigma factor, contains C-terminal TPR domain)	Transcription [K]	10	4.149
F020383	N	224	COG0515 (Serine/threonine protein kinase)	Signal transduction mechanisms [T]	256	114.286	COG0534 (Na+-driven multidrug efflux pump, DinF/NorM/MATE family)	Defense mechanisms [V]	53	23.661	COG0728 (Lipid II flippase MurJ/MviN (peptidoglycan biosynthesis))	Cell wall/membrane/envelope biogenesis [M]	53	23.661	COG2244 (Membrane protein involved in the export of O-antigen and teichoic acid)	Cell wall/membrane/envelope biogenesis [M]	53	23.661	COG0568 (DNA-directed RNA polymerase, sigma subunit (sigma70/sigma32))	Transcription [K]	4	1.786
F028748	Y	190	COG0515 (Serine/threonine protein kinase)	Signal transduction mechanisms [T]	216	113.684	COG0184 (Ribosomal protein S15P/S13E)	Translation, ribosomal structure and biogenesis [J]	13	6.842	COG1185 (Polyribonucleotide nucleotidyltransferase (polynucleotide phosphorylase))	Translation, ribosomal structure and biogenesis [J]	6	3.158	COG0020 (Undecaprenyl pyrophosphate synthase)	Lipid transport and metabolism [I]	3	1.579	COG0233 (Ribosome recycling factor)	Translation, ribosomal structure and biogenesis [J]	3	1.579
F053374	Y	141	COG0115 (Branched-chain amino acid aminotransferase/4-amino-4-deoxychorismate lyase)	Amino acid transport and metabolism [E]	160	113.475	COG0515 (Serine/threonine protein kinase)	Signal transduction mechanisms [T]	4	2.837
F057831	Y	135	COG1516 (Flagellin-specific chaperone FliS)	Cell motility [N]	153	113.333	COG1352 (Methylase of chemotaxis methyl-accepting proteins)	Signal transduction mechanisms [T]	10	7.407	COG1344 (Flagellin and related hook-associated protein FlgL)	Cell motility [N]	6	4.444	COG1345 (Flagellar capping protein FliD)	Cell motility [N]	4	2.963	COG2747 (Negative regulator of flagellin synthesis (anti-sigma28 factor))	Transcription [K]	3	2.222
F021421	Y	219	COG0515 (Serine/threonine protein kinase)	Signal transduction mechanisms [T]	248	113.242	COG0592 (DNA polymerase III sliding clamp (beta) subunit, PCNA homolog)	Replication, recombination and repair [L]	5	2.283	COG0744 (Penicillin-binding protein 1B/1F, peptidoglycan transglycosylase/transpeptidase)	Cell wall/membrane/envelope biogenesis [M]	3	1.37	COG4953 (Membrane carboxypeptidase/penicillin-binding protein PbpC)	Cell wall/membrane/envelope biogenesis [M]	3	1.37	COG5009 (Membrane carboxypeptidase/penicillin-binding protein)	Cell wall/membrane/envelope biogenesis [M]	3	1.37
F093889	N	106	COG0515 (Serine/threonine protein kinase)	Signal transduction mechanisms [T]	120	113.208	COG0480 (Translation elongation factor EF-G, a GTPase)	Translation, ribosomal structure and biogenesis [J]	3	2.83	COG1597 (Phosphatidylglycerol kinase, diacylglycerol kinase family)	Lipid transport and metabolism [I]	2	1.887	COG0350 (DNA repair enzyme Ada (O6-methylguanine-DNA--protein-cysteine methyltransferase))	Replication, recombination and repair [L]	1	0.943	COG0564 (Pseudouridine synthase RluA, 23S rRNA- or tRNA-specific)	Translation, ribosomal structure and biogenesis [J]	1	0.943
F019373	Y	230	COG0515 (Serine/threonine protein kinase)	Signal transduction mechanisms [T]	260	113.043	COG5426 (Uncharacterized protein STM3548, contains class I glutamine amidotransferase domain)	General function prediction only [R]	6	2.609	COG3678 (Periplasmic chaperone Spy, Spy/CpxP family)	Posttranslational modification, protein turnover, chaperones [O]	4	1.739	COG5394 (Polyhydroxyalkanoate (PHA) synthesis regulator protein, binds DNA and PHA)	Signal transduction mechanisms [T]	2	0.87	COG1104 (Cysteine desulfurase/Cysteine sulfinate desulfinase IscS or related enzyme, NifS family)	Amino acid transport and metabolism [E]	1	0.435
F054297	Y	140	COG1538 (Outer membrane protein TolC)	Cell wall/membrane/envelope biogenesis [M]	158	112.857	COG0640 (DNA-binding transcriptional regulator, ArsR family)	Transcription [K]	3	2.143	COG1414 (DNA-binding transcriptional regulator, IclR family)	Transcription [K]	3	2.143	COG1725 (DNA-binding transcriptional regulator YhcF, GntR family)	Transcription [K]	3	2.143	COG1959 (DNA-binding transcriptional regulator, IscR family)	Transcription [K]	3	2.143
F049740	Y	146	COG1538 (Outer membrane protein TolC)	Cell wall/membrane/envelope biogenesis [M]	164	112.329	COG2323 (Uncharacterized membrane protein YcaP, DUF421 family)	Function unknown [S]	1	0.685
F081288	N	114	COG0616 (Periplasmic serine protease, ClpP class)	Posttranslational modification, protein turnover, chaperones [O]	128	112.281	COG0740 (ATP-dependent protease ClpP, protease subunit)	Posttranslational modification, protein turnover, chaperones [O]	128	112.281	COG1030 (Membrane-bound serine protease NfeD, ClpP class)	Posttranslational modification, protein turnover, chaperones [O]	64	56.14
F060791	N	132	COG2197 (DNA-binding response regulator, NarL/FixJ family, contains REC and HTH domains)	Transcription [K]	148	112.121	COG3916 (N-acyl-homoserine lactone synthase LasI (autoinducer biosynthesis))	Signal transduction mechanisms [T]	28	21.212	COG0685 (5,10-methylenetetrahydrofolate reductase)	Amino acid transport and metabolism [E]	3	2.273
F089275	Y	109	COG0654 (2-polyprenyl-6-methoxyphenol hydroxylase and related FAD-dependent oxidoreductases)	Energy production and conversion [C]	122	111.927	COG0578 (Glycerol-3-phosphate dehydrogenase)	Energy production and conversion [C]	61	55.963	COG0644 (Dehydrogenase (flavoprotein))	Energy production and conversion [C]	61	55.963	COG0665 (Glycine/D-amino acid oxidase (deaminating))	Amino acid transport and metabolism [E]	61	55.963	COG0262 (Dihydrofolate reductase)	Coenzyme transport and metabolism [H]	1	0.917
F083321	Y	113	COG0616 (Periplasmic serine protease, ClpP class)	Posttranslational modification, protein turnover, chaperones [O]	126	111.504	COG0740 (ATP-dependent protease ClpP, protease subunit)	Posttranslational modification, protein turnover, chaperones [O]	126	111.504	COG1030 (Membrane-bound serine protease NfeD, ClpP class)	Posttranslational modification, protein turnover, chaperones [O]	63	55.752
F033563	Y	177	COG1842 (Phage shock protein A)	Transcription [K]	196	110.734	COG0103 (Ribosomal protein S9)	Translation, ribosomal structure and biogenesis [J]	1	0.565	COG1044 (UDP-3-O-[3-hydroxymyristoyl] glucosamine N-acyltransferase)	Cell wall/membrane/envelope biogenesis [M]	1	0.565
F037675	Y	167	COG0515 (Serine/threonine protein kinase)	Signal transduction mechanisms [T]	184	110.18	COG3191 (L-aminopeptidase/D-esterase)	Amino acid transport and metabolism [E]	36	21.557
F101943	N	102	COG0059 (Ketol-acid reductoisomerase)	Amino acid transport and metabolism [E]	112	109.804	COG0499 (S-adenosylhomocysteine hydrolase)	Coenzyme transport and metabolism [H]	14	13.725
F017619	Y	239	COG0189 (Glutathione synthase, LysX or RimK-type ligase, ATP-grasp superfamily)	Translation, ribosomal structure and biogenesis [J]	262	109.623	COG1385 (16S rRNA U1498 N3-methylase RsmE)	Translation, ribosomal structure and biogenesis [J]	10	4.184	COG2890 (Methylase of polypeptide chain release factors)	Translation, ribosomal structure and biogenesis [J]	5	2.092	COG3897 (Protein N-terminal and lysine N-methylase, NNT1/EFM7 family)	Posttranslational modification, protein turnover, chaperones [O]	5	2.092	COG2264 (Ribosomal protein L11 methylase PrmA)	Translation, ribosomal structure and biogenesis [J]	5	2.092
F096988	Y	104	COG0146 (N-methylhydantoinase B/oxoprolinase/acetone carboxylase, alpha subunit)	Amino acid transport and metabolism [E]	114	109.615	COG2984 (ABC-type uncharacterized transport system, periplasmic component)	General function prediction only [R]	5	4.808	COG0145 (N-methylhydantoinase A/oxoprolinase/acetone carboxylase, beta subunit)	Amino acid transport and metabolism [E]	2	1.923	COG1764 (Organic hydroperoxide reductase OsmC/OhrA)	Defense mechanisms [V]	1	0.962	COG1765 (Uncharacterized OsmC-related protein)	General function prediction only [R]	1	0.962
F016991	Y	243	COG0248 (Exopolyphosphatase/pppGpp-phosphohydrolase)	Signal transduction mechanisms [T]	266	109.465	COG1272 (Predicted membrane channel-forming protein YqfA, hemolysin III family)	Intracellular trafficking, secretion, and vesicular transport [U]	9	3.704	COG2303 (Choline dehydrogenase or related flavoprotein)	Lipid transport and metabolism [I]	6	2.469	COG0334 (Glutamate dehydrogenase/leucine dehydrogenase)	Amino acid transport and metabolism [E]	4	1.646	COG3629 (DNA-binding transcriptional regulator DnrI/AfsR/EmbR, SARP family, contains BTAD domain)	Transcription [K]	2	0.823
F072526	Y	121	COG2747 (Negative regulator of flagellin synthesis (anti-sigma28 factor))	Transcription [K]	132	109.091	COG1558 (Flagellar basal body rod protein FlgC)	Cell motility [N]	50	41.322	COG1256 (Flagellar hook-associated protein FlgK)	Cell motility [N]	50	41.322	COG1749 (Flagellar hook protein FlgE)	Cell motility [N]	50	41.322	COG4786 (Flagellar basal body rod protein FlgG)	Cell motility [N]	50	41.322
F041470	Y	160	COG1538 (Outer membrane protein TolC)	Cell wall/membrane/envelope biogenesis [M]	174	108.75	COG3678 (Periplasmic chaperone Spy, Spy/CpxP family)	Posttranslational modification, protein turnover, chaperones [O]	8	5	COG2141 (Flavin-dependent oxidoreductase, luciferase family (includes alkanesulfonate monooxygenase SsuD and methylene tetrahydromethanopterin reductase))	Coenzyme transport and metabolism [H]	1	0.625
F078937	Y	116	COG2747 (Negative regulator of flagellin synthesis (anti-sigma28 factor))	Transcription [K]	126	108.621	COG1256 (Flagellar hook-associated protein FlgK)	Cell motility [N]	29	25	COG1749 (Flagellar hook protein FlgE)	Cell motility [N]	28	24.138	COG4787 (Flagellar basal body rod protein FlgF)	Cell motility [N]	28	24.138	COG4786 (Flagellar basal body rod protein FlgG)	Cell motility [N]	28	24.138
F052780	Y	142	COG1842 (Phage shock protein A)	Transcription [K]	154	108.451	COG0777 (Acetyl-CoA carboxylase beta subunit)	Lipid transport and metabolism [I]	1	0.704	COG0825 (Acetyl-CoA carboxylase alpha subunit)	Lipid transport and metabolism [I]	1	0.704	COG1322 (DNA anti-recombination protein (rearrangement mutator) RmuC)	Replication, recombination and repair [L]	1	0.704	COG1595 (DNA-directed RNA polymerase specialized sigma subunit, sigma24 family)	Transcription [K]	1	0.704
F041900	Y	159	COG0515 (Serine/threonine protein kinase)	Signal transduction mechanisms [T]	172	108.176
F105782	Y	100	COG1989 (Prepilin signal peptidase PulO (type II secretory pathway) or related peptidase)	Cell motility [N]	108	108
F001898	Y	620	COG0515 (Serine/threonine protein kinase)	Signal transduction mechanisms [T]	668	107.742
F043468	Y	156	COG0515 (Serine/threonine protein kinase)	Signal transduction mechanisms [T]	168	107.692	COG2128 (Alkylhydroperoxidase family enzyme, contains CxxC motif)	Inorganic ion transport and metabolism [P]	21	13.462	COG0599 (Uncharacterized conserved protein YurZ, alkylhydroperoxidase/carboxymuconolactone decarboxylase family)	General function prediction only [R]	21	13.462	COG4941 (Predicted RNA polymerase sigma factor, contains C-terminal TPR domain)	Transcription [K]	3	1.923	COG1595 (DNA-directed RNA polymerase specialized sigma subunit, sigma24 family)	Transcription [K]	3	1.923
F097818	Y	104	COG1940 (Sugar kinase of the NBD/HSP70 family, may contain an N-terminal HTH domain)	Transcription [K]	112	107.692	COG0213 (Thymidine phosphorylase)	Nucleotide transport and metabolism [F]	1	0.962
F024566	Y	205	COG1391 (Glutamine synthetase adenylyltransferase)	Posttranslational modification, protein turnover, chaperones [O]	220	107.317	COG2844 (UTP:GlnB (protein PII) uridylyltransferase)	Signal transduction mechanisms [T]	41	20	COG0568 (DNA-directed RNA polymerase, sigma subunit (sigma70/sigma32))	Transcription [K]	1	0.488
F084222	N	112	COG0616 (Periplasmic serine protease, ClpP class)	Posttranslational modification, protein turnover, chaperones [O]	120	107.143	COG0740 (ATP-dependent protease ClpP, protease subunit)	Posttranslational modification, protein turnover, chaperones [O]	120	107.143	COG1030 (Membrane-bound serine protease NfeD, ClpP class)	Posttranslational modification, protein turnover, chaperones [O]	60	53.571
F017060	Y	243	COG0515 (Serine/threonine protein kinase)	Signal transduction mechanisms [T]	260	106.996	COG0793 (C-terminal processing protease CtpA/Prc, contains a PDZ domain)	Posttranslational modification, protein turnover, chaperones [O]	6	2.469	COG1866 (Phosphoenolpyruvate carboxykinase, ATP-dependent)	Energy production and conversion [C]	1	0.412	COG2059 (Chromate transport protein ChrA)	Inorganic ion transport and metabolism [P]	1	0.412
F096163	Y	105	COG0515 (Serine/threonine protein kinase)	Signal transduction mechanisms [T]	112	106.667	COG4420 (Uncharacterized membrane protein)	Function unknown [S]	3	2.857	COG4948 (L-alanine-DL-glutamate epimerase or related enzyme of enolase superfamily)	Cell wall/membrane/envelope biogenesis [M]	2	1.905	COG3436 (Transposase)	Mobilome: prophages, transposons [X]	2	1.905	COG5527 (Protein involved in initiation of plasmid replication)	Mobilome: prophages, transposons [X]	1	0.952
F030743	N	184	COG0515 (Serine/threonine protein kinase)	Signal transduction mechanisms [T]	196	106.522
F049104	Y	147	COG0515 (Serine/threonine protein kinase)	Signal transduction mechanisms [T]	156	106.122	COG3189 (Uncharacterized conserved protein YeaO, DUF488 family)	Function unknown [S]	7	4.762	COG2391 (Uncharacterized membrane protein YedE/YeeE, contains two sulfur transport domains)	General function prediction only [R]	2	1.361	COG0777 (Acetyl-CoA carboxylase beta subunit)	Lipid transport and metabolism [I]	1	0.68	COG0825 (Acetyl-CoA carboxylase alpha subunit)	Lipid transport and metabolism [I]	1	0.68
F022695	Y	213	COG0329 (4-hydroxy-tetrahydrodipicolinate synthase/N-acetylneuraminate lyase)	Cell wall/membrane/envelope biogenesis [M]	226	106.103	COG0289 (4-hydroxy-tetrahydrodipicolinate reductase)	Amino acid transport and metabolism [E]	4	1.878	COG0002 (N-acetyl-gamma-glutamylphosphate reductase)	Amino acid transport and metabolism [E]	1	0.469	COG0136 (Aspartate-semialdehyde dehydrogenase)	Amino acid transport and metabolism [E]	1	0.469	COG0628 (Predicted PurR-regulated permease PerM)	General function prediction only [R]	1	0.469
F046504	Y	151	COG0059 (Ketol-acid reductoisomerase)	Amino acid transport and metabolism [E]	160	105.96	COG0499 (S-adenosylhomocysteine hydrolase)	Coenzyme transport and metabolism [H]	80	52.98	COG0129 (Dihydroxyacid dehydratase/phosphogluconate dehydratase)	Carbohydrate transport and metabolism [G]	6	3.974	COG0825 (Acetyl-CoA carboxylase alpha subunit)	Lipid transport and metabolism [I]	1	0.662	COG1314 (Protein translocase subunit SecG)	Intracellular trafficking, secretion, and vesicular transport [U]	1	0.662
F043099	Y	157	COG0761 (4-Hydroxy-3-methylbut-2-enyl diphosphate reductase IspH)	Lipid transport and metabolism [I]	166	105.732	COG3678 (Periplasmic chaperone Spy, Spy/CpxP family)	Posttranslational modification, protein turnover, chaperones [O]	32	20.382	COG1538 (Outer membrane protein TolC)	Cell wall/membrane/envelope biogenesis [M]	8	5.096	COG1866 (Phosphoenolpyruvate carboxykinase, ATP-dependent)	Energy production and conversion [C]	3	1.911	COG0064 (Asp-tRNAAsn/Glu-tRNAGln amidotransferase B subunit)	Translation, ribosomal structure and biogenesis [J]	1	0.637
F094441	Y	106	COG0616 (Periplasmic serine protease, ClpP class)	Posttranslational modification, protein turnover, chaperones [O]	112	105.66	COG0740 (ATP-dependent protease ClpP, protease subunit)	Posttranslational modification, protein turnover, chaperones [O]	112	105.66	COG1030 (Membrane-bound serine protease NfeD, ClpP class)	Posttranslational modification, protein turnover, chaperones [O]	56	52.83	COG0544 (FKBP-type peptidyl-prolyl cis-trans isomerase (trigger factor))	Posttranslational modification, protein turnover, chaperones [O]	2	1.887	COG0598 (Mg2+ and Co2+ transporter CorA)	Inorganic ion transport and metabolism [P]	1	0.943
F093633	Y	106	COG0515 (Serine/threonine protein kinase)	Signal transduction mechanisms [T]	112	105.66
F080081	N	115	COG2747 (Negative regulator of flagellin synthesis (anti-sigma28 factor))	Transcription [K]	120	104.348	COG1345 (Flagellar capping protein FliD)	Cell motility [N]	2	1.739
F075277	Y	119	COG1538 (Outer membrane protein TolC)	Cell wall/membrane/envelope biogenesis [M]	124	104.202	COG2326 (Polyphosphate kinase 2, PPK2 family)	Energy production and conversion [C]	12	10.084	COG0205 (6-phosphofructokinase)	Carbohydrate transport and metabolism [G]	1	0.84	COG0668 (Small-conductance mechanosensitive channel)	Cell wall/membrane/envelope biogenesis [M]	1	0.84	COG3264 (Small-conductance mechanosensitive channel MscK)	Cell wall/membrane/envelope biogenesis [M]	1	0.84
F100477	N	102	COG0616 (Periplasmic serine protease, ClpP class)	Posttranslational modification, protein turnover, chaperones [O]	106	103.922	COG0740 (ATP-dependent protease ClpP, protease subunit)	Posttranslational modification, protein turnover, chaperones [O]	106	103.922	COG1030 (Membrane-bound serine protease NfeD, ClpP class)	Posttranslational modification, protein turnover, chaperones [O]	53	51.961	COG0338 (DNA-adenine methylase)	Replication, recombination and repair [L]	1	0.98	COG1151 (Hydroxylamine reductase (hybrid-cluster protein))	Energy production and conversion [C]	1	0.98
F006393	Y	374	COG1516 (Flagellin-specific chaperone FliS)	Cell motility [N]	387	103.476	COG1345 (Flagellar capping protein FliD)	Cell motility [N]	36	9.626	COG1344 (Flagellin and related hook-associated protein FlgL)	Cell motility [N]	11	2.941	COG1256 (Flagellar hook-associated protein FlgK)	Cell motility [N]	8	2.139	COG1334 (Uncharacterized conserved protein, FlaG/YvyC family)	General function prediction only [R]	2	0.535
F050405	N	145	COG0616 (Periplasmic serine protease, ClpP class)	Posttranslational modification, protein turnover, chaperones [O]	150	103.448	COG0740 (ATP-dependent protease ClpP, protease subunit)	Posttranslational modification, protein turnover, chaperones [O]	150	103.448	COG1030 (Membrane-bound serine protease NfeD, ClpP class)	Posttranslational modification, protein turnover, chaperones [O]	75	51.724
F088839	Y	109	COG3678 (Periplasmic chaperone Spy, Spy/CpxP family)	Posttranslational modification, protein turnover, chaperones [O]	112	102.752	COG1884 (Methylmalonyl-CoA mutase, N-terminal domain/subunit)	Lipid transport and metabolism [I]	9	8.257	COG0145 (N-methylhydantoinase A/oxoprolinase/acetone carboxylase, beta subunit)	Amino acid transport and metabolism [E]	2	1.835
F059980	Y	133	COG1538 (Outer membrane protein TolC)	Cell wall/membrane/envelope biogenesis [M]	136	102.256	COG0484 (DnaJ-class molecular chaperone with C-terminal Zn finger domain)	Posttranslational modification, protein turnover, chaperones [O]	6	4.511	COG0720 (6-pyruvoyl-tetrahydropterin synthase)	Coenzyme transport and metabolism [H]	6	4.511	COG1950 (Uncharacterized membrane protein YvlD, DUF360 family)	Function unknown [S]	1	0.752	COG5598 (Trimethylamine:corrinoid methyltransferase)	Coenzyme transport and metabolism [H]	1	0.752
F037808	Y	167	COG4948 (L-alanine-DL-glutamate epimerase or related enzyme of enolase superfamily)	Cell wall/membrane/envelope biogenesis [M]	170	101.796
F098445	Y	103	COG0515 (Serine/threonine protein kinase)	Signal transduction mechanisms [T]	104	100.971
F092683	N	107	COG0515 (Serine/threonine protein kinase)	Signal transduction mechanisms [T]	108	100.935	COG2001 (MraZ, DNA-binding transcriptional regulator and inhibitor of RsmH methyltransferase activity)	Translation, ribosomal structure and biogenesis [J]	13	12.15
F085297	Y	111	COG1167 (DNA-binding transcriptional regulator, MocR family, contains an aminotransferase domain)	Transcription [K]	112	100.901	COG1104 (Cysteine desulfurase/Cysteine sulfinate desulfinase IscS or related enzyme, NifS family)	Amino acid transport and metabolism [E]	56	50.45	COG1921 (Seryl-tRNA(Sec) selenium transferase)	Translation, ribosomal structure and biogenesis [J]	56	50.45	COG1982 (Arginine/lysine/ornithine decarboxylase)	Amino acid transport and metabolism [E]	56	50.45	COG0075 (Archaeal aspartate aminotransferase or a related aminotransferase, includes purine catabolism protein PucG)	Amino acid transport and metabolism [E]	56	50.45
F039217	Y	164	COG0740 (ATP-dependent protease ClpP, protease subunit)	Posttranslational modification, protein turnover, chaperones [O]	164	100	COG0616 (Periplasmic serine protease, ClpP class)	Posttranslational modification, protein turnover, chaperones [O]	164	100	COG1030 (Membrane-bound serine protease NfeD, ClpP class)	Posttranslational modification, protein turnover, chaperones [O]	82	50	COG0759 (Membrane-anchored protein YidD, putatitve component of membrane protein insertase Oxa1/YidC/SpoIIIJ)	Cell wall/membrane/envelope biogenesis [M]	10	6.098	COG0822 (Fe-S cluster assembly scaffold protein IscU, NifU family)	Posttranslational modification, protein turnover, chaperones [O]	3	1.829
F076313	Y	118	COG0654 (2-polyprenyl-6-methoxyphenol hydroxylase and related FAD-dependent oxidoreductases)	Energy production and conversion [C]	118	100	COG0578 (Glycerol-3-phosphate dehydrogenase)	Energy production and conversion [C]	59	50	COG0644 (Dehydrogenase (flavoprotein))	Energy production and conversion [C]	59	50	COG0665 (Glycine/D-amino acid oxidase (deaminating))	Amino acid transport and metabolism [E]	59	50	COG2315 (Predicted DNA-binding protein with Ã¢â‚¬Ëœdouble-wingÃ¢â‚¬â„¢ structural motif, MmcQ/YjbR family)	Transcription [K]	12	10.169
F069073	Y	124	COG0654 (2-polyprenyl-6-methoxyphenol hydroxylase and related FAD-dependent oxidoreductases)	Energy production and conversion [C]	124	100	COG0578 (Glycerol-3-phosphate dehydrogenase)	Energy production and conversion [C]	62	50	COG0644 (Dehydrogenase (flavoprotein))	Energy production and conversion [C]	62	50	COG0665 (Glycine/D-amino acid oxidase (deaminating))	Amino acid transport and metabolism [E]	62	50
F060742	Y	132	COG0515 (Serine/threonine protein kinase)	Signal transduction mechanisms [T]	132	100	COG3191 (L-aminopeptidase/D-esterase)	Amino acid transport and metabolism [E]	8	6.061	COG0593 (Chromosomal replication initiation ATPase DnaA)	Replication, recombination and repair [L]	1	0.758	COG1273 (Non-homologous end joining protein Ku, dsDNA break repair)	Replication, recombination and repair [L]	1	0.758
F081369	N	114	COG2747 (Negative regulator of flagellin synthesis (anti-sigma28 factor))	Transcription [K]	114	100	COG1344 (Flagellin and related hook-associated protein FlgL)	Cell motility [N]	3	2.632
F059413	Y	134	COG1538 (Outer membrane protein TolC)	Cell wall/membrane/envelope biogenesis [M]	134	100	COG1402 (Creatinine amidohydrolase/Fe(II)-dependent FAPy formamide hydrolase (riboflavin and F420 biosynthesis))	Coenzyme transport and metabolism [H]	1	0.746
F057044	Y	136	COG1842 (Phage shock protein A)	Transcription [K]	136	100	COG0752 (Glycyl-tRNA synthetase, alpha subunit)	Translation, ribosomal structure and biogenesis [J]	1	0.735	COG3558 (Uncharacterized conserved protein, nuclear transport factor 2 (NTF2) superfamily)	Function unknown [S]	1	0.735
F067388	N	125	COG0098 (Ribosomal protein S5)	Translation, ribosomal structure and biogenesis [J]	125	100
F090851	N	108	COG5352 (Uncharacterized conserved protein)	Function unknown [S]	108	100
F013605	Y	269	COG0098 (Ribosomal protein S5)	Translation, ribosomal structure and biogenesis [J]	268	99.628	COG0014 (Gamma-glutamyl phosphate reductase)	Amino acid transport and metabolism [E]	1	0.372	COG1012 (Acyl-CoA reductase or other NAD-dependent aldehyde dehydrogenase)	Lipid transport and metabolism [I]	1	0.372	COG4230 (Delta 1-pyrroline-5-carboxylate dehydrogenase)	Amino acid transport and metabolism [E]	1	0.372
F021143	Y	220	COG1516 (Flagellin-specific chaperone FliS)	Cell motility [N]	219	99.545	COG1256 (Flagellar hook-associated protein FlgK)	Cell motility [N]	53	24.091	COG1749 (Flagellar hook protein FlgE)	Cell motility [N]	49	22.273	COG1558 (Flagellar basal body rod protein FlgC)	Cell motility [N]	49	22.273	COG4786 (Flagellar basal body rod protein FlgG)	Cell motility [N]	49	22.273
F040810	Y	161	COG0848 (Biopolymer transport protein ExbD)	Intracellular trafficking, secretion, and vesicular transport [U]	160	99.379
F003732	Y	471	COG1842 (Phage shock protein A)	Transcription [K]	468	99.363	COG0726 (Peptidoglycan/xylan/chitin deacetylase, PgdA/NodB/CDA1 family)	Cell wall/membrane/envelope biogenesis [M]	14	2.972	COG2948 (Type IV secretory pathway, VirB10 component)	Intracellular trafficking, secretion, and vesicular transport [U]	2	0.425	COG3657 (Putative component of the toxin-antitoxin plasmid stabilization module)	Defense mechanisms [V]	2	0.425	COG4679 (Phage-related protein gp49, toxin component of the Tad-Ata toxin-antitoxin system)	Defense mechanisms [V]	2	0.425
F058823	Y	133	COG0761 (4-Hydroxy-3-methylbut-2-enyl diphosphate reductase IspH)	Lipid transport and metabolism [I]	132	99.248	COG4581 (Superfamily II RNA helicase)	Replication, recombination and repair [L]	18	13.534	COG0515 (Serine/threonine protein kinase)	Signal transduction mechanisms [T]	4	3.008	COG0714 (MoxR-like ATPase)	General function prediction only [R]	1	0.752	COG2733 (Uncharacterized membrane-anchored protein YjiN, DUF445 family)	Function unknown [S]	1	0.752
F064227	N	129	COG0234 (Co-chaperonin GroES (HSP10))	Posttranslational modification, protein turnover, chaperones [O]	128	99.225
F065923	Y	127	COG0033 (Phosphoglucomutase/phosphomannomutase)	Carbohydrate transport and metabolism [G]	126	99.213	COG1109 (Phosphomannomutase)	Carbohydrate transport and metabolism [G]	126	99.213
F076169	Y	118	COG0508 (Pyruvate/2-oxoglutarate dehydrogenase complex, dihydrolipoamide acyltransferase (E2) component)	Energy production and conversion [C]	117	99.153	COG0021 (Transketolase)	Carbohydrate transport and metabolism [G]	1	0.847	COG3959 (Transketolase, N-terminal subunit)	Carbohydrate transport and metabolism [G]	1	0.847
F032234	Y	180	COG2018 (Predicted regulator of Ras-like GTPase activity, Roadblock/LC7/MglB family)	Signal transduction mechanisms [T]	178	98.889
F006473	Y	372	COG0848 (Biopolymer transport protein ExbD)	Intracellular trafficking, secretion, and vesicular transport [U]	367	98.656	COG1846 (DNA-binding transcriptional regulator, MarR family)	Transcription [K]	1	0.269	COG3682 (Transcriptional regulator, CopY/TcrY family)	Transcription [K]	1	0.269
F053055	N	141	COG0098 (Ribosomal protein S5)	Translation, ribosomal structure and biogenesis [J]	139	98.582
F057502	Y	136	COG0810 (Periplasmic protein TonB, links inner and outer membranes)	Cell wall/membrane/envelope biogenesis [M]	134	98.529
F061365	Y	132	COG0654 (2-polyprenyl-6-methoxyphenol hydroxylase and related FAD-dependent oxidoreductases)	Energy production and conversion [C]	130	98.485	COG0644 (Dehydrogenase (flavoprotein))	Energy production and conversion [C]	65	49.242	COG0578 (Glycerol-3-phosphate dehydrogenase)	Energy production and conversion [C]	65	49.242	COG0665 (Glycine/D-amino acid oxidase (deaminating))	Amino acid transport and metabolism [E]	65	49.242	COG3947 (Two-component response regulator, SAPR family, consists of REC, wHTH and BTAD domains)	Transcription [K]	8	6.061
F064483	N	128	COG4638 (Phenylpropionate dioxygenase or related ring-hydroxylating dioxygenase, large terminal subunit)	Inorganic ion transport and metabolism [P]	126	98.438	COG1680 (CubicO group peptidase, beta-lactamase class C family)	Defense mechanisms [V]	4	3.125	COG1686 (D-alanyl-D-alanine carboxypeptidase)	Cell wall/membrane/envelope biogenesis [M]	4	3.125	COG2367 (Beta-lactamase class A)	Defense mechanisms [V]	4	3.125	COG0252 (L-asparaginase/archaeal Glu-tRNAGln amidotransferase subunit D)	Translation, ribosomal structure and biogenesis [J]	2	1.562
F070427	Y	123	COG0650 (Formate hydrogenlyase subunit HyfC)	Energy production and conversion [C]	121	98.374	COG1005 (NADH:ubiquinone oxidoreductase subunit 1 (chain H))	Energy production and conversion [C]	121	98.374	COG0839 (NADH:ubiquinone oxidoreductase subunit 6 (chain J))	Energy production and conversion [C]	1	0.813
F007714	Y	346	COG0515 (Serine/threonine protein kinase)	Signal transduction mechanisms [T]	340	98.266	COG2110 (O-acetyl-ADP-ribose deacetylase (regulator of RNase III), contains Macro domain)	Translation, ribosomal structure and biogenesis [J]	87	25.145	COG0840 (Methyl-accepting chemotaxis protein (MCP))	Signal transduction mechanisms [T]	26	7.514	COG1262 (Formylglycine-generating enzyme, required for sulfatase activity, contains SUMF1/FGE domain)	Posttranslational modification, protein turnover, chaperones [O]	4	1.156	COG0661 (Predicted protein kinase regulating ubiquinone biosynthesis, AarF/ABC1/UbiB family)	Signal transduction mechanisms [T]	2	0.578
F102555	N	101	COG3046 (Uncharacterized conserved protein related to deoxyribodipyrimidine photolyase)	General function prediction only [R]	99	98.02	COG3476 (Tryptophan-rich sensory protein TspO/CrtK (mitochondrial benzodiazepine receptor homolog))	Signal transduction mechanisms [T]	1	0.99
F046568	Y	151	COG0616 (Periplasmic serine protease, ClpP class)	Posttranslational modification, protein turnover, chaperones [O]	148	98.013	COG0740 (ATP-dependent protease ClpP, protease subunit)	Posttranslational modification, protein turnover, chaperones [O]	148	98.013	COG1030 (Membrane-bound serine protease NfeD, ClpP class)	Posttranslational modification, protein turnover, chaperones [O]	74	49.007
F104244	N	100	COG0356 (FoF1-type ATP synthase, membrane subunit a)	Energy production and conversion [C]	98	98
F028191	Y	192	COG0848 (Biopolymer transport protein ExbD)	Intracellular trafficking, secretion, and vesicular transport [U]	188	97.917	COG2025 (Electron transfer flavoprotein, alpha subunit FixB)	Energy production and conversion [C]	2	1.042	COG2086 (Electron transfer flavoprotein, alpha and beta subunits)	Energy production and conversion [C]	2	1.042	COG2141 (Flavin-dependent oxidoreductase, luciferase family (includes alkanesulfonate monooxygenase SsuD and methylene tetrahydromethanopterin reductase))	Coenzyme transport and metabolism [H]	1	0.521
F012296	Y	282	COG0329 (4-hydroxy-tetrahydrodipicolinate synthase/N-acetylneuraminate lyase)	Cell wall/membrane/envelope biogenesis [M]	276	97.872	COG0289 (4-hydroxy-tetrahydrodipicolinate reductase)	Amino acid transport and metabolism [E]	5	1.773	COG0196 (FAD synthase)	Coenzyme transport and metabolism [H]	1	0.355
F060945	Y	132	COG3497 (Phage tail sheath protein FI)	Mobilome: prophages, transposons [X]	129	97.727
F075453	Y	119	COG0616 (Periplasmic serine protease, ClpP class)	Posttranslational modification, protein turnover, chaperones [O]	116	97.479	COG0740 (ATP-dependent protease ClpP, protease subunit)	Posttranslational modification, protein turnover, chaperones [O]	116	97.479	COG1030 (Membrane-bound serine protease NfeD, ClpP class)	Posttranslational modification, protein turnover, chaperones [O]	58	48.739	COG1083 (CMP-N-acetylneuraminic acid synthetase, NeuA/PseF family)	Cell wall/membrane/envelope biogenesis [M]	2	1.681	COG1212 (CMP-2-keto-3-deoxyoctulosonic acid synthetase)	Cell wall/membrane/envelope biogenesis [M]	2	1.681
F075623	N	118	COG0113 (Delta-aminolevulinic acid dehydratase, porphobilinogen synthase)	Coenzyme transport and metabolism [H]	115	97.458
F079185	Y	116	COG1914 (Mn2+ or Fe2+ transporter, NRAMP family)	Inorganic ion transport and metabolism [P]	113	97.414	COG2239 (Mg/Co/Ni transporter MgtE (contains CBS domain))	Inorganic ion transport and metabolism [P]	2	1.724	COG0793 (C-terminal processing protease CtpA/Prc, contains a PDZ domain)	Posttranslational modification, protein turnover, chaperones [O]	1	0.862
F048400	Y	148	COG0515 (Serine/threonine protein kinase)	Signal transduction mechanisms [T]	144	97.297	COG0190 (5,10-methylene-tetrahydrofolate dehydrogenase/Methenyl tetrahydrofolate cyclohydrolase)	Coenzyme transport and metabolism [H]	1	0.676	COG0686 (Alanine dehydrogenase (includes sporulation protein SpoVN))	Amino acid transport and metabolism [E]	1	0.676	COG1281 (Redox-regulated molecular chaperone, HSP33 family)	Posttranslational modification, protein turnover, chaperones [O]	1	0.676	COG1824 (Permease, similar to cation transporters)	Inorganic ion transport and metabolism [P]	1	0.676
F049953	Y	146	COG0341 (Preprotein translocase subunit SecF)	Intracellular trafficking, secretion, and vesicular transport [U]	142	97.26	COG0342 (Preprotein translocase subunit SecD)	Intracellular trafficking, secretion, and vesicular transport [U]	142	97.26	COG1862 (Protein translocase subunit YajC)	Intracellular trafficking, secretion, and vesicular transport [U]	2	1.37	COG0343 (Queuine/archaeosine tRNA-ribosyltransferase)	Translation, ribosomal structure and biogenesis [J]	1	0.685	COG1549 (Archaeosine tRNA-ribosyltransferase, contains uracil-DNA-glycosylase and PUA domains)	Translation, ribosomal structure and biogenesis [J]	1	0.685
F051317	Y	144	COG0192 (S-adenosylmethionine synthetase)	Coenzyme transport and metabolism [H]	140	97.222	COG0428 (Zinc transporter ZupT)	Inorganic ion transport and metabolism [P]	1	0.694	COG1918 (Fe2+ transport protein FeoA)	Inorganic ion transport and metabolism [P]	1	0.694
F091600	N	107	COG1940 (Sugar kinase of the NBD/HSP70 family, may contain an N-terminal HTH domain)	Transcription [K]	104	97.196	COG0715 (ABC-type nitrate/sulfonate/bicarbonate transport system, periplasmic component)	Inorganic ion transport and metabolism [P]	15	14.019	COG4521 (ABC-type taurine transport system, periplasmic component)	Inorganic ion transport and metabolism [P]	15	14.019	COG0422 (4-amino-2-methyl-5-hydroxymethylpyrimidine (HMP) synthase ThiC)	Coenzyme transport and metabolism [H]	1	0.935
F052746	Y	142	COG1352 (Methylase of chemotaxis methyl-accepting proteins)	Signal transduction mechanisms [T]	138	97.183	COG0840 (Methyl-accepting chemotaxis protein (MCP))	Signal transduction mechanisms [T]	8	5.634	COG1871 (Chemotaxis receptor (MCP) glutamine deamidase CheD)	Signal transduction mechanisms [T]	6	4.225	COG2201 (Chemotaxis response regulator CheB, contains REC and protein-glutamate methylesterase domains)	Signal transduction mechanisms [T]	4	2.817	COG3418 (Flagellar biosynthesis/type III secretory pathway chaperone FlgN)	Cell motility [N]	3	2.113
F034570	Y	174	COG0305 (Replicative DNA helicase)	Replication, recombination and repair [L]	169	97.126	COG1066 (DNA repair protein RadA/Sms, contains AAA+ ATPase domain)	Replication, recombination and repair [L]	169	97.126	COG0587 (DNA polymerase III, alpha subunit)	Replication, recombination and repair [L]	1	0.575	COG2176 (DNA polymerase III, alpha subunit (gram-positive type))	Replication, recombination and repair [L]	1	0.575
F099041	N	103	COG0147 (Anthranilate/para-aminobenzoate synthases component I)	Amino acid transport and metabolism [E]	100	97.087	COG0131 (Imidazoleglycerol phosphate dehydratase HisB)	Amino acid transport and metabolism [E]	2	1.942	COG0424 (7-methyl-GTP pyrophosphatase and related NTP pyrophosphatases, Maf/HAM1 superfamily)	Secondary metabolites biosynthesis, transport and catabolism [Q]	2	1.942	COG1490 (D-aminoacyl-tRNA deacylase)	Translation, ribosomal structure and biogenesis [J]	2	1.942	COG0033 (Phosphoglucomutase/phosphomannomutase)	Carbohydrate transport and metabolism [G]	1	0.971
F103547	N	101	COG3497 (Phage tail sheath protein FI)	Mobilome: prophages, transposons [X]	98	97.03
F103821	Y	101	COG0810 (Periplasmic protein TonB, links inner and outer membranes)	Cell wall/membrane/envelope biogenesis [M]	98	97.03
F013675	Y	269	COG0810 (Periplasmic protein TonB, links inner and outer membranes)	Cell wall/membrane/envelope biogenesis [M]	261	97.026	COG2766 (Predicted Ser/Thr protein kinase)	Signal transduction mechanisms [T]	2	0.743	COG2718 (Uncharacterized conserved protein YeaH/YhbH, required for sporulation, DUF444 family)	General function prediction only [R]	1	0.372
F060973	Y	132	COG0468 (RecA/RadA recombinase)	Replication, recombination and repair [L]	128	96.97	COG5297 (Cellulase/cellobiase CelA1)	Carbohydrate transport and metabolism [G]	1	0.758
F061106	Y	132	COG1333 (Cytochrome c biogenesis protein ResB)	Posttranslational modification, protein turnover, chaperones [O]	128	96.97	COG0188 (DNA gyrase/topoisomerase IV, subunit A)	Replication, recombination and repair [L]	1	0.758
F038756	Y	165	COG0251 (Enamine deaminase RidA/Endoribonuclease Rid7C, YjgF/YER057c/UK114 family)	Defense mechanisms [V]	160	96.97
F063053	N	130	COG0504 (CTP synthase (UTP-ammonia lyase))	Nucleotide transport and metabolism [F]	126	96.923
F032757	Y	179	COG0504 (CTP synthase (UTP-ammonia lyase))	Nucleotide transport and metabolism [F]	173	96.648	COG4973 (Site-specific recombinase XerC)	Replication, recombination and repair [L]	1	0.559	COG4974 (Site-specific recombinase XerD)	Replication, recombination and repair [L]	1	0.559
F047949	N	149	COG4638 (Phenylpropionate dioxygenase or related ring-hydroxylating dioxygenase, large terminal subunit)	Inorganic ion transport and metabolism [P]	144	96.644	COG1960 (Acyl-CoA dehydrogenase related to the alkylation response protein AidB)	Lipid transport and metabolism [I]	58	38.926	COG0580 (Glycerol uptake facilitator or related aquaporin (Major Intrinsic protein Family))	Carbohydrate transport and metabolism [G]	2	1.342	COG1570 (Exonuclease VII, large subunit)	Replication, recombination and repair [L]	1	0.671
F074622	Y	119	COG0810 (Periplasmic protein TonB, links inner and outer membranes)	Cell wall/membrane/envelope biogenesis [M]	115	96.639
F033082	Y	178	COG0305 (Replicative DNA helicase)	Replication, recombination and repair [L]	172	96.629	COG1066 (DNA repair protein RadA/Sms, contains AAA+ ATPase domain)	Replication, recombination and repair [L]	172	96.629	COG0238 (Ribosomal protein S18)	Translation, ribosomal structure and biogenesis [J]	1	0.562
F077555	Y	117	COG0108 (3,4-dihydroxy-2-butanone 4-phosphate synthase)	Coenzyme transport and metabolism [H]	113	96.581	COG0673 (Predicted dehydrogenase)	General function prediction only [R]	1	0.855
F053601	Y	141	COG2303 (Choline dehydrogenase or related flavoprotein)	Lipid transport and metabolism [I]	136	96.454	COG3025 (Inorganic triphosphatase YgiF, contains CYTH and CHAD domains)	Inorganic ion transport and metabolism [P]	1	0.709	COG5607 (CHAD domain, binds inorganic polyphosphates)	Function unknown [S]	1	0.709
F028250	Y	192	COG3504 (Type IV secretory pathway, VirB9 components)	Intracellular trafficking, secretion, and vesicular transport [U]	185	96.354	COG1538 (Outer membrane protein TolC)	Cell wall/membrane/envelope biogenesis [M]	2	1.042	COG2936 (Predicted acyl esterase)	General function prediction only [R]	1	0.521	COG3451 (Type IV secretory pathway, VirB4 component)	Intracellular trafficking, secretion, and vesicular transport [U]	1	0.521	COG3838 (Type IV secretory pathway, VirB2 component (pilin))	Intracellular trafficking, secretion, and vesicular transport [U]	1	0.521
F056955	Y	137	COG0515 (Serine/threonine protein kinase)	Signal transduction mechanisms [T]	132	96.35	COG0810 (Periplasmic protein TonB, links inner and outer membranes)	Cell wall/membrane/envelope biogenesis [M]	6	4.38
F039310	Y	164	COG0810 (Periplasmic protein TonB, links inner and outer membranes)	Cell wall/membrane/envelope biogenesis [M]	158	96.341	COG2766 (Predicted Ser/Thr protein kinase)	Signal transduction mechanisms [T]	5	3.049	COG2718 (Uncharacterized conserved protein YeaH/YhbH, required for sporulation, DUF444 family)	General function prediction only [R]	1	0.61
F089362	Y	109	COG0393 (Uncharacterized pentameric protein YbjQ, UPF0145 family)	Function unknown [S]	105	96.33
F092391	Y	107	COG0268 (Ribosomal protein S20)	Translation, ribosomal structure and biogenesis [J]	103	96.262	COG0196 (FAD synthase)	Coenzyme transport and metabolism [H]	2	1.869	COG0060 (Isoleucyl-tRNA synthetase)	Translation, ribosomal structure and biogenesis [J]	1	0.935	COG0143 (Methionyl-tRNA synthetase)	Translation, ribosomal structure and biogenesis [J]	1	0.935	COG0495 (Leucyl-tRNA synthetase)	Translation, ribosomal structure and biogenesis [J]	1	0.935
F042550	Y	158	COG0810 (Periplasmic protein TonB, links inner and outer membranes)	Cell wall/membrane/envelope biogenesis [M]	152	96.203	COG0341 (Preprotein translocase subunit SecF)	Intracellular trafficking, secretion, and vesicular transport [U]	4	2.532	COG0342 (Preprotein translocase subunit SecD)	Intracellular trafficking, secretion, and vesicular transport [U]	4	2.532	COG1862 (Protein translocase subunit YajC)	Intracellular trafficking, secretion, and vesicular transport [U]	1	0.633
F030858	Y	184	COG2303 (Choline dehydrogenase or related flavoprotein)	Lipid transport and metabolism [I]	177	96.196
F023297	Y	210	COG2332 (Cytochrome c biogenesis protein CcmE)	Posttranslational modification, protein turnover, chaperones [O]	202	96.19	COG0545 (FKBP-type peptidyl-prolyl cis-trans isomerase)	Posttranslational modification, protein turnover, chaperones [O]	1	0.476	COG0825 (Acetyl-CoA carboxylase alpha subunit)	Lipid transport and metabolism [I]	1	0.476
F096969	Y	104	COG1595 (DNA-directed RNA polymerase specialized sigma subunit, sigma24 family)	Transcription [K]	100	96.154	COG0515 (Serine/threonine protein kinase)	Signal transduction mechanisms [T]	4	3.846	COG1410 (Methionine synthase I, cobalamin-binding domain)	Amino acid transport and metabolism [E]	1	0.962
F031748	N	181	COG0386 (Thioredoxin/glutathione peroxidase BtuE, reduces lipid peroxides)	Defense mechanisms [V]	174	96.133
F063915	Y	129	COG4251 (Bacteriophytochrome (light-regulated signal transduction histidine kinase))	Signal transduction mechanisms [T]	124	96.124	COG0262 (Dihydrofolate reductase)	Coenzyme transport and metabolism [H]	1	0.775	COG1788 (Acyl CoA:acetate/3-ketoacid CoA transferase, alpha subunit)	Lipid transport and metabolism [I]	1	0.775	COG1985 (Pyrimidine reductase, riboflavin biosynthesis)	Coenzyme transport and metabolism [H]	1	0.775	COG2057 (Acyl-CoA:acetate/3-ketoacid CoA transferase, beta subunit)	Lipid transport and metabolism [I]	1	0.775
F033136	Y	178	COG0374 (Ni,Fe-hydrogenase I large subunit)	Energy production and conversion [C]	171	96.067	COG3259 (Coenzyme F420-reducing hydrogenase, alpha subunit)	Energy production and conversion [C]	171	96.067	COG0377 (NADH:ubiquinone oxidoreductase 20 kD subunit (chain B) or related Fe-S oxidoreductase)	Energy production and conversion [C]	2	1.124	COG1740 (Ni,Fe-hydrogenase I small subunit)	Energy production and conversion [C]	2	1.124	COG1941 (Coenzyme F420-reducing hydrogenase, gamma subunit)	Energy production and conversion [C]	2	1.124
F102898	Y	101	COG1402 (Creatinine amidohydrolase/Fe(II)-dependent FAPy formamide hydrolase (riboflavin and F420 biosynthesis))	Coenzyme transport and metabolism [H]	97	96.04	COG0821 (4-hydroxy-3-methylbut-2-enyl diphosphate synthase IspG/GcpE)	Lipid transport and metabolism [I]	2	1.98
F047249	Y	150	COG1345 (Flagellar capping protein FliD)	Cell motility [N]	144	96	COG1256 (Flagellar hook-associated protein FlgK)	Cell motility [N]	28	18.667	COG1344 (Flagellin and related hook-associated protein FlgL)	Cell motility [N]	28	18.667	COG0621 (tRNA A37 methylthiotransferase MiaB)	Translation, ribosomal structure and biogenesis [J]	2	1.333	COG1334 (Uncharacterized conserved protein, FlaG/YvyC family)	General function prediction only [R]	2	1.333
F004239	Y	447	COG1333 (Cytochrome c biogenesis protein ResB)	Posttranslational modification, protein turnover, chaperones [O]	429	95.973	COG0621 (tRNA A37 methylthiotransferase MiaB)	Translation, ribosomal structure and biogenesis [J]	1	0.224	COG0743 (1-deoxy-D-xylulose 5-phosphate reductoisomerase)	Lipid transport and metabolism [I]	1	0.224	COG3386 (Sugar lactone lactonase YvrE)	Carbohydrate transport and metabolism [G]	1	0.224	COG3391 (DNA-binding beta-propeller fold protein YncE)	General function prediction only [R]	1	0.224
F035000	Y	173	COG0568 (DNA-directed RNA polymerase, sigma subunit (sigma70/sigma32))	Transcription [K]	166	95.954	COG1764 (Organic hydroperoxide reductase OsmC/OhrA)	Defense mechanisms [V]	1	0.578	COG1765 (Uncharacterized OsmC-related protein)	General function prediction only [R]	1	0.578
F072957	Y	120	COG2321 (Predicted metalloprotease)	General function prediction only [R]	115	95.833
F037905	Y	167	COG3736 (Type IV secretory pathway, component VirB8)	Intracellular trafficking, secretion, and vesicular transport [U]	160	95.808	COG3704 (Type IV secretory pathway, VirB6 component)	Intracellular trafficking, secretion, and vesicular transport [U]	1	0.599	COG3846 (Type IV secretory pathway, TrbL components)	Intracellular trafficking, secretion, and vesicular transport [U]	1	0.599
F074935	Y	119	COG2201 (Chemotaxis response regulator CheB, contains REC and protein-glutamate methylesterase domains)	Signal transduction mechanisms [T]	114	95.798	COG1352 (Methylase of chemotaxis methyl-accepting proteins)	Signal transduction mechanisms [T]	32	26.891	COG3764 (Sortase (surface protein transpeptidase))	Cell wall/membrane/envelope biogenesis [M]	2	1.681	COG3039 (Transposase and inactivated derivatives, IS5 family)	Mobilome: prophages, transposons [X]	1	0.84	COG3293 (Transposase)	Mobilome: prophages, transposons [X]	1	0.84
F075096	Y	119	COG0071 (Small heat shock protein IbpA, HSP20 family)	Posttranslational modification, protein turnover, chaperones [O]	114	95.798	COG0599 (Uncharacterized conserved protein YurZ, alkylhydroperoxidase/carboxymuconolactone decarboxylase family)	General function prediction only [R]	2	1.681	COG2128 (Alkylhydroperoxidase family enzyme, contains CxxC motif)	Inorganic ion transport and metabolism [P]	2	1.681	COG0399 (dTDP-4-amino-4,6-dideoxygalactose transaminase)	Cell wall/membrane/envelope biogenesis [M]	1	0.84	COG0436 (Aspartate/methionine/tyrosine aminotransferase)	Amino acid transport and metabolism [E]	1	0.84
F052956	Y	142	COG0481 (Translation elongation factor EF-4, membrane-bound GTPase)	Translation, ribosomal structure and biogenesis [J]	136	95.775	COG0695 (Glutaredoxin)	Posttranslational modification, protein turnover, chaperones [O]	1	0.704	COG3118 (Chaperedoxin CnoX, contains thioredoxin-like and TPR-like domains, YbbN/TrxSC family)	Posttranslational modification, protein turnover, chaperones [O]	1	0.704
[truncated: 85,603 more rows]
