# Supplementary material for: Unraveling the functional dark matter through global metagenomics
Source: Nature. 2023 Oct 11;622(7983):594–602. doi: 10.1038/s41586-023-06583-7 (PMC10584684; doi:10.1038/s41586-023-06583-7)
Supplement: Supplementary file 4 — NMPF structural models and structural/functional assignments, based on searches with TMalign, MMalign and HHsearch against SCOPe and PDB. [file 41586_2023_6583_MOESM4_ESM.xlsx]

## Sheet: filtering
id	msa	TrR	AF_pLDDT	AF_pTM	cluster	qscop_id	qscop_tms	hmm_id	hmm_tms	bu_id	bu_tms	tscop_id	tscop_tms
F038696	47	0.275418	82.1328	0.732018	2614	d1uf2a_	0.35461	6M8S_M	0.11753	3vkg	0.46571	d2btva_	0.20003		msa	number of effective sequeces in MSA
F021773	57	0.375321	86.5327	0.765216	2876	d1urja_	0.35591	4LKP_A	0.15223	7s61	0.38417	d1ngva_	0.27282		TrR	number of contacts predicted per length by TrRosetta
F017136	51	0.285805	87.5974	0.712397	658	d4g7hc_	0.33092	2FFS_A	0.2128	6tax	0.4452	d4cvba_	0.30989		AF_pLDDT	predicted LDDT score by AlphaFold
F003326	49	0.369574	90.0694	0.799454	3121	d4zsya_	0.38075	7MBZ_C	0.22093	7ky7	0.42986	d1wpxb1	0.3265		AF_pTM	predicted TMscore by AlphaFold
F031711	46	0.357251	78.4149	0.714971	3686	d1muka_	0.39075	2Z7J_A	0.22336	4bla	0.45626	d1q18a2	0.32985		cluster	cluster number
F002955	87	0.274016	79.1958	0.786859	607	d1kqfa2	0.3637	4UPG_A	0.20721	3izx	0.39586	d1kbla3	0.33075		qscop_id	top scop hit
F087846	42	0.272101	89.5338	0.700089	2002	d1uf2a_	0.37351	3QEC_A	0.35893	6irw	0.44118	d6rdps_	0.33137		qscop_tms	TMscore of top hit (scaled by query length)
F008986	64	0.218825	73.7895	0.718365	607	d3bixa1	0.371	7CNF_A	0.12237	2po4	0.40916	d1v5da_	0.33271		hmm_id	top hhsearch hit
F015103	38	0.420633	82.4279	0.792346	3735	d1jvga_	0.39548	1UWK_A	0.27071	5vmk	0.44366	d1jvga_	0.33713		hmm_tms	TMscore of top hhsearch hit
F050412	22	0.370682	79.5634	0.719103	3079	d1qi9a_	0.37194	4YX1_B	0.11113	6vr4	0.40179	d3weoa1	0.3408		bu_id	top biounit hit
F014575	83	0.230656	79.1024	0.720909	607	d1muka_	0.408	4UPG_A	0.24477	3qr1	0.42573	d1ij5a_	0.34258		bu_tms	TMscore of top biounit hit
F022582	24	0.328191	91.2142	0.802247	2934	d7la1a_	0.41856	6L87_A	0.27112	6qv3	0.44727	d1vlya2	0.3427		tscop_id	top scop hit
F005087	91	0.468473	81.0585	0.765622	220	d1uf2a_	0.40952	6BME_B	0.2188	7box	0.44697	d1vk1a_	0.34337		tscop_tms	TMscore of top hit (scaled by target length)
F065990	42	0.415321	82.9358	0.71451	803	d3pzwa2	0.41027	4N4R_D	0.31722	3inv	0.48893	d2icwg_	0.3471
F037232	54	0.447079	87.7485	0.8005	4113	d2ad6a_	0.41502	4UC4_A	0.23978	6i0z	0.494	d1vp8a1	0.34833
F010383	45	0.341055	94.659	0.838317	1088	d2b1ea_	0.38469	7JZN_G	0.13561	7ddk	0.44946	d2piga_	0.3499
F077359	28	0.450783	73.713	0.738553	2337	d6aqga1	0.4091	3PMQ_A	0.30355	5fku	0.47401	d2kvaa1	0.35101
F024393	106	0.555983	88.6042	0.882861	3890	d1hhsa_	0.37588	3NQH_A	0.27942	3w6q	0.38592	d2qzca_	0.35391
F009117	43	0.196769	82.8425	0.700443	2341	d2pywa_	0.38943	6XJV_R	0.27017	6xjb	0.44122	d3dlsa_	0.35466
F009792	50	0.494314	93.3199	0.760143	1631	d2i5vo_	0.44202	3EJH_B	0.30778	6h6g	0.47917	d2i5vo_	0.35544
F099156	41	0.246619	71.768	0.739113	2793	d4adya1	0.39554	6EUO_C	0.26854	6pl6	0.46768	d2woea_	0.36146
F089750	30	0.292023	93.1657	0.832951	3476	d1w27a_	0.43156	4A5V_A	0.32466	6ii2	0.4465	d1r8ea2	0.36427
F004927	78	0.334431	90.3874	0.81163	658	d4oc9a_	0.39018	6X7T_A	0.19669	4qg5	0.47213	d3ri6a_	0.36487
F078316	28	0.422041	90.995	0.85	198	d2gj4a_	0.40702	1K7J_A	0.21612	4rf8	0.47595	d1pq4a_	0.36571
F001162	37	0.473373	85.086	0.753404	967	d4g7hc_	0.38359	7ASE_C	0.27988	6um1	0.43662	d4prsa_	0.36631
F090010	49	0.269475	88.1679	0.782093	643	d2b3ya2	0.39848	2P9X_B	0.15439	5xya	0.45663	d2ptfa1	0.3666
F017082	53	0.425084	91.3766	0.735281	1631	d2biba1	0.41623	1O9A_A	0.259	6sup	0.48868	d2biba1	0.3674
F027850	29	0.366156	79.8693	0.745008	2389	d4isba_	0.43427	1OUT_B	0.20482	3o6x	0.47154	d2jexa_	0.36817
F088217	39	0.286798	81.3575	0.783634	638	d2qzsa_	0.41066	1V88_A	0.32643	7ctp	0.48536	d2x1ya1	0.36844
F000609	158	0.235349	89.8436	0.813224	2845	d6a1ia2	0.42915	4XCO_A	0.19866	3nvl	0.48718	d1t3qc2	0.36953
F015332	32	0.305453	91.496	0.716162	536	d4g7hd_	0.45524	1S5L_U	0.17575	6qti	0.47968	d3sfda3	0.37023
F012965	53	0.336053	83.4744	0.731294	742	d2f48a_	0.41716	7EEA_A	0.31985	7box	0.44854	d6fcta_	0.37055
F018479	39	0.369782	77.5852	0.744678	699	d2f48a_	0.42093	6T9K_E	0.24257	7kro	0.43673	d1ve4a1	0.3717
F006317	189	0.320819	80.4979	0.738679	165	d1urja_	0.41297	5CYB_A	0.16515	4wgk	0.4591	d6e3aa_	0.3719
F001767	75	0.265196	74.4095	0.773726	2232	d6lona_	0.41675	4YMK_D	0.42664	2yev	0.42665	d1js8a1	0.37256
F081242	33	0.37416	84.0425	0.750559	966	d4e3xa1	0.43413	4BXR_A	0.24499	4beb	0.46015	d2vi7a_	0.37258
F015603	73	0.479085	82.6529	0.708551	2441	d1mkfa_	0.37602	2KNC_B	0.10426	7mjr	0.46585	d5x4sa_	0.37374
F020859	83	0.347852	88.4914	0.807631	3241	d1q16a2	0.43394	2QT7_B	0.18409	5go3	0.46195	d2o9aa2	0.37479
F056130	47	0.353417	86.8051	0.77947	1734	d2b1ea_	0.4173	6W8X_c	0.27836	4ut1	0.43903	d3axja1	0.37545
F089691	37	0.310081	83.3329	0.751749	3241	d4o5ja_	0.41724	4QPO_A	0.14924	6m6g	0.45293	d2n8za1	0.37565
F060655	54	0.264379	94.3531	0.906739	4255	d6ly5a_	0.42316	3HSA_E	0.26299	4akk	0.45746	d1pv9a2	0.3761
F007078	104	0.198149	87.223	0.771555	1930	d1w27a_	0.41851	2LJB_D	0.08344	2y8n	0.45662	d1rl0a_	0.37701
F041847	24	0.278078	77.6408	0.707195	3835	d1q16a2	0.43233	2AVU_E	0.18833	3ir7	0.44794	d2q0ta1	0.37727
F052607	37	0.261193	76.309	0.793472	3765	d6ui4a_	0.4362	7NRC_A	0.27024	6i7d	0.45584	d1kp8a1	0.37751
F035774	47	0.257772	81.2109	0.79937	638	d2qzsa_	0.41867	1V88_A	0.32394	7ctp	0.44289	d1szia_	0.378
F033168	82	0.569059	89.9893	0.83593	476	d2f3oa_	0.39751	3DUK_F	0.32335	4erm	0.46606	d1k0wa_	0.37848
F008080	18	0.367426	89.7838	0.782046	530	d3p54a1	0.37842	5N1T_A	0.27917	5ens	0.39255	d6jc0b_	0.37911
F096991	38	0.300551	79.8596	0.83524	3911	d2ad6a_	0.37923	3O0L_A	0.14051	3una	0.40631	d1k32a3	0.38458
F047793	65	0.378182	90.6791	0.844081	2824	d4g7hc_	0.36663	6LYR_E	0.16333	6ysg	0.4192	d1upka_	0.38588
F026603	37	0.532393	74.5733	0.708917	2924	d4c2ma_	0.42419	3KYS_B	0.14041	6ewm	0.49415	d2qtpa1	0.38623
F031889	38	0.342172	86.8522	0.813866	4124	d4dvqa_	0.49105	6AME_A	0.15568	2iag	0.4909	d2avue1	0.38821
F008601	122	0.209673	76.7609	0.747775	607	d3pzwa2	0.40635	4UPG_A	0.28031	2ffl	0.44574	d1iwga8	0.38853
F010841	50	0.38032	85.1906	0.814921	4077	d1qhqa_	0.41461	6YZD_AAA	0.33845	3abg	0.4864	d2ixka_	0.38866
F024443	95	0.187282	87.6863	0.732188	1930	d6vxca_	0.44221	4GUA_A	0.31809	6wek	0.48716	d3bjva_	0.39018
F062231	41	0.297647	82.5143	0.787479	3971	d1cvra2	0.40255	7NPS_P3	0.2868	6yg8	0.48478	d2fr1a2	0.39096
F038963	33	0.204819	83.8595	0.795121	1930	d6vxca_	0.44409	4V0X_B	0.04464	2y8n	0.47349	d1chma2	0.39125
F092306	56	0.495398	84.0314	0.852599	4302	d1rjoa1	0.40809	3CPS_B	0.28723	7kmx	0.45493	d1zcea1	0.39129
F042338	33	0.48093	86.6672	0.830548	3979	d1jswa_	0.39269	2GJV_D	0.35961	4rh7	0.43844	d4duna1	0.39142
F072407	57	0.258327	82.8691	0.776725	4090	d3i01m_	0.42222	1ABY_A	0.37962	5y3r	0.47072	d1xwma_	0.39222
F011925	146	0.321597	87.1453	0.727914	165	d1jswa_	0.4205	6I97_E	0.38572	5hex	0.45878	d1tf5a1	0.3927
F064392	35	0.315477	89.9328	0.870165	2164	d6zcwa_	0.40953	6NU2_m	0.06472	3ei4	0.44834	d6mgla2	0.39378
F085608	20	0.247999	82.6478	0.801701	2377	d5muxa_	0.47965	3V42_B	0.27901	4xes	0.49136	d1m5ya1	0.394
F001493	169	0.250228	81.3826	0.794508	313	d3bixa1	0.39289	7NRC_A	0.27558	5lj3	0.43566	d4zo4a1	0.39592
F020362	52	0.345588	89.9728	0.834809	2930	d5yhga_	0.42744	1HKY_A	0.26811	6yx5	0.48543	d1izma_	0.39595
F104438	31	0.262636	74.9301	0.702206	3410	d4jspa1	0.42449	6TB4_C	0.1509	6r9t	0.46529	d4wwxb3	0.39595
F001034	80	0.380295	91.2645	0.852497	933	d2gi3a1	0.41596	3MX7_A	0.20977	1zgr	0.45358	d2hh8a1	0.39631
F017614	66	0.488868	86.8015	0.808142	3560	d6t0ya_	0.46078	5XOG_L	0.20345	4i3g	0.48672	d2gria1	0.39744
F010673	95	0.177517	91.9268	0.84207	599	d2b3ya2	0.44617	1T62_B	0.25186	4mnd	0.48394	d5dqva_	0.39851
F007854	40	0.360634	81.754	0.782934	43	d2giaa1	0.42168	6TN7_B	0.16762	4zxc	0.49373	d1h32a1	0.39869
F036768	57	0.429448	92.9604	0.881068	1	d1jhsa_	0.40741	2LNJ_A	0.41047	3wqz	0.4313	d1t4ba2	0.39948
F000131	539	0.376217	92.5853	0.889243	2806	d3rkol_	0.39543	2B3W_A	0.31632	3awi	0.42286	d2ozga2	0.39966
F013530	78	0.53999	90.4106	0.791641	1536	d1sqja1	0.41038	7RRO_X	0.2714	1vyt	0.49405	d1wg7a1	0.39998
F002889	205	0.413406	81.0033	0.74726	165	d5muxa_	0.41101	5CYB_A	0.16217	6y83	0.44843	d7b7uh_	0.40148
F085764	65	0.410534	94.9092	0.889346	3790	d3rkol_	0.43517	3MML_F	0.31278	6da9	0.46922	d1t15a1	0.40179
F003736	158	0.222989	83.1152	0.773872	351	d5ganf2	0.43712	7NRC_A	0.30919	6xja	0.47516	d2p6ya1	0.40215
F043505	73	0.222732	86.303	0.713718	963	d3ckca_	0.45474	6WDO_A	0.2564	3vkh	0.47353	d1jbia_	0.40224
F075422	21	0.431587	91.277	0.775371	1027	d2x55a1	0.41484	6TAZ_B	0.27386	3fvy	0.45879	d3c96a2	0.40253
F068099	51	0.469001	88.1497	0.891144	2881	d1ofda3	0.4111	2PP6_A	0.1492	3iii	0.47644	d6ypea_	0.40299
F023814	76	0.376777	87.1892	0.816416	4219	d1v25a_	0.4346	4V4N_Ak	0.28382	7bwm	0.44199	d6s98a_	0.40405
F070814	26	0.249281	83.5396	0.786965	3710	d1gp6a_	0.48569	4D72_A	0.3455	6f89	0.48943	d1t6sa1	0.40435
F045172	54	0.336723	82.7484	0.800541	1534	d6i96a_	0.40704	6LIY_A	0.33983	5yjj	0.43715	d4ilgc_	0.40435
F006270	67	0.241607	90.0289	0.864325	2492	d2f3oa_	0.39119	2KNV_A	0.11616	7kgi	0.4864	d2qkga1	0.40533
F033395	78	0.393453	90.7084	0.833205	2184	d1i7qa_	0.41431	6LYR_E	0.23856	5hqb	0.4462	d1k4na1	0.40553
F004173	136	0.440147	90.775	0.759067	1536	d4wjka_	0.42514	7RRO_2	0.20469	4krt	0.48389	d1wg7a1	0.40577
F074196	18	0.258045	78.271	0.795121	2357	d6rnka_	0.44506	6EEQ_A	0.32253	5liq	0.48759	d1vi0a2	0.40682
F070352	47	0.43515	79.59	0.740045	2553	d1oyga_	0.41306	1Y56_A	0.32305	3lfi	0.45501	d4h0pa1	0.40716
F032396	32	0.284477	85.9746	0.842281	3767	d1i1ip_	0.44118	5J69_A	0.2153	5luz	0.46866	d1pn1a_	0.4078
F067531	67	0.278063	85.17	0.725183	1801	d6z8mb_	0.47875	1AC0_A	0.2106	6ehn	0.48493	d1fjgt_	0.40867
F066403	65	0.237364	89.4118	0.866237	2840	d3cgha1	0.43378	5WUR_A	0.36552	3ck7	0.46451	d6ktha1	0.40872
F078536	27	0.445104	82.8626	0.762978	2909	d1jnra2	0.44648	2KZ6_A	0.22207	4ro5	0.47219	d1i17a_	0.40994
F013714	40	0.284476	82.9407	0.836575	2157	d1h16a_	0.41283	4E1R_A	0.13852	4qi6	0.49389	d2atza1	0.41055
F045043	34	0.390135	91.9137	0.815454	3865	d1m1ca_	0.42707	3AGD_A	0.35651	3aj6	0.45714	d2gysa1	0.41071
F002675	114	0.247332	90.4834	0.802486	3804	d1x3la_	0.43485	3QEC_A	0.39282	5mzo	0.45153	d5h7fa_	0.41156
F054512	27	0.312487	81.6211	0.75758	2069	d1t1ga_	0.47604	4K59_A	0.17528	1siu	0.4769	d4lnoa1	0.41387
F024090	47	0.358458	91.2103	0.85348	1626	d1moqa_	0.42317	1JS8_A	0.36414	6rut	0.47285	d1k8kf_	0.4142
F010249	38	0.258607	85.2903	0.769391	2182	d5uqsa_	0.46789	1QGN_E	0.31148	7s5x	0.48364	d1r2ja1	0.41534
F088769	49	0.354478	77.171	0.723559	2763	d4w7ka_	0.41518	6RAP_D	0.26089	4nx9	0.47201	d1m55a_	0.41625
F023687	62	0.329391	83.8978	0.82304	2492	d2i0ka1	0.39965	2KNV_A	0.12687	6z12	0.47619	d2vfra1	0.41809
F028220	57	0.227663	87.8818	0.813456	609	d3hjea1	0.48623	5F2H_B	0.39654	6i7s	0.49232	d1wm5a2	0.41816
F105218	51	0.481472	84.3547	0.833338	2187	d1i7qa_	0.39746	3C75_A	0.21071	2xll	0.46461	d1qd1a1	0.41918
F004363	27	0.272151	74.2109	0.706891	1258	d1muka_	0.47475	4WZD_I5	0.16262	1muk	0.47475	d1js8a2	0.41982
F017174	64	0.183522	81.957	0.748357	207	d1i1ip_	0.41922	6H56_A	0.47517	5yfc	0.48984	d1y93a_	0.42083
F062766	32	0.293497	76.4503	0.709857	749	d2f48a_	0.43927	2EX3_J	0.25147	7box	0.46054	d1stma_	0.42083
F020941	55	0.241694	81.0338	0.773514	2263	d1tdja1	0.43315	7CYW_A	0.30644	4d9m	0.48053	d4flda_	0.42118
F011084	106	0.306132	89.6928	0.723331	3189	d6lona_	0.46105	2WFB_A	0.25989	5fw3	0.48603	d1a0ia1	0.42184
F011337	54	0.363008	77.1213	0.743007	313	d5fava1	0.39388	2LKS_A	0.13274	6teo	0.41945	d1f0la2	0.42318
F053538	37	0.320309	79.892	0.821353	1702	d1i7qa_	0.46069	4OFQ_A	0.35803	1kcw	0.47725	d1s4ca_	0.42366
F010845	86	0.492214	91.798	0.795993	1707	d2x55a1	0.44718	1T6S_B	0.25406	4f7b	0.47698	d4lsoa_	0.4238
F061442	36	0.329432	83.6218	0.720623	2684	d5c6na_	0.45721	6OXC_A	0.34039	5yck	0.48207	d1tzva_	0.4252
F019616	32	0.199016	95.037	0.878115	3166	d1va6a_	0.46167	5D50_C	0.31241	3cdi	0.47284	d4iw9a2	0.42583
F041492	21	0.267984	89.0226	0.711083	831	d1sg9a_	0.49005	2JRP_A	0.30609	7lnl	0.4915	d2l9va_	0.42592
F035313	71	0.528315	88.9324	0.842493	1798	d3u7qb_	0.43538	6EM3_3	0.30674	4qs7	0.49464	d2aqfa2	0.42689
F002596	81	0.532585	84.4292	0.845354	2187	d1n62b2	0.40574	4V99_GA	0.23898	5y6q	0.41317	d4kt7a1	0.42743
F001402	116	0.348972	82.458	0.832623	378	d1urja_	0.43743	4WV4_A	0.23093	3ohg	0.47134	d2dpla2	0.42749
F016590	52	0.276202	76.3993	0.752531	313	d5a7ga_	0.40591	3FO8_D	0.24299	1thg	0.42877	d1f0la2	0.42751
F056185	22	0.362067	85.2469	0.737699	1823	d1xkra_	0.46837	6IXH_C	0.31827	4qrm	0.48495	d1vq8x1	0.42792
F068121	29	0.257021	72.4657	0.708473	4010	d1a0ia2	0.45266	7NRC_A	0.32448	6dt1	0.47403	d2id0a3	0.42856
F018610	87	0.295377	86.715	0.82553	135	d2p3ra3	0.45425	2E12_B	0.38247	6zq6	0.46512	d6d21a1	0.42874
F035855	75	0.153866	86.6338	0.72751	489	d1t3qb2	0.43326	2KOG_A	0.19955	7bwr	0.48627	d1fioa_	0.42912
F011252	76	0.344153	87.3365	0.773513	1660	d3daoa1	0.43601	7NUG_A	0.31557	6oz1	0.47683	d4pkla1	0.42982
F008569	101	0.429534	86.0107	0.74689	3382	d1pt7a_	0.43481	1VD4_A	0.25726	2qvw	0.46141	d1bmlc3	0.43065
F008257	44	0.454011	83.1674	0.822337	693	d3r9za_	0.4331	2Z3P_A	0.33377	6n8q	0.45732	d3r9za_	0.43079
F019587	25	0.231715	83.3783	0.848518	916	d1jqna_	0.41726	3MWN_A	0.21183	3ffz	0.42895	d3l55a_	0.43079
F039792	39	0.271785	76.3421	0.763387	1702	d1h16a_	0.43937	1R8U_A	0.10501	2r7e	0.47374	d1ylla1	0.43138
F099831	41	0.171531	75.7287	0.802793	2222	d2xuta_	0.44092	7E9S_A	0.48241	3wak	0.4823	d4ep4a_	0.43146
F044776	21	0.322659	80.6195	0.736961	655	d1rm6a2	0.45383	7MUQ_FD	0.24605	3nzp	0.47859	d6icga1	0.43181
F054162	20	0.327918	90.0722	0.793006	507	d6cr2a1	0.49205	3SWV_A	0.31149	5frb	0.49398	d2g7ga2	0.43216
F056664	39	0.284503	82.9874	0.759349	1999	d5xz7a1	0.44762	7NRC_A	0.29632	3nv9	0.48344	d2al6a1	0.43248
F031304	53	0.243347	84.7993	0.782853	3746	d1y2ma_	0.48315	3M7K_A	0.44433	1j7e	0.48994	d2hj2a3	0.43256
F038587	39	0.229016	77.5563	0.764598	1950	d2jg0a_	0.45804	2O4T_A	0.28222	4w8y	0.47854	d3luia_	0.43289
F011857	99	0.380611	84.7357	0.747981	2516	d5j4ia_	0.48035	3ZZM_B	0.31686	1xko	0.49376	d3h31a_	0.43374
F005054	75	0.486977	76.5929	0.709501	3168	d1bjta_	0.43235	6TE9_D	0.44878	5i5k	0.48622	d1uura2	0.43394
F017304	44	0.292942	76.8455	0.704157	1078	d1n62b2	0.44408	6ESC_A	0.30206	3owa	0.48467	d1rl1a_	0.43417
F015754	17	0.466958	80.2389	0.806452	2153	d3ljqa_	0.47594	7JR9_A	0.35034	4r4y	0.48499	d7l9ca_	0.43535
F094229	24	0.177532	87.5924	0.826028	1033	d2auaa1	0.46576	3KEP_B	0.27218	7dn9	0.47523	d4mf5a1	0.43542
F003253	29	0.277153	82.7549	0.725798	585	d1twfb_	0.45267	3J6B_D	0.24323	6fwf	0.46117	d1b3qa2	0.43566
F073886	43	0.320719	83.7454	0.780933	3805	d3riqa_	0.48627	5VTG_A	0.30508	6z8i	0.49427	d2i5vo_	0.43568
F098533	32	0.229592	85.2486	0.79343	2465	d1hhsa_	0.42283	1YRT_A	0.2978	4czw	0.46889	d1wira1	0.43572
F051207	30	0.388348	78.9305	0.750242	146	d6hr4a2	0.45083	2ODJ_B	0.27099	6r42	0.45812	d5yzpa2	0.43695
F004860	31	0.393424	89.402	0.835162	1669	d3b6ha1	0.41918	6J6V_A	0.20783	7n98	0.45299	d1nepa_	0.43724
F063526	19	0.264206	88.9818	0.771381	4160	d1p35a_	0.44986	6NUF_C	0.08084	6xux	0.47814	d1u07a_	0.4375
F010084	64	0.413832	79.3292	0.732758	2001	d2f69a2	0.45336	1MUF_A	0.48191	1n6c	0.48384	d3kmaa_	0.4385
F067563	72	0.252799	91.5754	0.821748	1195	d1y2ma_	0.46822	3VPB_F	0.31967	5e7p	0.46919	d1vq8i1	0.43853
F083973	43	0.344581	79.4283	0.794446	413	d1muka_	0.47004	3WFE_C	0.27231	5mj6	0.4879	d3aevb2	0.43901
F070239	31	0.19193	76.2421	0.78178	2854	d2yqca_	0.41212	3ZG1_D	0.2304	6vr4	0.46275	d2zfda_	0.43903
F052975	35	0.322936	76.6244	0.746212	903	d1hlra8	0.41355	4JO0_A	0.2916	4kqe	0.47035	d5xn9a1	0.43909
F004979	48	0.616915	82.1567	0.727352	645	d1vpja_	0.43736	3JC8_Pg	0.28187	3aoh	0.47069	d3nx6a_	0.43916
F019761	42	0.359289	90.4975	0.846406	811	d1y4wa2	0.47877	3HTR_A	0.40344	4oge	0.48279	d1a2pa_	0.44048
F004826	74	0.235455	83.9055	0.770135	655	d1q9ja2	0.47199	7NRC_A	0.30226	2bgh	0.4737	d2b3oa2	0.44051
F005276	53	0.27072	75.9675	0.731294	4170	d2zfya_	0.4842	7NRC_A	0.33118	6k9n	0.49126	d3vk0a_	0.44106
F082865	20	0.168524	84.02	0.756782	3913	d1p5xa_	0.48493	3OAO_A	0.39445	5a22	0.4903	d1gaka_	0.44131
F014215	65	0.308395	79.1859	0.74242	4166	d1y7ea2	0.44518	2VHJ_A	0.30866	5dob	0.48269	d1a5ta1	0.44131
F090885	26	0.232583	87.6086	0.805913	2897	d5hwaa_	0.43397	6TGJ_B	0.20516	6wbx	0.47451	d1y6da_	0.44188
F029801	66	0.213363	77.3541	0.775766	1048	d1qvia2	0.4592	6SGA_F8	0.36667	3wdh	0.47044	d1h3za_	0.44231
F070610	21	0.305614	75.3488	0.76281	2884	d2b3wa1	0.48166	5SXY_A	0.27718	2i2x	0.48911	d4peoa_	0.44303
F016970	82	0.26086	87.6443	0.702947	2889	d1uf2a_	0.41112	7A48_B	0.14271	4xou	0.45553	d3ok8a_	0.44324
F023185	63	0.379981	88.8358	0.806251	3330	d1l2ra_	0.42751	6I97_E	0.36758	3f7f	0.47624	d1u69a_	0.44368
F092163	62	0.318067	89.7325	0.84175	1195	d3d8ba_	0.45874	3WWL_A	0.30962	2eab	0.4645	d4eojb2	0.44573
F004298	61	0.365132	87.2958	0.832664	979	d3rkoc_	0.43734	2LNB_A	0.25409	6tay	0.47435	d2qfaa_	0.44599
F101432	44	0.353846	85.4856	0.848499	4353	d1h16a_	0.41407	6YHU_B	0.21785	4fnq	0.45441	d1k4na1	0.44643
F009347	103	0.210394	89.6571	0.784586	340	d5x2ma_	0.4168	6L3H_A	0.31074	6mg0	0.43243	d1gpqa_	0.44658
F047999	45	0.498981	86.599	0.746917	701	d3ttva1	0.46187	5GJ4_G	0.10176	5n1a	0.4811	d6qbta_	0.44661
F029002	69	0.211084	84.6399	0.734564	4330	d3tsma_	0.47868	5ZAZ_A	0.2401	4pab	0.47704	d1yt8a4	0.44668
F040711	47	0.25396	91.0122	0.852902	2638	d1hi9a_	0.44762	6L8I_A	0.34718	6ekv	0.46079	d3h79a_	0.44697
F027969	64	0.193715	95.0944	0.875547	2644	d3hzra_	0.43998	5HTL_A	0.28109	6shb	0.45637	d2b3wa1	0.44838
F000276	100	0.231711	83.4199	0.796076	1258	d1vqqa3	0.44569	4DIX_B	0.26367	4cjn	0.46616	d1tdpa_	0.45116
F037517	55	0.4782	79.4579	0.756559	2607	d6fywa_	0.39883	3ENC_A	0.14989	5e5w	0.44566	d4pcha_	0.45179
F044344	18	0.3954	70.1748	0.714962	3108	d2b3ya2	0.41566	2OXG_A	0.28351	7jfs	0.47491	d1lrha_	0.45213
F067727	54	0.198813	78.105	0.736869	2267	d4pswb_	0.45962	6CFZ_A	0.15924	5u5h	0.47783	d6sdka2	0.45218
F055759	43	0.368049	86.263	0.830652	431	d1zhxa2	0.46314	1EJ0_A	0.27473	6g50	0.4844	d2pvqa2	0.45414
F062379	63	0.272346	84.9571	0.759261	340	d1dp4a_	0.41795	6QQ6_B	0.30995	5kca	0.43793	d1gpqa_	0.45421
F059086	35	0.380073	84.5927	0.77164	173	d4mp8a_	0.44477	6NFS_A	0.25747	4mp6	0.44962	d1fgya_	0.4552
F043417	25	0.406918	75.1284	0.753026	2209	d3rkoc_	0.46075	5KE2_A	0.28244	3qv1	0.49105	d2pg4a1	0.45782
F001450	174	0.236433	87.8099	0.709285	963	d3v98a2	0.43285	1VCV_A	0.26704	5fno	0.46933	d2qfaa_	0.45979
F026009	19	0.24527	71.1976	0.739992	2094	d1ohfa_	0.47605	4RGD_A	0.26373	2vnr	0.45904	d1wwja_	0.46015
F017624	23	0.229106	82.4	0.779126	354	d3vvma_	0.41316	5A8I_A	0.20106	6xvi	0.48389	d2n8za1	0.46016
F002240	83	0.390983	94.0349	0.848078	3687	d3m8ua_	0.43339	7OF0_5	0.36192	5za4	0.44546	d1uena1	0.46016
F072896	34	0.436931	87.0865	0.867861	935	d4adya1	0.43441	1NYN_A	0.16078	4yl7	0.46923	d6u26b2	0.46059
F037108	50	0.245581	90.0621	0.858695	4067	d5gxda_	0.46291	3T7B_B	0.32966	7kq6	0.46934	d1xw3a1	0.4612
F050734	18	0.31435	92.9192	0.727483	167	d1twfb_	0.40218	7NRC_A	0.32152	6zhh	0.47567	d4dv8a2	0.46159
F015078	60	0.327624	90.8738	0.833727	2328	d2gj4a_	0.4466	2KAP_A	0.17355	7bzf	0.45686	d1vyia_	0.46186
F026110	55	0.23254	87.3643	0.753815	901	d1qyia1	0.47991	5IJN_T	0.25965	7rd6	0.48246	d1kz7a2	0.46194
F037816	39	0.347083	88.0352	0.781879	955	d4mija1	0.49035	7ADK_B	0.34247	3fxb	0.494	d2v94a1	0.46207
F097652	47	0.270633	81.9621	0.712858	678	d4yaaa_	0.47373	7AIH_Ap	0.27279	3blt	0.47707	d2f06a2	0.46504
F105781	38	0.297533	87.9842	0.734351	1707	d2x55a1	0.4519	1T6S_B	0.25036	4f7b	0.45602	d3d9ra1	0.46584
F041645	48	0.371144	81.723	0.70246	4072	d1wrua2	0.43645	6QES_A	0.11882	6rbk	0.45564	d1wrua2	0.46599
F076528	20	0.285746	88.8121	0.741424	2323	d3zeda_	0.4496	6HUM_Q	0.18257	6lfl	0.48102	d1wmia1	0.46679
F013086	98	0.579875	92.3794	0.750122	1544	d1rwia1	0.46728	6LU8_3	0.27915	4nh0	0.49096	d4fkda1	0.46691
F101105	39	0.226306	88.4334	0.75274	4221	d1so2a_	0.45967	3A0O_B	0.381	2zbg	0.47128	d1c9ba1	0.46854
F057232	40	0.256106	87.1767	0.851212	1753	d3vyca_	0.42849	1XS3_A	0.12351	4k6j	0.4779	d2nw8a_	0.46883
F012445	59	0.414646	86.2991	0.771185	3792	d4m4da2	0.44183	2H1O_E	0.12743	1bp1	0.47241	d4m4da2	0.46976
F007499	44	0.41642	91.3608	0.831368	1329	d6hr4a2	0.46977	6GZX_X3	0.24951	2j66	0.48991	d4p3va_	0.46995
F105303	22	0.341	89.9498	0.773553	1192	d1mswd_	0.41936	5J78_B	0.32544	4rkn	0.45797	d1wk1a1	0.47075
F078174	39	0.406963	69.9013	0.789354	896	d2uwaa_	0.46319	1F13_A	0.33556	2uwa	0.46319	d1r6wa2	0.47228
F005589	41	0.320182	73.7721	0.718832	1693	d1jiha2	0.45885	7NRC_A	0.36076	4g9i	0.48377	d7c2gg2	0.47314
F093765	36	0.486796	82.4047	0.783903	2928	d5mpra1	0.45131	1VPR_A	0.35659	3v62	0.46968	d6m37a_	0.47314
F087822	22	0.177484	85.244	0.800041	4116	d3ntla1	0.43038	3OAO_A	0.32052	4xyj	0.45898	d1iwga7	0.47318
F010019	52	0.195561	78.982	0.799736	1463	d3hjea1	0.4343	6PCP_F	0.27509	4wfo	0.48523	d4xxia_	0.47413
F037130	46	0.397655	85.1394	0.797344	2121	d2slia2	0.44402	5Z2W_B	0.10382	5o47	0.47738	d1v76a_	0.47639
F048336	21	0.265926	78.5909	0.79397	3546	d3rkod_	0.47887	3FWB_B	0.15298	6cyc	0.4758	d2cpxa1	0.4765
F026181	54	0.397802	81.0267	0.766755	1058	d1lf9a2	0.48438	6GWJ_D	0.2045	2btq	0.49251	d1lbua2	0.47671
F073268	22	0.183495	75.5291	0.729585	2609	d4dvqa_	0.48159	7LFJ_A	0.31587	7cb8	0.49479	d1pufa_	0.47738
F043406	36	0.400792	88.4189	0.795144	3810	d2i49a_	0.46046	2B1X_A	0.34098	7a73	0.48933	d2i5fa2	0.47838
F008729	41	0.296591	79.8185	0.738006	267	d5gv0a1	0.47146	6OEE_J	0.24453	3n91	0.4869	d1fx7a3	0.48225
F001603	168	0.518116	84.2898	0.742417	3	d2gtln1	0.4567	7NRC_A	0.26796	6l30	0.48476	d1j0wa1	0.48254
F028062	39	0.39748	83.5598	0.852379	1804	d6thoa1	0.41002	1PXV_A	0.40152	5awo	0.44209	d3pdfa2	0.48386
F036238	32	0.409858	88.8781	0.852575	1672	d3hbca1	0.48706	4CKB_A	0.32749	2f03	0.49469	d2fnaa1	0.48409
F046670	47	0.265419	82.9451	0.733889	400	d4am1a2	0.44946	2Z4T_A	0.30671	7bug	0.46266	d2wvfa2	0.4844
F068102	75	0.663144	89.8057	0.763828	1707	d2x55a1	0.44862	1T6S_B	0.24692	1bp1	0.47178	d3d9ra1	0.4846
F030474	39	0.323382	88.6046	0.79822	400	d1v5va2	0.42711	2Z4T_A	0.28225	6mrk	0.44596	d6ztka_	0.48462
F000382	225	0.462269	89.6511	0.861658	1058	d4he8n_	0.45538	4CXP_A	0.28114	7bvf	0.48028	d1lbua2	0.48485
F016052	40	0.350447	84.4344	0.774922	3451	d1h16a_	0.43464	6JTB_A	0.38238	5h0r	0.45692	d2nn5a1	0.48504
F017184	43	0.280536	77.5847	0.734835	1	d3syba_	0.46704	1ZXA_B	0.14002	4z48	0.48959	d2byoa1	0.48605
F002935	53	0.428222	89.1854	0.845655	3402	d4ioja_	0.47186	5XXU_T	0.32339	1eg7	0.47944	d3ieza_	0.48622
F018377	52	0.328755	72.6775	0.737727	1438	d3boea_	0.48362	1J3E_A	0.23073	7bf0	0.4862	d3boea_	0.48742
F035765	18	0.189987	88.2579	0.841903	2003	d5wm2a1	0.46194	5B2P_A	0.3722	4g59	0.4912	d2fq3a1	0.48775
F014211	17	0.232843	84.0799	0.747751	2632	d1mswd_	0.46121	3E3R_A	0.4286	6i35	0.47897	d1eg3a1	0.48925
F078777	25	0.262244	90.0963	0.823227	2884	d1kbla3	0.45903	5ZFR_C	0.34572	4z3w	0.48783	d2edua1	0.48986
F011726	84	0.435577	77.2143	0.760147	2788	d6e36a_	0.45615	6TB4_C	0.19102	7mzw	0.47023	d2fwka_	0.49238
F049898	39	0.239621	75.6333	0.728654	391	d3ilwa_	0.45313	2I2R_I	0.22328	5nd1	0.48543	d1q3qa3	0.4925
F023551	47	0.326047	82.3216	0.760498	2268	d5e3xa_	0.45411	3CQB_B	0.2105	5yfc	0.48008	d1z1wa2	0.49299
F104946	54	0.362082	93.9148	0.861232	1635	d2aexa_	0.43733	2LMC_B	0.14365	2dkd	0.47754	d6s98a_	0.49355
F090401	26	0.498874	88.9309	0.863333	793	d1xcra1	0.49041	2MXZ_A	0.40161	1xcr	0.4915	d2p8ia2	0.4949
F000525	247	0.277028	82.6153	0.736479	1334	d1n62b2	0.46031	3FKA_D	0.34343	3h4z	0.46013	d6uioa_	0.49634
F103607	49	0.341799	89.732	0.798301	400	d1urja_	0.44877	2Z4T_A	0.28343	4xm4	0.45071	d3fsda_	0.49659
F016550	35	0.183511	85.3952	0.763264	901	d1qyia1	0.47639	5IJN_T	0.21845	1qyi	0.47639	d1nu9c2	0.49799
F037109	53	0.429701	82.012	0.753341	197	d1zhxa2	0.47565	2EC4_A	0.28445	4jch	0.48731	d3ci0k3	0.49912
F020343	56	0.44052	85.1783	0.712099	4100	d1zq1c3	0.4763	5AHY_A	0.342	3htz	0.49215	d2vyxa_	0.50178
F050726	21	0.254781	86.1224	0.786839	2653	d6k92a_	0.49195	6RUJ_A	0.3039	2hp0	0.49493	d1h3la_	0.50261
F029666	73	0.412125	89.3326	0.799629	1660	d1pprm1	0.48887	7OM2_A	0.37255	2x1z	0.49018	d3w2wa2	0.50328
F000594	377	0.23358	86.216	0.751026	1023	d2f3oa_	0.44192	2B3W_A	0.42172	1tr2	0.48299	d2b3wa1	0.50482
F016337	29	0.324693	81.74	0.755641	1	d1ac5a_	0.45348	7NRC_A	0.32542	3lih	0.49274	d2i8ga_	0.50722
F007415	62	0.548683	86.0039	0.844681	793	d1tzpa_	0.4852	2MXZ_A	0.43029	1g5i	0.49086	d1b24a1	0.50804
F087481	47	0.412287	82.8886	0.765744	3886	d3eoja_	0.47795	3KD4_A	0.49105	3kd4	0.48748	d1x1ia2	0.50833
F063462	29	0.181786	85.827	0.820875	1582	d2yivx_	0.4563	1FXK_C	0.21819	3n8u	0.49249	d3e99a1	0.50912
F080568	43	0.406076	93.0092	0.892223	3895	d3n37a_	0.4472	4I84_A	0.25359	7m4q	0.46884	d4dh4a_	0.50956
F008503	145	0.275175	94.185	0.895004	1753	d4xria_	0.44171	2KOG_A	0.12313	7dxk	0.48302	d3mhra1	0.50995
F073690	33	0.302667	85.2467	0.78712	171	d1z7ma1	0.43458	5YVW_B	0.3117	1ady	0.44564	d3hdpa_	0.51095
F029286	20	0.345539	86.1925	0.718287	1027	d2x55a1	0.44896	5OQM_h	0.1569	5ngj	0.45422	d3i5ra_	0.51259
F029849	70	0.261933	81.7949	0.794636	391	d5e3xa_	0.44004	3ILK_B	0.27336	2hqg	0.48341	d2f2ab1	0.51348
F006287	41	0.305586	83.0372	0.728659	818	d5umha_	0.45347	7BGL_14	0.25	5gpj	0.49495	d2g2na_	0.51635
F017300	60	0.598171	91.494	0.776159	1493	d2fxqa_	0.47549	5M4S_A	0.2632	3udg	0.4806	d1gvpa_	0.51843
F026239	47	0.417193	94.7052	0.792872	2030	d4guza1	0.47635	3ECQ_A	0.45707	1w0o	0.49008	d2jxta1	0.52121
F090568	60	0.320489	89.1568	0.815469	2223	d1no7a_	0.4901	1XE7_A	0.35646	1no7	0.49033	d2d5va1	0.52127
F064212	30	0.530222	84.4368	0.796021	3334	d1m7sa_	0.48347	1AJ0_A	0.2849	1e+93	0.49226	d6f9wa_	0.52272
F100628	21	0.356643	83.4071	0.73469	2941	d1lwuc1	0.45649	6NCU_B	0.33185	6p3q	0.47371	d1g6za1	0.52282
F094376	30	0.31237	85.9623	0.812104	640	d2oqea1	0.47218	5D0O_E	0.26227	4h0a	0.4929	d2i8ga_	0.52344
F101494	42	0.228193	74.4225	0.709587	2154	d6ddba_	0.46805	4K36_B	0.31139	3lrb	0.47493	d2a6aa1	0.52377
F026296	24	0.157104	83.1535	0.790676	1582	d1muka_	0.45858	2RMS_A	0.17333	3oyv	0.49184	d3cnxa1	0.52624
F000867	276	0.38951	87.583	0.759659	1334	d1n62b2	0.45752	4JG9_B	0.23516	1n62	0.45623	d3nx0a_	0.53069
F056170	27	0.293002	92.5196	0.859843	4350	d3o7qa_	0.46142	2XDE_A	0.27387	7sp5	0.49095	d2iu5a2	0.53141
F048165	66	0.647454	82.9625	0.718843	3986	d3pgsa1	0.43265	6HIF_d	0.32274	2x4m	0.4617	d1p4ta_	0.53311
F009342	35	0.237129	86.5792	0.810076	836	d1hyoa2	0.45246	6GYB_N	0.28988	1hyo	0.45246	d6y77a2	0.5339
F024552	20	0.688773	83.8952	0.741719	360	d1musa1	0.47728	1WIZ_A	0.28274	6m63	0.49328	d2xiwa_	0.53725
F061574	23	0.306276	85.4152	0.791234	1424	d1xdna_	0.41036	7F4F_R	0.2341	6n67	0.41863	d1s68a_	0.53748
F021889	39	0.305956	83.9856	0.821739	1852	d4arua_	0.4691	4ZHV_A	0.28617	4ars	0.46917	d3nv0b_	0.53934
F063155	56	0.64704	77.4888	0.74471	558	d4b9fa_	0.48391	7RRO_C6	0.24661	4b9f	0.48391	d5e6za3	0.5426
F064023	33	0.342271	84.3777	0.778818	3617	d1u04a1	0.47449	5H07_D	0.1364	3da5	0.48756	d6ly5e_	0.54855
F078903	29	0.306871	81.0354	0.776738	836	d1hyoa2	0.46357	7BK5_AAA	0.3091	5ti1	0.45485	d2cuaa_	0.55162
F043124	23	0.292356	85.1348	0.732273	613	d3obsa1	0.4808	6ZI0_AAA	0.23751	4a9v	0.49432	d1kafa_	0.55204
F052854	34	0.311369	81.0944	0.829341	3764	d2q4aa_	0.46013	2WTO_A	0.2292	3fby	0.47844	d6eh4d1	0.55324
F000105	574	0.390954	92.4331	0.899315	440	d1kqfa2	0.4452	2B3W_A	0.4256	5wtk	0.49188	d2b3wa1	0.55404
F053222	47	0.367005	90.16	0.83794	3468	d3w2wa1	0.46631	6XL1_B	0.29255	6jdp	0.48773	d1iwga3	0.55562
F011783	62	0.379164	76.0552	0.728175	108	d1uura2	0.42327	2Y3N_B	0.24203	6a8p	0.49026	d2ds4a1	0.55591
F004523	61	0.363682	81.8951	0.75743	3221	d1dp4a_	0.46099	2W0C_T	0.20407	5g0i	0.47946	d1oaca4	0.55727
F100049	26	0.298493	90.0718	0.841104	2455	d1reqb1	0.47208	5Z8O_B	0.30547	6ktq	0.47146	d3dnja_	0.5576
F008635	63	0.369031	78.8956	0.807389	3997	d1c7ja_	0.4305	1PCH_A	0.18543	4kha	0.47947	d1w1ha_	0.55993
F058545	53	0.348909	82.4613	0.780495	3903	d1wuba_	0.41562	5CYB_A	0.25577	4rl9	0.44264	d5ixga_	0.56027
F079455	31	0.459537	84.2262	0.747849	1640	d1i9za_	0.45587	3NAT_A	0.27619	6k4r	0.47232	d1oj5a_	0.56493
F008269	130	0.437938	91.9594	0.875234	870	d1oaca1	0.46963	5DS2_D	0.22198	2xb2	0.48972	d1oo0a_	0.56812
F023431	30	0.244905	87.0144	0.822692	1219	d1uf2a_	0.46899	7NRC_A	0.30217	7fif	0.483	d2l6aa1	0.57688
F068653	26	0.188174	88.2942	0.814323	517	d1kxla_	0.44783	2VEF_A	0.26165	4g75	0.47575	d3rloa2	0.57785
F044509	55	0.314214	73.7213	0.757173	1	d3ksna_	0.44371	3CS1_A	0.19309	6jla	0.47599	d3ksna_	0.57879
F029808	33	0.319866	79.7412	0.753722	836	d1hyoa2	0.48525	4UD8_A	0.2976	5d2k	0.47596	d6arqa_	0.58105
F040651	41	0.383532	85.6854	0.732162	658	d1orda2	0.42396	2FFS_A	0.41359	4qg5	0.48071	d1xuva1	0.58181
F008094	76	0.428837	80.9708	0.778267	1	d1lsha2	0.41047	3BUU_B	0.4609	4z48	0.48215	d2w7qa_	0.58499
F001589	187	0.388484	86.7332	0.757724	1334	d1n62b2	0.45248	6IXH_C	0.2636	2c9m	0.46661	d4it7a_	0.58576
F085524	18	0.381384	92.2716	0.878603	1793	d1p49a_	0.46761	2MA1_A	0.25936	4hm2	0.46821	d1j3ma_	0.58607
F006673	124	0.332671	90.0099	0.827713	3804	d1x3la_	0.45439	1RDU_A	0.19751	2b8n	0.46813	d1xpna1	0.5879
F071216	27	0.616248	83.8979	0.795515	1429	d3l81a_	0.42106	3MV4_C	0.24962	3v4p	0.45141	d1n67a2	0.58859
F072139	20	0.447522	81.2959	0.703328	3386	d4i0na_	0.41007	2M8X_A	0.31396	1xez	0.44001	d6nnfu_	0.59946
F044743	33	0.526506	82.1119	0.762753	3579	d1b25a1	0.46574	5ODU_D	0.30696	5xan	0.47952	d4c92g_	0.60077
F094074	19	0.412906	83.4459	0.746769	691	d1jqna_	0.4711	5TCP_Z	0.29515	3peg	0.49427	d2rnrb_	0.60594
F044101	40	0.324757	84.2285	0.754828	1	d5b5eo_	0.48317	2KOG_A	0.16305	1bxw	0.49215	d1pbya5	0.6085
F055012	57	0.571438	93.7208	0.896875	558	d6u2sa_	0.475	7NHQ_3	0.11171	5mkc	0.48541	d4g1ma3	0.6122
F093178	56	0.195449	83.2181	0.703501	4347	d4o5ja_	0.46718	4N4W_A	0.3613	6gw5	0.4708	d5jsca2	0.61351
F003038	94	0.408073	84.1511	0.760802	1515	d1kxla_	0.43372	5WUG_A	0.31537	3nws	0.48642	d6ro0d_	0.61913
F008864	124	0.68254	85.4678	0.755993	265	d1je5a_	0.47244	7JJA_A	0.32811	6jde	0.47911	d3ulja_	0.62632
F070488	31	0.429453	81.284	0.770008	210	d3aa0a_	0.46452	3C75_A	0.243	4akr	0.48237	d1jmxa5	0.62825
F030221	51	0.420059	77.0164	0.719095	505	d1llaa3	0.47703	2X3A_A	0.439	5ze3	0.49132	d2haza1	0.63233
F063824	22	0.177001	80.9572	0.80331	1929	d6v9mb1	0.46622	3VZI_B	0.29027	5ak0	0.48469	d1tbxa1	0.63944
F026197	41	0.325228	83.0416	0.855866	1804	d6thoa1	0.46862	1CV8_A	0.44226	6tjl	0.48603	d1cv8a_	0.64419
F096009	26	0.343678	78.3743	0.783004	4101	d2chca1	0.4588	7C5X_A	0.41232	6um1	0.47544	d2chca1	0.66698
F056713	63	0.449548	92.2065	0.818251	4360	d1wuba_	0.47955	4A54_B	0.10092	6rrr	0.49364	d1pbya5	0.6698
F071056	39	0.419716	76.9088	0.728963	992	d1jhsa_	0.45196	6NFS_A	0.19718	4rth	0.45768	d1v2ba_	0.67406
F101280	32	0.308647	82.2487	0.769081	2867	d6m64a1	0.48074	7DCO_Y	0.45629	5jem	0.49246	d1mzka1	0.68783
F011786	68	0.490029	86.5873	0.824592	558	d6u2sa_	0.47158	3C75_A	0.20249	3txa	0.4775	d2ozna1	0.7016
F002842	67	0.430358	79.524	0.710743	3996	d1p4ta_	0.45157	2K0L_A	0.36719	2x27	0.47651	d1p4ta_	0.74865
F009789	88	0.34765	79.0668	0.817178	1869	d1l2ra_	0.45267	5LA4_A	0.8769	5l9y	0.88004
F020374	39	0.314527	81.8758	0.790475	1692	d6lgta1	0.44939	1CJX_B	0.7746	5zsz	0.81725
F088180	36	0.328748	93.0251	0.901423	1319	d1q8fa_	0.4545	3HYJ_D	0.6753	2dch	0.80893
F053215	32	0.518296	74.9393	0.758441	1661	d1h80a_	0.47162	6EIO_A	0.77136	4nuh	0.8069
F064333	46	0.236531	81.3929	0.739457	1961	d6m0qa_	0.4914	7CTP_A	0.80209	7ctp	0.80209
F002407	36	0.465655	85.2565	0.793768	850	d5w7za3	0.41696	6E8D_A	0.74343	6cx4	0.79316
F016325	29	0.4802	86.9428	0.810459	850	d3ifva2	0.42068	2AVT_B	0.75304	3g65	0.78578
F077851	29	0.171146	80.5577	0.789896	417	d1aora1	0.48527	3IUZ_A	0.39788	7p9m	0.7832
F067178	37	0.205316	90.5641	0.870638	334	d3mkua_	0.48311	5OGE_E	0.7582	6ukj	0.7813
F021967	60	0.524643	74.3365	0.756995	1304	d1m3ya1	0.3933	1HMJ_A	0.12991	5j7o	0.7789
F093570	37	0.345447	80.8173	0.744971	2719	d5gxda_	0.4843	5XEV_A	0.50971	7k3u	0.7787
F013509	73	0.288058	83.987	0.766272	1319	d2h1va_	0.45442	3MXA_A	0.74433	1p8k	0.76556
F033170	24	0.335614	71.1717	0.731472	2690	d4jspa3	0.49309	3LY7_A	0.74522	3lya	0.76461
F003134	109	0.281732	78.0958	0.778862	1712	d1wrua2	0.45077	3D37_A	0.76275	3d37	0.76275
F033591	29	0.305671	80.4436	0.840004	4314	d2jioa2	0.48186	6DGI_A	0.66405	3vot	0.76107
F093609	55	0.275607	85.139	0.832783	1319	d2gj4a_	0.47238	3MXA_A	0.7285	3fd2	0.75932
F001322	103	0.512773	79.6617	0.788667	1712	d3cdda2	0.44167	3CDD_A	0.72903	6h3n	0.75841
F035680	49	0.319495	79.854	0.769364	846	d1w36b3	0.46576	5JVK_A	0.75695	5jvk	0.75695
F041743	36	0.550743	79.1907	0.752194	457	d1sb7a1	0.47175	4JMQ_C	0.74777	4jmq	0.75405
F046550	29	0.594544	85.0822	0.830428	4339	d2nlza1	0.47243	3KAL_A	0.2844	6ebn	0.75299
F008619	43	0.613694	85.5312	0.798385	457	d1sb7a1	0.46231	4JMQ_C	0.74729	4jmq	0.7505
F031456	65	0.592458	90.9175	0.863876	194	d2v09a_	0.42629	7D2Y_C	0.19577	1w8x	0.74834
F000468	141	0.458094	84.3761	0.823262	1712	d3cdda2	0.4181	6U5H_A	0.70439	6h3n	0.74262
F026570	64	0.666165	81.6949	0.77628	3733	d3ft1a1	0.41982	2HCZ_X	0.74224	2hcz	0.74224
F014946	72	0.312384	78.9718	0.701537	3008	d1sxje2	0.48279	6VVO_E	0.75396	6vvo	0.73394
F073048	22	0.335077	63.7656	0.719858	3747	d1q47a_	0.48156	3ST1_A	0.72052	3gnu	0.73352
F037692	29	0.689454	83.605	0.748438	871	d3ju4a1	0.49153	6TE9_D	0.72684	6toa	0.73156
F006660	51	0.601232	84.2739	0.792649	457	d1sb7a1	0.40061	4JMQ_C	0.72351	4jmq	0.72762
F011571	128	0.310055	94.5618	0.842518	111	d1o69a_	0.43533	5LJO_A	0.70704	5ekq	0.72656
F055242	74	0.26278	90.0278	0.88687	1880	d1ukca_	0.46875	4RHO_A	0.68332	7drg	0.72467
F065901	26	0.416574	87.6172	0.795019	1942	d1w4xa1	0.44763	2RE3_B	0.73246	2re3	0.72064
F034079	55	0.421735	70.5245	0.73839	1380	d1m3ya1	0.48783	6OJN_A	0.7038	5j7o	0.70694
F035345	39	0.191392	70.8141	0.720281	417	d6g8ua_	0.43115	4PCH_B	0.2448	7p9k	0.7039
F000051	223	0.374775	92.4557	0.73875	1	d1urua_	0.47506	1SJJ_A	0.69501	1hci	0.70239
F042207	38	0.254372	82.3638	0.748051	3311	d1x1na1	0.47802	5KZ9_A	0.26806	4rea	0.70187
F082123	23	0.230912	76.5572	0.747135	334	d6gs4a_	0.41806	6UKJ_A	0.70009	6ukj	0.70068
F005934	48	0.45926	90.6023	0.846883	2520	d3a9sa2	0.47275	2WSH_D	0.71085	2wsh	0.70057
F052018	49	0.334157	75.3165	0.73732	1886	d1l1la_	0.44955	3ZPN_B	0.20859	3k8j	0.70042
F000509	316	0.29263	82.0979	0.763079	2505	d3v98a2	0.46318	4GUR_A	0.314	4ui2	0.70036
F042968	28	0.439789	81.911	0.780245	3505	d1xkwa_	0.46941	6QNX_C	0.04807	6b7l	0.70027
F034780	35	0.542934	89.6605	0.87099	1339	d3mjja1	0.37949	5OW4_A	0.20557	4zel	0.69761
F002498	51	0.273928	80.852	0.76803	144	d1l1la_	0.49405	1C9B_E	0.62719	5o7x	0.6965
F064735	45	0.237432	76.964	0.742181	334	d6gs4a_	0.41453	5OGE_G	0.68311	6ukj	0.69469
F000934	206	0.527881	89.9049	0.836584	457	d1sb7a1	0.41953	4JMQ_C	0.68951	5mf2	0.69207
F016648	88	0.385121	79.1226	0.73518	65	d1vh4a_	0.46793	4QRK_A	0.70182	4qrk	0.69016
F047296	32	0.432678	77.9291	0.742568	2924	d1mzka1	0.4626	3KYS_B	0.14176	6ewm	0.689
F065596	24	0.374026	90.4131	0.82893	1942	d1w4xa1	0.4651	2RE3_B	0.70635	2re3	0.68769
F006285	46	0.370946	85.3117	0.757805	2214	d4xfma_	0.49328	1Q67_B	0.40169	3htx	0.68693
F042189	82	0.233825	95.6913	0.895435	3200	d1n3la_	0.48244	2O7A_A	0.28946	6drq	0.68377
F061218	49	0.197717	90.41	0.892424	4200	d1hlba_	0.48194	5O1L_A	0.67279	5o1m	0.68372
F039428	33	0.387819	77.4222	0.714895	428	d3sila_	0.48088	6NFR_A	0.26288	7nqk	0.68344
F046883	36	0.24177	89.8294	0.872306	3731	d1ffya3	0.49213	1NHA_A	0.31006	4z31	0.68236
F062517	56	0.226379	76.6374	0.769551	187	d1ry9a_	0.46638	6T84_A	0.678	6t84	0.678
F021720	32	0.694998	89.1749	0.712736	3656	d3tewa1	0.46195	5DCP_B	0.37598	6xay	0.67714
F009258	43	0.412433	85.2876	0.785727	187	d4gm5a_	0.44711	6T84_A	0.67522	6t84	0.67522
F000115	331	0.682206	90.8804	0.873787	428	d1nsca_	0.48284	1JE3_A	0.18325	7nqk	0.67345
F013226	51	0.27914	91.3341	0.832281	32	d3ndva_	0.47834	4P6V_C	0.65901	4xhf	0.67205
F008773	83	0.369171	88.7884	0.819242	151	d6e36a_	0.49279	6LE0_A	0.36968	6ovk	0.66913
F002082	50	0.489378	83.0376	0.772039	428	d3ju4a1	0.48025	6D10_A	0.35983	7nqk	0.66744
F057535	58	0.36798	88.1854	0.764072	151	d1cq3a_	0.49114	4M0H_A	0.64693	6ovk	0.66618
F012695	115	0.327567	90.8326	0.733768	111	d1xksa_	0.40214	6LYR_A	0.59785	6so7	0.66437
F028119	65	0.272019	86.2567	0.716232	151	d6e36a_	0.49423	6OVM_R	0.66491	6ovk	0.66417
F055815	30	0.436574	87.3089	0.722964	3655	d1uura2	0.41423	4Z7A_A	0.40447	6avq	0.66389
F102690	37	0.288568	87.4091	0.803067	1220	d2a65a1	0.47131	2YI9_A	0.34965	4q0y	0.66182
F032915	81	0.572734	79.2789	0.756561	667	d1i7qa_	0.48753	4O66_A	0.17814	4exr	0.65841
F010282	50	0.267965	88.7618	0.760491	151	d6e36a_	0.48775	4M0N_A	0.62791	6ovk	0.65586
F073382	18	0.304225	78.3571	0.750426	1	d3bvxa2	0.47629	5D0O_E	0.3389	2qzb	0.65553
F105220	22	0.220809	73.8773	0.755093	3517	d2ih2a2	0.47088	1G38_A	0.54304	7lt5	0.65498
F076240	36	0.30042	81.346	0.757597	1529	d1muka_	0.4421	7RVA_C	0.6119	5tbf	0.65457
F005765	94	0.449223	79.5611	0.730505	1	d1jtgb_	0.45729	4H0A_A	0.65349	4h0a	0.65352
F024506	53	0.398565	77.378	0.716626	457	d1ohfa_	0.41069	4JMQ_C	0.65073	4jmq	0.65073
F043414	21	0.351572	82.9332	0.837744	1217	d3tqta2	0.44718	4NZN_A	0.59813	3jrw	0.65053
F007717	67	0.364253	90.7973	0.780009	151	d6e36a_	0.48875	4M0N_A	0.61461	6ovk	0.64866
F102372	17	0.393586	77.7757	0.718705	1	d2i8ga_	0.48763	4YGT_A	0.57021	4h0a	0.64647
F058162	49	0.398765	87.279	0.854253	1217	d1ehia2	0.45895	3VPD_A	0.60637	1bxr	0.64637
F016555	135	0.34018	93.5983	0.846758	2758	d2jioa2	0.49055	5ZMM_A	0.60498	5zmm	0.64594
F023389	74	0.486872	82.2575	0.797164	491	d3mjja1	0.40521	1H80_A	0.31063	3ks7	0.64593
F016292	20	0.237904	84.3495	0.781652	2443	d1w36c3	0.49045	5ZYT_B	0.48159	5eaw	0.64566
F069241	76	0.271298	93.5566	0.785673	1179	d4mf5a2	0.4902	4H13_E	0.18348	6i8g	0.64231
F024217	47	0.349344	83.9917	0.70616	2133	d1rlla3	0.49129	7NRC_A	0.32272	1nud	0.63996
F001254	89	0.22069	78.9541	0.77418	883	d4dhib_	0.47353	3GD0_A	0.63581	5h4e	0.63651
F014741	54	0.456472	87.7478	0.716761	1	d4atma_	0.43942	1HCI_B	0.60065	1quu	0.63638
F049897	33	0.24815	81.8837	0.74513	187	d3epua_	0.46731	6QDV_K	0.17723	6t84	0.63543
F038119	56	0.505775	86.5307	0.723993	3144	d1mkfa_	0.45347	7O7G_A	0.39995	5hts	0.63534
F001544	132	0.467628	92.772	0.90982	1217	d1ehia2	0.45203	3T7A_A	0.5875	3jrw	0.63422
F053482	42	0.530968	88.4688	0.835113	573	d3njea_	0.46537	6XXE_D	0.33492	4dq9	0.63401
F074302	25	0.381035	86.5791	0.7062	3705	d4nzuh_	0.4855	3VVW_A	0.43641	3cm9	0.63384
F058811	23	0.455135	78.2458	0.773393	2214	d1jr1b1	0.48461	5AN9_I	0.33163	3htx	0.63317
F012541	48	0.526461	91.4052	0.714992	384	d3tewa1	0.46241	4NLH_A	0.42555	3iyl	0.63273
F099588	32	0.184774	78.9415	0.72398	563	d1muka_	0.45413	2KNC_B	0.12772	2xi9	0.63127
F089167	25	0.212334	72.6719	0.701167	1336	d1muka_	0.4857	3DEE_A	0.64783	3dee	0.63082
F095068	43	0.531737	84.2748	0.729918	1658	d2pz4a2	0.43579	6FWV_A	0.43207	2xic	0.63005
F025783	26	0.334216	77.269	0.779818	2520	d1mk0a_	0.45784	7DVQ_8	0.27325	2wsh	0.62896
F058160	59	0.326222	86.546	0.817184	1243	d1jq5a_	0.45337	5N8R_B	0.61982	5n94	0.62163
F055333	27	0.411036	89.0428	0.795279	3110	d1n67a2	0.46893	4PJO_m	0.14131	3ii2	0.62135
F009103	38	0.53708	84.2542	0.741537	4042	d1mkfa_	0.4628	6NFS_A	0.34514	6ew1	0.62064
F011191	30	0.263728	91.2157	0.826713	2214	d1vz6a_	0.47918	7K98_B	0.39878	3htx	0.61923
F041035	34	0.413458	76.4297	0.72715	1886	d1po0a_	0.42675	1ND9_A	0.10485	3k8j	0.61846
F055565	26	0.319027	73.9776	0.721188	1886	d1po0a_	0.41603	3K8G_B	0.57859	3k8j	0.61635
F022474	45	0.66036	77.996	0.77511	45	d4b9fa_	0.44719	3M7O_A	0.30805	4d59	0.61552
F017986	68	0.344788	92.1124	0.883897	3073	d1mj5a1	0.4559	1T6S_B	0.28578	5uuj	0.61546
F000798	114	0.44006	92.6829	0.743609	1	d2q13a1	0.41839	1HCI_B	0.5786	3edv	0.61448
F082596	26	0.331611	78.5712	0.800515	3095	d1z3ix2	0.48684	4BIJ_D	0.58415	3cpe	0.61434
F013260	26	0.254298	80.6491	0.741339	1368	d5i1mv_	0.46033	7JI3_B	0.2842	7ctp	0.61407
F004268	37	0.264843	87.6217	0.878951	773	d2r2ia_	0.47424	4X86_A	0.1627	1eg4	0.61343
F032646	20	0.375021	82.5777	0.728239	659	d5buva1	0.48954	3S8G_B	0.33476	6m5y	0.61184
F045770	84	0.702394	86.8756	0.848302	2079	d1c5ea_	0.47758	3HSH_B	0.21144	7kmx	0.61148
F046955	56	0.431337	78.2882	0.780974	20	d1w2za1	0.42053	3GQH_C	0.54924	5wk1	0.61112
F065259	22	0.366803	83.3603	0.805334	20	d1thza2	0.42844	6QYD_3m	0.57583	3suc	0.611
F042992	64	0.521282	88.8238	0.826311	491	d4u60a_	0.38805	3PIH_A	0.28731	4zel	0.60906
F092650	29	0.324528	88.8245	0.77499	176	d1ewfa1	0.46622	1YX3_A	0.26865	1bp1	0.60841
F005499	72	0.418965	83.6311	0.752611	428	d3sila_	0.4637	6XMS_A	0.31603	7pmy	0.6057
F105597	32	0.343678	78.8422	0.736915	1886	d1fepa_	0.39555	2O4T_A	0.13889	3k8j	0.6053
F048022	36	0.366789	89.0563	0.727176	2011	d2jgba_	0.475	7DCO_4	0.38983	1cvj	0.60507
F001196	125	0.577333	86.5016	0.803831	1	d4hwsa1	0.49426	5T46_D	0.15544	4ygt	0.60451
F050347	42	0.447598	93.3041	0.901006	2140	d4iaua_	0.44207	1R3N_A	0.32994	5msh	0.60434
F033260	84	0.258946	86.7691	0.784747	2200	d2gq0a_	0.48371	6X62_GX	0.24438	6o1e	0.60132
F017591	73	0.444014	78.0806	0.718615	1989	d2f48a_	0.48535	7AOI_Af	0.21844	7box	0.59739
F013217	58	0.482556	83.5612	0.746565	1	d2c1wa1	0.48085	6DGA_A	0.3086	4h0a	0.59724
F096164	44	0.40424	82.7176	0.801654	1886	d1l1la_	0.42125	3K8G_B	0.5622	3k8j	0.59704
F011424	106	0.475253	88.2672	0.762582	1	d1hc1a3	0.48759	5FS8_A	0.25558	4lm8	0.59595
F007271	46	0.315163	76.4027	0.728581	477	d4f19a1	0.48501	4WID_A	0.26807	3d6w	0.59303
F057029	36	0.443915	83.8176	0.74825	1639	d3aj6a1	0.47981	6I18_A	0.4649	3r4u	0.59268
F027868	42	0.342606	83.7076	0.799469	1335	d3a77a_	0.45461	7NRC_A	0.36047	3htx	0.59191
F001360	74	0.306843	66.1207	0.719784	20	d1n71a_	0.42699	1VI4_A	0.24384	6qyy	0.59179
F078955	55	0.315329	81.6142	0.74833	433	d3eaaa_	0.46168	4WWU_H	0.33237	4r7r	0.59064
F027703	33	0.469222	90.2592	0.793216	3240	d6fmea1	0.47138	1N11_A	0.35279	5d68	0.58979
F030278	44	0.284703	82.4638	0.783396	1555	d1p4ua_	0.47049	6GYU_B	0.36705	3fbq	0.58945
F063545	23	0.352179	85.5383	0.766798	187	d1dc1a_	0.47353	6W6L_7	0.62767	6t84	0.58808
F042911	47	0.270038	80.2557	0.730689	563	d1vnsa_	0.42072	6QVM_A	0.32003	2xi9	0.58601
F018701	64	0.466298	92.891	0.824741	1505	d1sa3a_	0.47577	2WCW_A	0.36008	6ukh	0.58558
F075200	38	0.269244	76.1811	0.74631	2302	d3u7qa_	0.48161	5UXX_C	0.59202	5uxx	0.58529
F086460	45	0.259242	91.1425	0.828425	1	d1lama1	0.44773	5D0O_E	0.32733	4h0a	0.58504
F010575	68	0.379286	76.6084	0.716652	1220	d6e36a_	0.46342	6SEQ_A	0.31991	4q0y	0.58491
F066841	44	0.43878	82.3324	0.756057	940	d1gkub1	0.48991	6M5V_A	0.59597	6m5u	0.58344
F078079	23	0.256674	79.9022	0.748964	2865	d1qgra_	0.49474	2GMG_A	0.20858	5vch	0.58229
F003708	115	0.476035	93.0783	0.897034	1	d3vo3a_	0.44706	6LYR_E	0.30535	2qzb	0.5818
F102324	34	0.342318	68.3028	0.722069	1587	d1c5ea_	0.48473	2JUI_A	0.14431	6qyy	0.57962
F041964	31	0.47904	74.0342	0.726496	1	d6o9sa_	0.48537	4HGP_A	0.35507	4ygt	0.57939
F011964	128	0.441902	91.8793	0.730822	772	d7cyla_	0.47413	4I17_A	0.33742	5hdt	0.57835
F014291	83	0.234347	76.8471	0.713265	2302	d4f0za_	0.47871	5UXX_A	0.58133	5uxx	0.57638
F028952	31	0.300244	77.7832	0.736274	3271	d6r3wa_	0.49204	6RZN_A	0.28473	4kh8	0.57564
F102520	31	0.223167	78.1466	0.73703	1101	d4dhib_	0.48539	7A23_S	0.13814	5lrw	0.57556
F022299	24	0.193766	78.958	0.790243	463	d2zy9a3	0.48817	3NO5_E	0.28647	7p06	0.57512
F022002	24	0.300183	85.875	0.77161	1	d1rjoa1	0.46991	6LYR_E	0.31491	4ygt	0.57295
F006291	35	0.328537	83.2981	0.80526	596	d1m7sa_	0.49105	4AV2_X	0.2694	4lqz	0.57238
F000573	100	0.220958	85.1158	0.788788	3652	d7ahka1	0.45744	6NPO_A	0.33161	6rzv	0.57216
F020276	27	0.178813	79.0624	0.743947	463	d2ij2a_	0.47715	3LW9_B	0.28277	7p06	0.5706
F095116	41	0.362033	92.8538	0.832595	706	d1qhba_	0.49375	5IZH_A	0.3623	2z0r	0.57048
F002419	69	0.279881	86.8269	0.832683	1352	d6xs4a_	0.4484	3DEE_A	0.58849	3dee	0.57023
F007625	58	0.379401	89.0405	0.821003	2622	d1kb0a2	0.48204	5WI9_B	0.35129	4enz	0.5669
F056683	26	0.311167	80.74	0.814364	2041	d1mnna_	0.45949	4KH9_A	0.40676	3fjv	0.56598
F093542	30	0.312332	79.0699	0.710632	3637	d1utwa1	0.47664	3RDY_A	0.2055	1ylh	0.56498
F048692	33	0.394106	81.175	0.717732	3240	d6fmea1	0.45981	6SA8_A	0.4529	5d68	0.56491
F003030	108	0.29796	89.9542	0.808386	3293	d2z67a1	0.49196	6F1T_p	0.32993	7lhl	0.56449
F021304	64	0.37771	80.6376	0.783642	3480	d3rkoc_	0.47467	5XF7_A	0.5227	5ayk	0.56339
F025957	23	0.441225	84.906	0.771977	3999	d3jqwa_	0.47549	5IKU_A	0.5627	5iku	0.5627
F002818	182	0.65268	89.1757	0.775903	3892	d1musa1	0.44935	6ZMI_CE	0.21198	4m4p	0.56241
F100266	27	0.3206	85.1413	0.701846	3666	d2moua_	0.48501	6RQF_F	0.21379	6b1u	0.56116
F011400	59	0.407099	79.9219	0.74261	886	d4nzuh_	0.49326	7C7D_B	0.37724	4zel	0.56019
F058771	56	0.174091	91.0882	0.872606	1797	d2ci0a_	0.49334	6HLK_A	0.31193	5mu1	0.56006
F001722	121	0.507554	85.7118	0.712719	3920	d2yuxa1	0.45957	4HBS_A	0.29308	5mya	0.55895
F022706	42	0.283687	79.807	0.724835	3727	d6a6ya_	0.46308	1EI7_B	0.29843	2po1	0.5584
F002530	110	0.324041	90.743	0.772439	315	d3ilwa_	0.47471	1J57_A	0.29968	5hnf	0.55832
F017371	54	0.31588	84.1544	0.747314	4051	d1qexa_	0.4842	2VZ1_A	0.39429	6o38	0.5579
F024445	63	0.466283	82.4034	0.799195	1912	d4w64a1	0.43399	6YFF_AL	0.26324	6xgr	0.55766
F081241	43	0.577589	93.2619	0.863699	2131	d3pgsa1	0.4886	7NRC_A	0.3199	2w56	0.55753
F016696	89	0.371624	83.2039	0.786223	4333	d1o4ya_	0.4599	5Z7M_A	0.28362	6mly	0.55679
F002324	168	0.498943	90.3703	0.873811	1992	d1va6a_	0.48972	2LLZ_A	0.37284	3a16	0.55623
F103731	47	0.186357	91.3318	0.714308	832	d6vx8a_	0.46848	2WY3_B	0.30287	5m8q	0.55621
F059394	21	0.370146	76.7555	0.745153	870	d4pj3a2	0.48783	2QZG_B	0.2437	3t8s	0.55605
F000342	136	0.268191	81.9125	0.722429	3365	d2q13a1	0.44498	6FVT_X	0.18533	5xbj	0.5556
F000085	181	0.273768	89.8667	0.813323	763	d5jrya_	0.45604	2J8L_A	0.35518	6i44	0.55495
F009732	113	0.44412	93.0619	0.790477	910	d1u20a1	0.49459	5JLT_A	0.31496	5lor	0.55422
F001328	197	0.669893	86.2071	0.790298	3859	d1so7a_	0.48924	1RYT_A	0.27111	3tw5	0.55411
F023924	47	0.235541	89.8131	0.799713	2948	d7a19a1	0.48744	5IJL_A	0.36416	4h5n	0.5536
F093840	25	0.272805	82.7106	0.756549	556	d3eyna_	0.48516	2GZH_B	0.16608	2e1b	0.55293
F016973	49	0.61524	80.8939	0.765108	2533	d1oaca1	0.42291	4G9S_B	0.35944	4ind	0.5526
F027059	18	0.23834	81.357	0.719425	14	d5dysa_	0.47331	3OU0_A	0.29654	6qq6	0.5525
F074892	25	0.502359	80.8975	0.711024	2364	d3zs3a_	0.49201	5MY7_A	0.31098	3r4r	0.55192
F100989	24	0.377112	89.9681	0.732116	4144	d1wb9a3	0.48321	2YAJ_C	0.37479	4emd	0.55177
F012730	55	0.44213	89.3188	0.716381	910	d1g0sa_	0.48604	4X3N_B	0.33316	2bw2	0.5517
F001147	123	0.38522	85.7922	0.743056	4278	d2dhza1	0.45158	6LRR_J	0.31474	4qts	0.55146
F006071	92	0.343858	82.4017	0.761795	1875	d2oqea1	0.49204	4DM5_B	0.30758	4ygt	0.55118
F004621	43	0.246165	86.322	0.726745	126	d2w4ra_	0.49065	5K2M_L	0.1736	3fac	0.55104
F009811	26	0.236761	78.0974	0.704603	1786	d1l1la_	0.48489	3F41_A	0.34162	5na2	0.55066
F005231	102	0.459059	91.6997	0.869229	2725	d6ixla_	0.45763	5A95_B	0.356	4ei0	0.55061
F076730	42	0.550078	89.3325	0.800525	1386	d1o4ya_	0.46843	3IAM_E	0.33073	6m6i	0.55059
F090656	26	0.238395	79.1034	0.797981	122	d1iwga7	0.4928	6UXQ_A	0.27551	5xan	0.55037
F000309	320	0.405585	86.157	0.810625	1299	d3dbxa1	0.49319	7ELH_L	0.3718	5sv9	0.54974
F043045	18	0.478737	87.2091	0.797195	3363	d6zcsa1	0.49426	3NCT_D	0.31333	6i1p	0.5483
F044365	34	0.371976	94.9382	0.70692	4351	d2b0ta_	0.4785	4NFN_A	0.361	3ay5	0.54792
F019292	46	0.308405	90.2964	0.706013	3148	d5awwy_	0.47217	5B66_y	0.23551	5hzk	0.54787
F002673	219	0.276303	89.8074	0.814068	1584	d4dwra1	0.49045	5CWS_E	0.22101	6zod	0.54779
F092105	28	0.281254	84.973	0.750627	3717	d5aa5c_	0.48706	4QIW_J	0.36161	4bmh	0.5477
F001128	160	0.277686	86.5369	0.762252	3119	d4ev8a_	0.49219	4P5N_A	0.35123	5muy	0.54728
F033205	43	0.290011	89.6701	0.733633	961	d1w27a_	0.46317	4YUU_S2	0.15381	3ufk	0.54727
F097700	51	0.474714	85.4033	0.802347	2693	d1th8a1	0.49124	6SCD_A	0.3295	4tmd	0.54717
F022018	23	0.273973	93.6186	0.882056	2862	d5d9ab_	0.48259	5EU0_B	0.1746	5ot4	0.54688
F004957	86	0.295195	87.0879	0.79469	1998	d1yqsa_	0.45555	3USH_A	0.56636	3ush	0.54669
F015836	48	0.402627	90.0147	0.826942	573	d4i43b4	0.42007	3SOK_A	0.36664	4ipu	0.5463
F026787	41	0.313437	88.007	0.763056	1408	d6v6fb_	0.4902	3FN2_B	0.27448	7lkp	0.54624
F094646	32	0.535439	87.3406	0.786251	4262	d1ug9a3	0.44453	7MO7_B	0.44333	7khf	0.54443
F021261	49	0.446101	92.1424	0.882444	331	d5le5l_	0.49441	3TE8_A	0.24098	6pcv	0.54427
F084397	63	0.528534	74.4867	0.769795	1587	d1c5ea_	0.44293	3JCT_x	0.32582	5wk1	0.54427
F015498	96	0.407909	87.6436	0.793944	4321	d5umsa_	0.43829	5UMR_A	0.43163	6upk	0.54417
F057321	67	0.482349	80.172	0.737177	1702	d1i7qa_	0.43139	4NCD_A	0.38945	3gyr	0.54395
F042546	38	0.308732	81.4539	0.723961	24	d1qksa2	0.49471	4ARG_A	0.24625	6byx	0.54323
F092378	23	0.366256	83.873	0.773812	596	d2xq1a_	0.4912	5TRG_D	0.34876	4lqz	0.54289
F080539	26	0.463954	79.293	0.706596	4056	d3bvxa2	0.46946	2I2X_J	0.34269	5wzr	0.54277
F000692	46	0.478974	77.6415	0.721213	882	d1hdfa_	0.49256	6IMF_B	0.20661	3ent	0.54261
F047135	37	0.423658	84.7455	0.7409	1330	d1v2ba_	0.47919	6E5F_A	0.51203	6nr7	0.54245
F078117	44	0.30651	85.3766	0.832432	1352	d1gqia1	0.43479	3H5A_C	0.27658	3dee	0.54243
F048746	27	0.468212	73.8909	0.748027	2333	d3bvxa2	0.46617	5U1W_A	0.29541	4kca	0.54201
F034153	57	0.384248	93.075	0.835909	1505	d1sa3a_	0.41802	4TKD_A	0.32905	6ukh	0.54174
F067758	17	0.236406	76.5807	0.717267	3566	d4ppua_	0.49049	1U0B_B	0.35644	7k7m	0.54166
F045364	28	0.180469	86.3256	0.731592	1648	d4oc9a_	0.49331	2V7T_B	0.38404	5g34	0.54145
F003275	103	0.454008	89.109	0.723121	1996	d4l6ra2	0.48835	6UMM_D	0.24447	2z0q	0.54128
F055523	39	0.360033	89.0192	0.721781	1181	d4i43b4	0.45376	5AP8_B	0.2686	4dvz	0.54123
F003985	31	0.171952	83.518	0.806982	1487	d3ge3a_	0.47057	7BC7_A	0.39285	6dmo	0.54118
F098047	44	0.396453	85.3857	0.743501	2116	d3hvna3	0.46893	7CNP_C	0.32945	6odm	0.54114
F013847	56	0.458076	92.9266	0.87424	2725	d1po0a_	0.44544	6ZMO_CE	0.19596	6r2h	0.54084
F049232	31	0.464206	84.8415	0.722786	1505	d1rm6a2	0.42866	4TKD_A	0.31267	6ukh	0.54044
F054533	32	0.441705	76.1136	0.784333	541	d7kg8a_	0.41925	6QW5_A	0.27905	5h3x	0.54007
F066695	46	0.445941	87.0254	0.780401	250	d1l8wa_	0.48226	6DSL_A	0.13894	1l8w	0.5399
F042496	45	0.452099	86.792	0.79558	2702	d6h5wa_	0.48639	3ETV_A	0.2798	4rsm	0.53948
F073022	36	0.234174	91.3813	0.841412	2170	d1muka_	0.48584	7BM8_B	0.2909	6w29	0.53936
F002879	66	0.336533	93.6872	0.838167	1088	d4dv8a2	0.44872	7NRC_A	0.29208	1jky	0.53924
F062449	53	0.284192	78.4723	0.703016	1101	d4dhib_	0.48117	6KPG_R	0.28566	5lrw	0.53916
F002228	43	0.271395	88.5358	0.82292	1998	d1uwka_	0.48228	3USH_B	0.55297	3ush	0.53876
F081478	48	0.486324	89.4777	0.789986	2261	d4ee6a_	0.48611	4V2X_A	0.32378	5jxm	0.53874
F073235	41	0.481797	90.2065	0.848883	3045	d3riqa_	0.45333	1UWV_A	0.38338	1llw	0.53855
F000289	175	0.354332	82.4608	0.737602	2306	d2ayua1	0.49008	5ZIH_A	0.38233	6gyr	0.53805
F061243	20	0.326821	84.0828	0.744441	2752	d1jmca1	0.48542	4ZXC_B	0.28152	1gaq	0.53802
F026812	18	0.239093	76.8318	0.712317	1775	d3ibva_	0.49099	2O7E_A	0.28679	4c0o	0.5379
F003492	122	0.35793	91.2642	0.813382	250	d1dc1a_	0.46357	2WPQ_A	0.24585	1l8w	0.5371
F085711	48	0.426269	89.0875	0.797061	782	d3nvvc2	0.46149	5JR9_A	0.31675	6i16	0.53693
F066079	36	0.302188	81.5698	0.732243	1220	d3p8ta_	0.43924	6NFS_A	0.29109	4q0y	0.53673
F000060	190	0.266212	89.4877	0.77554	177	d1ux5a_	0.48447	6HIY_CU	0.25686	4ilo	0.5366
F005420	162	0.646207	89.5157	0.839761	25	d7cm1a_	0.47027	6NFS_A	0.27607	4yu5	0.53642
F044602	62	0.300369	86.2424	0.759274	4215	d3ja841	0.44711	5WJB_B	0.18555	6ebn	0.53642
F036750	41	0.370776	80.7264	0.7478	425	d3ppma_	0.49292	2WZP_R	0.41994	5xbz	0.53633
F044445	47	0.452016	93.0754	0.833181	3582	d2q0ia2	0.4675	1DL6_A	0.22077	3mdq	0.53594
F062651	34	0.22423	74.7829	0.737218	1361	d1miwa1	0.47185	3ZBI_R	0.08597	5ubp	0.53588
F032658	41	0.331562	83.4631	0.798872	2291	d1ir6a_	0.48608	1WPN_B	0.22256	5dgo	0.53584
F009859	41	0.295217	75.1288	0.73701	2940	d1llaa3	0.43386	7KEM_A	0.39446	4u4j	0.53527
F028831	24	0.463512	75.6741	0.768404	2209	d3syba_	0.48947	2OBU_A	0.15202	1jn0	0.53522
F086853	29	0.444692	81.7539	0.742833	1989	d2b0ta_	0.46889	5ZUV_A	0.21088	7box	0.5352
F026578	23	0.381945	69.5091	0.701041	1720	d3fdea1	0.47167	2X4I_A	0.23409	5ngj	0.53517
F006353	101	0.434523	79.6897	0.749142	25	d1svba2	0.49334	6NFS_A	0.29384	6y68	0.53498
F008426	26	0.221732	74.8528	0.733882	562	d4he8m_	0.44282	1Z3X_A	0.27773	6bfi	0.53483
F019290	44	0.583578	80.2162	0.718761	631	d1zt2a1	0.48759	4XB6_D	0.33699	6rb4	0.53477
F039540	46	0.210321	78.8835	0.758968	3318	d6hcwa2	0.4904	5XBN_A	0.29278	1bbw	0.53464
F006605	26	0.364727	81.5923	0.742079	659	d4m9da_	0.49496	6NFR_A	0.28463	3kd4	0.53454
F024115	48	0.326268	86.7642	0.771677	4120	d1i7qa_	0.45458	6YHN_A	0.36981	4yzk	0.53446
F000671	161	0.38921	94.6362	0.826545	858	d6j33a4	0.49301	7A09_4	0.31436	3zc0	0.53439
F005092	119	0.397399	89.7955	0.71081	488	d1jp4a_	0.48386	6U3U_A	0.29932	3kdk	0.53434
F033666	52	0.291162	86.1868	0.76883	4201	d1t5oa1	0.49389	2YIU_E	0.28734	3v7i	0.53419
F015032	93	0.429223	88.7163	0.719119	3356	d4a5sa1	0.47319	2FU5_A	0.28573	6s3u	0.53393
F060426	44	0.593358	89.9787	0.831291	1	d4cvba_	0.49089	6LP9_A	0.2367	7apk	0.53346
F004329	83	0.468439	84.2493	0.747647	4358	d1jb7a3	0.45162	1YSF_B	0.19497	3w1b	0.53304
F035299	37	0.536458	92.4567	0.738409	678	d1gqia1	0.47662	6LRF_A	0.36831	5dyf	0.53289
F061815	27	0.423188	92.316	0.809557	3667	d3stoa_	0.49427	7NRC_A	0.36901	7fbt	0.53268
F055363	29	0.491126	82.9829	0.776271	197	d1y4wa2	0.49312	3K2T_A	0.22948	4in3	0.53228
F021234	59	0.284774	85.7088	0.83087	3855	d1f0la2	0.44521	7B1F_A	0.22034	1f0l	0.53227
F065971	63	0.545298	90.8272	0.820649	2374	d5b5eo_	0.48141	6CW1_A	0.36051	7re4	0.53195
F053411	27	0.359082	81.5273	0.716994	769	d4jbua1	0.48436	2BN8_A	0.17264	6qg9	0.53192
F090778	53	0.333492	84.0792	0.706831	74	d5ldqa_	0.49404	1GH9_A	0.34692	4z5v	0.53185
F024916	23	0.485466	86.2355	0.818358	2418	d7kz9a_	0.46459	5DVB_A	0.28803	6sj9	0.53176
F003374	52	0.327343	90.051	0.720304	2613	d2d1sa_	0.4939	6GIQ_d	0.20473	2v7b	0.53163
F008246	101	0.345937	77.2281	0.736655	1	d3ksna_	0.48098	6B1T_X	0.0927	6jld	0.53151
F023384	57	0.406435	73.7811	0.716018	1554	d3tewa1	0.48938	2HSI_B	0.38533	1xf1	0.53139
F090210	33	0.224572	90.9135	0.751419	4183	d1yeya2	0.46763	4BED_A	0.3624	6ifk	0.5313
F012119	68	0.260914	91.9513	0.806676	1408	d2f6hx_	0.48513	4TPS_C	0.2765	7e7o	0.53115
F003658	100	0.687481	90.8464	0.716107	342	d5li7a_	0.48284	6NT2_A	0.28868	3blx	0.53069
F042505	35	0.350618	80.4641	0.73473	4051	d1qexa_	0.47438	5N5P_A	0.25848	6o38	0.53063
F089266	28	0.194307	78.747	0.73828	1	d1l1la_	0.4722	5WHT_C	0.25669	4h0a	0.53063
F102589	36	0.287656	91.9592	0.830214	1774	d1uwka_	0.48917	3JSY_A	0.39278	4zmu	0.53061
F065433	60	0.340111	84.9603	0.814236	682	d5j4ia_	0.48234	1WGR_A	0.26252	7djc	0.52996
F001009	63	0.208763	89.0423	0.738845	177	d2dw4a2	0.4833	4ODJ_A	0.29433	6m1y	0.52933
F035341	115	0.295192	88.4924	0.747879	2851	d3vyca_	0.46975	6D9J_t	0.25864	6tnf	0.52927
F067534	20	0.23423	82.5121	0.739741	3596	d3ntla1	0.48009	7DVQ_U	0.1063	3pya	0.52921
F087399	23	0.419745	81.5378	0.758024	2709	d6o9ua2	0.41797	2P9R_A	0.3773	3l8q	0.52917
F086679	19	0.498038	82.3566	0.720808	4122	d1utwa1	0.44279	1DM0_B	0.25072	4gp0	0.52896
F046590	33	0.601489	88.854	0.737727	2721	d1w2za1	0.4651	2LW3_A	0.40388	3ibz	0.52878
F049363	76	0.235397	80.3041	0.725389	3906	d6xs4a_	0.46924	7BBX_A	0.28514	6s8w	0.52876
F062910	34	0.183627	83.3369	0.773062	279	d2q01a_	0.48521	5WJ9_A	0.34279	3ayf	0.52837
F039883	43	0.305538	91.3457	0.845565	961	d5umha_	0.49188	3G2B_A	0.26503	6qyc	0.52832
F046654	57	0.242912	79.9709	0.735604	617	d3ei9a1	0.48166	2DS5_B	0.20845	4n4a	0.52831
F001742	89	0.279004	88.7004	0.851319	3310	d1gkma_	0.47864	1GPQ_A	0.27448	4ybq	0.52827
F000339	132	0.217107	82.6036	0.71211	3577	d5ik2g_	0.49043	4EV6_E	0.38862	7arj	0.52797
F029118	44	0.328226	68.7074	0.729794	1061	d3mh9a1	0.45354	2D0W_A	0.22197	6jla	0.52753
F073945	26	0.316495	79.3443	0.740537	2835	d1dc1a_	0.48532	4GFI_D	0.31175	6qnz	0.52707
F056300	44	0.328146	80.1767	0.721452	1938	d1orda2	0.47609	1K8R_B	0.26306	3htx	0.527
F035835	50	0.362095	91.6491	0.798677	1077	d2pu3a_	0.469	5MKW_A	0.4944	7rd6	0.52692
F034677	27	0.452874	86.8796	0.755643	3620	d3v98a2	0.49479	1UG8_A	0.21763	4ddg	0.5268
F003766	79	0.231981	94.4523	0.900313	1487	d6vk6a_	0.47614	6OT5_C	0.30463	6dmo	0.52678
F058381	50	0.388787	81.6409	0.806985	2281	d5b5eo_	0.48096	5CYB_A	0.30604	3dzm	0.52659
F080948	32	0.209037	85.1004	0.79364	3062	d4oh3a_	0.45158	1AVO_N	0.26348	7s5z	0.52637
F015642	37	0.407957	91.3497	0.845112	3249	d6ku0a_	0.48701	7NRC_A	0.34094	5w91	0.52614
F008017	37	0.183227	83.0385	0.784985	3359	d5j90a_	0.48085	2Q7N_B	0.26696	3wqy	0.5261
F052971	31	0.308054	90.3728	0.844628	3172	d1jkga_	0.47752	7NRC_A	0.29588	4qan	0.52602
F013300	74	0.453009	87.7556	0.732236	1274	d3h7oa_	0.46862	2AXO_A	0.35872	3rms	0.52556
F063231	25	0.454466	93.1796	0.776738	2626	d2fvya_	0.47242	3C5M_A	0.39555	1ybi	0.52534
F042226	79	0.235222	89.5836	0.792812	4169	d7bvta_	0.43585	5IHS_A	0.31131	4q0y	0.52521
F082306	35	0.263445	76.7014	0.714288	2699	d5ng0a_	0.42924	7C0D_D	0.32605	3lc6	0.52516
F008000	62	0.52275	90.1667	0.830186	92	d3dxea_	0.47759	3ZIK_A	0.28965	7om9	0.52438
F082402	39	0.363413	77.4689	0.747259	1702	d6sxta1	0.4285	4BJR_A	0.37989	3hn8	0.52411
F010198	66	0.499816	89.2435	0.772111	1649	d6ewja_	0.48383	6M8N_A	0.33637	6od8	0.524
F071266	51	0.422413	81.8157	0.802086	4009	d2j0wa1	0.42852	4ROU_A	0.274	7p9k	0.524
F072994	27	0.363982	86.7808	0.762748	3028	d1zuoa1	0.4783	4NQY_A	0.32997	5fk8	0.52363
F001571	117	0.314114	87.712	0.84756	1318	d6tt2a_	0.48771	7AOI_BO	0.24744	4xuu	0.52358
F073056	23	0.204299	81.1242	0.720672	2753	d1j8ua_	0.49339	2P22_D	0.17233	4ifp	0.52343
F060877	39	0.333709	84.824	0.743495	2619	d1rt8a_	0.47988	2NYG_A	0.36033	3fg3	0.5233
F039325	39	0.410684	86.1592	0.756433	769	d3v98a2	0.47386	2X3C_A	0.35438	6qz2	0.52294
F024685	138	0.254271	86.8767	0.848414	127	d6xyua_	0.48505	4UIJ_A	0.21353	5mps	0.52283
F026741	26	0.415257	79.8263	0.703919	1187	d1dc1a_	0.49315	6P48_B	0.41421	6nz5	0.52273
F057479	46	0.527451	94.9868	0.884768	3103	d1rh5a_	0.45258	2I3D_B	0.36547	1914	0.52251
F004970	87	0.189931	85.0895	0.837771	3260	d1cjya2	0.48741	3MSQ_C	0.52079	6jkz	0.52249
F009655	46	0.28624	85.4879	0.746006	659	d5buva1	0.48129	4C91_A	0.4174	6m5y	0.52246
F003584	92	0.42183	87.6	0.884885	415	d3h0oa_	0.48789	4XXL_A	0.15245	4qhx	0.52226
F040484	26	0.404815	88.3426	0.83078	1088	d1y2ma_	0.40669	7JNO_A	0.24667	7op3	0.52204
F017660	83	0.199129	82.3982	0.752002	790	d2euta_	0.4874	5WNW_B	0.23516	2vsq	0.522
F003432	56	0.245515	69.1708	0.700795	3780	d1kl7a_	0.39583	5YH3_D	0.43741	5yh3	0.52191
F091989	33	0.280081	92.2931	0.773881	1894	d1ek9a_	0.49315	6GAP_A	0.25809	5hfu	0.52173
F007204	220	0.31943	88.3379	0.845488	2892	d1uuqa_	0.488	6LHY_A	0.29525	6zhe	0.52162
F037457	57	0.262041	74.8591	0.703049	2754	d3t2ca_	0.47647	3PLW_A	0.32496	2gw1	0.5216
F022845	41	0.404292	79.7702	0.757643	2601	d3i94a_	0.47228	4F0W_A	0.35674	4q51	0.52109
F061130	19	0.268418	79.6322	0.720072	2494	d1v71a1	0.48656	5SWI_A	0.36788	5wl5	0.52106
F085086	76	0.380396	90.9303	0.800391	4234	d1jb3a_	0.4767	1X65_A	0.44567	5usb	0.52101
F087985	28	0.311604	90.2515	0.768252	1088	d1muka_	0.40995	2HX6_A	0.30961	3vkg	0.52073
F068332	42	0.259746	88.4997	0.837727	1775	d7cyla_	0.46401	2N5N_A	0.12661	6rmh	0.52059
F045036	66	0.470969	80.025	0.763112	102	d1urja_	0.46546	6YZD_AAA	0.30863	1urj	0.52022
F004819	46	0.512923	83.2823	0.791191	3647	d1atia2	0.48781	7AOR_z	0.33006	1nj8	0.52008
F039557	27	0.458222	90.6642	0.80477	3207	d6zcwa_	0.4687	5C50_A	0.25893	6jt7	0.51996
F023780	17	0.338919	87.81	0.839549	1128	d6u26b2	0.49489	2E39_A	0.3121	6afz	0.51995
F017780	46	0.508953	88.4657	0.833341	1573	d2xq1a_	0.46649	3RE1_A	0.29823	5x9z	0.51967
F000262	142	0.255189	91.2674	0.865733	102	d6aqga1	0.49242	3ZBI_R	0.08511	6lbr	0.51942
F024230	111	0.275845	83.9974	0.829766	127	d3bixa1	0.49099	5N20_A	0.2477	7dvq	0.51938
F024835	44	0.262839	79.8679	0.790122	2104	d3ljqa_	0.44141	7AH9_5J	0.3509	2w77	0.51935
F007138	79	0.293161	83.6748	0.781468	1499	d1i1ip_	0.48407	1YSH_E	0.30033	6ifz	0.51914
F104398	32	0.412344	87.9609	0.81674	3840	d1yg9a1	0.48377	7NRC_A	0.34163	3owe	0.51876
F013772	136	0.361216	80.9132	0.707318	3749	d1fn9a_	0.48659	1Y77_L	0.19128	6da0	0.51868
F009406	65	0.526814	92.3791	0.837126	359	d1tzba_	0.49146	6RS4_B	0.34964	3ij3	0.51862
F048036	18	0.439765	71.3363	0.743739	935	d6u26b2	0.48572	4MJF_A	0.29018	4jar	0.51857
F089701	40	0.256874	87.3825	0.708718	1462	d1gnla_	0.45843	5WLC_LI	0.34104	5np1	0.51853
F074105	40	0.448602	90.0978	0.841002	1330	d1v2ba_	0.49109	6E5F_A	0.49178	2xb3	0.51834
F083413	32	0.206205	90.6979	0.851558	1682	d1vi6a_	0.47851	7F7N_A	0.2212	4pd9	0.51806
F031203	73	0.301085	82.0341	0.742534	3868	d4c5pa_	0.4779	3W0F_A	0.29192	4l4i	0.51798
F018141	31	0.23819	80.8964	0.746826	4134	d1j5rb1	0.49351	1S69_A	0.38535	3oyv	0.5177
F085096	43	0.38694	71.8016	0.743572	1804	d6e36a_	0.4274	1PXV_A	0.32221	3bga	0.51748
F018372	74	0.289541	86.4029	0.793175	1282	d1w7ja2	0.4698	5X50_L	0.21554	7bv1	0.51747
F060926	25	0.204448	83.9338	0.785822	725	d5aa5c_	0.49423	7BZH_A	0.20024	3dby.	0.51739
F015761	37	0.2431	82.6109	0.806376	1219	d4dv8a2	0.49014	6EPB_A	0.30885	7oup	0.51692
F008697	33	0.501989	87.3223	0.794263	583	d4c2ma_	0.46789	5IJL_A	0.34685	4cug	0.51648
F010342	77	0.278448	85.6516	0.728315	1926	d3vyca_	0.4861	2BX9_B	0.24469	3o4z	0.51642
F094120	68	0.321338	92.159	0.855487	554	d5vi6a_	0.49472	3TW0_C	0.33983	6tnj	0.51631
F053351	56	0.49819	88.7614	0.858418	1702	d1mkfa_	0.43581	4BQ2_D	0.40319	5gm0	0.51631
F018234	154	0.235319	83.59	0.820149	440	d4dhib_	0.47916	2B3W_A	0.29303	3gi8	0.51612
F023898	55	0.354411	80.3324	0.761555	2104	d1lama1	0.4563	6W6M_G	0.36253	5odw	0.51602
F003183	99	0.41516	85.095	0.841656	1	d3mh9a1	0.44356	6E8N_A	0.51018	6jla	0.51576
F036999	63	0.687034	92.2004	0.812447	1357	d3h9va2	0.48953	3QR8_A	0.38281	1fvi	0.5156
F018164	25	0.416123	87.8784	0.71568	678	d1ofda3	0.46368	5I8L_A	0.311	4q4e	0.51554
F010767	43	0.358751	84.5414	0.753505	1755	d1uxta_	0.47669	2Z14_A	0.47298	4aj9	0.51551
F050027	59	0.374357	78.7199	0.784206	3574	d4ilgc_	0.46166	4G9I_A	0.38762	6o9n	0.51526
F035901	31	0.379655	79.4645	0.759272	655	d2bgha2	0.4864	7MUQ_FD	0.24228	5gj9	0.51523
F091014	65	0.581899	95.8345	0.866497	770	d2ad6a_	0.47149	5YRT_J	0.41815	2c4i	0.51509
F077435	19	0.374215	83.8079	0.704271	1003	d3aa0a_	0.44456	5N1A_B	0.32706	4twe	0.51503
F063785	22	0.342187	82.0182	0.713173	3552	d1xpna1	0.45029	3E8V_A	0.41936	4rdb	0.51501
F046554	36	0.343965	71.7029	0.728198	2864	d1kbla1	0.46222	3GJX_B	0.27172	1fa9	0.51492
F015449	21	0.452896	90.7346	0.721744	631	d4iuwa_	0.4548	6DV2_H	0.31467	5kd2	0.51489
F104617	44	0.505272	83.9432	0.81118	329	d2zbla1	0.48102	3A45_A	0.34174	7k1w	0.51486
F026279	28	0.245102	84.6579	0.77764	3504	d1jh6a_	0.48228	6GZA_B	0.27029	6bk6	0.51476
F054978	51	0.323957	85.2892	0.734966	3941	d3kyga2	0.49103	4RT0_A	0.4474	5kec	0.51452
F016201	53	0.302309	82.0728	0.855869	2032	d3dnua_	0.43211	3CTR_A	0.0977	5wrr	0.51442
F020714	23	0.355504	69.4018	0.707131	1579	d1gvnb_	0.4797	6E1O_A	0.40713	4xcq	0.51437
F004508	138	0.513243	88.6266	0.725022	3	d2bona1	0.47608	6FI2_A	0.27236	5n0b	0.51422
F092108	54	0.478204	90.0424	0.711678	3815	d1sgla_	0.48392	7AM1_A	0.38455	5ebe	0.51392
F065782	25	0.430319	85.6365	0.805464	2324	d2quya_	0.48564	2P17_A	0.28828	4dgk	0.51384
F074841	19	0.217451	87.3483	0.73217	1379	d3cu7ae	0.4884	4U3E_A	0.3652	1kfc	0.51377
F031396	61	0.342958	70.9024	0.723885	108	d1cwva2	0.46077	6XX1_C	0.36194	4e9l	0.51366
F076693	25	0.553093	89.1111	0.72337	4241	d4ou9a_	0.43468	6HR2_B	0.43141	7e9s	0.51354
F038449	29	0.57221	83.6769	0.800667	558	d2okma_	0.47985	5N1T_W	0.32671	5mkc	0.51343
F039248	28	0.304274	83.6135	0.718758	2764	d1m1ca_	0.43679	7NRC_A	0.28678	2x32	0.51331
F014557	70	0.207624	85.251	0.835666	3799	d1gzsb_	0.47181	3QVP_A	0.3507	3k1t	0.51309
F011595	84	0.68343	84.1456	0.786289	124	d2r0ha_	0.48668	5CAG_A	0.31386	5xh8	0.51303
F084382	47	0.201261	75.0383	0.708142	2367	d3ddla_	0.48926	6P8O_B	0.35768	7ezk	0.513
F003130	108	0.289737	81.1116	0.803594	2181	d3hlxa1	0.46944	6I6B_A	0.45862	6qti	0.5129
F003654	57	0.258209	90.8065	0.743818	1233	d4c2mb_	0.47572	1KDD_A	0.16931	4dxb	0.51285
F006404	52	0.45673	90.8079	0.809866	3401	d5m49a_	0.49488	5ECU_A	0.3293	5ff1	0.5125
F000463	153	0.284982	86.7289	0.787591	2224	d4ou9a_	0.47847	4I86_A	0.36314	5fsw	0.51248
F051824	38	0.395754	83.0872	0.784923	1702	d1r9da_	0.44191	7RRO_C6	0.20417	2r7e	0.5123
F024727	67	0.56457	94.0807	0.869572	1573	d1m7sa_	0.45643	4FCH_A	0.31243	4uwe	0.51225
F063538	87	0.416918	84.9323	0.717169	2132	d3ga3a1	0.49299	5IP7_F	0.29789	6m6s	0.51224
F048097	43	0.304157	90.6582	0.896573	1487	d4he8m_	0.44995	6KAC_i	0.10124	5jnx	0.51216
F022830	21	0.459461	77.3647	0.713462	3279	d1n62b2	0.43471	3K1Q_A	0.37968	3cmg	0.51211
F028429	45	0.343634	92.6885	0.813213	1088	d4dv8a2	0.47381	2HX6_A	0.38193	1jky	0.51188
F013900	56	0.519039	83.3573	0.782486	2558	d12asa_	0.47351	7NRC_A	0.33373	7pw5	0.51184
F077207	54	0.285904	90.313	0.820768	93	d1gkma_	0.48019	6UMM_D	0.23585	4qim	0.51168
F028911	50	0.179796	86.9931	0.861259	1395	d3v98a2	0.47986	1LJ9_A	0.3656	4kpp	0.51162
F060913	24	0.242951	89.2348	0.811492	3214	d2f2ab2	0.48271	1T36_F	0.3023	6w2j	0.51141
F019846	62	0.239006	76.3624	0.726031	2224	d1uf5a_	0.44056	4IN3_A	0.19009	2dh3	0.5114
F087743	19	0.21474	77.8275	0.709662	3061	d2nwba1	0.44567	3CG6_A	0.22674	3v0c	0.51139
F038979	50	0.279603	88.8465	0.758624	1206	d3zuka_	0.46262	4PS6_A	0.2183	4nrh	0.51121
F104187	20	0.503223	75.8007	0.772384	935	d3ljqa_	0.47481	4KMA_A	0.30834	6qxa	0.51108
F073697	20	0.347766	87.4436	0.793471	769	d3v98a2	0.48025	3ECS_F	0.29924	6qg9	0.51073
F075741	18	0.235649	84.2464	0.757202	279	d3hlxa1	0.47394	4QHW_A	0.30651	5aor	0.51073
F011310	78	0.217485	79.9816	0.711904	1199	d7coha_	0.48393	6LYR_E	0.33158	3pjz	0.51064
F056177	45	0.328039	86.5191	0.730004	2649	d1q4ga1	0.49181	6Z9U_B	0.25418	5ys9	0.5106
F056774	33	0.207708	79.1311	0.753145	1495	d3rkod_	0.44904	5WEH_J	0.12706	6qxa	0.51056
F043262	47	0.333317	85.7357	0.729764	1964	d1k28a3	0.48443	5OF3_C	0.32733	5c52	0.51054
F006635	62	0.355795	86.1696	0.840667	2665	d1h16a_	0.42505	6L08_A	0.38704	3mjs	0.5105
F098955	36	0.665082	93.9472	0.861835	123	d4wwxb2	0.45386	6X67_D	0.38535	2zws	0.51048
F090054	41	0.394936	74.4596	0.719317	1174	d2a73b8	0.46787	1QGW_A	0.15326	1fgu	0.51046
F017908	29	0.301284	84.0687	0.790866	583	d1twfa_	0.46363	2L1N_A	0.33286	4yj1	0.51033
F013671	115	0.26697	85.246	0.729607	2782	d1oaca4	0.48853	1QAF_B	0.48486	5fp1	0.51023
F070241	27	0.35148	84.1004	0.761349	2467	d2ap2a1	0.41611	6VM0_D	0.23919	3p1v	0.51
F033926	37	0.341235	81.5777	0.775283	3648	d4cvba_	0.49228	5OF3_C	0.17108	6rj1	0.50995
F065915	17	0.387302	86.475	0.775945	769	d3v98a2	0.47989	2X3B_A	0.3591	6qg9	0.50976
F056648	39	0.273197	75.7361	0.741843	3696	d1gqia1	0.47495	4V7H_AE	0.2442	4knh	0.50942
F092954	37	0.306784	86.165	0.805486	3359	d1l1la_	0.46729	2XNS_D	0.13575	6z2x	0.50935
F002585	101	0.486434	85.0583	0.772402	1446	d4iyaa_	0.4855	5Z2H_B	0.19402	5k59	0.50926
F021688	19	0.239132	92.9407	0.890696	1809	d1gkma_	0.49319	1AOD_A	0.29005	1w27	0.50897
F030421	21	0.5017	79.6219	0.702183	135	d3t2ca_	0.47773	4E1R_B	0.23194	2iry	0.50894
F048744	51	0.212034	79.2523	0.72333	2632	d5awwy_	0.46192	7RRO_X	0.36867	2q4u	0.50868
F010781	68	0.223523	78.4019	0.725357	2604	d5j4ia_	0.47291	1Z8Y_G	0.26092	6uwl	0.50865
F081943	26	0.212284	85.8177	0.726328	1691	d4iuwa_	0.45823	2QA7_C	0.18819	6xss	0.50858
F064920	41	0.310366	83.0572	0.765396	4204	d1n81a_	0.49209	3J2V_C	0.29132	6jhm	0.50844
F056292	34	0.227015	87.3127	0.86547	1487	d6vk6a_	0.47568	7LSF_E	0.17239	7bwr	0.50839
F002165	159	0.300361	91.9769	0.804669	1926	d1w7ja2	0.48415	4MO1_A	0.23257	3o4z	0.50831
F024299	34	0.360161	85.4333	0.823473	2831	d6lsva_	0.49231	6N2B_B	0.29908	4woy	0.50823
F003123	109	0.403991	87.2643	0.765198	1825	d4kuia_	0.49366	3HUN_B	0.35456	4ld9	0.50807
F022249	24	0.295132	83.0283	0.741508	2115	d1qvia2	0.46653	1UHR_A	0.25635	6bhu	0.50794
F006181	52	0.420536	95.3861	0.872146	317	d2bcea_	0.49208	2K1H_A	0.25645	6kkj	0.50784
F035694	33	0.379153	80.3046	0.721234	3716	d2bgga3	0.48373	3ESH_A	0.30147	2po1	0.50755
F017282	75	0.471282	86.9432	0.809182	2366	d3rycb2	0.48312	2KBW_B	0.14073	2wbe	0.50755
F065044	58	0.64116	84.2442	0.770916	3098	d6hcpa_	0.47676	6SEQ_A	0.34299	6fpy	0.50742
F022717	38	0.236862	80.914	0.752163	1	d1ac5a_	0.47872	5YXC_B	0.29134	4fyg	0.50736
F027486	41	0.422916	88.8174	0.813067	2875	d1vl4a_	0.475	4BOP_B	0.28356	2yhb	0.50732
F030419	58	0.357449	95.8187	0.806796	2561	d3bixa1	0.46247	1J57_A	0.29627	7vg3	0.50727
F051939	39	0.239448	90.9408	0.860623	2083	d5a7ga_	0.45974	4USL_A	0.37348	3tdu	0.50719
F002493	82	0.374852	89.3911	0.797133	1796	d1zdya_	0.47735	7NRC_A	0.36553	3akj	0.50718
F046771	59	0.372562	82.547	0.725274	1	d2oqea1	0.45196	6EOM_A	0.33621	4h0a	0.50716
F075706	29	0.303224	86.3791	0.791698	4319	d1uw4b_	0.45585	6ZVJ_N	0.23284	5hr4	0.50711
F010474	119	0.393221	95.1285	0.887176	1807	d6u26b2	0.48226	6XBQ_A	0.30275	2qtw	0.50706
F025691	29	0.324396	87.7247	0.75695	3591	d1xpna1	0.48141	6R67_B	0.4118	2j69	0.50692
F051629	36	0.270442	90.3655	0.833059	2250	d2pqca_	0.49189	5YST_C	0.30832	3k6j	0.50684
F003261	120	0.290889	75.5595	0.724415	197	d1zhxa2	0.47376	1O5K_B	0.34666	5esy	0.50664
F049383	19	0.345214	71.3295	0.708679	3254	d1jeta_	0.45718	1KGY_H	0.25839	3aj6	0.50664
F034945	29	0.405265	87.6253	0.837307	1672	d5h7fa_	0.49475	2Z8V_B	0.34862	3d34	0.50661
F050016	20	0.362755	83.5805	0.82574	4271	d4gqph_	0.4619	6RF2_C	0.21344	6lx3	0.50651
F007073	49	0.505286	77.1785	0.712299	1957	d1m7sa_	0.43375	5N8B_A	0.35609	4xrt	0.50651
F093087	26	0.272273	75.497	0.817258	4322	d2dpwa1	0.45518	6BSU_B	0.50455	6bsw	0.50648
F013844	41	0.397547	80.9585	0.809083	935	d4adya1	0.47663	1XDQ_C	0.28503	5ag3	0.50644
F039455	34	0.329438	72.9785	0.702616	4075	d1pswa_	0.47949	3TOV_A	0.51546	3tov	0.50642
F025202	44	0.189338	81.9641	0.747745	279	d5i1mv_	0.48852	1R6T_A	0.37503	5n90	0.50628
F046230	38	0.570946	93.591	0.873871	626	d4gvqa_	0.47862	6IIP_A	0.3591	6laf	0.50618
F093096	26	0.348205	80.4359	0.788778	4098	d2a65a1	0.47161	2CFH_D	0.21509	5wzr	0.50607
F027752	51	0.350871	83.8136	0.778442	3713	d5dl5a1	0.44608	4MXT_A	0.4678	2v42	0.506
F071888	49	0.220542	89.1446	0.731512	3277	d1qgra_	0.47437	4W6V_A	0.3914	4o9r	0.50595
F040003	28	0.439621	79.4232	0.749949	3437	d3rkod_	0.47701	6OEI_A	0.31289	4mm2	0.5057
F019020	39	0.576136	84.2304	0.73841	1705	d3a4ua_	0.44823	4ADN_A	0.36907	6mca	0.50561
F050746	33	0.402639	86.8839	0.791426	2524	d2fmpa3	0.47049	6KKO_C	0.18589	4qzi	0.5055
F087550	46	0.484345	94.4298	0.817178	577	d1ryoa_	0.47066	1S72_Z	0.27685	1f5n	0.50547
F059645	59	0.200501	81.7288	0.777455	3871	d6q2ca1	0.46405	1GEC_E	0.32093	3lli	0.50531
F003558	125	0.367187	93.096	0.855924	626	d1th8a1	0.47455	2EQJ_A	0.33095	4i5s	0.50518
F041306	28	0.452008	89.9446	0.847758	3524	d6vxca_	0.48854	5CPS_B	0.35548	4g2r	0.50514
F008027	115	0.599976	95.1941	0.80341	1417	d5gxda_	0.45647	5H4S_A	0.38869	2y1v	0.50513
F050092	55	0.546213	77.1297	0.728752	3291	d1olza2	0.43508	6XM1_C	0.30133	6a48	0.50494
F032447	34	0.625065	93.111	0.857165	92	d4e3ya_	0.49043	2FHD_A	0.3694	4b56	0.50463
F082029	54	0.281782	77.2302	0.76658	2263	d1eura_	0.48855	1UDI_I	0.38195	6se7	0.50434
F062960	37	0.19477	83.4651	0.704223	3004	d1ukca_	0.49499	2OVG_A	0.16234	6tbg	0.50429
F102917	38	0.237683	80.8863	0.752567	3037	d3mkua_	0.47821	3ISM_C	0.33656	5cen	0.50404
F068515	58	0.38369	90.7686	0.816959	2497	d1u55a_	0.4898	3G6E_Z	0.22182	1u55	0.50381
F016811	31	0.259771	90.3816	0.773688	931	d1jvwa_	0.48318	2C5Z_A	0.30571	2if4	0.50366
F005347	107	0.326669	84.4838	0.797176	1944	d4jjja_	0.44905	2L6Q_A	0.16583	2fgt	0.5033
F097229	77	0.548919	95.0608	0.846073	4019	d1w6ka1	0.47259	3DCZ_A	0.36	6sbe	0.50297
F023085	32	0.308484	89.0121	0.71072	3830	d3tyqa_	0.47099	1DJ7_A	0.20821	4ks9	0.50283
F001598	116	0.396469	92.8929	0.777188	3228	d1xkwa_	0.45071	2KUO_A	0.17785	4bxs	0.5028
F049944	27	0.493818	86.3242	0.802958	92	d1k3xa2	0.48717	1LEH_B	0.33033	2qgy	0.50269
F020455	68	0.275483	86.597	0.860657	1795	d3rkol_	0.49478	4WL1_a	0.24743	6aft	0.50268
F014936	64	0.433094	89.4101	0.720589	1239	d4n2ka3	0.46482	2GMG_A	0.2877	4goy	0.50242
F070497	35	0.438435	82.1853	0.773943	3291	d2jena_	0.42167	7MUD_FM	0.301	1oxy	0.50227
F040859	31	0.258986	73.7567	0.737658	1160	d6suka_	0.47814	2D3I_A	0.35108	6qd6	0.502
F030766	29	0.613783	90.6601	0.771407	2811	d1xrua1	0.45963	5MRF_7	0.3009	5a42	0.50186
F031594	128	0.452842	93.9643	0.87999	1907	d4im7a2	0.49044	1GYH_D	0.38152	4im7	0.50181
F036287	51	0.45512	81.7295	0.731145	3	d2gtlo1	0.48927	6HIF_d	0.26615	6eys	0.50122
F097670	23	0.338023	92.9473	0.78015	305	d1pw4a1	0.46282	7KTS_F	0.26324	5t0o	0.5012
F016110	21	0.377824	78.2408	0.71995	645	d1vpja_	0.4838	6HIU_A	0.37738	4aq0	0.50115
F021020	50	0.377142	83.5376	0.781251	4354	d4pp8c_	0.48637	6HIY_DM	0.27076	4djk	0.50086
F056673	34	0.261699	79.7712	0.737469	1716	d1u7ga_	0.46094	3M7K_A	0.50066	3ldy	0.5008
F081502	55	0.505234	83.4886	0.733644	701	d1vz6a_	0.42448	6ADQ_W	0.24489	5l9w	0.50079
F050610	42	0.235134	82.1009	0.810043	1447	d3gw9a_	0.48459	1A4S_C	0.32741	3eqm	0.50074
F056012	28	0.218512	71.5428	0.766384	3325	d6khoa_	0.49426	4CHT_A	0.34162	2yri	0.50066
F059292	26	0.373672	93.2342	0.854105	1043	d2pqca_	0.40476	3E8V_A	0.23075	7amk	0.50055
F104688	26	0.444392	75.7917	0.765993	4003	d2hbja2	0.44602	5N1T_W	0.29525	3vew	0.50053
F079400	20	0.345647	79.59	0.741157	1164	d5xjna_	0.47755	6QB8_Q	0.41318	3mk4	0.50041
F063401	19	0.198235	92.4401	0.833641	317	d2bcea_	0.4935	5R5S_A	0.35429	6nff	0.50039
F043736	33	0.186236	77.667	0.76261	2341	d4uqva_	0.44097	6WDN_B	0.33587	4j2v	0.50038
F017037	38	0.333226	83.2145	0.726092	2230	d2ci0a_	0.43184	7OC9_A	0.25494	2obd	0.50008
F100495	27	0.351725	81.1849	0.717191	1075	d2b0ta_	0.47916	6OGD_F	0.35639	4f9z	0.49988
F068706	46	0.289236	87.6576	0.85648	3639	d4he8m_	0.45462	5NF8_B	0.31643	7s5x	0.49985
F003350	128	0.323438	91.1934	0.877227	2492	d6xs4a_	0.40678	2OEX_A	0.25408	7b8q	0.49978
F066205	22	0.369522	87.1344	0.843812	870	d2i49a_	0.46058	6NFR_A	0.19268	3t8s	0.49958
F056962	44	0.364423	93.4555	0.860651	2662	d6i1ha1	0.48829	3K1T_A	0.33373	4gpv	0.4995
F014830	44	0.497513	87.2981	0.82904	1793	d3piua_	0.487	1D8B_A	0.20282	4miv	0.4995
F067482	73	0.270969	82.4573	0.72554	3021	d4dama1	0.48266	5CYB_A	0.24329	6yes	0.49935
F078067	26	0.247432	88.6633	0.837509	4312	d1u0bb2	0.48411	6IAN_C	0.30697	5k77	0.49932
F029285	93	0.465165	93.005	0.753445	4243	d1jm1a_	0.47313	6N8M_Y	0.32866	3m7m	0.49932
F083062	37	0.417947	80.0325	0.767427	4082	d2x55a1	0.47246	6T46_F	0.02162	6ubl	0.49917
F095206	77	0.242206	89.5496	0.842719	4296	d4cvba_	0.45718	4RZM_B	0.43986	6ud7	0.49911
F001278	98	0.302389	88.5084	0.856942	2686	d1q8ia1	0.42181	1ZTV_B	0.27931	1jmc	0.49898
F003390	68	0.2363	85.2913	0.74716	1827	d7o78a_	0.4941	3JUR_D	0.49538	7bz0	0.49894
F010949	41	0.352668	85.4772	0.842827	2615	d1rmga_	0.46911	1GQ2_N	0.36225	4xlc	0.49871
F008909	98	0.296129	80.5376	0.786635	1853	d3u9wa2	0.41749	4ARF_A	0.47806	4are	0.49841
F063459	40	0.161588	81.724	0.804027	391	d3ilwa_	0.48997	1R8D_A	0.39718	7b80	0.49827
F056551	35	0.362998	82.7079	0.763549	1515	d1kxla_	0.45045	3UWS_B	0.2634	3nws	0.49825
F030450	39	0.452934	82.6314	0.706281	2933	d5b5eo_	0.48954	3ZBI_R	0.13199	4nw4	0.49824
F069005	26	0.314933	76.6257	0.739447	1020	d5dl5a1	0.47963	6QWJ_W	0.15332	6cmx	0.49787
F013198	148	0.343676	91.5975	0.808481	1300	d2fffb1	0.47085	2OG0_B	0.20289	7ok9.	0.49784
F025114	34	0.393549	84.2465	0.734731	3283	d1no7a_	0.4481	3ZBI_R	0.11148	2qk4	0.49784
F033941	42	0.348831	82.5623	0.789422	2224	d4l7ga_	0.4543	1J5W_B	0.25705	6vr4	0.49779
F001498	94	0.3175	83.2801	0.766046	3548	d4bnda1	0.47069	5NSL_B	0.38202	3vmp	0.49778
F027386	33	0.339722	84.0529	0.784996	206	d1uwka_	0.44796	2YTX_A	0.33141	6qey	0.49769
F066010	48	0.455762	83.7869	0.743468	1120	d3t7la_	0.46947	1S72_Z	0.27216	3m7k	0.49727
F073824	42	0.466046	87.8776	0.783414	1043	d2pqca_	0.40195	3N50_B	0.3007	7amk	0.49723
F000450	120	0.512148	92.8935	0.875309	1672	d2quya_	0.47163	4NEG_A	0.38441	2ezv	0.49706
F060497	22	0.251837	88.4892	0.861396	957	d2fbaa_	0.43005	4L9N_B	0.2092	4av6	0.49705
F011311	42	0.468269	94.3425	0.807179	879	d3gw9a_	0.47524	4APM_A	0.34042	4w8y	0.497
F014814	65	0.592664	91.1446	0.855932	1985	d6u2sa_	0.45203	4MXT_A	0.27368	2zys	0.49678
F089247	40	0.328758	89.9699	0.784361	4327	d1qexa_	0.48992	3U88_M	0.1157	4tz5	0.49674
F017772	49	0.510309	82.2742	0.775972	2264	d4enea_	0.45578	6TGN_A	0.2425	5l9w	0.49663
F007985	44	0.223749	91.8932	0.794846	266	d2j84a_	0.43849	1VL2_B	0.26787	7dmq	0.49648
F007754	47	0.423413	77.2249	0.732135	917	d1nlsa_	0.48761	2MOF_A	0.09591	1ces	0.49647
F099576	45	0.247965	69.5874	0.735699	2263	d1r9da_	0.47343	6PIG_A	0.32755	7lc3	0.49644
F069597	52	0.405421	80.4163	0.707245	2132	d1hlra8	0.48529	2OR0_B	0.39002	3og8	0.49625
F096115	32	0.202496	89.0686	0.844778	1009	d5aa5c_	0.48389	4BW0_B	0.24218	5lzr	0.49607
F001464	78	0.43554	83.1741	0.722506	493	d2icha1	0.43281	1R8E_A	0.36598	3cym	0.49594
F063452	29	0.333814	84.7285	0.804619	2208	d2cb5a_	0.48727	4K0D_A	0.28857	2wad	0.49573
F011033	52	0.2629	77.7354	0.739538	613	d3nvvc2	0.46638	7AOI_XF	0.22353	7apk	0.49569
F076682	34	0.413711	82.9503	0.74645	2049	d3ugua2	0.43324	2NOC_A	0.20193	3ucp	0.49568
F056194	46	0.466195	84.5072	0.838157	329	d1dl2a_	0.47085	6XP8_A	0.28248	7k1w	0.49555
F071959	48	0.402033	84.2638	0.830838	3817	d1pmia_	0.48255	3W6J_E	0.24756	5hkj	0.49537
F023648	47	0.373085	85.0998	0.779108	741	d1svba2	0.4419	4WZF_B	0.38186	7og2	0.49536
F084835	17	0.446546	85.0336	0.774754	726	d3ubya1	0.4795	2OHW_B	0.278	3kw0	0.49503
F018747	68	0.0770019	94.1598	0.753095	1	d1yc9a_	0.97084	2M67_A	0.50375
F019010	67	0.143254	95.1572	0.726849	1	d1xg2b1	0.9696	7ABF_X	0.48779
F000271	335	0.243846	97.1628	0.749338	1	d3ryce1	0.95874	7NRC_A	0.44203
F080593	26	0.130646	95.3323	0.727775	1	d2rlda1	0.95517	6TZL_C	0.62283
F074942	35	0.261491	89.2689	0.700015	1	d1wola_	0.95403	1WFD_A	0.75512
F006759	77	0.296902	94.993	0.763707	1	d1lrza1	0.95309	6W2D_z	0.45901
F056420	38	0.450469	94.8001	0.757366	1	d5hjfa_	0.953	2GX8_A	0.49513
F092837	42	0.404206	96.2851	0.723623	1	d2jg0a_	0.95175	2A9U_A	0.90677
F008316	133	0.0972014	94.6724	0.749892	1	d1yc9a_	0.95083	2M67_A	0.49947
F085120	18	0.308017	92.6573	0.730899	1	d2gyqa1	0.94961	7NS4_b	0.72301
F099691	24	0.280553	95.4656	0.755967	1	d4iwka_	0.94934	2ZVI_A	0.45104
F036286	36	0.293126	87.9715	0.717253	1	d1yc9a_	0.94912	6OZZ_A	0.53693
F091885	23	0.384334	94.1366	0.752998	1	d4cvra_	0.94865	5VJ4_A	0.66873
F074829	39	0.311648	94.9944	0.708372	1	d3bvfa1	0.94762	3UX4_B	0.56956
F021016	77	0.470152	95.4713	0.739947	1	d1nfva_	0.94751	4Y7K_A	0.48447
F004607	129	0.292583	95.5122	0.744789	1	d1fioa_	0.9475	2E0Z_A	0.57682
F062291	60	0.254769	93.2316	0.725572	1	d1yc9a_	0.947	2M67_A	0.47134
F025195	45	0.195117	93.3048	0.720872	1	d4iwka_	0.94448	2Y8N_A	0.74929
F008038	49	0.496791	95.1097	0.771476	1	d1nfva_	0.94358	4CGB_D	0.50563
F022113	46	0.229997	93.094	0.705369	1	d5azsa_	0.94358	3LW9_B	0.5873
F103573	31	0.0680724	95.8941	0.734754	1	d3ka8a_	0.94341	3C8G_C	0.59448
F079833	27	0.218823	96.069	0.756258	1	d1fpoa2	0.94314	6KKN_A	0.55299
F084700	39	0.409435	87.6407	0.714695	1	d1uura1	0.94314	2HA9_A	0.56039
F084817	54	0.236438	92.0214	0.764685	1	d1dd5a_	0.94292	3BT5_A	0.58167
F087535	21	0.128412	92.7438	0.731353	1	d2fzfa1	0.94207	6W2R_A	0.71262
F043382	59	0.133549	97.6364	0.794748	1	d1nfva_	0.93945	4GFC_A	0.42857
F034399	18	0.131403	88.5192	0.735583	1	d1io1a_	0.93912	5CWS_J	0.48586
F003775	178	0.320166	94.7447	0.793461	1	d1yc9a_	0.93804	4RH7_A	0.81272
F088745	43	0.312244	95.9079	0.768415	1	d1fpoa2	0.93799	3F6N_B	0.45722
F075925	26	0.450632	88.6303	0.715322	1	d1nfva_	0.93707	2OV9_D	0.51762
F075539	43	0.390342	96.0678	0.725906	1	d2fzfa1	0.93603	5L85_A	0.42631
F018564	43	0.0473869	94.1133	0.746319	1	d1fpoa2	0.93568	3S9G_A	0.60729
F013335	52	0.245396	94.4839	0.724952	1	d1fioa_	0.93419	5Z51_A	0.58806
F095953	32	0.374992	89.3823	0.702096	1	d4iwka_	0.9338	6W2D_z	0.51628
F014955	34	0.242171	96.5314	0.763029	1	d7o6ea_	0.93314	6CFW_D	0.76459
F030253	22	0.24458	94.9093	0.736249	1	d1cxzb_	0.93299	7EMF_3	0.8288
F057595	55	0.182378	95.2263	0.716807	1	d1s2xa1	0.93218	7RH5_M	0.45612
F073679	42	0.266738	90.3753	0.71607	1	d3n20b_	0.93213	7ANE_f	0.40508
F013933	26	0.333648	93.1754	0.74349	1	d1bg1a1	0.9317	7JU4_x	0.48581
F008220	32	0.298151	95.8156	0.757875	1	d3ka8a_	0.93071	1ENV_A	0.66271
F080305	25	0.287761	93.2111	0.705966	1	d6txia_	0.93063	5DLQ_B	0.56732
F034115	19	0.241008	93.7173	0.731943	1	d1fpoa2	0.93042	5APG_C	0.37011
F048579	48	0.328196	93.4229	0.715071	1	d7cohc_	0.9303	7EN0_C	0.70288
F075169	21	0.314443	89.535	0.727613	1	d3bvfa1	0.92848	4M3L_A	0.52825
F077748	62	0.460081	95.0537	0.751588	1	d2fzfa1	0.92833	6P8T_B	0.40129
F036900	76	0.489901	96.953	0.78022	1	d3pwfa1	0.92812	3EZ9_B	0.55664
F001143	134	0.224793	97.2902	0.732026	1	d1nfva_	0.92726	6TBA_8A	0.49769
F062555	33	0.436121	93.3665	0.758476	1	d2uw1a_	0.926	6LQP_AF	0.56874
F045984	73	0.149	89.5701	0.703115	1	d1fpoa2	0.92577	6ICI_A	0.61865
F006088	57	0.101083	94.1986	0.751173	1	d3n20b_	0.92559	2PGG_A	0.61184
F093509	37	0.491643	80.0979	0.744284	1	d2yjka_	0.92536	6HX2_D	0.90066
F077009	24	0.357754	91.4287	0.707072	1	d1fxkc_	0.92466	1Z3X_A	0.56305
F095440	37	0.307178	94.5336	0.756189	1	d4iwka_	0.92417	7CUN_H	0.67893
F042979	30	0.201484	95.8347	0.77528	1	d2spca_	0.92361	5Z2V_B	0.31738
F033311	81	0.30215	97.7117	0.849025	1	d1elwa_	0.92315	4JSP_A	0.74711
F053781	20	0.329046	96.4473	0.774483	1	d1fpoa2	0.92296	7EJO_A	0.33745
F044062	48	0.311639	89.7339	0.747457	1	d1k4ta1	0.92275	3CMN_A	0.53247
F100998	19	0.411552	90.7812	0.732033	1	d1nfva_	0.92242	4I3H_B	0.77954
F076560	28	0.396736	91.8876	0.728968	1	d2ib0a1	0.92224	2WSC_E	0.25432
F027531	38	0.385043	95.5805	0.779086	1	d2ib0a1	0.92208	5DA5_c	0.87487
F088559	23	0.348512	90.5123	0.730681	1	d1fpoa2	0.92176	1Y10_B	0.52797
F059961	20	0.248511	90.6207	0.720233	1	d1y2oa1	0.92148	2IP6_A	0.63162
F050141	27	0.29505	93.0642	0.736651	1	d1fioa_	0.92143	2WB7_B	0.83323
F087345	24	0.317745	92.205	0.747957	1	d1fioa_	0.92135	6OTE_A	0.70225
F003429	134	0.276174	87.0822	0.72105	1	d2gyqa1	0.9207	6G7O_A	0.73363
F047801	27	0.27296	97.7536	0.806376	1	d1fxka_	0.91953	5UN0_2	0.41072
F044088	27	0.442372	88.3339	0.707588	1	d2fzfa1	0.91947	5TIZ_A	0.50077
F019966	34	0.243161	94.7243	0.764189	1	d1nfva_	0.91885	6OLO_A	0.40435
F098244	24	0.206245	94.9585	0.764187	1	d1wola_	0.9185	7KTR_D	0.57922
F084888	48	0.356533	94.4881	0.765192	1	d1fpoa2	0.91796	2NX9_A	0.46228
F082546	32	0.39602	91.6469	0.70964	1	d1z0jb1	0.91787	3ONJ_A	0.70722
F074684	45	0.239418	91.2024	0.731572	1	d1lrza1	0.91786	2P0T_A	0.5669
F105756	18	0.2486	90.0847	0.70631	1	d3n20b_	0.91774	5CWN_A	0.74821
F076542	25	0.273625	92.7777	0.732623	1	d1yc9a_	0.91766	4AKK_A	0.70002
F057026	21	0.368243	96.3267	0.780549	1	d1fxkc_	0.91762	4C18_B	0.76738
F002547	221	0.272546	88.2457	0.701509	1	d1nfva_	0.91747	6BK6_A	0.30048
F027131	56	0.380158	90.4443	0.746993	1	d2gyqa1	0.91718	3O0K_A	0.43638
F024970	67	0.264165	95.04	0.771375	1	d2q9qc_	0.91651	6X0U_D	0.50898
F035677	32	0.155624	95.6977	0.728499	1	d7o6ea_	0.91615	3UX4_B	0.60385
F084058	35	0.429771	91.3174	0.754506	1	d2gyqa1	0.91614	6U3E_B	0.49734
F018146	52	0.446643	89.4069	0.778723	1	d1ouva1	0.91611	6NX4_A	0.74035
F063357	57	0.232277	92.6807	0.738484	1	d1dova_	0.91604	2FZV_B	0.54421
F021619	74	0.142593	96.1103	0.755526	1	d1cxzb_	0.91599	5LOS_A	0.87262
F018209	25	0.357979	95.014	0.72986	1	d5hjfa_	0.91592	1SF9_A	0.82541
F072711	19	0.369327	95.8696	0.777138	1	d2uw1a_	0.91587	1CI8_A	0.43913
F025711	29	0.238349	95.2654	0.76456	1	d1nfva_	0.91583	7DS2_B	0.48187
F004345	91	0.144963	97.8456	0.772585	1	d7cohc_	0.91572	4OGQ_G	0.49437
F056999	40	0.118121	96.504	0.76099	1	d1j30a_	0.91543	1WPU_A	0.37707
F034240	32	0.437731	95.086	0.760443	1	d4iwka_	0.91523	6KQS_A	0.49941
F038272	38	0.314178	94.5045	0.738889	1	d1vjxa1	0.91498	6B4E_B	0.63402
F016853	84	0.326004	88.6892	0.714245	1	d4iwka_	0.91432	6EAC_A	0.58156
F099816	24	0.350396	92.1574	0.704669	1	d2fzfa1	0.91402	6TB4_K	0.55059
F096135	31	0.193514	95.0961	0.763718	1	d5uwza_	0.91318	3FX7_A	0.60523
F015802	89	0.442884	87.451	0.704348	1	d1xg2b1	0.9131	3M9B_A	0.49012
F094173	34	0.184837	95.3798	0.763808	1	d1fioa_	0.91306	6OGD_E	0.62558
F082104	63	0.282233	89.8862	0.722373	1	d2gyqa1	0.91296	6A34_B	0.53505
F028949	62	0.272018	92.2305	0.76424	1	d1nfva_	0.91249	6HXA_A	0.79023
F007369	77	0.182225	94.4613	0.747747	1	d1cxzb_	0.91238	3MNF_A	0.44726
F042812	31	0.385747	90.8162	0.723011	1	d5hjfa_	0.91229	7OQE_G	0.44706
F024635	28	0.311284	94.3152	0.75092	1	d1xioa_	0.91171	5CWP_A	0.77654
F053282	38	0.353827	93.5208	0.71673	1	d1k4ta1	0.9116	2KK1_A	0.65915
F103838	47	0.216533	85.1768	0.735033	1	d3d19a1	0.91122	7EMF_O	0.4344
F090011	29	0.43739	94.4008	0.766467	1	d5ik2g_	0.91108	4FI5_A	0.65311
F005784	56	0.709661	93.8023	0.848705	65	d1daba_	0.9109	1DAB_A	0.9109
F096774	29	0.40859	92.1404	0.716138	1	d6kp3a_	0.91083	6X33_B	0.62024
F000936	193	0.198957	90.1805	0.714678	1	d1cxzb_	0.91066	6C54_B	0.45967
F059199	22	0.277574	96.3339	0.762991	1	d4iwka_	0.9102	6S6R_A	0.48158
F065150	75	0.312424	91.2681	0.772068	1	d1qqea_	0.9101	6VBU_4	0.73973
F104435	21	0.138028	91.0262	0.707823	1	d3pika_	0.9101	6DMP_A	0.6794
F093392	54	0.227172	94.4246	0.748163	1	d1yc9a_	0.90932	6WT8_A	0.56316
F015280	33	0.224646	94.4017	0.75448	1	d1fxkc_	0.90877	6GJ1_A	0.48888
F020568	90	0.0847672	90.4429	0.72108	1	d3pika_	0.90861	1YGP_B	0.48892
F090399	22	0.353794	95.5217	0.748416	1	d1lrza1	0.90857	4ASO_E	0.4091
F005010	64	0.374099	94.1588	0.70788	1	d1nt2b_	0.9082	5DOT_B	0.4779
F059611	34	0.221258	96.1865	0.747548	1	d2gyqa1	0.90749	6H9H_B	0.45561
F017356	112	0.332468	94.5972	0.758888	1	d1hz4a_	0.90747	2PZI_A	0.75753
F076122	26	0.390556	94.7582	0.735196	1	d1xg2b1	0.90737	5J4A_D	0.6352
F028204	44	0.172574	92.6	0.745541	1	d2fcwa1	0.90734	1KD8_E	0.44842
F053157	27	0.368193	90.2855	0.713441	1	d1xg2b1	0.90721	6QRJ_A	0.76799
F086032	37	0.393442	84.9169	0.786408	1	d4a25a_	0.90686	6GCM_J	0.88406
F047674	17	0.000197945	93.3604	0.724544	1	d1lrza1	0.90658	4GHK_B	0.50452
F002826	54	0.353599	95.1807	0.75644	1	d1nfva_	0.90652	6RJA_A	0.45115
F050358	24	0.544291	93.1116	0.715545	1	d2f23a1	0.90647	1RRJ_A	0.67938
F084527	46	0.393978	90.0698	0.775941	1	d1z91a1	0.90628	6PCP_F	0.79863
F022765	32	0.328283	93.4587	0.785359	1	d3pika_	0.90614	5IJN_T	0.47478
F002350	64	0.424327	91.797	0.728314	1	d3n20b_	0.9061	3O59_X	0.52612
F052105	59	0.142057	96.4549	0.744502	1	d1x91a_	0.9059	4OGQ_G	0.53536
F097976	20	0.424804	91.0628	0.71664	1	d6zmbb_	0.90577	4UQM_A	0.4507
F017181	29	0.292692	95.8678	0.773275	1	d2gyqa1	0.90545	4CSO_A	0.45159
F067254	53	0.430838	96.0674	0.841331	1	d2pmra1	0.90489	4FZO_B	0.87988
F016740	21	0.309271	91.7605	0.728551	1	d1tjla1	0.90473	5J30_XY	0.53081
F031092	19	0.385814	90.4594	0.706317	1	d1fxka_	0.90468	6SYT_A	0.66953
F000972	140	0.183309	93.9507	0.778509	1	d1tjla1	0.90461	5BU8_A	0.5156
F030170	33	0.226332	93.3372	0.750172	1	d3b3ha_	0.90451	7LJF_B	0.44156
F002115	101	0.421189	77.2408	0.710746	1	d4a25a_	0.90445	1ZS3_G	0.87868
F007865	80	0.251739	89.4854	0.712688	1	d1yc9a_	0.90439	6RXY_UU	0.41105
F043831	33	0.338408	91.4722	0.728359	1	d1nfva_	0.90418	4F62_B	0.71876
F004685	173	0.428585	90.187	0.763516	1	d1k4ta1	0.90405	2L6Q_A	0.48873
F000522	212	0.465021	96.123	0.792243	1	d5ik2g_	0.90346	2N2T_A	0.36732
F034198	32	0.356303	93.6273	0.762136	1	d2nw8a_	0.9031	4UY3_A	0.84111
F065248	35	0.342	90.5976	0.711277	1	d6xs4a_	0.90304	4UER_c	0.61613
F044015	60	0.140471	90.128	0.703494	1	d1cxzb_	0.903	2P4V_E	0.56254
F032542	62	0.520428	97.0344	0.810471	1	d3ka8a_	0.90287	7CYZ_B	0.53733
F048943	56	0.407905	95.5094	0.798434	1	d1nt2b_	0.90257	2YY0_D	0.48993
F055258	31	0.364613	89.5603	0.70511	1	d1fioa_	0.90245	7A5V_A	0.605
F014722	51	0.391788	94.6686	0.758272	1	d2fzfa1	0.9018	5CWP_A	0.70659
F043887	54	0.139714	97.8689	0.782667	1	d2rlda1	0.9017	1DGS_A	0.68962
F043740	65	0.268546	90.4111	0.723608	1	d1fioa_	0.90155	4UUP_A	0.51069
F048593	55	0.422519	96.1559	0.859259	1	d1qqea_	0.90134	2PZI_A	0.60473
F058248	89	0.281618	95.0372	0.768534	1	d1z91a1	0.90111	2L02_A	0.75204
F098083	19	0.207484	92.1213	0.719564	1	d2gnxa1	0.90054	5ZAP_M	0.56453
F065078	33	0.294175	93.3626	0.736947	1	d2fzfa1	0.90048	5NL6_B	0.57435
F002484	197	0.126788	93.0536	0.723237	1	d1yc9a_	0.90021	2IC6_B	0.82624
F033710	74	0.302879	91.9723	0.73249	1	d1yc9a_	0.90001	6Z0M_H	0.60958
F097832	55	0.599898	92.989	0.77266	42	d1m5ta_	0.89976	5M7P_A	0.7868
F005828	134	0.0422958	94.5102	0.708288	1	d5ik2g_	0.89972	3CG7_A	0.34774
F040260	74	0.293353	95.68	0.807677	1	d5fvka_	0.89956	4W9R_B	0.72641
F051376	27	0.363846	88.9022	0.732901	1	d2nw8a_	0.89953	1F7V_A	0.57579
F008405	79	0.35668	88.7887	0.721292	1	d1nfva_	0.89945	4I0X_B	0.68725
F050505	30	0.133549	92.5688	0.720457	1	d5mjza_	0.89944	7B9S_E	0.41937
F014731	30	0.0788668	95.4382	0.746846	1	d2gyqa1	0.89865	1JY2_R	0.46878
F049853	56	0.282813	88.575	0.710835	1	d5hjfa_	0.89825	4YTD_A	0.48038
F003852	245	0.476975	94.9078	0.762985	1	d1xg2b1	0.89818	3M9B_A	0.46761
F036964	85	0.153369	94.6358	0.707743	1	d3ddla_	0.89771	6Z16_G	0.67458
F038661	39	0.252786	94.8759	0.737956	1	d2uw1a_	0.89767	6Z16_e	0.55379
F093351	26	0.306783	88.5622	0.711034	1	d1io1a_	0.89742	2IXS_B	0.30003
F088859	43	0.151181	91.9188	0.74049	1	d1gs9a_	0.89716	4KP3_D	0.58287
F000821	169	0.0799088	93.5809	0.752167	1	d3d19a1	0.89708	6S62_A	0.5402
F064118	26	0.398235	92.5873	0.751819	1	d1tjla1	0.897	1DKG_B	0.65885
F050032	24	0.236667	89.1177	0.721852	1	d1ykhb1	0.89691	6BMC_A	0.50398
F030515	78	0.432722	90.4424	0.762076	1	d2f23a1	0.89675	2GYQ_A	0.78855
F060981	26	0.41975	92.9818	0.740145	1	d1fxkc_	0.89625	7NHR_A	0.8232
F055735	25	0.264635	95.2551	0.729885	1	d2rlda1	0.89615	7KZM_A	0.67378
F085917	32	0.382094	89.5483	0.740985	1	d1nfva_	0.89609	5IG1_A	0.50657
F083783	30	0.242914	96.8003	0.796088	1	d1yc9a_	0.89564	7OKX_M	0.33956
F048950	21	0.307701	96.6557	0.75785	1	d5ik2g_	0.89547	6KGX_WH	0.52025
F058152	26	0.388578	91.2585	0.711766	1	d1nfva_	0.89545	5N2S_A	0.72329
F070027	37	0.34307	91.7368	0.726267	1	d2gyqa1	0.89542	3AL0_B	0.54234
F045779	55	0.229926	94.0917	0.757283	1	d1fioa_	0.89527	2DOA_A	0.43636
F056516	40	0.143063	96.7731	0.769341	1	d1z6om1	0.89496	6U8Y_a	0.47673
F043438	42	0.663942	85.7302	0.773778	42	d2zaya_	0.89484	5M7P_A	0.88622
F092311	17	0.551616	88.8408	0.798315	45	d1v70a_	0.8947	1V70_A	0.8947
F000302	232	0.365251	93.2974	0.73678	1	d2nw8a_	0.89446	7RRO_C6	0.84978
F059551	38	0.269444	91.9049	0.76087	1	d1fxkc_	0.89442	4DI3_E	0.57468
F098730	20	0.276504	86.1542	0.707899	1	d2fcwa1	0.89441	6DMP_B	0.61438
F093896	27	0.149645	95.6537	0.713804	1	d2gsca1	0.89411	5A22_A	0.59738
F015499	50	0.15014	95.2883	0.753668	1	d1bjta_	0.89395	6KA4_C	0.58894
F029497	38	0.113	85.4038	0.728167	1	d1bgca_	0.89384	4Y2B_A	0.62354
F092024	20	0.012092	94.2457	0.70493	1	d5hjfa_	0.89365	3ZID_A	0.55412
F008361	54	0.175285	95.6554	0.711888	1	d2p06a1	0.89348	6FKF_e	0.81929
F063460	48	0.285094	94.4805	0.783832	1	d1fxkc_	0.89329	6ZP4_C	0.61434
F033347	41	0.282854	94.1374	0.780494	1	d1nfva_	0.89328	5H46_A	0.86512
F024133	38	0.452806	88.8264	0.712223	1	d1j2ha_	0.89324	3BC8_A	0.52391
F066674	35	0.343535	93.974	0.767173	1	d5azpa_	0.89318	1B25_A	0.46814
F014081	86	0.313847	90.489	0.704571	1	d2nw8a_	0.89307	6YNX_B	0.37876
F000239	376	0.309442	86.9922	0.714326	1	d1yuza1	0.89285	2QYA_A	0.44222
F015641	69	0.224432	90.9114	0.746454	1	d1yg2a_	0.89271	7EGD_D	0.50231
F010303	95	0.168297	91.7021	0.751108	1	d4iwka_	0.89252	4BTF_A	0.53257
F059391	42	0.248027	92.5667	0.769452	1	d1uura1	0.8924	2ZZE_A	0.69496
F029412	46	0.414993	97.7368	0.796349	1	d7cohc_	0.89229	1S94_B	0.8423
F034501	34	0.332171	92.7258	0.758112	1	d1k04a_	0.89214	6DMP_A	0.85209
F094354	29	0.146686	97.2512	0.751686	1	d3bvfa1	0.89212	7E1V_A	0.55655
F055649	41	0.178118	90.4621	0.710986	1	d1fxkc_	0.89211	2G40_A	0.34498
F084894	38	0.158268	95.1908	0.716422	1	d3x29a_	0.8921	6SEQ_A	0.48973
F066499	31	0.14577	94.7302	0.770156	1	d1fxkc_	0.89207	3AAI_D	0.807
F002827	61	0.281192	96.813	0.777367	1	d7cohc_	0.89198	7ETJ_1	0.6489
F021826	77	0.369347	82.8057	0.700735	1	d6i96a_	0.89189	6OQH_A	0.6412
F049353	39	0.399709	92.6132	0.726553	1	d3jbre_	0.89183	2FE0_A	0.25416
F062831	31	0.157437	93.7029	0.744859	1	d1io1a_	0.89179	2YO3_C	0.4625
F034426	52	0.599544	93.5124	0.879175	193	d1ybia1	0.89174	6I18_A	0.88336
F068660	41	0.337591	82.9894	0.738345	1	d1w3ba_	0.89171	4UI9_Y	0.80875
F021618	73	0.144561	91.8069	0.702306	1	d1f5na1	0.89139	6CGV_M	0.4436
F102871	32	0.360507	88.5285	0.726395	1	d1j30a_	0.89134	6G7O_A	0.65434
F017742	89	0.0870065	86.7223	0.720099	1	d2ap3a1	0.89105	5B3D_B	0.49571
F100453	30	0.355758	94.1828	0.753673	1	d1wrda1	0.8909	7N0K_A	0.63684
F039822	23	0.165635	87.195	0.705276	1	d1fioa_	0.89028	7AKJ_B	0.56205
F050818	28	0.748412	80.9401	0.720908	1	d1nepa_	0.88999	6W5V_D	0.86398
F039202	52	0.380177	92.1238	0.709199	1	d1e2aa_	0.88975	5FQG_A	0.52842
F010859	128	0.454492	91.3055	0.706573	1	d1fjgt_	0.88971	3RLF_F	0.61787
F095433	37	0.336316	88.2903	0.7063	1	d1cxzb_	0.88966	7ANE_ae	0.45554
F002218	140	0.0625499	93.1461	0.741968	1	d5ik2g_	0.88906	5KTN_A	0.29923
F049409	29	0.409076	93.0474	0.76612	1	d6rdps_	0.88894	3GHG_J	0.71231
F024715	17	0.397567	77.589	0.731475	3778	d2g6ya_	0.88893	7DMX_B	0.64381
F022956	49	0.503092	77.7546	0.752279	42	d4h60a1	0.88891	5M7P_A	0.83657
F019317	54	0.474896	96.1525	0.77356	1	d1o9ia_	0.8889	6W2W_A	0.65546
F007517	42	0.325692	91.6926	0.708561	1	d1fxka_	0.88837	5UQS_A	0.51575
F089376	28	0.211294	91.684	0.710476	1	d1z6om1	0.88833	6HZF_B	0.65192
F013290	46	0.253306	94.7386	0.764068	1	d1yuza1	0.88806	2YKP_A	0.50165
F057958	35	0.147587	94.9395	0.764202	1	d2jdig_	0.88802	1XRD_A	0.43354
F090445	24	0.288167	95.4053	0.771313	1	d4iwka_	0.888	3JC6_6	0.39267
F076281	34	0.25482	90.5588	0.730242	1	d5azsa_	0.8879	3HPA_A	0.45574
F009088	116	0.18616	94.4556	0.775182	1	d2f6ma2	0.88789	2DOA_A	0.36837
F021022	72	0.0778784	88.7775	0.746341	1	d1k4ta1	0.88776	4ZUZ_B	0.59668
F007468	59	0.304263	90.6491	0.732405	1	d1xg2b1	0.88747	2IH2_D	0.3531
F012835	41	0.371487	95.1054	0.743729	1	d2q9qc_	0.88726	3JB9_T	0.47888
F103327	33	0.420049	87.1274	0.814379	499	d1jb7a3	0.88723	1JB7_A	0.94974
F018396	69	0.193389	82.477	0.770383	1	d3olja1	0.8867	3BVF_E	0.7615
F004012	31	0.323464	91.7216	0.741881	1	d7dh8a_	0.88666	7AE1_P	0.70563
F094274	23	0.302662	84.925	0.702958	42	d3a0ua_	0.8866	6OAP_A	0.76961
F065263	19	0.101484	93.3525	0.728865	1	d2jdig_	0.88631	2WIT_C	0.60206
F003894	99	0.648499	90.0922	0.836898	42	d1m5ta_	0.88613	6Z4E_A	0.38253
F022707	81	0.29681	91.8298	0.768683	1	d2efka1	0.88564	5NHQ_A	0.2585
F024421	18	0.0520866	92.111	0.732535	1	d1x91a_	0.88554	6K5V_A	0.53603
F011490	62	0.316432	96.8023	0.772088	1	d1xg2b1	0.8854	6QRJ_A	0.82615
F070147	19	0.491525	95.1442	0.741602	1	d2fzfa1	0.88467	4CIT_A	0.59562
F021197	68	0.3754	91.1939	0.705047	1	d1fioa_	0.88462	7LJF_B	0.43159
F046535	54	0.222563	96.9425	0.733781	1	d1yc9a_	0.88461	4WUY_A	0.73935
F005333	86	0.639664	81.2174	0.73521	42	d3jtea1	0.88452	1CCW_A	0.80196
F066275	59	0.384153	90.3855	0.732655	1	d7diea_	0.88441	2I06_A	0.59457
F042498	29	0.44627	94.7957	0.742259	1	d1j30a_	0.88393	3AQ1_B	0.68351
F023117	37	0.0238656	92.4642	0.71714	1	d2ib0a1	0.88373	1BGV_A	0.56263
F045468	17	0.459819	79.6756	0.760972	193	d1xzza1	0.88357	3ZX7_A	0.79488
F015091	32	0.308719	93.4523	0.719332	1	d1cxzb_	0.8835	6KA4_C	0.68758
F041094	38	0.143249	91.5812	0.741261	1	d7o6ea_	0.88326	6G18_t	0.52615
F054071	18	0.242762	91.0652	0.713154	1	d2ozbb1	0.88323	1VP7_F	0.67101
F051359	34	0.311735	91.9099	0.759317	1	d5azsa_	0.88321	6W1W_B	0.74871
F071767	21	0.260635	96.1979	0.797267	1	d1bg1a1	0.88315	6N9H_A	0.78906
F065125	27	0.330157	94.2298	0.727332	1	d2f23a1	0.88295	6NYB_A	0.50127
F006406	34	0.0615507	90.3035	0.726956	1	d3pika_	0.88294	7LJF_B	0.35042
F020395	22	0.348942	91.5823	0.724288	1	d1yc9a_	0.88278	6EGC_A	0.86562
F071503	58	0.408151	88.831	0.705307	1	d1vcta1	0.88253	6PEK_D	0.48006
F060262	39	0.351616	89.492	0.789401	1	d3txna1	0.88228	2PZI_A	0.69086
F066055	24	0.270171	92.5299	0.732985	1	d7crja_	0.88224	5XEF_A	0.69375
F034646	52	0.223532	96.1214	0.778223	1	d1tjla1	0.88195	3SGI_A	0.49183
F061329	38	0.217651	96.9116	0.762753	1	d2nw8a_	0.88165	6U8Y_a	0.47087
F067855	39	0.131463	96.2068	0.756696	1	d2uw1a_	0.88159	4R04_A	0.58461
F025875	27	0.105665	95.6735	0.712557	1	d4z9ha_	0.88156	7E1V_A	0.58016
F050488	46	0.401156	94.7389	0.757035	1	d1i4ta_	0.88147	7APK_J	0.50345
F049956	55	0.397697	86.9448	0.758056	1	d1p4ta_	0.88112	6QAM_A	0.66181
F078461	22	0.69877	92.8538	0.796815	1	d2f1fa1	0.88111	2QH9_A	0.36377
F055209	44	0.29193	95.4198	0.742362	1	d1z0jb1	0.88073	4UY3_A	0.80709
F101468	36	0.326902	96.4829	0.758269	1	d2uw1a_	0.88058	2Y73_A	0.43363
F079693	26	0.25787	71.0586	0.725089	1	d1uynx_	0.88054	6OQH_A	0.68648
F009432	141	0.185222	93.0904	0.717505	1	d1fxkc_	0.88033	7EG7_l	0.57243
F006909	96	0.368018	95.7157	0.752254	1	d1x91a_	0.88032	7KI6_A	0.47868
F066037	31	0.255849	93.2508	0.756575	1	d1fxka_	0.88002	3JB9_T	0.48907
F053944	20	0.24343	92.506	0.737739	1	d6sv1a1	0.88	6LKY_A	0.38905
F085953	22	0.162761	89.7652	0.744898	1	d5ik2g_	0.87977	6DAW_A	0.39065
F027658	56	0.400368	94.5338	0.741481	1	d1fxkc_	0.87936	3VKG_B	0.80082
F007505	80	0.329017	97.9311	0.825559	1	d1i4ta_	0.87931	5IJN_T	0.46793
F063701	21	0.228847	92.4664	0.764868	1	d1uura1	0.87921	2VE7_D	0.47049
F019309	36	0.314627	89.6386	0.735728	1	d1sumb_	0.87916	3EPO_B	0.5147
F064479	34	0.179301	92.6481	0.700461	1	d1st6a3	0.87902	7EEB_A	0.74248
F027280	39	0.244139	91.9514	0.721446	1	d4iwka_	0.87886	1TMX_B	0.44545
F009953	42	0.243759	89.066	0.706004	1	d1tjla1	0.87864	5XSJ_L	0.83755
F016137	44	0.232244	96.9344	0.763594	1	d3rf3b2	0.87855	6IAN_B	0.59483
F027521	74	0.2151	96.5073	0.781063	1	d3b3ha_	0.87836	7AJQ_D	0.68862
F105923	19	0.239772	91.0342	0.7072	1	d1yg2a_	0.87808	6KQS_A	0.53591
F005346	69	0.449465	93.7676	0.712143	1	d1x91a_	0.87804	4KYC_A	0.42057
F004818	89	0.243934	89.7913	0.740009	1	d1yc9a_	0.878	6U6P_B	0.32516
F016386	62	0.215778	94.892	0.71774	1	d4cvra_	0.87795	6SEQ_A	0.50466
F057559	51	0.451211	92.7632	0.869861	671	d1n8ja_	0.87794	2V2G_D	0.85479
F079917	46	0.669274	91.478	0.823316	1816	d2q2ia_	0.87793	1RQG_A	0.33841
F079912	31	0.319599	88.9553	0.809453	1	d1p4ta_	0.87768	2JMM_A	0.7049
F056195	50	0.392129	90.5919	0.734582	1	d2fzfa1	0.8776	3QN3_C	0.50926
F016338	32	0.238718	89.6803	0.700151	1	d1fpoa2	0.87752	5UJJ_A	0.81644
F087049	17	0.139959	92.8245	0.751767	1	d5azsa_	0.87746	6PPI_B	0.51826
F012151	45	0.51244	91.2678	0.741968	1	d1uynx_	0.87738	7AKV_G	0.27749
F002226	76	0.379133	92.4577	0.732717	1	d1fpoa2	0.87729	5NJ9_B	0.55494
F082454	44	0.0408581	92.3981	0.734704	1	d3goda_	0.877	7K98_D	0.72822
F079254	35	0.292516	86.2575	0.756434	1	d3d19a1	0.87697	1SUY_B	0.47493
F032023	52	0.223587	92.2916	0.718992	1	d2fzfa1	0.87624	6VBU_2	0.76285
F080635	23	0.284339	94.8111	0.754904	1	d1io1a_	0.87614	3H4C_A	0.35045
F002766	87	0.328897	93.4246	0.752921	1	d1fxkc_	0.8761	2QFY_F	0.5589
F074439	66	0.125091	87.0367	0.721995	1	d1yc9a_	0.8759	6U94_A	0.8784
F019208	39	0.368474	94.7231	0.780417	1	d2fzfa1	0.87563	4N78_D	0.4867
F077204	65	0.387927	91.9392	0.718235	1	d3n0pa_	0.87563	2L2L_B	0.44808
F089355	32	0.518538	87.105	0.799909	42	d4h60a1	0.87547	3DZD_B	0.85875
F053799	85	0.45017	86.6702	0.814499	24	d6xg7a_	0.87546	3HRP_A	0.81631
F010363	95	0.423276	95.5957	0.748834	1	d1nt2b_	0.87544	5CWM_A	0.72981
F082502	72	0.478287	93.5158	0.773643	1	d1fioa_	0.87538	3F1I_H	0.52411
F030913	64	0.288266	82.9342	0.766283	1	d3pgsa1	0.87514	5DSE_A	0.28314
F073954	36	0.406251	93.1534	0.712336	1	d4a82a1	0.8749	6XBW_O	0.45724
F092354	43	0.128454	96.8234	0.725517	1	d2uw1a_	0.87464	5UHQ_C	0.66089
F057640	35	0.282604	90.5539	0.720194	1	d3t9ja_	0.87455	3MNF_A	0.46849
F003995	151	0.165821	97.3921	0.751939	1	d1wrda1	0.87439	6DM9_C	0.52672
F056110	24	0.258188	74.1216	0.745542	1	d3tvqa_	0.87419	2D4R_D	0.83137
F097841	44	0.243199	93.9015	0.742249	1	d1cxzb_	0.87415	7JMN_O	0.5738
F099456	43	0.673596	81.3609	0.757546	42	d3hv2a_	0.87398	5M7P_A	0.87549
F018185	88	0.20964	91.6697	0.74423	1	d2fzfa1	0.87393	5OPQ_A	0.38578
F011225	42	0.31574	96.1789	0.785631	1	d4ohfa1	0.8738	5AFU_K	0.46207
F036108	24	0.290064	92.5912	0.750371	1	d2jdig_	0.87377	2M4M_A	0.27341
F081808	55	0.513647	90.5718	0.795009	1	d1qqea_	0.87367	5A7D_E	0.88282
F035304	41	0.383775	93.4896	0.732182	1	d2f6ma2	0.87363	6Z3R_A	0.70726
F023834	27	0.153391	90.0293	0.728512	1	d5jsia_	0.87361	6KGX_ZH	0.34172
F030894	18	0.209255	94.2658	0.765077	1	d1uura1	0.87359	5C17_A	0.42692
F070787	20	0.717861	88.5554	0.850767	42	d3jtea1	0.87347	5M7P_A	0.8434
F094086	36	0.129186	93.008	0.748377	1	d2f6ma2	0.87292	1UGO_A	0.65148
F016377	27	0.371248	91.5944	0.713583	1	d3jbre_	0.87278	4AKX_A	0.51444
F009168	124	0.385121	88.1207	0.721427	1	d1xg2b1	0.87264	6UBW_A	0.48903
F012327	40	0.320943	91.5109	0.74627	1	d1x91a_	0.87263	7DVQ_8	0.45814
F082744	40	0.735594	86.7224	0.806319	42	d3jtea1	0.87241	5M7P_A	0.85294
F035867	56	0.363444	95.6258	0.751383	1	d4atma_	0.87226	4BOM_C	0.47618
F045163	17	0.18104	91.578	0.778455	1	d1qqea_	0.87221	6Q6H_O	0.79993
F033945	58	0.14804	93.1321	0.721419	1	d1wqga_	0.87221	6VLI_A	0.55944
F011883	49	0.142371	88.4492	0.701864	1	d1tjla1	0.87201	4V08_B	0.36374
F052221	24	0.664317	86.8624	0.784679	65	d1ru4a_	0.87189	4OZZ_A	0.80055
F035248	79	0.402374	93.5098	0.857821	1	d1moja_	0.87186	2GYQ_A	0.82441
F014454	59	0.176337	93.3776	0.724327	1	d2v8ta_	0.87151	7RH5_M	0.68187
F034406	62	0.302356	91.5839	0.743845	1	d1cnt1_	0.87139	5UJJ_A	0.76541
F000634	198	0.690559	84.1631	0.794834	42	d3jtea1	0.87117	1NY5_B	0.8249
F075501	75	0.359264	94.6854	0.889113	24	d2vpja_	0.87114	5YQ4_A	0.84682
F073039	19	0.422978	81.3317	0.723046	1	d3tvqa_	0.87106	7N0U_C	0.81679
F103669	35	0.340335	96.3555	0.876653	1	d2fbna1	0.87094	5MC6_i	0.70606
F015780	37	0.60223	80.8297	0.779745	42	d4h60a1	0.87075	5M7P_A	0.85542
F035730	61	0.570369	82.1234	0.709423	42	d2qr3a1	0.87073	6Z4E_A	0.37669
F096397	21	0.101556	94.0759	0.740286	1	d3ryce1	0.87067	2YKO_A	0.61829
F046442	63	0.13385	90.1454	0.716832	1	d4cvra_	0.87058	4LLE_B	0.70756
F031512	40	0.182524	93.8928	0.744849	1	d1lrza1	0.87046	6QM7_W	0.54543
F042585	25	0.262167	87.3136	0.702227	1	d1g73a_	0.87043	3JB9_T	0.46335
F104005	47	0.43505	85.4538	0.709411	1	d1wm5a2	0.87032	5XW7_C	0.67125
F024158	118	0.172771	88.4883	0.722395	1	d1vq8v1	0.87022	5T96_B	0.40212
F006080	20	0.394859	81.559	0.762805	42	d1ny5a1	0.87018	6IFH_A	0.8563
F010456	29	0.362833	78.4795	0.703818	1	d1p4ta_	0.87011	3NB3_B	0.76418
F096321	43	0.361316	89.2035	0.854756	24	d2vpja_	0.8701	5YQ4_A	0.82613
F010181	33	0.619101	86.9495	0.815665	42	d1ny5a1	0.8699	5M7P_A	0.83629
F042047	62	0.122713	96.5806	0.766786	1	d3ka8a_	0.86942	3M16_A	0.64495
F033277	30	0.403033	77.4279	0.790346	65	d1daba_	0.86925	4NK6_A	0.81387
F071147	22	0.101363	93.0019	0.730686	1	d2ib0a1	0.86915	6XPE_A	0.67967
F088641	25	0.748691	84.8639	0.805792	42	d3jtea1	0.86912	6Z4E_A	0.39969
F092729	28	0.438304	92.023	0.734182	1	d2fupa1	0.869	3X24_B	0.31978
F069145	23	0.308454	92.2637	0.789807	1	d1ouva1	0.86872	6NX4_A	0.75594
F021812	84	0.376662	90.1848	0.782273	1	d1r8ia_	0.86865	3W8X_A	0.47293
F044707	49	0.194465	95.2005	0.750388	1	d3jbre_	0.8685	6IIA_D	0.56901
F105336	19	0.1281	95.0102	0.750168	1	d1zkea1	0.86842	5IJN_T	0.49573
F073176	20	0.187725	93.1791	0.723147	1	d2i0ma_	0.86825	5YRX_A	0.49611
F101395	19	0.554775	84.6222	0.729737	1	d1ei5a2	0.86819	1EI5_A	0.86819
F085424	50	0.428539	95.28	0.87316	1194	d5hk3a_	0.86798	5HK3_B	0.85936
F063708	31	0.433986	91.5919	0.733206	1	d1fpoa2	0.86793	6K31_A	0.5921
F104951	45	0.688042	85.1511	0.812236	42	d3hv2a_	0.86784	6QRJ_A	0.76894
F045766	49	0.375047	90.9122	0.738452	1	d2f6ma2	0.86782	6WWZ_R	0.60284
F038503	80	0.15325	91.0755	0.739911	1	d1dd5a_	0.86726	5TQQ_B	0.641
F039427	72	0.468149	94.3822	0.732152	1	d1s2xa1	0.86655	7NRC_A	0.56242
F020954	37	0.402324	79.5136	0.822613	24	d6tbnb1	0.86654	3SBR_D	0.74073
F018724	42	0.22569	89.9487	0.712321	1	d1uura1	0.86598	7EMF_I	0.56071
F089574	53	0.681152	96.6298	0.847162	1	d3cnxa1	0.86586	6P7L_A	0.79584
F031992	35	0.211145	90.1835	0.734745	1	d3n20b_	0.86586	2LNM_A	0.35245
F085065	29	0.297558	97.0007	0.732634	1	d1cnt1_	0.86586	6Y53_o	0.31319
F017013	62	0.268226	90.1437	0.704995	1	d3x29a_	0.8656	2OV9_D	0.46003
F089350	27	0.438643	72.3954	0.713612	42	d1ny5a1	0.86556	7LKN_C	0.25061
F030530	51	0.571356	88.1994	0.796411	1	d1xzpa1	0.86545	2D5U_A	0.44116
F001158	144	0.673788	92.8776	0.874194	42	d3cz5a_	0.86543	4QPJ_D	0.70911
F055897	46	0.444918	77.0865	0.808601	24	d1ri6a1	0.86532	3SBR_D	0.82351
F042847	60	0.316018	86.3692	0.729143	1	d3ldqb1	0.86513	2IB0_A	0.74756
F105404	62	0.202713	93.7769	0.720847	569	d5wm2a1	0.86463	6MFW_A	0.78415
F020228	71	0.310473	88	0.709522	1	d5gmkh_	0.86456	4Z2C_B	0.77949
F088974	48	0.328089	92.9958	0.81531	1	d1wm5a2	0.86454	4M57_A	0.66468
F081021	35	0.330519	80.1321	0.710967	42	d4d6ya_	0.86453	3DZD_B	0.83066
F084724	25	0.291175	96.6119	0.749672	1	d2gsca1	0.8645	2GU0_B	0.37812
F076412	27	0.309929	86.1416	0.744875	1	d5ffxa_	0.8645	6JYI_A	0.82932
F019510	108	0.180065	95.2785	0.730221	1	d1yc9a_	0.86445	1H16_A	0.4464
F018447	18	0.181012	75.6505	0.771921	1	d2uw1a_	0.86436	1ZA0_A	0.77788
F082644	39	0.437764	96.8606	0.793864	1	d1fxkc_	0.86433	6W2V_B	0.64242
F064336	38	0.175201	92.3938	0.756295	1	d6txia_	0.8643	7M5F_A	0.56065
F007719	38	0.33385	94.9937	0.82344	1	d4gcoa_	0.86417	5MC6_i	0.82059
F077209	42	0.272167	90.4686	0.739984	1	d1tjla1	0.86416	3JB9_W	0.45179
F068973	29	0.200812	91.8453	0.734518	1	d1fpoa2	0.86399	6I9C_A	0.5641
F102486	62	0.334326	90.9432	0.860962	24	d2vpja_	0.86398	5YQ4_A	0.85362
F035512	62	0.352474	95.9567	0.753343	1891	d2ff4a3	0.86389	7RJ3_A	0.86442
F003501	197	0.230364	96.2557	0.733291	1	d1st6a3	0.86385	4MAA_A	0.50193
F072036	30	0.257621	94.5107	0.785922	1	d1fioa_	0.86374	2M7B_A	0.38207
F001016	286	0.24059	94.3598	0.772756	1	d1yc9a_	0.86374	6VLI_A	0.62482
F101641	25	0.382507	89.4443	0.718034	1	d3pika_	0.86359	1DIP_A	0.42702
F042032	88	0.190322	95.9592	0.776784	1	d1tjla1	0.86353	7KTX_G	0.3021
F060468	64	0.0861332	89.9891	0.730108	1	d6txia_	0.86301	3M2W_A	0.50845
F072936	47	0.453376	88.7133	0.82884	24	d1q7fa_	0.86292	3QQZ_A	0.74374
F019840	43	0.265945	76.1116	0.708437	1	d1p4ta_	0.8629	3NB3_B	0.83155
F079122	58	0.600753	86.6295	0.82793	42	d2rjna_	0.86277	5M7P_A	0.82982
F033147	51	0.386155	88.8639	0.803811	1	d1p4ta_	0.86276	6QAM_A	0.63648
F017593	26	0.20736	70.3266	0.72411	1454	d3fc6b_	0.86272	3GYT_A	0.86009
F042434	58	0.264961	92.6637	0.713707	1	d2ib0a1	0.86265	3GHG_J	0.52519
F073055	66	0.404578	81.9923	0.818729	24	d1ijqa1	0.86246	1H6L_A	0.8406
F001161	181	0.37187	89.5068	0.714467	1	d2ib0a1	0.86246	6SKU_A	0.53668
F053654	43	0.303572	93.434	0.773706	1	d2q13a1	0.86245	3CSX_B	0.74787
F032016	74	0.247223	92.3263	0.730786	1	d1wrda1	0.86236	3LAE_A	0.27623
F038515	27	0.300534	80.6041	0.795627	1	d4ev8a_	0.86228	3L6X_A	0.84102
F076796	20	0.124772	91.4455	0.725799	1	d1x91a_	0.86221	2JQQ_A	0.68329
F088036	42	0.482534	86.0756	0.834291	193	d5mu9a1	0.86214	1COK_A	0.2125
F002612	23	0.287593	93.7897	0.759048	1	d1ez3a_	0.86212	5OGS_A	0.62577
F001811	94	0.0919667	89.3923	0.71856	1	d3efza1	0.86212	7K3S_B	0.44595
F042194	41	0.703005	91.7517	0.861363	42	d2qr3a1	0.862	3DZD_B	0.86308
F016673	35	0.187379	93.8437	0.716408	1	d1zkea1	0.86191	6BPZ_C	0.62664
F066432	105	0.533556	87.6398	0.811746	24	d1q7fa_	0.86179	2P9W_A	0.75467
F092266	22	0.3531	93.7222	0.823795	1	d3ldqb1	0.86163	5LSK_D	0.40588
F042705	61	0.599202	93.0702	0.848472	65	d3riqa_	0.8615	5L9Z_B	0.15485
F018297	145	0.25264	93.9138	0.863531	65	d1vh4a_	0.86125	1R9L_A	0.27017
F070476	30	0.155658	91.5327	0.730969	1	d7crja_	0.86123	5L3X_B	0.56231
F015988	51	0.420135	95.6778	0.771287	1	d1y2oa1	0.86117	5IJN_T	0.48052
F038042	78	0.334682	83.4165	0.717173	1	d2xiga_	0.86099	5L0P_A	0.73882
F046587	38	0.480007	92.2904	0.841563	262	d6m37a_	0.86078	6M37_A	0.86078
F004390	168	0.124672	85.0171	0.704257	1	d3ka8a_	0.86057	5GN8_B	0.85912
F059032	41	0.7282	95.4447	0.842411	1586	d1qexa_	0.86048	1QEX_B	0.85878
F038313	30	0.780841	83.5173	0.790408	42	d7ccia1	0.86041	5M7P_A	0.85106
F060083	23	0.619558	67.2831	0.716245	65	d2qxza_	0.86032	5GQF_A	0.84439
F085439	32	0.606618	86.1422	0.798876	2101	d5buwa_	0.86014	2GLL_C	0.84922
F051344	30	0.328513	83.7036	0.700018	1	d2wvfa2	0.86001	7LHL_D	0.43907
F042810	76	0.356035	94.1113	0.774121	1	d1yc9a_	0.85999	7K58_C	0.69109
F039280	42	0.280363	85.6587	0.708617	1	d4cvra_	0.85996	5H46_A	0.83876
F036755	49	0.376395	74.329	0.758401	255	d5z5ia2	0.85982	3MEP_A	0.86565
F061643	32	0.50731	95.1899	0.895213	1	d5hjfa_	0.85981	1ZS3_G	0.81415
F052794	40	0.270926	94.3844	0.721389	1	d5b5ec_	0.85961	2MEU_B	0.45745
F094300	45	0.677978	88.0578	0.774641	183	d1zsqa1	0.85958	4TYZ_A	0.78217
F073890	86	0.189693	90.4314	0.71844	1	d3ku8a_	0.85957	5I5D_D	0.51669
F063097	20	0.408037	83.7722	0.736688	1	d1xzpa1	0.85951	5AA6_B	0.46888
F088612	35	0.45581	91.6583	0.722825	1	d3n20b_	0.85936	5KIK_A	0.44948
F054805	22	0.309258	91.449	0.731125	1	d1fxka_	0.8592	2JQQ_A	0.66869
F035277	57	0.181566	96.0092	0.783791	1	d1xg2b1	0.85908	3SJA_C	0.70896
F040428	40	0.347031	94.5599	0.731159	1	d1bg1a1	0.85895	6TDY_E	0.50433
F050758	17	0.359091	87.3848	0.714649	1	d1cxzb_	0.85887	7P7D_A	0.51287
F063177	40	0.218206	87.6052	0.721746	1	d1fxkc_	0.85879	5IJN_R	0.48369
F018920	19	0.540153	87.5267	0.831238	45	d1ds1a_	0.8585	2WBP_A	0.82394
F056717	26	0.651142	95.2594	0.81268	1	d3cnxa1	0.85847	3BB9_E	0.77014
F020901	28	0.616967	90.6088	0.842197	42	d2jk1a_	0.8584	5M7O_A	0.85031
F062640	51	0.381397	90.3037	0.719898	1	d1g73a_	0.85836	4EYY_Q	0.56545
F059359	19	0.601121	91.1518	0.787573	35	d2fa8a1	0.85824	2LJK_A	0.69928
F021089	83	0.315728	87.9619	0.706002	1	d1fxkc_	0.85801	5IFG_B	0.50808
F061362	27	0.171635	87.5675	0.727937	1	d5ffxa_	0.85795	3L4G_O	0.37059
F023970	36	0.521343	85.6429	0.743124	24	d1l0qa2	0.8579	6CK1_D	0.77101
F092592	21	0.263441	92.828	0.742588	1	d1yg2a_	0.85786	5ZZ8_t	0.49242
F063498	66	0.536006	94.5826	0.860862	1	d3mhra1	0.85778	4KVO_C	0.79523
F026522	54	0.565888	94.4823	0.743347	1	d2f1fa1	0.85777	2KO1_A	0.723
F004788	89	0.288076	95.9056	0.787929	1	d1tjla1	0.85773	6Y06_A	0.66248
F038679	20	0.137795	89.3986	0.701966	1	d7cohc_	0.85771	4RNG_C	0.54581
F078543	49	0.242131	92.0889	0.732189	1	d6sv1a1	0.85739	2KKM_A	0.51179
F068907	34	0.322224	89.7078	0.741901	1	d3ldqb1	0.85719	6VZF_A	0.48308
F086056	19	0.370376	83.5138	0.751054	1	d1p4ta_	0.85714	2K0L_A	0.69165
F033367	43	0.406411	88.2993	0.788807	2	d6b9xb1	0.85695	3KYE_C	0.81844
F082887	50	0.328928	93.8021	0.726458	1	d1ez3a_	0.85695	7KDP_A	0.44123
F030005	31	0.243033	79.8756	0.756755	138	d1th8b_	0.85694	6JHK_B	0.80397
F046578	27	0.322063	94.2199	0.751907	1	d3n20b_	0.85672	1IYR_A	0.49253
F060198	47	0.105893	95.1926	0.748862	1	d6ygia_	0.85669	7OF4_C	0.63527
F008972	81	0.348008	95.9887	0.808186	1	d1tjla1	0.85665	6YNX_B	0.37256
F012788	64	0.196191	96.6524	0.700753	1	d7diea_	0.85665	5IZT_B	0.82898
F040820	53	0.553138	94.4792	0.916777	24	d7mt1a_	0.8565	3SBR_D	0.78955
F061683	65	0.520403	96.3164	0.868657	42	d7c1ja_	0.8564	3DZD_B	0.84387
F010939	68	0.491973	89.5442	0.729422	42	d1m5ta_	0.85639	6LGQ_D	0.79666
F072730	66	0.14051	94.0328	0.720693	1	d3jbre_	0.85629	7ALW_N	0.4013
F049211	32	0.156079	86.8015	0.700955	1	d2oola1	0.85621	2DYM_F	0.34065
F099702	30	0.17817	91.175	0.700636	1	d3jbre_	0.85601	6J0N_P	0.45962
F057131	41	0.409851	90.7766	0.701541	1	d1g73a_	0.85589	7KZM_A	0.61051
F069779	52	0.56845	88.9423	0.822723	42	d3cz5a_	0.8555	3DZD_B	0.80528
F011617	63	0.371667	86.2381	0.801039	1	d1p4ta_	0.85537	6QAM_A	0.63237
F035013	65	0.259379	91.6707	0.738362	1	d1uura1	0.85459	5WP9_P	0.45116
F076235	41	0.301348	91.9213	0.746675	1	d1cxzb_	0.85457	6W6A_A	0.49842
F085254	44	0.0898134	89.0622	0.721292	1	d1fioa_	0.85453	4QTC_A	0.49479
F070013	28	0.0814575	90.3703	0.741458	1	d1uura1	0.85451	1MQS_B	0.27293
F024678	17	0.182144	92.6813	0.709502	1	d3h90a1	0.85438	5M26_A	0.31229
F092931	28	0.27847	91.2032	0.704526	1	d3jbre_	0.85417	6ADQ_D	0.60625
F091564	23	0.286883	88.9455	0.710646	1	d2ozbb1	0.85412	6XBW_a	0.85853
F105544	22	0.650275	90.145	0.824585	42	d3h5ia_	0.85411	6XVU_B	0.74306
F000136	374	0.722037	86.5784	0.798607	42	d3jtea1	0.8541	5XSO_A	0.80661
F005118	29	0.32379	91.5837	0.721236	1	d1yc9a_	0.85395	6MVG_C	0.48184
F025414	23	0.496386	93.024	0.749034	1	d1vq8q1	0.85391	7C4J_E	0.2561
F016090	26	0.198794	91.7863	0.749333	1	d3pika_	0.85379	5M8J_A	0.53032
F030890	17	0.306641	91.9091	0.73765	1	d1x91a_	0.85375	7NRC_A	0.56342
F000885	172	0.0977196	92.7104	0.72783	1	d5b5ec_	0.85343	6QTI_A	0.74237
F105765	37	0.410346	91.848	0.767773	1	d1gs9a_	0.85335	6JIM_A	0.57877
F024794	18	0.208254	81.0042	0.7015	1	d2b0ha1	0.85334	3ZBI_R	0.12942
F099952	53	0.501806	90.5959	0.882222	24	d6xg7a_	0.85333	2G8S_A	0.81639
F010067	59	0.41067	89.1511	0.758315	1	d3ldqb1	0.85304	6KPG_R	0.52842
F085233	27	0.382194	90.2908	0.706409	1	d2nw8a_	0.85301	5Y9R_D	0.48133
F059193	21	0.170893	85.2852	0.716072	1	d1k4ta1	0.85299	2HTM_C	0.47693
F020043	99	0.378484	89.7728	0.750154	1	d5azsa_	0.85276	1USE_A	0.4442
F088518	17	0.346464	90.2199	0.748197	1	d4q25a_	0.85248	5IJN_Y	0.55476
F008272	56	0.349204	75.0538	0.713154	262	d6m37a_	0.85238	6M37_A	0.85238
F014025	37	0.338544	93.9941	0.732152	1	d1uura1	0.85235	7OKQ_F	0.32891
F047102	34	0.106686	90.9077	0.718476	1	d1txda1	0.85229	6ZJ3_Lr	0.60576
F022978	35	0.238681	89.1851	0.700158	1	d3ok8a_	0.85218	3WFS_C	0.5285
F026469	53	0.212393	92.4084	0.755214	1	d1g73a_	0.8521	2NP9_A	0.5911
F014062	89	0.0270913	92.7788	0.743806	1	d7coha_	0.85209	6ITH_A	0.48324
F048850	33	0.107806	95.1893	0.721325	1	d4nkgb_	0.85198	5A1S_D	0.53273
F011114	47	0.537713	86.6045	0.808268	42	d3h5ia_	0.85188	6QRJ_A	0.79748
F009712	112	0.286859	94.4882	0.734939	1	d3jbre_	0.85182	4J9U_A	0.77192
F003043	75	0.654514	89.5038	0.875681	42	d4z0ta_	0.85164	1VL0_A	0.78856
F007256	233	0.425119	87.0624	0.802475	24	d1q7fa_	0.85163	3HRP_A	0.7998
F100557	32	0.137433	94.8929	0.731338	1	d1vcta1	0.85161	6XBW_C	0.56084
F063778	23	0.230024	90.2295	0.729533	1	d1fxkc_	0.85151	6GY7_B	0.84907
F007858	126	0.556457	85.9111	0.799337	42	d3a0ua_	0.85147	5M7O_A	0.84549
F030839	88	0.649718	91.4374	0.850959	42	d1ny5a1	0.85145	3DZD_B	0.83739
F031220	49	0.270807	95.7461	0.757479	1	d1y2ma_	0.8514	1X0U_E	0.43243
F025967	30	0.447954	80.1264	0.746383	1	d1qjpa_	0.85137	3NB3_B	0.85137
F026566	64	0.329618	91.949	0.866153	45	d2jiga_	0.85133	2JIG_A	0.85133
F048128	94	0.443824	93.1825	0.907811	24	d6xg7a_	0.85132	3A9G_A	0.81898
F022042	106	0.408686	89.9816	0.805359	42	d7c1ja_	0.85121	3EQ2_A	0.82138
F013489	42	0.436755	81.5054	0.805479	39	d1goia2	0.85098	3FND_A	0.81402
F005353	18	0.315131	91.8673	0.730023	1	d1fioa_	0.85098	5G6U_A	0.32674
F014212	48	0.266274	84.3711	0.742221	1	d1p4ta_	0.85094	3NB3_B	0.83545
F011103	74	0.207925	94.1105	0.729159	1	d1n52a3	0.85088	4WAE_A	0.46147
F095191	28	0.343942	81.3304	0.750167	1	d1elwa_	0.85086	6G00_A	0.51125
F061468	44	0.324395	86.8261	0.711238	1	d1fioa_	0.8508	1F46_B	0.41621
F055086	59	0.294179	96.4392	0.825197	138	d6m37b_	0.85076	5DA0_A	0.74229
F020591	64	0.328285	85.1463	0.75783	1	d2vyia_	0.85054	4EQF_A	0.81901
F020345	66	0.118048	93.5445	0.751108	1	d1ez3a_	0.8505	5MJR_A	0.46375
F016584	50	0.314039	91.3689	0.746236	1	d1ek9a_	0.85045	6RXY_UU	0.47322
F061637	47	0.326955	91.9883	0.727355	1	d1bg1a1	0.85044	5IJN_T	0.48339
F047501	50	0.362118	87.1036	0.713634	1	d1uura1	0.85043	7MN5_A	0.37792
F010041	188	0.260948	95.0413	0.819764	1	d2hr2a1	0.85034	2PZI_A	0.66199
F025771	58	0.277827	88.6817	0.846685	140	d5dqva_	0.8502	3DJB_B	0.81642
F036914	50	0.240263	96.4253	0.771768	1	d1cuna2	0.85013	7E1V_A	0.58651
F023082	55	0.360834	90.2465	0.76992	1585	d4mgga2	0.8501	4NQI_D	0.37004
F027238	50	0.354436	86.8992	0.73366	1	d1lq9a_	0.85009	2ZDP_B	0.78348
F042990	45	0.22061	94.296	0.760921	1	d1yc9a_	0.85003	4XOI_D	0.69519
F034551	27	0.433801	91.2539	0.77348	1	d2fe3a_	0.85001	5L0P_A	0.7851
F040708	31	0.134013	94.862	0.761486	1	d1io1a_	0.84976	6B85_A	0.74662
F011838	64	0.316548	92.2342	0.74969	1	d4ohfa1	0.84967	4UW8_E	0.47981
F006610	75	0.339489	93.569	0.770642	1	d1cnt1_	0.84964	4F0X_A	0.58114
F024374	30	0.477744	86.232	0.799158	42	d3a0ua_	0.84959	5M7O_A	0.84768
F105601	29	0.469316	94.6883	0.773756	1	d3x29a_	0.84958	1VZD_A	0.42378
F075302	32	0.352555	93.7285	0.882069	1	d1hz4a_	0.84943	1HZ4_A	0.84943
F046312	30	0.426304	86.6921	0.70688	1	d1k4ta1	0.8493	6C48_A	0.66789
F010938	98	0.453925	95.0247	0.809783	1	d5lypa1	0.84906	1QZ2_C	0.8634
F036165	57	0.234423	89.4814	0.704475	1	d5jsca2	0.84901	6IXF_B	0.84872
F020873	72	0.446738	89.6018	0.797088	1	d1x91a_	0.84891	2BF9_A	0.34204
F012686	29	0.545127	82.2514	0.756448	42	d3a0ua_	0.84885	3DZD_B	0.81597
F049416	98	0.407899	94.9589	0.915016	24	d6xg7a_	0.84883	3QQZ_A	0.63874
F060074	22	0.275897	92.9152	0.750301	1	d6lm1a1	0.84872	6YU8_A	0.48553
F033252	22	0.528548	93.0332	0.711611	1	d1k9ab1	0.8487	6CHD_A	0.39346
F052492	71	0.215886	96.5041	0.798805	1	d3jbre_	0.84851	3J08_B	0.52234
F001491	99	0.323353	87.5569	0.703471	1	d3ok8a_	0.84849	7DCO_A	0.48365
F021175	36	0.254206	91.1754	0.743678	1	d1tjla1	0.84846	6G7E_B	0.63094
F105324	23	0.380555	87.1106	0.828295	45	d2jiga_	0.84844	7JSD_C	0.82655
F002880	210	0.293709	88.4472	0.797777	30	d2ygsa_	0.84828	2DBD_A	0.73625
F065706	32	0.340673	93.967	0.762865	1	d1cnt1_	0.84806	3GHG_J	0.67553
F001963	427	0.51122	89.8889	0.876421	24	d1q7fa_	0.84798	4ZLR_B	0.85172
F063436	39	0.543301	91.366	0.819239	42	d6ekgy_	0.84796	5M7O_A	0.79891
F100210	30	0.506863	89.8477	0.83259	42	d3jtea1	0.84789	5M7P_A	0.83829
F000424	617	0.538015	95.5711	0.920657	24	d6xg7a_	0.84786	3QQZ_A	0.65334
F102978	17	0.250262	95.3459	0.72432	1	d3ncia2	0.84767	3ME4_A	0.27107
F003647	23	0.216647	92.3896	0.741311	1	d1fxka_	0.84758	7AM2_BV	0.42715
F003197	79	0.430484	93.0239	0.748956	1	d4l6ra2	0.84736	2ZD7_B	0.51526
F013208	112	0.287029	90.8537	0.732972	1	d1tjla1	0.84731	7A5P_S	0.48297
F058697	61	0.574612	91.7881	0.743297	1	d1npea_	0.84728	3M0C_C	0.82519
F050600	56	0.496422	83.9826	0.788797	2113	d1a8la1	0.84716	4O5U_A	0.81463
F075270	44	0.210221	92.3518	0.707078	1	d3x29a_	0.84711	6VJA_D	0.61259
F094266	37	0.286305	93.9197	0.797318	1	d4cr2s1	0.84708	5JHE_A	0.82311
F037634	19	0.513433	87.4205	0.752591	1	d1w3ba_	0.84701	5MC6_i	0.82031
F068012	35	0.380255	89.8564	0.716916	1	d1p4ta_	0.84689	6QAM_A	0.58111
F079674	33	0.345208	90.2034	0.717217	1	d5x14a1	0.84661	2JQQ_A	0.71976
F023796	161	0.483235	90.3143	0.851227	24	d1ijqa1	0.84649	2P9W_A	0.77061
F093400	34	0.325587	88.365	0.796629	1	d1fioa_	0.84642	3W3A_G	0.54906
F092961	22	0.557302	88.9539	0.821686	1	d5hbsa1	0.84624	5HZ5_A	0.86761
F034818	56	0.263471	92.8449	0.763638	1	d1fxka_	0.84622	7ETJ_N	0.3915
F011635	29	0.489338	79.6531	0.851628	39	d1goia2	0.84612	3W4R_A	0.85424
F067338	28	0.209267	91.9017	0.762192	1	d1g73a_	0.84603	7N7P_A	0.66694
F086856	46	0.282011	89.1772	0.746076	1	d1ouva1	0.846	6ONW_B	0.81227
F079950	22	0.159836	96.6404	0.714448	1	d6txia_	0.84599	6ZKE_y	0.41523
F048344	20	0.340892	92.8554	0.711388	1	d1fs0g_	0.84594	6AH0_w	0.55057
F036418	29	0.242731	91.0127	0.727401	1	d1dd5a_	0.8459	5U0S_2	0.45086
F037984	36	0.25322	97.1326	0.807601	1	d1fxkc_	0.84584	6PPR_B	0.46577
F019079	26	0.39607	84.8286	0.764411	1	d1k24a_	0.84582	3NB3_B	0.5842
F084395	26	0.174592	88.3775	0.700736	1	d1fioa_	0.84554	4I43_B	0.51296
F017934	124	0.338065	90.8403	0.720416	1	d1u7la_	0.84545	7EGD_D	0.52944
F070545	53	0.144743	93.7599	0.734188	1	d3jbre_	0.84524	4V33_B	0.35241
F005304	159	0.46123	96.1237	0.794356	1	d2fjca1	0.84521	6RHZ_F	0.55247
F038400	48	0.265402	92.7433	0.733301	1	d1s5ja2	0.84516	6PPH_l	0.41591
F038048	38	0.240608	83.0322	0.770908	1	d1p4ta_	0.84514	3NB3_B	0.77678
F073064	25	0.24645	95.5253	0.762484	1	d4q4hb1	0.84514	6XXV_F	0.54687
F035822	81	0.209484	92.2538	0.711901	1	d3rkol_	0.84486	7KTX_E	0.67728
F057180	26	0.77343	92.7725	0.811592	1	d2f1fa1	0.84476	6U9H_S	0.86154
F078993	43	0.400954	91.1294	0.789441	1	d2pmra1	0.84456	7AM2_BW	0.4136
F018994	96	0.731999	90.9681	0.764529	42	d3jtea1	0.84442	5M7P_A	0.84055
F036938	46	0.477791	89.4361	0.849147	42	d6onta_	0.84436	3PVC_A	0.57207
F047396	32	0.391399	88.7599	0.860354	1	d4ev8a_	0.84432	2W3C_A	0.79786
F012679	78	0.422239	89.982	0.793623	1	d7bmla_	0.84414	6G6C_I	0.28261
F010857	97	0.442138	88.3813	0.853991	376	d2p97a1	0.84412	2P97_A	0.85342
F073444	23	0.133125	90.4694	0.714689	1	d1fxkc_	0.84412	6Z1P_Bt	0.50289
F087461	88	0.307636	93.0412	0.774817	1	d2cfua2	0.84408	6FRK_r	0.74721
F064889	49	0.189538	84.993	0.74868	1	d1p4ta_	0.84397	3NB3_B	0.81978
F026764	43	0.457358	84.4984	0.788799	24	d1yfqa1	0.84361	6N9G_D	0.8081
F004217	91	0.32757	91.2618	0.746916	1	d1fxka_	0.84356	4DKC_A	0.50005
F021241	90	0.40078	88.7249	0.719845	1	d3nfta_	0.84354	3L9F_D	0.60536
F063141	90	0.456728	83.4234	0.819768	24	d1q7fa_	0.84353	6GC1_C	0.83144
F105207	28	0.500412	88.5208	0.813344	1	d2hr2a1	0.84341	2VXG_A	0.57607
F023148	116	0.33328	84.3951	0.70152	1	d1hz4a_	0.84338	6DR3_A	0.64293
F089065	39	0.245926	80.1362	0.728961	2908	d3mkua_	0.8432	6FV8_B	0.84965
F089475	20	0.608013	90.0647	0.845489	1	d3ecfa1	0.84317	3ECF_A	0.8606
F064967	27	0.13994	87.4966	0.72077	1	d1yc9a_	0.84272	3NCT_B	0.37571
F029996	102	0.459068	92.3581	0.897483	24	d6xg7a_	0.84261	4ZLR_B	0.84274
F044503	37	0.29444	92.3724	0.726648	1	d1k78a1	0.84256	1U78_A	0.81291
F037425	34	0.347759	88.403	0.74671	1	d1fxkc_	0.84254	3V2P_E	0.47654
F011342	27	0.362418	85.9111	0.811277	2	d6h5bb_	0.84236	5YK3_B	0.79468
F014276	40	0.241069	90.5179	0.703257	1	d1ykhb1	0.84191	6H02_A	0.58729
F023439	37	0.572712	92.6054	0.860672	42	d2rjna_	0.84183	5M7P_A	0.81578
F051220	46	0.269985	85.9718	0.774377	1	d1hz4a_	0.84181	6R7H_B	0.57781
F066534	27	0.0453273	90.4576	0.706293	1	d6vk6a_	0.84153	3RRK_A	0.58158
F043665	99	0.551034	93.6678	0.901281	24	d1q7fa_	0.84131	3SOV_A	0.78203
F092134	47	0.242403	91.2555	0.728961	1	d4w4ka_	0.84129	2M20_B	0.44356
F014771	40	0.499284	82.2672	0.701384	102	d1wfqa1	0.84129	3CAM_A	0.47591
F097124	57	0.380374	97.6446	0.782359	1	d1lrza1	0.84121	7NJS_b	0.5132
F034716	29	0.314794	91.4579	0.718588	1	d1tjla1	0.84119	4BJR_A	0.56469
F009772	60	0.251401	89.4245	0.721132	1	d1k4ta1	0.84117	2MHK_A	0.44864
F058933	42	0.818155	92.11	0.85563	42	d7c1ja_	0.84114	3DZD_B	0.84537
F037400	36	0.314337	85.9625	0.733327	1	d2b0ha1	0.84098	3MWP_C	0.45307
F094194	36	0.665029	89.5153	0.733278	42	d3jtea1	0.84078	5M7P_A	0.79718
F040433	75	0.469541	84.8638	0.719501	1	d1jmxa5	0.84063	6NFS_A	0.33782
F032264	31	0.176067	95.3496	0.708643	1	d1hz4a_	0.84063	1KCM_A	0.51525
F013285	65	0.31765	95.5942	0.759354	1	d1lkia_	0.84055	6IXH_X	0.52916
F073528	25	0.27088	89.8459	0.709975	1	d2i0ma_	0.84037	2V8S_V	0.68078
F013667	40	0.124069	91.4877	0.754467	1	d1u7la_	0.84031	7C6O_A	0.47911
F083060	24	0.399684	73.8072	0.770454	24	d6e1za_	0.84025	3VGZ_C	0.8111
F093250	22	0.40332	93.0642	0.759021	1	d1xg2b1	0.84021	7A5P_S	0.48222
F030262	30	0.414212	92.356	0.844781	262	d6m37a_	0.84013	6M37_A	0.84013
F009991	64	0.481715	90.0464	0.854726	2663	d6hn3a1	0.8401	2R37_B	0.83222
F074482	17	0.334008	84.5173	0.732293	1	d4cyba_	0.8401	6FF6_A	0.68981
F014141	42	0.418287	90.2242	0.712142	1	d4ohfa1	0.84005	2HH7_A	0.84009
F011588	53	0.337165	86.8811	0.714665	1	d1ez3a_	0.84004	4PS2_A	0.54517
F047934	77	0.286661	90.6768	0.834302	1	d1hz4a_	0.83998	5A7D_B	0.70331
F065862	114	0.887035	87.1218	0.720018	65	d1daba_	0.83986	2M0N_A	0.1309
F063820	28	0.27523	94.236	0.875393	42	d3gt7a_	0.83984	5M7P_A	0.82681
F045275	57	0.569525	89.8241	0.84158	1	d4a8ua_	0.83975	3IJT_B	0.77413
F077186	26	0.413188	78.0997	0.745495	12	d1wwza1	0.83967	1UFH_A	0.66868
F032460	41	0.293679	88.8112	0.742149	1	d1fioa_	0.83933	6WWD_C	0.34623
F078601	49	0.370598	91.4105	0.703633	1	d1p49a_	0.83919	6NR9_1	0.67653
F002238	269	0.211338	91.2387	0.748524	1	d5uwza_	0.83916	1V9V_A	0.5519
F058343	64	0.340421	95.5037	0.811788	75	d1q06a_	0.83911	5YDC_B	0.79905
F023061	31	0.254056	94.6017	0.759258	1	d1fftc2	0.8389	6Y06_A	0.66341
F017828	33	0.308362	90.4851	0.746425	1	d1tqga1	0.8388	4QND_A	0.63841
F045024	41	0.0550527	90.8966	0.728597	1	d7coha_	0.83878	6ITH_A	0.48268
F035113	90	0.0726722	90.9654	0.736238	1	d1wrda1	0.83872	2G6O_A	0.44727
F088103	57	0.349087	92.1523	0.714926	1	d4ahca2	0.83866	3C5T_B	0.41919
F081191	42	0.631498	88.6861	0.759111	1	d4hqma_	0.83863	3K69_A	0.66006
F085010	46	0.18631	89.4989	0.702626	1	d2fjca1	0.83863	7NAY_A	0.54967
F068203	95	0.388766	72.659	0.747477	24	d1npea_	0.83859	3S94_B	0.82943
F058645	55	0.314762	84.3419	0.731513	1	d3pgsa1	0.83853	2LYC_A	0.23448
F052544	26	0.107436	94.8754	0.702139	1	d3bhpa_	0.83842	6EVJ_F	0.54338
F027152	46	0.14786	91.3521	0.75676	1	d1io1a_	0.83834	6SEQ_A	0.42011
F101832	42	0.449164	94.0168	0.772071	1	d3a8gb_	0.83823	2KSS_A	0.69331
F008428	24	0.599943	81.2353	0.749918	1	d1jmxa5	0.83813	6W6L_3	0.14633
F088105	25	0.584619	90.8621	0.78216	102	d6nrza1	0.83799	1NNX_A	0.69101
F061877	40	0.407449	91.646	0.717851	1	d1y2oa1	0.83796	6SEQ_A	0.50416
F009512	66	0.231451	95.2012	0.820574	1	d3ok8a_	0.83786	1ZVB_C	0.3735
F068891	58	0.442168	94.8064	0.87307	1	d3txna1	0.83782	4A1S_B	0.90626
F027956	37	0.289367	94.066	0.831337	1	d3rkva_	0.83773	6LK8_U	0.60365
F033795	23	0.301711	94.0896	0.847686	1	d4lcta1	0.83765	4BUJ_F	0.71277
F040085	43	0.201271	91.1893	0.724276	1	d1r0da_	0.83761	3H39_B	0.41642
F006369	58	0.471533	91.8893	0.874188	12	d6th0a_	0.83755	4XNH_B	0.83075
F067027	22	0.145821	86.4087	0.705099	1	d1wrda1	0.83753	7LQ2_B	0.53328
F087328	25	0.2975	92.4934	0.725075	1	d1kqfc_	0.83749	6ODM_O	0.42879
F005076	57	0.516612	86.1441	0.794674	42	d2qzja_	0.83746	1CCW_A	0.78776
F020382	68	0.263484	89.3214	0.700221	1	d5azsa_	0.83734	7B03_A	0.5984
F038459	42	0.285506	86.8008	0.793982	1	d2d4ca1	0.83729	5CYV_A	0.33776
F038118	70	0.263881	87.6	0.768719	30	d2ygsa_	0.8372	7DNI_A	0.81299
F086955	38	0.746781	80.0621	0.725524	42	d7ccia1	0.83718	3DZD_B	0.83463
F051653	48	0.367463	89.5317	0.782525	2898	d5i4ca_	0.83717	5M7P_A	0.80164
F062019	19	0.395546	77.876	0.705984	37	d5xlyb_	0.83714	3DSG_A	0.61029
F054193	48	0.332955	79.821	0.705237	1	d1xzpa1	0.83699	2H1O_E	0.26185
F008678	103	0.261583	85.5125	0.796677	1	d4p79a1	0.83688	7OCE_I	0.85928
F044332	50	0.690691	82.2692	0.718034	1	d1iuja_	0.83678	4ZA1_A	0.71837
F028540	57	0.262924	95.6947	0.753952	1	d4cvra_	0.83675	6YNX_I	0.49983
F030638	60	0.727024	93.741	0.841876	168	d2quda1	0.83658	6YFF_AL	0.84897
F034040	27	0.441246	85.2418	0.748057	1	d5dyma_	0.83656	3L4G_C	0.63643
F102309	42	0.490581	77.093	0.711965	42	d4zyla_	0.83649	6IS3_C	0.77348
F001526	118	0.155694	83.9969	0.705864	1	d5mjza_	0.83648	6EID_B	0.49209
F081688	29	0.181373	89.733	0.730479	1	d1bg1a1	0.83646	7NRC_A	0.40572
F073309	49	0.135171	92.569	0.724669	1	d3rf3a1	0.83629	7ALW_N	0.42981
F033153	33	0.108465	94.5832	0.753976	1	d4j9yb1	0.83615	6NF4_A	0.75428
F099792	30	0.303004	80.9983	0.70268	138	d6m37b_	0.83596	3OIZ_A	0.66269
F025035	46	0.543661	71.2198	0.700051	988	d3mala_	0.83596	6I18_A	0.62756
F004899	81	0.255895	83.1822	0.74821	138	d1vc1a_	0.8359	1VC1_B	0.83449
F030096	21	0.664483	83.0692	0.815121	69	d6uvqa_	0.83587	2AOT_A	0.76201
F000504	134	0.676022	93.3913	0.876865	42	d1ny5a1	0.83585	3CU5_B	0.79024
F004779	329	0.520742	88.9503	0.847484	24	d1ijqa1	0.83584	3SOV_A	0.83288
F071222	20	0.323263	95.3495	0.759826	1	d3umha_	0.83582	6LEA_B	0.77019
F087067	33	0.591217	83.2881	0.730741	1	d1qjpa_	0.83543	6IY6_A	0.38735
F035147	42	0.281032	92.7027	0.875862	1	d4ev8a_	0.83529	3GRL_A	0.7995
F061241	40	0.407413	89.0936	0.721717	1	d3n20b_	0.83526	4U8F_A	0.49085
F097111	23	0.392836	91.702	0.752064	102	d2fxqa_	0.83519	3AQQ_B	0.59946
F067935	35	0.402277	91.2521	0.726987	1	d1fioa_	0.83505	7LWB_D	0.42531
F002623	175	0.294428	91.2924	0.855817	12	d2jlma_	0.83502	6WQB_A	0.74082
F029509	65	0.210426	86.9402	0.710185	1	d4p79a1	0.835	5X3X_Q	0.42096
F017308	64	0.750231	87.5008	0.732075	42	d3jtea1	0.83478	5M7P_A	0.80973
F015838	120	0.289367	95.8951	0.79032	1	d2xiga_	0.83475	3LMM_A	0.68678
F044033	40	0.452668	78.6029	0.749926	262	d6m37a_	0.8347	6M37_A	0.8347
F076301	32	0.317584	93.2956	0.744212	1	d5ganf2	0.83459	1V3W_A	0.44262
F016971	72	0.710743	87.1653	0.7363	1	d3cjkb1	0.83446	2KT3_A	0.7184
F029969	34	0.593299	93.8222	0.87703	193	d3aj6a1	0.83432	4QKR_A	0.78811
F016466	107	0.335571	92.3865	0.769845	3101	d3bypa1	0.83416	5HOK_C	0.88267
F018971	35	0.212003	84.1085	0.72853	1	d1c02a_	0.83406	4RA9_A	0.39693
F068327	18	0.240773	87.7152	0.713379	1	d1j30a_	0.83394	3MWB_A	0.38907
F037433	41	0.273636	95.957	0.732121	1	d3jbre_	0.83384	6NCL_a1	0.30915
F067640	26	0.397606	94.0916	0.714436	1	d5ycqa_	0.83381	3U02_B	0.30415
F009190	38	0.249322	89.992	0.719925	1	d1uura1	0.83366	2A6T_A	0.48315
F086330	22	0.388353	78.7717	0.7172	24	d1ri6a1	0.8336	7KEK_E	0.81296
F066228	44	0.213849	91.5452	0.775696	1	d5ompa3	0.83357	5NNP_E	0.71798
F053497	37	0.303694	93.3626	0.822117	138	d6m37b_	0.83331	3T6O_A	0.72709
F024087	35	0.242498	87.8682	0.718276	1	d1vq8v1	0.8333	5D22_B	0.57076
F005423	83	0.735578	82.2776	0.714782	1	d1sjwa_	0.8333	5FOK_B	0.53916
F021195	76	0.600907	90.4349	0.746279	1	d3m9qa_	0.83321	1WGS_A	0.77586
F101403	35	0.605479	87.7338	0.822035	2101	d5buwa_	0.83305	5BUY_E	0.76327
F040060	30	0.316176	91.6588	0.71695	1	d1mhna_	0.83304	2M0O_A	0.77769
F022703	123	0.299662	93.3438	0.729818	1	d1fioa_	0.83302	6LTR_A	0.58197
F093214	59	0.368036	90.7897	0.853176	24	d6hrla_	0.83301	5YQ4_A	0.79823
F005395	101	0.168413	90.8242	0.785248	1	d4l6ra2	0.83298	7C86_A	0.60505
F059112	71	0.288294	94.8387	0.751781	138	d1th8b_	0.83294	3LKL_A	0.75331
F036803	60	0.420779	88.2639	0.79314	1	d5ompa3	0.83292	7MXB_A	0.69179
F008488	45	0.66889	85.3307	0.725596	102	d6nrza1	0.83289	1NNX_A	0.76208
F042092	33	0.215118	90.1485	0.738064	1	d1bg1a1	0.83285	1VAJ_A	0.42001
F014829	31	0.284392	85.4845	0.787538	1	d1p4ta_	0.83284	3NB3_B	0.74879
F050962	56	0.02139	94.5192	0.70616	1	d1vcta1	0.83284	4RT7_A	0.52964
F098350	27	0.333862	79.1179	0.778997	24	d6hrla_	0.83282	6FMQ_B	0.82528
F038910	24	0.310579	93.5257	0.730177	1	d1sumb_	0.8327	1T3J_A	0.48751
F027164	60	0.335049	90.1337	0.704578	1	d4ahca2	0.83259	4KBL_A	0.68088
F020317	72	0.487815	96.897	0.897307	1	d7cyla_	0.83257	6YAH_B	0.73994
F041806	56	0.416396	77.3829	0.73569	3226	d4ez8a_	0.83244	6HAT_B	0.36088
F026704	72	0.310598	89.4765	0.829406	1	d3n20b_	0.83242	2C2J_A	0.74944
F053226	27	0.511066	95.9144	0.760859	1	d1nppa2	0.83239	6TED_Z	0.81324
F040393	53	0.721161	93.135	0.838259	2101	d2c2ia1	0.83235	3KHP_A	0.77844
F078533	40	0.236007	97.1816	0.813694	1	d2ox6a1	0.83233	2OX6_C	0.82818
F032379	48	0.364546	88.9353	0.779539	1	d2co5a1	0.83228	1YG2_A	0.74414
F049161	74	0.348719	95.5196	0.71133	1	d3d9ra1	0.83224	7C5W_A	0.6467
F025347	67	0.513157	92.0246	0.851684	42	d1ny5a1	0.83221	7P8E_A	0.53847
F049284	48	0.35622	96.5755	0.709095	1	d1tjva_	0.83219	4U1C_A	0.57031
F023396	39	0.224192	95.1065	0.754483	1	d3ryce1	0.83218	4Q4T_A	0.22594
F042330	22	0.278126	84.2575	0.727088	1	d1p4ta_	0.83214	2QA2_A	0.32321
F069468	61	0.527116	87.2473	0.737978	1	d3b8la1	0.83204	6STD_A	0.81959
F018026	58	0.404698	91.1097	0.744991	1	d2cr9a1	0.83203	4ILO_A	0.40139
F067984	49	0.788463	93.2827	0.802275	1	d3pjla_	0.83194	5I0Y_A	0.8286
F088271	59	0.423092	86.1328	0.760585	1	d1uura1	0.83155	3LNL_B	0.4243
F044048	91	0.387435	93.6256	0.812541	1	d1ihga1	0.83145	4EQF_A	0.78208
F003829	74	0.60632	79.5538	0.749577	42	d6swla_	0.83127	3DZD_B	0.78873
F033383	80	0.58338	91.8568	0.881214	828	d6kiha_	0.83125	3MBO_D	0.83602
F075363	38	0.799003	88.4879	0.796531	1	d3cu7a4	0.83122	3E8V_A	0.61439
F025666	52	0.496145	81.3387	0.779847	42	d1m5ta_	0.83118	5M7P_A	0.80072
F041856	21	0.720497	83.593	0.785111	42	d1m5ta_	0.83114	3DZD_B	0.79134
F022843	22	0.453718	86.4974	0.772771	1	d1p4ta_	0.83109	2K0L_A	0.67621
F064913	49	0.589874	89.9627	0.758315	42	d3rqia_	0.83108	5M7P_A	0.83079
F073680	53	0.476819	90.1612	0.844485	1	d2ijqa1	0.83086	4A1S_B	0.60618
F023836	98	0.387007	93.3653	0.87086	255	d4yw2a1	0.83074	6ER4_A	0.81495
F099254	47	0.632446	95.1091	0.792718	1	d3txna1	0.83072	6Q6H_O	0.76895
F082141	62	0.378641	91.4282	0.873823	24	d1ijqa1	0.83067	3HRP_A	0.75547
F006063	26	0.2159	95.7734	0.781224	1	d1yuza1	0.83053	6B4F_A	0.48773
F061179	44	0.615409	86.7371	0.740319	45	d3jqwa_	0.83031	4DZG_A	0.7434
F017639	23	0.490762	87.8625	0.788367	138	d1vc1a_	0.83008	1BUZ_A	0.78697
F064074	30	0.312487	96.4665	0.757326	1	d4atma_	0.83005	5BYW_E	0.50445
F019407	140	0.763954	88.7883	0.714711	1	d3m9qa_	0.82988	2XK0_A	0.75875
F081148	34	0.433663	94.9037	0.825156	860	d1pj5a4	0.82977	3AD8_C	0.85358
F055767	26	0.410806	74.2728	0.755324	24	d3ii7a_	0.82974	6WCQ_C	0.32458
F078980	42	0.369635	78.4332	0.724166	1	d2w7qa_	0.82964	1IWL_A	0.75493
F003141	89	0.645608	83.8802	0.748027	37	d3kyga2	0.82962	1IGU_B	0.31934
F020062	54	0.559546	80.6999	0.711805	37	d5xlyb_	0.82943	5XLY_B	0.82943
F016088	48	0.545773	91.2762	0.79625	183	d1zsqa1	0.82928	4TYZ_A	0.76781
F050023	19	0.208222	93.3045	0.821661	1	d3ldqb1	0.82925	1F7U_A	0.72121
F010936	78	0.35695	91.9936	0.857157	1	d1hz4a_	0.82877	5A7D_B	0.80022
F036911	39	0.291081	87.4287	0.776401	1	d3d19a2	0.82857	4ZY7_A	0.43687
F010713	83	0.283242	82.1797	0.720286	1	d2fgra_	0.82856	6X1K_A	0.41836
F066105	46	0.402897	90.8018	0.771995	1	d1ihga1	0.82847	1UZC_A	0.40543
F053495	25	0.565069	77.1878	0.766789	42	d2pu6a_	0.82838	5C8Z_A	0.76921
F105104	18	0.655643	94.977	0.722502	1	d1nh8a2	0.82828	1J0A_A	0.4258
F051510	62	0.176759	94.7727	0.7289	2587	d1f20a2	0.82818	4DQK_A	0.76617
F001455	106	0.775376	80.5143	0.76862	42	d7ccia1	0.82813	1CCW_A	0.76692
F002369	73	0.312604	86.0733	0.77239	1	d1szia_	0.82803	6LTJ_I	0.33297
F026057	46	0.597103	82.3658	0.74989	42	d2rjna_	0.82794	4Q7E_A	0.75421
F023017	44	0.483372	87.1281	0.729023	1	d4g9ya_	0.82792	1UCR_A	0.75873
F077740	57	0.368069	97.8339	0.857852	1	d1ihga1	0.82789	4EBA_C	0.67982
F042517	37	0.164103	96.3433	0.765198	1	d3x29a_	0.82781	4MMV_B	0.47502
F102701	47	0.32096	91.8053	0.733346	1	d1tjla1	0.82769	4FC9_B	0.54175
F015381	107	0.0716086	94.9712	0.788601	1	d2ap3a1	0.82768	6KPD_B	0.1564
F023734	37	0.431394	87.65	0.852537	149	d2wz1a_	0.82762	1Y11_A	0.83503
F046944	23	0.272431	78.7384	0.713022	1	d3rkva_	0.82761	6LK8_U	0.68381
F013849	21	0.336087	88.8665	0.832766	2004	d1u6gc_	0.82758	1U6G_C	0.82758
F079473	43	0.417385	80.0311	0.821101	24	d1ri6a1	0.82741	3VGZ_C	0.73107
F079809	18	0.29849	89.6606	0.701272	1	d2o8pa1	0.8274	2F23_A	0.63541
F008567	34	0.315709	92.1338	0.82623	1	d2x55a1	0.82734	1QJ8_A	0.51224
F015059	142	0.446782	94.4888	0.913903	24	d6xg7a_	0.8273	2P9W_A	0.77954
F008846	21	0.271528	89.4728	0.72264	1	d5ik2g_	0.82722	6VLI_A	0.60259
F032831	28	0.560445	90.3394	0.822381	1	d6m35a_	0.82714	2GFF_B	0.72693
F004463	110	0.289942	95.6197	0.794108	1	d1fxkc_	0.82712	3AYH_A	0.47956
F066474	18	0.567308	77.0749	0.708975	45	d5kwra1	0.82709	5YHU_A	0.44356
F090919	28	0.44347	78.3053	0.7609	42	d3hv2a_	0.82708	6H9E_C	0.7564
F058784	68	0.213404	95.3801	0.764146	1	d1ez3a_	0.82705	6Q6E_A	0.56209
F024481	51	0.47343	81.6167	0.731166	1	d2b0ha1	0.82702	4NX8_A	0.40045
F021646	38	0.135603	87.8138	0.717007	1	d4z9ha_	0.82701	1VDH_A	0.4895
F023992	34	0.753518	88.167	0.714498	42	d5i4ca_	0.82691	5M7O_A	0.79298
F006195	63	0.654491	82.0335	0.773433	42	d3jtea1	0.82658	1CCW_A	0.76861
F063064	75	0.372502	94.0553	0.758475	1	d7k63u_	0.82652	3I71_A	0.61155
F031179	48	0.212426	86.5723	0.745852	1	d3mwma_	0.82645	1LDD_A	0.69029
F088614	60	0.268997	88.0803	0.787656	138	d6m37b_	0.82643	6XBD_K	0.70258
F024045	71	0.128921	94.3155	0.791841	1	d2ap3a1	0.82641	6KPD_B	0.16181
F101571	40	0.268214	88.5864	0.763375	1	d1tqia1	0.82641	3L4G_O	0.34911
F078009	33	0.312533	92.7456	0.716349	1	d1grja1	0.82633	3DUZ_A	0.48726
F061803	44	0.427181	93.7415	0.710234	1	d1huwa_	0.82619	5UQM_A	0.70145
F013888	51	0.331469	90.0995	0.875665	264	d1fxoa_	0.82617	4MND_A	0.76318
F007999	126	0.278476	92.5842	0.765625	1	d1fioa_	0.82611	7KHS_A	0.62494
F044823	29	0.277058	83.502	0.737886	1	d1x91a_	0.82611	6WWZ_R	0.5218
F005916	71	0.23678	90.122	0.845416	2033	d1jh6a_	0.82609	1JH6_B	0.82368
F006524	113	0.132543	90.8547	0.71082	1	d6txia_	0.826	6ZMQ_A	0.68888
F026170	46	0.298913	92.9928	0.743389	1	d3pika_	0.82589	6BM0_B	0.36527
F012432	38	0.459416	92.2421	0.862277	42	d3t8ya_	0.8258	5M7O_A	0.77196
F101458	20	0.380929	88.4082	0.701782	1	d1fioa_	0.82579	2P2U_B	0.4751
F033321	54	0.223126	94.6568	0.748992	1	d1io1a_	0.82577	5FRG_A	0.52636
F003449	46	0.371704	82.5449	0.788822	1	d3tvqa_	0.82576	4R7K_C	0.76994
F005067	82	0.229505	86.7338	0.707757	1	d1vq8v1	0.82572	5T9M_B	0.60363
F041336	28	0.372912	86.277	0.752103	102	d1x3ea_	0.82569	2VW9_A	0.80071
F095460	48	0.289453	88.417	0.706142	1	d1z6om1	0.82568	6JE4_K	0.48168
F042195	28	0.51286	81.8116	0.795514	42	d2rjna_	0.82565	6Z4E_A	0.37734
F053263	39	0.487806	86.3947	0.708771	102	d4dama1	0.82562	1SE8_A	0.6691
F100993	48	0.212547	88.3709	0.742159	1	d1bg1a1	0.82557	1ZHC_A	0.51116
F026325	38	0.250754	91.2886	0.71963	1	d2ozbb1	0.82549	7ETJ_H	0.29391
F099597	56	0.310286	88.2004	0.837051	12	d1wwza1	0.8254	6DYS_A	0.81532
F005884	90	0.400569	93.3802	0.789524	1	d1ldja3	0.82531	3EYI_B	0.76046
F105118	31	0.611649	87.6498	0.772652	1	d2pd1a1	0.82519	4DPO_A	0.80968
F046575	28	0.447343	89.6378	0.819218	1	d4a8ua_	0.82514	2E4G_A	0.46034
F057597	53	0.288294	91.0381	0.711393	1	d1y2oa1	0.82509	6VLI_A	0.56223
F071501	69	0.16415	96.0336	0.747463	1	d1nt2b_	0.82506	5TCX_A	0.64324
F049198	55	0.529286	90.3997	0.801668	102	d6nrza1	0.82505	1LM0_A	0.68977
F084610	35	0.414507	85.1116	0.831107	24	d1nr0a1	0.825	6P2K_B	0.80766
F008012	122	0.190298	96.2088	0.80364	1	d4p79a1	0.82499	6M32_A	0.67315
F083872	27	0.350901	84.788	0.767865	1	d2x55a1	0.82498	3NB3_B	0.51304
F086870	30	0.37448	88.877	0.784066	2556	d7bipa_	0.82488	2I7G_B	0.78794
F014692	50	0.353425	81.0123	0.768969	193	d5mu9a1	0.82482	2YUG_A	0.75743
F000207	222	0.188544	90.2683	0.714748	1	d4atma_	0.82481	1R02_A	0.2391
F017833	40	0.336862	94.0222	0.757529	1	d2v5ca3	0.8248	1LKI_A	0.73441
F053155	25	0.321594	90.3944	0.813149	1	d1p4ta_	0.82459	3NB3_B	0.71956
F072579	40	0.344834	73.8017	0.734955	2	d3mmha_	0.82442	6OEI_A	0.75694
F060584	39	0.412314	80.5359	0.705102	1	d1nzea_	0.82426	4YUU_Q2	0.84428
F008380	128	0.410291	94.657	0.811388	372	d1ybba_	0.82416	3QKB_A	0.81859
F052990	51	0.175687	81.3323	0.729137	1	d3efza1	0.82416	6VJY_A	0.67206
F037073	65	0.103004	94.3117	0.751734	1	d3n20b_	0.82415	3WVZ_A	0.44146
F055172	66	0.501834	91.7058	0.790782	1	d4g9ya_	0.82411	6AHT_A	0.74725
F011314	89	0.0630911	92.1048	0.744938	1	d5b5ec_	0.82409	5I9K_A	0.53585
F009111	73	0.237688	95.07	0.744172	1	d3jbre_	0.82399	6IXH_X	0.53174
F067022	56	0.472294	85.0087	0.712396	1	d1p4ta_	0.82393	6QAM_A	0.60785
F024814	51	0.595452	90.7124	0.719458	102	d1wfqa1	0.82374	3AQQ_D	0.86101
F008541	52	0.572876	91.1409	0.862143	42	d7c1ja_	0.82373	3EQ2_A	0.77689
F019477	75	0.574151	95.8735	0.78103	1	d1vq8a1	0.8237	2MX1_A	0.38064
F091701	25	0.582344	86.9033	0.843132	24	d4pswb_	0.82366	3VGZ_A	0.84194
F039476	125	0.507809	92.1007	0.855457	24	d6xg7a_	0.82365	4ZLR_B	0.77604
F063361	24	0.407801	85.0015	0.723444	1	d1uynx_	0.82359	2QOM_A	0.81839
F039740	78	0.447929	87.3514	0.718181	1	d1z24a1	0.82349	5CYB_A	0.69214
F017889	24	0.258969	90.6536	0.747385	1	d1fxkc_	0.82336	5OT4_B	0.75534
F009079	35	0.186392	92.6783	0.763708	1	d3jbre_	0.82291	4RNG_C	0.54952
F092513	57	0.563302	83.3237	0.748914	1	d1tp6a_	0.8229	2RGQ_A	0.8115
F025472	105	0.13994	91.9075	0.706731	1	d1yg2a_	0.82279	7L2Z_F	0.48148
F058853	63	0.367059	88.2374	0.760394	1	d3ldqb1	0.82273	6OWR_A	0.28026
F026940	48	0.460218	83.7327	0.711802	37	d5xlyb_	0.82258	5XLY_B	0.82258
F076632	46	0.0400463	88.9998	0.71165	1	d2q9qc_	0.82231	4EPP_A	0.481
F002753	445	0.744777	94.4518	0.836126	65	d3riqa_	0.8223	2I1S_B	0.22896
F065127	21	0.241985	93.2772	0.792701	1	d1ez3a_	0.82223	1HBX_H	0.26584
F016559	89	0.582655	91.5561	0.852991	42	d1ny5a1	0.82221	3NNN_A	0.78957
F083430	28	0.241551	83.8434	0.782056	1	d1moja_	0.8222	2YPO_A	0.39909
F033130	68	0.78264	83.5189	0.796368	42	d4e7pa1	0.82218	3DZD_B	0.81982
F046705	26	0.434678	80.574	0.731425	1	d6tpla1	0.82217	1F00_I	0.80383
F094894	37	0.297685	91.0949	0.707838	1	d1ez3a_	0.82216	3KMI_A	0.59308
F001832	75	0.436143	88.9353	0.804011	1	d2x55a1	0.82195	1QJ8_A	0.5147
F006761	83	0.283223	90.6693	0.859166	2033	d1jh6a_	0.82187	1JH7_A	0.80213
F069593	33	0.426408	94.7705	0.831066	1	d3bnja_	0.82187	4FZO_A	0.8376
F051879	26	0.386959	92.0853	0.721563	1	d1fioa_	0.82185	3PGW_Q	0.20977
F049178	58	0.517178	90.4689	0.801982	1	d1wm5a2	0.82183	5MC6_i	0.72194
F033552	47	0.540347	86.6725	0.802057	1	d3pjla_	0.8217	5I0Y_A	0.82106
F060644	54	0.364959	86.1827	0.71143	1	d4cyba_	0.8217	2PG8_A	0.5305
F022361	75	0.256572	95.4921	0.751503	1	d1y2oa1	0.82169	3A1Q_C	0.58369
F099989	29	0.58365	95.1879	0.755277	1	d5ycqa_	0.8216	7NKX_Z	0.4804
F073803	59	0.287754	88.8185	0.730348	1	d1fpoa2	0.82159	5UA4_B	0.3027
F029458	33	0.294536	81.5266	0.795261	12	d6th0a_	0.82152	6SJY_B	0.75461
F065352	29	0.560707	81.2375	0.732993	1	d1nepa_	0.82143	6W5V_D	0.79193
F067172	44	0.499968	90.8649	0.811744	24	d1l0qa2	0.82142	6CK1_D	0.75812
F055235	41	0.133043	87.6096	0.748987	1	d2cfua2	0.82142	6UXU_B	0.72846
F003797	58	0.306046	87.0896	0.810439	24	d1ri6a1	0.82129	2FPB_A	0.70696
F099026	30	0.392997	87.0439	0.729099	1	d3pgsa1	0.82122	3DWO_X	0.82278
F021678	43	0.498601	79.2912	0.734444	24	d1k8kc_	0.82119	4JD2_C	0.81601
F003118	34	0.218958	88.1148	0.743368	1	d3dbya1	0.82112	5A4O_A	0.28624
F030188	50	0.289456	91.737	0.716988	1	d3x29a_	0.82105	3DGP_A	0.36784
F015811	49	0.326044	79.4745	0.724705	3519	d3m8ua_	0.82104	4FAJ_A	0.77794
F000884	64	0.14021	90.9225	0.738731	1	d1sumb_	0.82102	1CNT_1	0.65276
F017897	41	0.639484	88.3084	0.849646	42	d1m5ta_	0.82098	3HDG_A	0.73318
F006264	91	0.391089	92.6965	0.734467	1	d7coha_	0.82096	7EMF_O	0.42282
F042530	39	0.361911	87.073	0.706085	1	d3hhtb_	0.82089	6B3N_A	0.37158
F023458	47	0.450487	91.7146	0.863243	12	d2jlma_	0.82081	1N71_A	0.78117
F003591	70	0.128409	92.0268	0.717333	1	d4atma_	0.82072	7NJ1_B	0.22033
F047457	25	0.377079	79.2374	0.726032	1	d1p4ta_	0.82067	2LHF_A	0.66404
F011540	155	0.284665	94.3939	0.758271	1	d1yg2a_	0.82066	6GB2_Bc	0.43213
F066513	56	0.49689	84.385	0.700202	1	d1vcta1	0.82059	5KS6_A	0.631
F011861	37	0.186151	77.0791	0.717751	1	d3tvqa_	0.82046	1T17_A	0.73014
F072682	28	0.328889	83.2708	0.798196	12	d5icva_	0.82045	7N1L_L	0.75544
F028614	30	0.427476	85.0537	0.770645	37	d2c78a2	0.82029	3CDD_A	0.40516
F075047	22	0.352403	75.8053	0.770631	24	d2hqsa1	0.8201	5JRK_A	0.58828
F089084	38	0.240445	85.5617	0.873913	4232	d3n0fa2	0.81995	7E4N_A	0.8455
F011325	49	0.574865	91.735	0.834053	37	d5xlyb_	0.81993	4I86_A	0.76243
F046087	81	0.18	92.4565	0.716124	1	d2d4ua1	0.81975	7EN0_C	0.59234
F043683	28	0.163437	93.686	0.702143	1	d1fpoa2	0.81975	6Q8Y_R	0.41573
F029855	33	0.336757	85.957	0.737813	138	d6m37b_	0.81972	1TH8_B	0.78898
F103974	25	0.294371	85.0271	0.795055	1	d1k24a_	0.81971	2X4M_A	0.77736
F015645	65	0.440414	80.9092	0.717735	1	d2cj4a_	0.81968	5CWW_C	0.23021
F069108	29	0.393271	84.9245	0.723281	102	d1u5ka1	0.81954	6X89_S3	0.29115
F042737	55	0.584241	89.5399	0.764358	1	d1ub9a_	0.81949	3L4G_O	0.38299
F068256	24	0.365803	91.2869	0.724348	1	d1ij5a_	0.81947	5JQM_C	0.54532
F101702	44	0.664158	90.8415	0.729953	1	d3m9qa_	0.81946	2XK0_A	0.764
F075201	33	0.411767	93.7657	0.769608	1	d3ak8a_	0.81941	3LHB_J	0.54338
F025947	60	0.211825	89.7006	0.714886	1	d2fcwa1	0.81932	5NNP_A	0.50608
F011855	116	0.173828	91.0244	0.708449	1	d4a82a1	0.81929	4DA2_A	0.402
F008148	61	0.379314	89.5786	0.76035	1	d2d29a1	0.81928	5MC6_i	0.41823
F102766	29	0.433616	93.5326	0.733113	590	d2v09a_	0.81926	4P9G_A	0.6648
F045861	61	0.705422	87.6175	0.766478	24	d1l0qa2	0.81916	6CK1_D	0.73246
F074324	53	0.195745	90.9057	0.703479	1	d3ddla_	0.81893	6R4P_A	0.52463
F103658	49	0.547577	83.374	0.839435	24	d1w0pa3	0.81889	5HX0_A	0.79156
F004958	42	0.516546	92.2445	0.827195	1	d2okqa1	0.81882	2OMO_B	0.76587
F045594	77	0.561482	94.4334	0.827456	1	d6kp3a_	0.81873	5CWM_A	0.80689
F014371	32	0.373899	91.7389	0.738646	1	d1jiga_	0.81862	7MTT_A	0.5935
F052962	29	0.230109	89.3041	0.771151	1	d3qmqa1	0.81861	3E8O_A	0.80573
F006219	40	0.304395	87.6941	0.732976	1	d2gufa_	0.81857	7COY_aE	0.15027
F105694	25	0.332395	92.8381	0.773541	1	d3mhra1	0.81855	5JJW_A	0.5802
F083694	44	0.283421	92.3378	0.708204	1	d2bs2c_	0.81848	1ZRO_B	0.62968
F012443	54	0.485118	92.3925	0.83075	1	d6m35a_	0.81842	1X8D_A	0.65562
F095984	36	0.334314	93.3136	0.74705	1	d5b5ec_	0.81838	3M9U_D	0.61942
F055128	23	0.59321	91.4161	0.843646	42	d2rjna_	0.81815	5M7O_A	0.79871
F045368	20	0.315317	95.353	0.776985	1	d6p24c1	0.81815	6YPC_I	0.52622
F054940	21	0.142946	91.9331	0.718838	1	d1q4ga1	0.81805	1WDI_A	0.39526
F032202	70	0.53446	82.8366	0.703123	1	d2f1fa1	0.81801	3OBI_B	0.73385
F021288	34	0.418503	94.8299	0.753265	1	d1fpoa2	0.81795	2YKT_A	0.63751
F037803	29	0.431893	91.3334	0.758616	1	d1ldja3	0.81793	4PCQ_C	0.55415
F017913	93	0.491924	85.0227	0.746982	42	d1m5ta_	0.81793	3DZD_B	0.80397
F062769	29	0.230041	85.7178	0.707742	1	d1vq8v1	0.81791	1O3X_A	0.54989
F087883	23	0.416024	82.7029	0.823974	828	d6tvpa1	0.81787	6D9T_A	0.82668
F005802	89	0.203372	92.5351	0.731659	1	d4zh7a1	0.81783	3ANY_B	0.38547
F104351	49	0.253747	86.7677	0.78122	1	d1p4ta_	0.81781	3NB3_B	0.74858
F005327	122	0.376846	89.439	0.862656	514	d4ep4a_	0.81773	4EP4_A	0.81773
F104830	22	0.286879	84.5684	0.717827	1	d1y0ha_	0.81771	2HIQ_B	0.66901
F081926	50	0.373641	83.1815	0.750051	1	d3dbya2	0.8177	1YKE_D	0.36161
F069476	41	0.202891	90.5583	0.730971	1	d2vv5a3	0.8177	6ZXQ_A	0.47674
F015631	82	0.288655	93.6521	0.8453	1	d2fbna1	0.81766	6GMH_Q	0.78199
F024178	47	0.278802	76.4491	0.73291	1	d1k24a_	0.81761	3NB3_B	0.53059
F039015	127	0.493764	88.4826	0.843109	24	d6y77a1	0.81757	3HRP_A	0.7397
F062030	17	0.371309	90.7732	0.828907	1	d2d4ra1	0.81747	4XRW_A	0.77036
F069853	26	0.291525	86.394	0.75258	1	d1sj8a2	0.8174	5A7D_R	0.60273
F028766	36	0.281923	88.7158	0.777247	1	d1k04a_	0.8173	4AJ5_P	0.38273
F028637	28	0.252878	92.7406	0.733253	1	d3pvtb1	0.8173	5VKV_A	0.51092
F045586	59	0.279243	92.8323	0.733752	1	d1oaha_	0.81727	6QGM_b	0.56348
F099916	41	0.379687	92.9734	0.870075	1	d3txna1	0.81721	5OJ8_A	0.70927
F019241	199	0.621721	97.872	0.865697	24	d6xg7a_	0.81718	3NOK_A	0.72293
F021835	78	0.0672762	96.4599	0.774647	1	d5d2ka_	0.81718	2WQT_B	0.75604
F075998	36	0.226944	94.5684	0.791144	1	d3qrya_	0.81694	3AL0_C	0.43991
F001885	136	0.670372	91.8545	0.806278	1	d4dpoa1	0.81692	4DPO_A	0.83673
F036414	32	0.14773	94.5923	0.751754	1	d3rf3a1	0.81688	4Q2E_B	0.46261
F074201	42	0.257529	86.5908	0.709421	1	d1fxka_	0.81684	3OGI_B	0.61634
F075210	47	0.247584	87.3892	0.775765	1	d2b0ha1	0.81673	4G9I_C	0.38262
F027997	78	0.384848	94.1882	0.741096	1	d1ez3a_	0.81667	4EYY_Q	0.61864
F012727	73	0.276265	88.4309	0.735797	1	d1fpoa2	0.81667	4V3P_Lc	0.82655
F006072	68	0.362499	86.994	0.756518	1	d1p4ta_	0.81655	2JMM_A	0.65742
F048206	26	0.362439	77.8776	0.729131	42	d2rjna_	0.81655	5M7P_A	0.78101
F102011	40	0.344437	88.3433	0.865591	24	d1jofa_	0.81647	2ECE_A	0.77751
F033309	30	0.176932	93.6378	0.748191	1	d4p79a1	0.81645	7E1V_A	0.61029
F098846	21	0.428444	93.7591	0.780401	1	d1nfva_	0.8163	3Q23_B	0.56897
F090012	47	0.44358	86.0477	0.704956	1	d4f7uf_	0.81627	3JB9_D	0.74768
F069417	35	0.649372	80.9467	0.796439	42	d3cfya1	0.81622	6Z4E_A	0.36051
F054362	19	0.50439	82.0371	0.832775	3832	d7caxa_	0.81621	3KSU_A	0.74901
F081532	17	0.423087	83.245	0.713921	1	d1pbya5	0.81619	5CYB_A	0.58434
F068861	21	0.573644	74.9299	0.742084	751	d1opoa_	0.81617	4ZDT_B	0.20897
F087858	24	0.476172	86.2609	0.703521	1	d1gkub3	0.81617	2M45_A	0.71206
F030954	20	0.518693	81.3427	0.760535	2664	d7k3ka_	0.81614	5X2D_B	0.76416
F104692	22	0.216451	87.8428	0.711712	1	d3olja1	0.81614	5FQE_A	0.50754
F084818	45	0.231104	80.7912	0.711277	1	d1wrda1	0.81611	6SWY_5	0.7079
F026927	33	0.183957	87.7797	0.759278	1	d1p4ta_	0.81608	2K0L_A	0.68242
F025753	33	0.510209	92.7125	0.874855	1545	d4pita1	0.81603	1J4S_D	0.81192
F055274	29	0.287882	88.0344	0.724123	1	d1z6oa1	0.81602	5DHG_B	0.57757
F099377	32	0.292794	80.7062	0.763195	1	d1uynx_	0.81588	5O65_B	0.85909
F039918	40	0.399383	71.859	0.704883	2	d3d9ya_	0.81586	6IQJ_A	0.79779
F017609	65	0.595987	86.8326	0.816236	138	d1th8b_	0.81582	4XS5_D	0.79595
F037405	69	0.162118	94.8706	0.74291	1	d1gs9a_	0.8158	6ZMQ_A	0.60056
F016937	85	0.328435	94.8215	0.711314	1644	d6ea3a_	0.81579	5L9W_b	0.44104
F002748	75	0.23616	92.9393	0.735574	1	d3x29a_	0.81569	5XJY_A	0.52508
F020525	29	0.350906	72.9251	0.7297	1	d2x55a1	0.81566	3NB3_B	0.57687
F032895	83	0.506013	90.5357	0.883852	24	d6xg7a_	0.81553	3SOV_A	0.75914
F028600	85	0.446211	85.8876	0.821767	24	d1so7a_	0.81553	5HX0_A	0.80553
F073398	21	0.445386	86.637	0.797547	1	d6m35a_	0.81551	1R6Y_A	0.73166
F034868	50	0.142159	93.1257	0.725825	1	d1i4ta_	0.81548	5IJN_R	0.53668
F020669	27	0.318661	91.6325	0.810939	1	d1xg2b1	0.81546	7K58_C	0.55104
F080310	56	0.240999	88.4777	0.725505	1	d1vq8v1	0.81543	6DZI_m	0.45235
F059245	38	0.555948	86.3391	0.866142	65	d2qxza_	0.81538	6K0V_B	0.78765
F004193	119	0.583472	83.9487	0.731795	37	d3kyga2	0.81529	5XLY_B	0.61445
F071542	32	0.483952	81.5612	0.778564	24	d1ri6a1	0.81519	2FPB_A	0.73283
F054847	26	0.54745	82.4677	0.795249	3060	d1es9a_	0.81513	4RSH_C	0.81056
F049631	33	0.341978	94.1988	0.727188	1	d1bg1a1	0.8151	3QPR_B	0.40805
F035948	19	0.567735	79.7941	0.794446	42	d1brta_	0.81503	1MJ5_A	0.77225
F004320	36	0.24224	86.0181	0.722737	1	d2fd5a1	0.81502	3F0C_A	0.72833
F063929	24	0.471724	86.5716	0.756127	102	d1x3ea_	0.81495	5ODP_A	0.74147
F070845	44	0.532095	85.0795	0.837459	255	d2v3ia_	0.81494	6SU8_C	0.81492
F011379	24	0.323324	65.6295	0.704634	759	d1jwqa_	0.81494	2Q7S_A	0.81967
F070579	22	0.643292	84.0357	0.803317	42	d5bt9a1	0.81489	3ORF_C	0.6779
F004324	93	0.69611	96.6438	0.855	45	d5wsfa_	0.81486	3LAG_B	0.83738
F011815	59	0.444682	82.3551	0.717719	1	d1bg1a1	0.81486	7KJK_E3	0.34504
F069565	30	0.502913	85.7161	0.782257	24	d1olza2	0.8148	7PLO_H	0.63508
F031638	29	0.5688	86.3361	0.731769	1	d2f01a_	0.81472	5N8B_A	0.78478
F075020	19	0.474662	84.8942	0.706835	1	d1jmxa5	0.81472	5MY7_A	0.57648
F015392	73	0.630154	94.8203	0.892467	42	d1w25a2	0.8145	5M7P_A	0.787
F065542	30	0.219953	82.3732	0.713067	1	d3ckca_	0.8144	3LH9_A	0.28285
F038624	68	0.401002	92.9414	0.788286	1	d1zb1a_	0.81437	2VQ2_A	0.62585
F003490	148	0.320851	91.9817	0.713409	1	d1bg1a1	0.81424	7E57_C	0.22111
F051481	19	0.500397	85.6629	0.803812	12	d4e2aa_	0.8142	1UFH_A	0.63349
F028202	50	0.246359	92.6736	0.751432	1	d2jdig_	0.81419	7O71_S	0.49197
F065307	60	0.522358	89.1032	0.847994	24	d6xg7a_	0.81409	6FB3_C	0.70499
F058575	53	0.3568	91.1598	0.75072	1	d5fvka_	0.81409	4CJD_A	0.41945
F004260	106	0.327357	90.3047	0.714265	1	d3efza1	0.81394	4XB6_B	0.40688
F105321	23	0.378753	71.5495	0.708641	42	d1z8ha_	0.81393	7C2A_A	0.68338
F064438	89	0.357776	87.3777	0.827876	24	d6xg7a_	0.81387	1Q7F_A	0.74408
F080776	38	0.592107	83.8439	0.709778	1	d5zw7a2	0.81386	7E7B_A	0.50481
F007540	118	0.142555	91.8565	0.700272	1	d3ze3a_	0.81381	2JLN_A	0.56247
F011957	64	0.475283	87.3434	0.813775	262	d1th8a1	0.81373	5CUK_A	0.39493
F013906	132	0.500935	93.5207	0.750576	1	d5mawe_	0.81372	6YMV_A	0.44247
F099913	43	0.618718	93.8478	0.819171	42	d3ma0a1	0.8137	3H75_A	0.82092
F014876	87	0.487527	79.4978	0.747627	24	d1ri6a1	0.81366	6Y77_B	0.75237
F046095	37	0.576864	79.2442	0.731366	42	d2qxya1	0.81365	3DZD_B	0.76762
F005065	63	0.375403	93.7673	0.742142	1	d1bgca_	0.81346	3R4H_B	0.44091
F007584	64	0.0834696	95.6095	0.738774	1	d5uwza_	0.81331	7P2Q_D	0.63801
F072872	23	0.438351	88.702	0.807287	42	d6swla_	0.81318	2L82_A	0.61387
F082266	31	0.211391	93.5427	0.723892	1	d2bs2c_	0.81317	5T88_A	0.41586
F073192	65	0.523434	92.9074	0.831495	1474	d2v78a_	0.81313	1WYE_A	0.82249
F014570	62	0.52891	86.2626	0.823644	262	d1th8a1	0.81313	6M37_C	0.81955
F059440	30	0.206447	95.5107	0.780189	1	d1orja1	0.81313	3FH3_B	0.48341
F049823	75	0.343884	89.1906	0.858933	45	d2a1xa1	0.81312	6ZYL_A	0.77939
F057241	37	0.418206	76.7305	0.750703	24	d2hqsa1	0.81305	5TXC_A	0.59567
F062007	18	0.387308	80.498	0.72878	1	d3txna1	0.81304	6HC2_C	0.85992
F020473	26	0.177748	91.3052	0.786228	1	d7miwa1	0.81303	2CU2_A	0.32145
F035498	38	0.392689	82.778	0.73092	37	d3kyga2	0.81301	7LKN_C	0.59047
F054987	20	0.155164	90.5014	0.720052	1	d4w4ka_	0.81296	6SGZ_I	0.41778
F067019	20	0.514122	76.2176	0.732285	42	d3q15c_	0.81292	3DZD_B	0.80149
F020986	34	0.271604	88.2766	0.777401	1	d2efka1	0.81291	5EU0_B	0.398
F069144	23	0.264386	88.9336	0.761739	1	d1j2ha_	0.8127	2QG3_A	0.37748
F003746	333	0.473706	89.9294	0.8595	24	d3srea_	0.81266	4ZLR_B	0.78806
F063883	48	0.148203	89.4053	0.73296	1	d1wola_	0.81263	4YSN_C	0.48845
F007146	106	0.339139	94.8119	0.750913	1	d7lx0l_	0.81262	4RVY_X	0.46086
F014713	56	0.25756	93.1871	0.767637	1	d1nfva_	0.81259	3TDS_C	0.56061
F014531	87	0.364445	89.1835	0.799383	1	d1bg1a1	0.81256	5NLG_A	0.45337
F006572	60	0.380311	82.4486	0.728534	37	d5xlyb_	0.81238	4I86_A	0.7316
F082063	102	0.36097	92.2284	0.877558	65	d1ru4a_	0.81234	2PYH_B	0.74786
F067942	25	0.569869	85.156	0.788405	1	d1tu1a1	0.81233	6XRR_D	0.78089
F077959	23	0.434184	77.2675	0.757494	42	d2rjna_	0.81229	6XEH_A	0.70686
F005900	48	0.445107	82.6684	0.784861	262	d1th8a1	0.81219	6M37_C	0.82615
F016938	41	0.313333	89.841	0.712862	1	d5ganf2	0.81216	1PNO_B	0.34184
F070581	39	0.474629	88.7088	0.75857	37	d3kyga2	0.81211	1IGU_B	0.37421
F080675	58	0.401691	91.7278	0.79368	1	d1w5sa1	0.81203	5ZUZ_A	0.73613
F087207	30	0.264003	84.4749	0.759691	1	d4hjlb_	0.81196	3BB9_E	0.73342
F009904	72	0.543102	84.6308	0.732347	1	d1z24a1	0.8119	2MHD_A	0.70047
F022205	29	0.434863	86.9801	0.781196	45	d1stma_	0.81184	7JRM_A	0.63243
F048016	64	0.773682	86.1315	0.829994	2870	d3zs3a_	0.81175	6E0D_A	0.82724
F060532	50	0.559135	81.0382	0.833504	24	d1jofa_	0.81174	3VGZ_A	0.76294
F062296	54	0.325823	86.6645	0.723459	1	d2xiga_	0.81168	5ZUZ_A	0.73814
F004561	168	0.504681	84.6822	0.755441	42	d3hv2a_	0.81162	5M7P_A	0.76694
F063414	38	0.616249	87.9807	0.744903	1	d2xg5a1	0.81162	4YN3_A	0.75836
F068176	32	0.0988902	91.5404	0.724011	1	d1wqga_	0.81157	7AM2_E	0.48168
F078859	37	0.213064	74.5614	0.705875	1	d1qjpa_	0.81155	3NB3_B	0.81155
F097175	38	0.663222	77.2766	0.759689	42	d2r25b_	0.81154	6SWL_A	0.77097
F072928	22	0.450486	69.5463	0.709295	2707	d2fbeb2	0.81149	5JIA_A	0.8182
F103032	17	0.261808	79.8056	0.705228	1	d1p4ta_	0.81147	3NB3_B	0.79144
F039026	20	0.45172	93.4903	0.761585	1	d3rf3b2	0.81146	7EIB_A	0.65829
F104810	17	0.506167	84.9782	0.720223	138	d6m37b_	0.81144	1TH8_B	0.76967
F022650	26	0.384494	74.8406	0.723963	215	d2gjva1	0.81139	6HIV_A9	0.26339
F069048	26	0.59965	94.0923	0.721122	1	d3a8gb_	0.81136	3GE2_A	0.44512
F097271	35	0.511091	84.0775	0.720604	1	d1hz4a_	0.81133	3RO2_A	0.7643
F088713	22	0.404183	77.7108	0.703801	215	d2gjva1	0.81132	3FZ2_C	0.75312
F057079	28	0.217653	85.4322	0.739665	1	d2cj4a_	0.81131	6IU3_A	0.47183
F025509	30	0.525455	84.0022	0.787504	24	d4wjka_	0.81126	6FB3_C	0.75799
F042525	32	0.388756	88.9351	0.827249	1	d5mjza_	0.81118	5MC6_i	0.61191
F105483	20	0.602344	89.1572	0.855038	42	d2rjna_	0.8111	3NNS_B	0.78059
F069994	31	0.421904	85.4311	0.712764	1	d3a8gb_	0.81102	6BOG_A	0.63546
F085941	48	0.447195	84.7654	0.846306	65	d1jtaa_	0.81093	5W6H_C	0.80339
F014880	109	0.232172	95.1264	0.813905	138	d6m37b_	0.81091	3T6O_A	0.66333
F104763	20	0.589034	88.8656	0.798048	35	d3vfia_	0.81082	2JZT_A	0.65847
F003229	278	0.447648	80.6815	0.757162	42	d7c1ja_	0.81076	6IS3_C	0.76061
F057692	22	0.283967	91.011	0.72918	1	d2o8pa1	0.81059	4Y66_D	0.52245
F010601	19	0.426062	86.4873	0.749009	3027	d3r9fa_	0.81054	7O7Y_Ad	0.28572
F064938	50	0.4013	83.4387	0.753578	24	d6y77a1	0.81049	6RXU_UA	0.76607
F028868	35	0.144721	87.512	0.757158	1	d5azsa_	0.8104	7E7B_A	0.48329
F021629	78	0.352876	88.4755	0.761718	1	d3mhra1	0.81034	6ZP4_A	0.67534
F000502	128	0.180349	94.4843	0.744004	1	d5uwza_	0.8103	2XNF_A	0.40072
F071116	29	0.656329	91.2243	0.845058	42	d2rjna_	0.81023	3EQ2_A	0.7594
F056220	48	0.339533	78.8073	0.738903	2305	d4arua_	0.81023	1ND6_C	0.78383
F092421	28	0.243825	85.1999	0.726606	1	d1fxkc_	0.81023	3IBP_A	0.7135
F003755	73	0.230961	90.7836	0.734027	1	d6txia_	0.81022	6H3P_B	0.709
F101044	35	0.397438	88.5708	0.757403	1	d3lsna1	0.81019	7V1V_C	0.33296
F073417	17	0.364868	90.0594	0.71807	1	d1y2oa1	0.81019	5TC1_M	0.5782
F094417	28	0.527669	84.5726	0.707476	1	d2jnga1	0.81008	6W6M_G	0.47606
F085516	36	0.199428	91.8625	0.727002	1	d3x29a_	0.81005	7B9S_E	0.328
F066918	21	0.111313	92.4048	0.708766	1	d1bg1a1	0.80996	6ZNL_n	0.54391
F022970	48	0.450559	94.199	0.796312	1	d4ahca2	0.80995	5UEB_B	0.53289
F088470	35	0.439749	75.5837	0.749703	1	d1k24a_	0.80989	3NB3_B	0.53942
F077868	41	0.205306	80.9001	0.708885	1	d1wrda1	0.80983	3OPT_A	0.38502
F032596	44	0.401657	89.1798	0.773405	674	d1r94a_	0.80979	1X0G_C	0.82838
F000515	155	0.450794	83.5285	0.749561	37	d5xlyb_	0.80976	5VX6_A	0.83324
F095239	21	0.685732	81.1976	0.742225	45	d1pm4a_	0.80963	5IKU_A	0.82998
F027222	86	0.528269	93.7223	0.887001	24	d6y77a1	0.80954	6SKA_A	0.70313
F006821	71	0.366686	92.6398	0.754003	1	d1tjla1	0.80954	6UT2_A	0.25537
F013614	65	0.456417	86.0975	0.751938	102	d1x3ea_	0.80949	6CQM_D	0.75738
F051652	45	0.459326	88.0427	0.749692	66	d1wmia1	0.80933	5CZF_C	0.81569
F049860	68	0.531872	88.6717	0.847669	42	d1w25a2	0.80928	1P6U_A	0.66434
F041036	47	0.454741	93.9729	0.799848	1	d2foka2	0.80909	6JYI_A	0.74223
F002089	120	0.442002	90.6258	0.783952	1	d4hqma_	0.80902	5X11_E	0.7604
F017416	49	0.684537	94.712	0.889108	42	d4e7pa1	0.80901	6TG7_A	0.76304
F080229	17	0.662353	83.0404	0.738568	1	d3pjla_	0.80886	6XKW_h	0.12522
F038162	76	0.726994	89.4158	0.769809	1	d2jlpa_	0.80882	7B4O_CCC	0.79517
F029680	56	0.329759	85.0075	0.734163	138	d1vc1a_	0.80871	1TH8_B	0.77571
F028568	59	0.343436	91.2603	0.828954	2700	d1yt8a3	0.80869	1VEE_A	0.75839
F024666	85	0.237231	93.5723	0.748203	1	d5dysa_	0.80864	6BFN_A	0.5519
F106157	25	0.604764	82.0229	0.700859	1	d1zq1a1	0.80858	7DBS_A	0.41669
F014430	51	0.501028	85.0828	0.817207	149	d2wz1a_	0.80855	1Y11_A	0.81096
F045654	37	0.562374	78.971	0.72362	42	d1m5ta_	0.80845	3DZD_B	0.77326
F073811	55	0.651703	85.9249	0.755905	37	d3kyga2	0.80844	4P02_A	0.75808
F060290	19	0.0765668	92.6015	0.712364	1	d2dw4a2	0.80843	5YZ0_C	0.41896
F090933	29	0.262613	80.2759	0.740395	138	d1vc1a_	0.80829	3OIZ_A	0.69178
F042591	73	0.188696	95.459	0.821486	1	d3eska1	0.80825	6C95_A	0.71102
F069940	43	0.294689	91.2203	0.702152	1	d3bvfa1	0.80825	2QFA_C	0.42518
F099973	41	0.80424	96.5482	0.804731	1	d4c92d_	0.80824	4A53_A	0.67303
F082565	44	0.394119	84.3993	0.729853	37	d5xlyb_	0.80823	7LBY_A	0.6
F015009	113	0.500639	92.561	0.803083	1	d1hz4a_	0.80821	6Q6H_K	0.7188
F025349	82	0.659815	93.8042	0.856204	2101	d2c2ia1	0.80813	4RLJ_B	0.74862
F071353	26	0.56672	81.4499	0.73977	1	d6i8xa1	0.80807	5XN9_A	0.80505
F096706	39	0.648801	92.5222	0.773437	24	d1pbyb_	0.80786	3OHN_A	0.42616
F000324	488	0.872273	97.0644	0.868168	45	d1y3ta1	0.80784	7REI_A	0.77786
F078151	40	0.580499	87.1772	0.750369	1	d2f01a_	0.80783	6NFS_A	0.35434
F026360	83	0.313176	89.0061	0.748516	42	d3ltea_	0.80782	5M7P_A	0.77987
F055581	65	0.515931	82.294	0.728356	65	d1daba_	0.80776	6FI2_A	0.69623
F070416	54	0.229658	92.8834	0.714772	1	d1ek9a_	0.80757	7MTR_B	0.52494
F067676	63	0.355893	94.4503	0.715582	1	d1tjla1	0.80755	2LT3_A	0.42989
F042417	46	0.393792	93.1581	0.852784	2	d6h5bb_	0.80753	6U62_F	0.73454
F077811	77	0.351885	83.4301	0.810149	65	d1qcxa_	0.80752	6KQS_A	0.80085
F013670	119	0.767214	87.3331	0.809614	45	d4bj0a1	0.80736	6TFJ_D	0.77022
F012234	80	0.160935	87.0536	0.729036	1	d3olja1	0.80733	4V7E_Ci	0.38219
[truncated: 104,199 more rows]
