# Supplementary material for: Unraveling the functional dark matter through global metagenomics
Source: Nature. 2023 Oct 11;622(7983):594–602. doi: 10.1038/s41586-023-06583-7 (PMC10584684; doi:10.1038/s41586-023-06583-7)
Supplement: Supplementary file 5 — Potential novel structural folds. Sheet 1 displays the list of novel folds, including their statistics (number of effective sequences, TrRosetta and AlphaFold scores) and TMalign/MMalign comparison results to SCOPe and PDB. Sheet 2 shows the top five co-occurring Pfam domains of the NMPFs associated with these folds. [file 41586_2023_6583_MOESM5_ESM.xlsx]

## Sheet: List of Novel Folds
NMPF	Neff	TrRosetta Score	AlphaFold pLDDT	AlphaFold pTM	Cluster	qSCOP ID	qSCOP TM-score	PDB biounit	PDB TM-score	tSCOP ID	tSCOP TM-score	HH-search PDB HMM	HH-search PDB TM-score
F060655	54	0.264379	94.3531	0.906739	4255	d6ly5a_	0.42316	4akk	0.45746	d1pv9a2	0.3761	3HSA_E	0.26299
F068099	51	0.469001	88.1497	0.891144	2881	d1ofda3	0.4111	3iii	0.47644	d6ypea_	0.40299	2PP6_A	0.1492
F085764	65	0.410534	94.9092	0.889346	3790	d3rkol_	0.43517	6da9	0.46922	d1t15a1	0.40179	3MML_F	0.31278
F000131	539	0.376217	92.5853	0.889243	2806	d3rkol_	0.39543	3awi	0.42286	d2ozga2	0.39966	2B3W_A	0.31632
F024393	106	0.555983	88.6042	0.882861	3890	d1hhsa_	0.37588	3w6q	0.38592	d2qzca_	0.35391	3NQH_A	0.27942
F036768	57	0.429448	92.9604	0.881068	1	d1jhsa_	0.40741	3wqz	0.4313	d1t4ba2	0.39948	2LNJ_A	0.41047
F019616	32	0.199016	95.037	0.878115	3166	d1va6a_	0.46167	3cdi	0.47284	d4iw9a2	0.42583	5D50_C	0.31241
F027969	64	0.193715	95.0944	0.875547	2644	d3hzra_	0.43998	6shb	0.45637	d2b3wa1	0.44838	5HTL_A	0.28109
F064392	35	0.315477	89.9328	0.870165	2164	d6zcwa_	0.40953	3ei4	0.44834	d6mgla2	0.39378	6NU2_m	0.06472
F072896	34	0.436931	87.0865	0.867861	935	d4adya1	0.43441	4yl7	0.46923	d6u26b2	0.46059	1NYN_A	0.16078
F066403	65	0.237364	89.4118	0.866237	2840	d3cgha1	0.43378	3ck7	0.46451	d6ktha1	0.40872	5WUR_A	0.36552
F006270	67	0.241607	90.0289	0.864325	2492	d2f3oa_	0.39119	7kgi	0.4864	d2qkga1	0.40533	2KNV_A	0.11616
F090401	26	0.498874	88.9309	0.863333	793	d1xcra1	0.49041	1xcr	0.4915	d2p8ia2	0.4949	2MXZ_A	0.40161
F000382	225	0.462269	89.6511	0.861658	1058	d4he8n_	0.45538	7bvf	0.48028	d1lbua2	0.48485	4CXP_A	0.28114
F104946	54	0.362082	93.9148	0.861232	1635	d2aexa_	0.43733	2dkd	0.47754	d6s98a_	0.49355	2LMC_B	0.14365
F037108	50	0.245581	90.0621	0.858695	4067	d5gxda_	0.46291	7kq6	0.46934	d1xw3a1	0.4612	3T7B_B	0.32966
F024090	47	0.358458	91.2103	0.85348	1626	d1moqa_	0.42317	6rut	0.47285	d1k8kf_	0.4142	1JS8_A	0.36414
F040711	47	0.25396	91.0122	0.852902	2638	d1hi9a_	0.44762	6ekv	0.46079	d3h79a_	0.44697	6L8I_A	0.34718
F092306	56	0.495398	84.0314	0.852599	4302	d1rjoa1	0.40809	7kmx	0.45493	d1zcea1	0.39129	3CPS_B	0.28723
F036238	32	0.409858	88.8781	0.852575	1672	d3hbca1	0.48706	2f03	0.49469	d2fnaa1	0.48409	4CKB_A	0.32749
F001034	80	0.380295	91.2645	0.852497	933	d2gi3a1	0.41596	1zgr	0.45358	d2hh8a1	0.39631	3MX7_A	0.20977
F028062	39	0.39748	83.5598	0.852379	1804	d6thoa1	0.41002	5awo	0.44209	d3pdfa2	0.48386	1PXV_A	0.40152
F057232	40	0.256106	87.1767	0.851212	1753	d3vyca_	0.42849	4k6j	0.4779	d2nw8a_	0.46883	1XS3_A	0.12351
F078316	28	0.422041	90.995	0.85	198	d2gj4a_	0.40702	4rf8	0.47595	d1pq4a_	0.36571	1K7J_A	0.21612
F019587	25	0.231715	83.3783	0.848518	916	d1jqna_	0.41726	3ffz	0.42895	d3l55a_	0.43079	3MWN_A	0.21183
F101432	44	0.353846	85.4856	0.848499	4353	d1h16a_	0.41407	4fnq	0.45441	d1k4na1	0.44643	6YHU_B	0.21785
F002240	83	0.390983	94.0349	0.848078	3687	d3m8ua_	0.43339	5za4	0.44546	d1uena1	0.46016	7OF0_5	0.36192
F019761	42	0.359289	90.4975	0.846406	811	d1y4wa2	0.47877	4oge	0.48279	d1a2pa_	0.44048	3HTR_A	0.40344
F002935	53	0.428222	89.1854	0.845655	3402	d4ioja_	0.47186	1eg7	0.47944	d3ieza_	0.48622	5XXU_T	0.32339
F002596	81	0.532585	84.4292	0.845354	2187	d1n62b2	0.40574	5y6q	0.41317	d4kt7a1	0.42743	4V99_GA	0.23898
F047793	65	0.378182	90.6791	0.844081	2824	d4g7hc_	0.36663	6ysg	0.4192	d1upka_	0.38588	6LYR_E	0.16333
F035313	71	0.528315	88.9324	0.842493	1798	d3u7qb_	0.43538	4qs7	0.49464	d2aqfa2	0.42689	6EM3_3	0.30674
F032396	32	0.284477	85.9746	0.842281	3767	d1i1ip_	0.44118	5luz	0.46866	d1pn1a_	0.4078	5J69_A	0.2153
F010673	95	0.177517	91.9268	0.84207	599	d2b3ya2	0.44617	4mnd	0.48394	d5dqva_	0.39851	1T62_B	0.25186
F035765	18	0.189987	88.2579	0.841903	2003	d5wm2a1	0.46194	4g59	0.4912	d2fq3a1	0.48775	5B2P_A	0.3722
F092163	62	0.318067	89.7325	0.84175	1195	d3d8ba_	0.45874	2eab	0.4645	d4eojb2	0.44573	3WWL_A	0.30962
F010383	45	0.341055	94.659	0.838317	1088	d2b1ea_	0.38469	7ddk	0.44946	d2piga_	0.3499	7JZN_G	0.13561
F013714	40	0.284476	82.9407	0.836575	2157	d1h16a_	0.41283	4qi6	0.49389	d2atza1	0.41055	4E1R_A	0.13852
F033168	82	0.569059	89.9893	0.83593	476	d2f3oa_	0.39751	4erm	0.46606	d1k0wa_	0.37848	3DUK_F	0.32335
F096991	38	0.300551	79.8596	0.83524	3911	d2ad6a_	0.37923	3una	0.40631	d1k32a3	0.38458	3O0L_A	0.14051
F004860	31	0.393424	89.402	0.835162	1669	d3b6ha1	0.41918	7n98	0.45299	d1nepa_	0.43724	6J6V_A	0.20783
F020362	52	0.345588	89.9728	0.834809	2930	d5yhga_	0.42744	6yx5	0.48543	d1izma_	0.39595	1HKY_A	0.26811
F015078	60	0.327624	90.8738	0.833727	2328	d2gj4a_	0.4466	7bzf	0.45686	d1vyia_	0.46186	2KAP_A	0.17355
F105218	51	0.481472	84.3547	0.833338	2187	d1i7qa_	0.39746	2xll	0.46461	d1qd1a1	0.41918	3C75_A	0.21071
F033395	78	0.393453	90.7084	0.833205	2184	d1i7qa_	0.41431	5hqb	0.4462	d1k4na1	0.40553	6LYR_E	0.23856
F089750	30	0.292023	93.1657	0.832951	3476	d1w27a_	0.43156	6ii2	0.4465	d1r8ea2	0.36427	4A5V_A	0.32466
F004298	61	0.365132	87.2958	0.832664	979	d3rkoc_	0.43734	6tay	0.47435	d2qfaa_	0.44599	2LNB_A	0.25409
F001402	116	0.348972	82.458	0.832623	378	d1urja_	0.43743	3ohg	0.47134	d2dpla2	0.42749	4WV4_A	0.23093
F007499	44	0.41642	91.3608	0.831368	1329	d6hr4a2	0.46977	2j66	0.48991	d4p3va_	0.46995	6GZX_X3	0.24951
F055759	43	0.368049	86.263	0.830652	431	d1zhxa2	0.46314	6g50	0.4844	d2pvqa2	0.45414	1EJ0_A	0.27473
F042338	33	0.48093	86.6672	0.830548	3979	d1jswa_	0.39269	4rh7	0.43844	d4duna1	0.39142	2GJV_D	0.35961
F094229	24	0.177532	87.5924	0.826028	1033	d2auaa1	0.46576	7dn9	0.47523	d4mf5a1	0.43542	3KEP_B	0.27218
F018610	87	0.295377	86.715	0.82553	135	d2p3ra3	0.45425	6zq6	0.46512	d6d21a1	0.42874	2E12_B	0.38247
F078777	25	0.262244	90.0963	0.823227	2884	d1kbla3	0.45903	4z3w	0.48783	d2edua1	0.48986	5ZFR_C	0.34572
F023687	62	0.329391	83.8978	0.82304	2492	d2i0ka1	0.39965	6z12	0.47619	d2vfra1	0.41809	2KNV_A	0.12687
F008257	44	0.454011	83.1674	0.822337	693	d3r9za_	0.4331	6n8q	0.45732	d3r9za_	0.43079	2Z3P_A	0.33377
F067563	72	0.252799	91.5754	0.821748	1195	d1y2ma_	0.46822	5e7p	0.46919	d1vq8i1	0.43853	3VPB_F	0.31967
F053538	37	0.320309	79.892	0.821353	1702	d1i7qa_	0.46069	1kcw	0.47725	d1s4ca_	0.42366	4OFQ_A	0.35803
F023814	76	0.376777	87.1892	0.816416	4219	d1v25a_	0.4346	7bwm	0.44199	d6s98a_	0.40405	4V4N_Ak	0.28382
F045043	34	0.390135	91.9137	0.815454	3865	d1m1ca_	0.42707	3aj6	0.45714	d2gysa1	0.41071	3AGD_A	0.35651
F010841	50	0.38032	85.1906	0.814921	4077	d1qhqa_	0.41461	3abg	0.4864	d2ixka_	0.38866	6YZD_AAA	0.33845
F031889	38	0.342172	86.8522	0.813866	4124	d4dvqa_	0.49105	2iag	0.4909	d2avue1	0.38821	6AME_A	0.15568
F028220	57	0.227663	87.8818	0.813456	609	d3hjea1	0.48623	6i7s	0.49232	d1wm5a2	0.41816	5F2H_B	0.39654
F000609	158	0.235349	89.8436	0.813224	2845	d6a1ia2	0.42915	3nvl	0.48718	d1t3qc2	0.36953	4XCO_A	0.19866
F004927	78	0.334431	90.3874	0.81163	658	d4oc9a_	0.39018	4qg5	0.47213	d3ri6a_	0.36487	6X7T_A	0.19669
F017614	66	0.488868	86.8015	0.808142	3560	d6t0ya_	0.46078	4i3g	0.48672	d2gria1	0.39744	5XOG_L	0.20345
F020859	83	0.347852	88.4914	0.807631	3241	d1q16a2	0.43394	5go3	0.46195	d2o9aa2	0.37479	2QT7_B	0.18409
F015754	17	0.466958	80.2389	0.806452	2153	d3ljqa_	0.47594	4r4y	0.48499	d7l9ca_	0.43535	7JR9_A	0.35034
F023185	63	0.379981	88.8358	0.806251	3330	d1l2ra_	0.42751	3f7f	0.47624	d1u69a_	0.44368	6I97_E	0.36758
F090885	26	0.232583	87.6086	0.805913	2897	d5hwaa_	0.43397	6wbx	0.47451	d1y6da_	0.44188	6TGJ_B	0.20516
F099831	41	0.171531	75.7287	0.802793	2222	d2xuta_	0.44092	3wak	0.4823	d4ep4a_	0.43146	7E9S_A	0.48241
F002675	114	0.247332	90.4834	0.802486	3804	d1x3la_	0.43485	5mzo	0.45153	d5h7fa_	0.41156	3QEC_A	0.39282
F022582	24	0.328191	91.2142	0.802247	2934	d7la1a_	0.41856	6qv3	0.44727	d1vlya2	0.3427	6L87_A	0.27112
F085608	20	0.247999	82.6478	0.801701	2377	d5muxa_	0.47965	4xes	0.49136	d1m5ya1	0.394	3V42_B	0.27901
F045172	54	0.336723	82.7484	0.800541	1534	d6i96a_	0.40704	5yjj	0.43715	d4ilgc_	0.40435	6LIY_A	0.33983
F037232	54	0.447079	87.7485	0.8005	4113	d2ad6a_	0.41502	6i0z	0.494	d1vp8a1	0.34833	4UC4_A	0.23978
F087822	22	0.177484	85.244	0.800041	4116	d3ntla1	0.43038	4xyj	0.45898	d1iwga7	0.47318	3OAO_A	0.32052
F010019	52	0.195561	78.982	0.799736	1463	d3hjea1	0.4343	4wfo	0.48523	d4xxia_	0.47413	6PCP_F	0.27509
F003326	49	0.369574	90.0694	0.799454	3121	d4zsya_	0.38075	7ky7	0.42986	d1wpxb1	0.3265	7MBZ_C	0.22093
F035774	47	0.257772	81.2109	0.79937	638	d2qzsa_	0.41867	7ctp	0.44289	d1szia_	0.378	1V88_A	0.32394
F030474	39	0.323382	88.6046	0.79822	400	d1v5va2	0.42711	6mrk	0.44596	d6ztka_	0.48462	2Z4T_A	0.28225
F037130	46	0.397655	85.1394	0.797344	2121	d2slia2	0.44402	5o47	0.47738	d1v76a_	0.47639	5Z2W_B	0.10382
F000276	100	0.231711	83.4199	0.796076	1258	d1vqqa3	0.44569	4cjn	0.46616	d1tdpa_	0.45116	4DIX_B	0.26367
F010845	86	0.492214	91.798	0.795993	1707	d2x55a1	0.44718	4f7b	0.47698	d4lsoa_	0.4238	1T6S_B	0.25406
F043406	36	0.400792	88.4189	0.795144	3810	d2i49a_	0.46046	7a73	0.48933	d2i5fa2	0.47838	2B1X_A	0.34098
F038963	33	0.204819	83.8595	0.795121	1930	d6vxca_	0.44409	2y8n	0.47349	d1chma2	0.39125	4V0X_B	0.04464
F074196	18	0.258045	78.271	0.795121	2357	d6rnka_	0.44506	5liq	0.48759	d1vi0a2	0.40682	6EEQ_A	0.32253
F001493	169	0.250228	81.3826	0.794508	313	d3bixa1	0.39289	5lj3	0.43566	d4zo4a1	0.39592	7NRC_A	0.27558
F083973	43	0.344581	79.4283	0.794446	413	d1muka_	0.47004	5mj6	0.4879	d3aevb2	0.43901	3WFE_C	0.27231
F048336	21	0.265926	78.5909	0.79397	3546	d3rkod_	0.47887	6cyc	0.4758	d2cpxa1	0.4765	3FWB_B	0.15298
F052607	37	0.261193	76.309	0.793472	3765	d6ui4a_	0.4362	6i7d	0.45584	d1kp8a1	0.37751	7NRC_A	0.27024
F098533	32	0.229592	85.2486	0.79343	2465	d1hhsa_	0.42283	4czw	0.46889	d1wira1	0.43572	1YRT_A	0.2978
F054162	20	0.327918	90.0722	0.793006	507	d6cr2a1	0.49205	5frb	0.49398	d2g7ga2	0.43216	3SWV_A	0.31149
F015103	38	0.420633	82.4279	0.792346	3735	d1jvga_	0.39548	5vmk	0.44366	d1jvga_	0.33713	1UWK_A	0.27071
F013530	78	0.53999	90.4106	0.791641	1536	d1sqja1	0.41038	1vyt	0.49405	d1wg7a1	0.39998	7RRO_X	0.2714
F078174	39	0.406963	69.9013	0.789354	896	d2uwaa_	0.46319	2uwa	0.46319	d1r6wa2	0.47228	1F13_A	0.33556
F062231	41	0.297647	82.5143	0.787479	3971	d1cvra2	0.40255	6yg8	0.48478	d2fr1a2	0.39096	7NPS_P3	0.2868
F070814	26	0.249281	83.5396	0.786965	3710	d1gp6a_	0.48569	6f89	0.48943	d1t6sa1	0.40435	4D72_A	0.3455
F002955	87	0.274016	79.1958	0.786859	607	d1kqfa2	0.3637	3izx	0.39586	d1kbla3	0.33075	4UPG_A	0.20721
F009347	103	0.210394	89.6571	0.784586	340	d5x2ma_	0.4168	6mg0	0.43243	d1gpqa_	0.44658	6L3H_A	0.31074
F093765	36	0.486796	82.4047	0.783903	2928	d5mpra1	0.45131	3v62	0.46968	d6m37a_	0.47314	1VPR_A	0.35659
F088217	39	0.286798	81.3575	0.783634	638	d2qzsa_	0.41066	7ctp	0.48536	d2x1ya1	0.36844	1V88_A	0.32643
F007854	40	0.360634	81.754	0.782934	43	d2giaa1	0.42168	4zxc	0.49373	d1h32a1	0.39869	6TN7_B	0.16762
F031304	53	0.243347	84.7993	0.782853	3746	d1y2ma_	0.48315	1j7e	0.48994	d2hj2a3	0.43256	3M7K_A	0.44433
F090010	49	0.269475	88.1679	0.782093	643	d2b3ya2	0.39848	5xya	0.45663	d2ptfa1	0.3666	2P9X_B	0.15439
F008080	18	0.367426	89.7838	0.782046	530	d3p54a1	0.37842	5ens	0.39255	d6jc0b_	0.37911	5N1T_A	0.27917
F037816	39	0.347083	88.0352	0.781879	955	d4mija1	0.49035	3fxb	0.494	d2v94a1	0.46207	7ADK_B	0.34247
F070239	31	0.19193	76.2421	0.78178	2854	d2yqca_	0.41212	6vr4	0.46275	d2zfda_	0.43903	3ZG1_D	0.2304
F073886	43	0.320719	83.7454	0.780933	3805	d3riqa_	0.48627	6z8i	0.49427	d2i5vo_	0.43568	5VTG_A	0.30508
F056130	47	0.353417	86.8051	0.77947	1734	d2b1ea_	0.4173	4ut1	0.43903	d3axja1	0.37545	6W8X_c	0.27836
F017624	23	0.229106	82.4	0.779126	354	d3vvma_	0.41316	6xvi	0.48389	d2n8za1	0.46016	5A8I_A	0.20106
F072407	57	0.258327	82.8691	0.776725	4090	d3i01m_	0.42222	5y3r	0.47072	d1xwma_	0.39222	1ABY_A	0.37962
F029801	66	0.213363	77.3541	0.775766	1048	d1qvia2	0.4592	3wdh	0.47044	d1h3za_	0.44231	6SGA_F8	0.36667
F075422	21	0.431587	91.277	0.775371	1027	d2x55a1	0.41484	3fvy	0.45879	d3c96a2	0.40253	6TAZ_B	0.27386
F016052	40	0.350447	84.4344	0.774922	3451	d1h16a_	0.43464	5h0r	0.45692	d2nn5a1	0.48504	6JTB_A	0.38238
F003736	158	0.222989	83.1152	0.773872	351	d5ganf2	0.43712	6xja	0.47516	d2p6ya1	0.40215	7NRC_A	0.30919
F001767	75	0.265196	74.4095	0.773726	2232	d6lona_	0.41675	2yev	0.42665	d1js8a1	0.37256	4YMK_D	0.42664
F105303	22	0.341	89.9498	0.773553	1192	d1mswd_	0.41936	4rkn	0.45797	d1wk1a1	0.47075	5J78_B	0.32544
F020941	55	0.241694	81.0338	0.773514	2263	d1tdja1	0.43315	4d9m	0.48053	d4flda_	0.42118	7CYW_A	0.30644
F011252	76	0.344153	87.3365	0.773513	1660	d3daoa1	0.43601	6oz1	0.47683	d4pkla1	0.42982	7NUG_A	0.31557
F059086	35	0.380073	84.5927	0.77164	173	d4mp8a_	0.44477	4mp6	0.44962	d1fgya_	0.4552	6NFS_A	0.25747
F007078	104	0.198149	87.223	0.771555	1930	d1w27a_	0.41851	2y8n	0.45662	d1rl0a_	0.37701	2LJB_D	0.08344
F063526	19	0.264206	88.9818	0.771381	4160	d1p35a_	0.44986	6xux	0.47814	d1u07a_	0.4375	6NUF_C	0.08084
F012445	59	0.414646	86.2991	0.771185	3792	d4m4da2	0.44183	1bp1	0.47241	d4m4da2	0.46976	2H1O_E	0.12743
F004826	74	0.235455	83.9055	0.770135	655	d1q9ja2	0.47199	2bgh	0.4737	d2b3oa2	0.44051	7NRC_A	0.30226
F010249	38	0.258607	85.2903	0.769391	2182	d5uqsa_	0.46789	7s5x	0.48364	d1r2ja1	0.41534	1QGN_E	0.31148
F026181	54	0.397802	81.0267	0.766755	1058	d1lf9a2	0.48438	2btq	0.49251	d1lbua2	0.47671	6GWJ_D	0.2045
F005087	91	0.468473	81.0585	0.765622	220	d1uf2a_	0.40952	7box	0.44697	d1vk1a_	0.34337	6BME_B	0.2188
F021773	57	0.375321	86.5327	0.765216	2876	d1urja_	0.35591	7s61	0.38417	d1ngva_	0.27282	4LKP_A	0.15223
F038587	39	0.229016	77.5563	0.764598	1950	d2jg0a_	0.45804	4w8y	0.47854	d3luia_	0.43289	2O4T_A	0.28222
F068102	75	0.663144	89.8057	0.763828	1707	d2x55a1	0.44862	1bp1	0.47178	d3d9ra1	0.4846	1T6S_B	0.24692
F039792	39	0.271785	76.3421	0.763387	1702	d1h16a_	0.43937	2r7e	0.47374	d1ylla1	0.43138	1R8U_A	0.10501
F078536	27	0.445104	82.8626	0.762978	2909	d1jnra2	0.44648	4ro5	0.47219	d1i17a_	0.40994	2KZ6_A	0.22207
F070610	21	0.305614	75.3488	0.76281	2884	d2b3wa1	0.48166	2i2x	0.48911	d4peoa_	0.44303	5SXY_A	0.27718
F023551	47	0.326047	82.3216	0.760498	2268	d5e3xa_	0.45411	5yfc	0.48008	d1z1wa2	0.49299	3CQB_B	0.2105
F011726	84	0.435577	77.2143	0.760147	2788	d6e36a_	0.45615	7mzw	0.47023	d2fwka_	0.49238	6TB4_C	0.19102
F009792	50	0.494314	93.3199	0.760143	1631	d2i5vo_	0.44202	6h6g	0.47917	d2i5vo_	0.35544	3EJH_B	0.30778
F056664	39	0.284503	82.9874	0.759349	1999	d5xz7a1	0.44762	3nv9	0.48344	d2al6a1	0.43248	7NRC_A	0.29632
F062379	63	0.272346	84.9571	0.759261	340	d1dp4a_	0.41795	5kca	0.43793	d1gpqa_	0.45421	6QQ6_B	0.30995
F004173	136	0.440147	90.775	0.759067	1536	d4wjka_	0.42514	4krt	0.48389	d1wg7a1	0.40577	7RRO_2	0.20469
F054512	27	0.312487	81.6211	0.75758	2069	d1t1ga_	0.47604	1siu	0.4769	d4lnoa1	0.41387	4K59_A	0.17528
F082865	20	0.168524	84.02	0.756782	3913	d1p5xa_	0.48493	5a22	0.4903	d1gaka_	0.44131	3OAO_A	0.39445
F037517	55	0.4782	79.4579	0.756559	2607	d6fywa_	0.39883	5e5w	0.44566	d4pcha_	0.45179	3ENC_A	0.14989
F026110	55	0.23254	87.3643	0.753815	901	d1qyia1	0.47991	7rd6	0.48246	d1kz7a2	0.46194	5IJN_T	0.25965
F001162	37	0.473373	85.086	0.753404	967	d4g7hc_	0.38359	6um1	0.43662	d4prsa_	0.36631	7ASE_C	0.27988
F043417	25	0.406918	75.1284	0.753026	2209	d3rkoc_	0.46075	3qv1	0.49105	d2pg4a1	0.45782	5KE2_A	0.28244
F101105	39	0.226306	88.4334	0.75274	4221	d1so2a_	0.45967	2zbg	0.47128	d1c9ba1	0.46854	3A0O_B	0.381
F016590	52	0.276202	76.3993	0.752531	313	d5a7ga_	0.40591	1thg	0.42877	d1f0la2	0.42751	3FO8_D	0.24299
F089691	37	0.310081	83.3329	0.751749	3241	d4o5ja_	0.41724	6m6g	0.45293	d2n8za1	0.37565	4QPO_A	0.14924
F081242	33	0.37416	84.0425	0.750559	966	d4e3xa1	0.43413	4beb	0.46015	d2vi7a_	0.37258	4BXR_A	0.24499
F051207	30	0.388348	78.9305	0.750242	146	d6hr4a2	0.45083	6r42	0.45812	d5yzpa2	0.43695	2ODJ_B	0.27099
F013086	98	0.579875	92.3794	0.750122	1544	d1rwia1	0.46728	4nh0	0.49096	d4fkda1	0.46691	6LU8_3	0.27915
F017174	64	0.183522	81.957	0.748357	207	d1i1ip_	0.41922	5yfc	0.48984	d1y93a_	0.42083	6H56_A	0.47517
F011857	99	0.380611	84.7357	0.747981	2516	d5j4ia_	0.48035	1xko	0.49376	d3h31a_	0.43374	3ZZM_B	0.31686
F008601	122	0.209673	76.7609	0.747775	607	d3pzwa2	0.40635	2ffl	0.44574	d1iwga8	0.38853	4UPG_A	0.28031
F014211	17	0.232843	84.0799	0.747751	2632	d1mswd_	0.46121	6i35	0.47897	d1eg3a1	0.48925	3E3R_A	0.4286
F002889	205	0.413406	81.0033	0.74726	165	d5muxa_	0.41101	6y83	0.44843	d7b7uh_	0.40148	5CYB_A	0.16217
F047999	45	0.498981	86.599	0.746917	701	d3ttva1	0.46187	5n1a	0.4811	d6qbta_	0.44661	5GJ4_G	0.10176
F008569	101	0.429534	86.0107	0.74689	3382	d1pt7a_	0.43481	2qvw	0.46141	d1bmlc3	0.43065	1VD4_A	0.25726
F052975	35	0.322936	76.6244	0.746212	903	d1hlra8	0.41355	4kqe	0.47035	d5xn9a1	0.43909	4JO0_A	0.2916
F027850	29	0.366156	79.8693	0.745008	2389	d4isba_	0.43427	3o6x	0.47154	d2jexa_	0.36817	1OUT_B	0.20482
F018479	39	0.369782	77.5852	0.744678	699	d2f48a_	0.42093	7kro	0.43673	d1ve4a1	0.3717	6T9K_E	0.24257
F011337	54	0.363008	77.1213	0.743007	313	d5fava1	0.39388	6teo	0.41945	d1f0la2	0.42318	2LKS_A	0.13274
F014215	65	0.308395	79.1859	0.74242	4166	d1y7ea2	0.44518	5dob	0.48269	d1a5ta1	0.44131	2VHJ_A	0.30866
F001603	168	0.518116	84.2898	0.742417	3	d2gtln1	0.4567	6l30	0.48476	d1j0wa1	0.48254	7NRC_A	0.26796
F076528	20	0.285746	88.8121	0.741424	2323	d3zeda_	0.4496	6lfl	0.48102	d1wmia1	0.46679	6HUM_Q	0.18257
F070352	47	0.43515	79.59	0.740045	2553	d1oyga_	0.41306	3lfi	0.45501	d4h0pa1	0.40716	1Y56_A	0.32305
F026009	19	0.24527	71.1976	0.739992	2094	d1ohfa_	0.47605	2vnr	0.45904	d1wwja_	0.46015	4RGD_A	0.26373
F099156	41	0.246619	71.768	0.739113	2793	d4adya1	0.39554	6pl6	0.46768	d2woea_	0.36146	6EUO_C	0.26854
F006317	189	0.320819	80.4979	0.738679	165	d1urja_	0.41297	4wgk	0.4591	d6e3aa_	0.3719	5CYB_A	0.16515
F077359	28	0.450783	73.713	0.738553	2337	d6aqga1	0.4091	5fku	0.47401	d2kvaa1	0.35101	3PMQ_A	0.30355
F008729	41	0.296591	79.8185	0.738006	267	d5gv0a1	0.47146	3n91	0.4869	d1fx7a3	0.48225	6OEE_J	0.24453
F018377	52	0.328755	72.6775	0.737727	1438	d3boea_	0.48362	7bf0	0.4862	d3boea_	0.48742	1J3E_A	0.23073
F056185	22	0.362067	85.2469	0.737699	1823	d1xkra_	0.46837	4qrm	0.48495	d1vq8x1	0.42792	6IXH_C	0.31827
F044776	21	0.322659	80.6195	0.736961	655	d1rm6a2	0.45383	3nzp	0.47859	d6icga1	0.43181	7MUQ_FD	0.24605
F067727	54	0.198813	78.105	0.736869	2267	d4pswb_	0.45962	5u5h	0.47783	d6sdka2	0.45218	6CFZ_A	0.15924
F017082	53	0.425084	91.3766	0.735281	1631	d2biba1	0.41623	6sup	0.48868	d2biba1	0.3674	1O9A_A	0.259
F017184	43	0.280536	77.5847	0.734835	1	d3syba_	0.46704	4z48	0.48959	d2byoa1	0.48605	1ZXA_B	0.14002
F029002	69	0.211084	84.6399	0.734564	4330	d3tsma_	0.47868	4pab	0.47704	d1yt8a4	0.44668	5ZAZ_A	0.2401
F105781	38	0.297533	87.9842	0.734351	1707	d2x55a1	0.4519	4f7b	0.45602	d3d9ra1	0.46584	1T6S_B	0.25036
F046670	47	0.265419	82.9451	0.733889	400	d4am1a2	0.44946	7bug	0.46266	d2wvfa2	0.4844	2Z4T_A	0.30671
F010084	64	0.413832	79.3292	0.732758	2001	d2f69a2	0.45336	1n6c	0.48384	d3kmaa_	0.4385	1MUF_A	0.48191
F024443	95	0.187282	87.6863	0.732188	1930	d6vxca_	0.44221	6wek	0.48716	d3bjva_	0.39018	4GUA_A	0.31809
F038696	47	0.275418	82.1328	0.732018	2614	d1uf2a_	0.35461	3vkg	0.46571	d2btva_	0.20003	6M8S_M	0.11753
F012965	53	0.336053	83.4744	0.731294	742	d2f48a_	0.41716	7box	0.44854	d6fcta_	0.37055	7EEA_A	0.31985
F005276	53	0.27072	75.9675	0.731294	4170	d2zfya_	0.4842	6k9n	0.49126	d3vk0a_	0.44106	7NRC_A	0.33118
F073268	22	0.183495	75.5291	0.729585	2609	d4dvqa_	0.48159	7cb8	0.49479	d1pufa_	0.47738	7LFJ_A	0.31587
F049898	39	0.239621	75.6333	0.728654	391	d3ilwa_	0.45313	5nd1	0.48543	d1q3qa3	0.4925	2I2R_I	0.22328
F011925	146	0.321597	87.1453	0.727914	165	d1jswa_	0.4205	5hex	0.45878	d1tf5a1	0.3927	6I97_E	0.38572
F035855	75	0.153866	86.6338	0.72751	489	d1t3qb2	0.43326	7bwr	0.48627	d1fioa_	0.42912	2KOG_A	0.19955
F050734	18	0.31435	92.9192	0.727483	167	d1twfb_	0.40218	6zhh	0.47567	d4dv8a2	0.46159	7NRC_A	0.32152
F004979	48	0.616915	82.1567	0.727352	645	d1vpja_	0.43736	3aoh	0.47069	d3nx6a_	0.43916	3JC8_Pg	0.28187
F003253	29	0.277153	82.7549	0.725798	585	d1twfb_	0.45267	6fwf	0.46117	d1b3qa2	0.43566	3J6B_D	0.24323
F067531	67	0.278063	85.17	0.725183	1801	d6z8mb_	0.47875	6ehn	0.48493	d1fjgt_	0.40867	1AC0_A	0.2106
F088769	49	0.354478	77.171	0.723559	2763	d4w7ka_	0.41518	4nx9	0.47201	d1m55a_	0.41625	6RAP_D	0.26089
F011084	106	0.306132	89.6928	0.723331	3189	d6lona_	0.46105	5fw3	0.48603	d1a0ia1	0.42184	2WFB_A	0.25989
F014575	83	0.230656	79.1024	0.720909	607	d1muka_	0.408	3qr1	0.42573	d1ij5a_	0.34258	4UPG_A	0.24477
F061442	36	0.329432	83.6218	0.720623	2684	d5c6na_	0.45721	5yck	0.48207	d1tzva_	0.4252	6OXC_A	0.34039
F050412	22	0.370682	79.5634	0.719103	3079	d1qi9a_	0.37194	6vr4	0.40179	d3weoa1	0.3408	4YX1_B	0.11113
F005589	41	0.320182	73.7721	0.718832	1693	d1jiha2	0.45885	4g9i	0.48377	d7c2gg2	0.47314	7NRC_A	0.36076
F008986	64	0.218825	73.7895	0.718365	607	d3bixa1	0.371	2po4	0.40916	d1v5da_	0.33271	7CNF_A	0.12237
F015332	32	0.305453	91.496	0.716162	536	d4g7hd_	0.45524	6qti	0.47968	d3sfda3	0.37023	1S5L_U	0.17575
F031711	46	0.357251	78.4149	0.714971	3686	d1muka_	0.39075	4bla	0.45626	d1q18a2	0.32985	2Z7J_A	0.22336
F044344	18	0.3954	70.1748	0.714962	3108	d2b3ya2	0.41566	7jfs	0.47491	d1lrha_	0.45213	2OXG_A	0.28351
F065990	42	0.415321	82.9358	0.71451	803	d3pzwa2	0.41027	3inv	0.48893	d2icwg_	0.3471	4N4R_D	0.31722
F043505	73	0.222732	86.303	0.713718	963	d3ckca_	0.45474	3vkh	0.47353	d1jbia_	0.40224	6WDO_A	0.2564
F097652	47	0.270633	81.9621	0.712858	678	d4yaaa_	0.47373	3blt	0.47707	d2f06a2	0.46504	7AIH_Ap	0.27279
F017136	51	0.285805	87.5974	0.712397	658	d4g7hc_	0.33092	6tax	0.4452	d4cvba_	0.30989	2FFS_A	0.2128
F041492	21	0.267984	89.0226	0.711083	831	d1sg9a_	0.49005	7lnl	0.4915	d2l9va_	0.42592	2JRP_A	0.30609
F062766	32	0.293497	76.4503	0.709857	749	d2f48a_	0.43927	7box	0.46054	d1stma_	0.42083	2EX3_J	0.25147
F005054	75	0.486977	76.5929	0.709501	3168	d1bjta_	0.43235	5i5k	0.48622	d1uura2	0.43394	6TE9_D	0.44878
F001450	174	0.236433	87.8099	0.709285	963	d3v98a2	0.43285	5fno	0.46933	d2qfaa_	0.45979	1VCV_A	0.26704
F026603	37	0.532393	74.5733	0.708917	2924	d4c2ma_	0.42419	6ewm	0.49415	d2qtpa1	0.38623	3KYS_B	0.14041
F015603	73	0.479085	82.6529	0.708551	2441	d1mkfa_	0.37602	7mjr	0.46585	d5x4sa_	0.37374	2KNC_B	0.10426
F068121	29	0.257021	72.4657	0.708473	4010	d1a0ia2	0.45266	6dt1	0.47403	d2id0a3	0.42856	7NRC_A	0.32448
F041847	24	0.278078	77.6408	0.707195	3835	d1q16a2	0.43233	3ir7	0.44794	d2q0ta1	0.37727	2AVU_E	0.18833
F004363	27	0.272151	74.2109	0.706891	1258	d1muka_	0.47475	1muk	0.47475	d1js8a2	0.41982	4WZD_I5	0.16262
F017304	44	0.292942	76.8455	0.704157	1078	d1n62b2	0.44408	3owa	0.48467	d1rl1a_	0.43417	6ESC_A	0.30206
F016970	82	0.26086	87.6443	0.702947	2889	d1uf2a_	0.41112	4xou	0.45553	d3ok8a_	0.44324	7A48_B	0.14271
F041645	48	0.371144	81.723	0.70246	4072	d1wrua2	0.43645	6rbk	0.45564	d1wrua2	0.46599	6QES_A	0.11882
F104438	31	0.262636	74.9301	0.702206	3410	d4jspa1	0.42449	6r9t	0.46529	d4wwxb3	0.39595	6TB4_C	0.1509
F009117	43	0.196769	82.8425	0.700443	2341	d2pywa_	0.38943	6xjb	0.44122	d3dlsa_	0.35466	6XJV_R	0.27017
F087846	42	0.272101	89.5338	0.700089	2002	d1uf2a_	0.37351	6irw	0.44118	d6rdps_	0.33137	3QEC_A	0.35893

## Sheet: Gene neighborhood of novel fold
NMPF	AlphaFold pTM	No. of associated Scaffolds	Top-1 Pfam	Top-1 Pfam count	Top-1 % occurency	Top-2 Pfam	Top-2 Pfam count	Top-2 % occurency	Top-3 Pfam	Top-3 Pfam count	Top-3 % occurency	Top-4 Pfam	Top-4 Pfam count	Top-4 % occurency	Top-5 Pfam	Top-5 Pfam count	Top-5 % occurency
F060655	0.91	132	PF08461 (HTH_12)	19	14.394	PF12696 (TraG-D_C)	8	6.061	PF01637 (ATPase_2)	2	1.515	PF03965 (Penicillinase_R)	2	1.515	PF13412 (HTH_24)	1	0.758
F085764	0.89	111	PF00239 (Resolvase)	7	6.306	PF08401 (ArdcN)	6	5.405	PF00589 (Phage_integrase)	3	2.703	PF08706 (D5_N)	1	0.901	PF04434 (SWIM)	1	0.901
F068099	0.89	125	PF02195 (ParBc)	27	21.6	PF01085 (HH_signal)	1	0.8	PF04014 (MazE_antitoxin)	1	0.8	PF00850 (Hist_deacetyl)	1	0.8	PF12651 (RHH_3)	1	0.8
F000131	0.89	1986	PF01156 (IU_nuc_hydro)	111	5.589	PF09900 (DUF2127)	59	2.971	PF01425 (Amidase)	36	1.813	PF01061 (ABC2_membrane)	32	1.611	PF13420 (Acetyltransf_4)	32	1.611
F036768	0.88	169	PF00478 (IMPDH)	56	33.136	PF13186 (SPASM)	11	6.509	PF07516 (SecA_SW)	9	5.325	PF04055 (Radical_SAM)	9	5.325	PF00571 (CBS)	4	2.367
F027969	0.88	193	PF08459 (UvrC_RNaseH_dom)	39	20.207	PF14332 (DUF4388)	11	5.699	PF14520 (HHH_5)	1	0.518	PF00535 (Glycos_transf_2)	1	0.518	PF12826 (HHH_2)	1	0.518
F024393	0.88	206	PF13620 (CarboxypepD_reg)	16	7.767	PF12770 (CHAT)	14	6.796	PF13414 (TPR_11)	3	1.456	PF00005 (ABC_tran)	2	0.971	PF02576 (RimP_N)	2	0.971
F019616	0.88	228	PF09723 (Zn-ribbon_8)	21	9.211	PF01844 (HNH)	5	2.193	PF01551 (Peptidase_M23)	4	1.754	PF01555 (N6_N4_Mtase)	3	1.316	PF03237 (Terminase_6N)	3	1.316
F066403	0.87	126	PF00266 (Aminotran_5)	33	26.19	PF00583 (Acetyltransf_1)	19	15.079	PF08544 (GHMP_kinases_C)	8	6.349	PF02746 (MR_MLE_N)	2	1.587	PF01401 (Peptidase_M2)	2	1.587
F104946	0.86	97	PF00498 (FHA)	4	4.124	PF12245 (Big_3_2)	1	1.031	PF05085 (DUF685)	1	1.031	PF05598 (DUF772)	1	1.031
F090401	0.86	108	PF01755 (Glyco_transf_25)	4	3.704	PF04545 (Sigma70_r4)	4	3.704	PF00535 (Glycos_transf_2)	4	3.704	PF04765 (DUF616)	3	2.778	PF01391 (Collagen)	3	2.778
F037108	0.86	168	PF04343 (DUF488)	38	22.619	PF14534 (DUF4440)	34	20.238	PF00583 (Acetyltransf_1)	17	10.119	PF03992 (ABM)	8	4.762	PF04828 (GFA)	7	4.167
F006270	0.86	377	PF07690 (MFS_1)	18	4.775	PF00067 (p450)	16	4.244	PF12704 (MacB_PCD)	13	3.448	PF13709 (DUF4159)	9	2.387	PF04434 (SWIM)	7	1.857
F000382	0.86	1210	PF07238 (PilZ)	400	33.058	PF04107 (GCS2)	368	30.413	PF14403 (CP_ATPgrasp_2)	28	2.314	PF13180 (PDZ_2)	27	2.231	PF00117 (GATase)	18	1.488
F101432	0.85	102	PF00069 (Pkinase)	4	3.922	PF00501 (AMP-binding)	3	2.941	PF13602 (ADH_zinc_N_2)	2	1.961	PF03942 (DTW)	2	1.961	PF01638 (HxlR)	2	1.961
F092306	0.85	104	PF13229 (Beta_helix)	6	5.769	PF01844 (HNH)	2	1.923	PF00145 (DNA_methylase)	1	0.962	PF05635 (23S_rRNA_IVP)	1	0.962	PF07602 (DUF1565)	1	0.962
F078316	0.85	116	PF00326 (Peptidase_S9)	11	9.483	PF00254 (FKBP_C)	10	8.621	PF04343 (DUF488)	6	5.172	PF00375 (SDF)	3	2.586	PF13424 (TPR_12)	3	2.586
F057232	0.85	136	PF03572 (Peptidase_S41)	9	6.618	PF04389 (Peptidase_M28)	6	4.412	PF02597 (ThiS)	5	3.676	PF01156 (IU_nuc_hydro)	5	3.676	PF00486 (Trans_reg_C)	4	2.941
F040711	0.85	161	PF13561 (adh_short_C2)	17	10.559	PF13508 (Acetyltransf_7)	9	5.59	PF01699 (Na_Ca_ex)	9	5.59	PF13407 (Peripla_BP_4)	9	5.59	PF00005 (ABC_tran)	8	4.969
F036238	0.85	170	PF06067 (DUF932)	20	11.765	PF00534 (Glycos_transf_1)	2	1.176	PF13640 (2OG-FeII_Oxy_3)	2	1.176	PF02467 (Whib)	1	0.588	PF04973 (NMN_transporter)	1	0.588
F028062	0.85	192	PF00498 (FHA)	1	0.521
F024090	0.85	207	PF01329 (Pterin_4a)	17	8.213	PF03104 (DNA_pol_B_exo1)	14	6.763	PF01471 (PG_binding_1)	7	3.382	PF04055 (Radical_SAM)	6	2.899	PF01467 (CTP_transf_like)	5	2.415
F019761	0.85	228	PF12867 (DinB_2)	65	28.509	PF01019 (G_glu_transpept)	13	5.702	PF03551 (PadR)	7	3.07	PF12704 (MacB_PCD)	6	2.632	PF12637 (TSCPD)	3	1.316
F002935	0.85	519	PF06067 (DUF932)	162	31.214	PF14025 (DUF4241)	14	2.697	PF02467 (Whib)	7	1.349	PF13640 (2OG-FeII_Oxy_3)	6	1.156	PF00210 (Ferritin)	1	0.193
F002596	0.85	539	PF13469 (Sulfotransfer_3)	7	1.299	PF07369 (DUF1488)	5	0.928	PF01135 (PCMT)	5	0.928	PF02954 (HTH_8)	5	0.928	PF00685 (Sulfotransfer_1)	3	0.557
F002240	0.85	579	PF03819 (MazG)	63	10.881	PF02700 (PurS)	25	4.318	PF02142 (MGS)	23	3.972	PF02769 (AIRS_C)	7	1.209	PF00551 (Formyl_trans_N)	7	1.209
F001034	0.85	798	PF10651 (BppU_N)	7	0.877	PF13884 (Peptidase_S74)	5	0.627	PF00565 (SNase)	4	0.501	PF10124 (Mu-like_gpT)	2	0.251	PF13481 (AAA_25)	2	0.251
F096991	0.84	104	PF13620 (CarboxypepD_reg)	11	10.577	PF14258 (DUF4350)	3	2.885	PF07837 (FTCD_N)	2	1.923	PF12732 (YtxH)	2	1.923	PF07726 (AAA_3)	2	1.923
F092163	0.84	107	PF13533 (Biotin_lipoyl_2)	2	1.869	PF08281 (Sigma70_r4_2)	2	1.869	PF00733 (Asn_synthase)	2	1.869	PF13490 (zf-HC2)	1	0.935	PF00487 (FA_desaturase)	1	0.935
F047793	0.84	149	PF00155 (Aminotran_1_2)	14	9.396	PF01636 (APH)	11	7.383	PF00392 (GntR)	9	6.04	PF00694 (Aconitase_C)	8	5.369	PF00441 (Acyl-CoA_dh_1)	5	3.356
F035765	0.84	171	PF01050 (MannoseP_isomer)	26	15.205	PF03851 (UvdE)	14	8.187	PF04321 (RmlD_sub_bind)	7	4.094	PF07883 (Cupin_2)	6	3.509	PF03567 (Sulfotransfer_2)	6	3.509
F033168	0.84	178	PF12704 (MacB_PCD)	5	2.809	PF00005 (ABC_tran)	4	2.247	PF02687 (FtsX)	4	2.247	PF12543 (DUF3738)	3	1.685	PF02896 (PEP-utilizers_C)	3	1.685
F032396	0.84	180	PF07676 (PD40)	3	1.667	PF03372 (Exo_endo_phos)	3	1.667	PF01425 (Amidase)	2	1.111	PF04020 (Phage_holin_4_2)	2	1.111	PF00575 (S1)	2	1.111
F013714	0.84	269	PF01687 (Flavokinase)	48	17.844	PF00312 (Ribosomal_S15)	36	13.383	PF06574 (FAD_syn)	18	6.691	PF11987 (IF-2)	6	2.23	PF03726 (PNPase)	4	1.487
F010673	0.84	300	PF01464 (SLT)	39	13	PF12684 (DUF3799)	5	1.667	PF00145 (DNA_methylase)	4	1.333	PF12728 (HTH_17)	3	1	PF06054 (CoiA)	2	0.667
F010383	0.84	304	PF02209 (VHP)	2	0.658	PF00428 (Ribosomal_60s)	2	0.658
F004860	0.84	420	PF12265 (CAF1C_H4-bd)	6	1.429
F105218	0.83	98	PF02687 (FtsX)	3	3.061	PF14870 (PSII_BNR)	2	2.041	PF13561 (adh_short_C2)	1	1.02	PF12704 (MacB_PCD)	1	1.02	PF02371 (Transposase_20)	1	1.02
F094229	0.83	106	PF00903 (Glyoxalase)	2	1.887	PF05368 (NmrA)	2	1.887	PF14534 (DUF4440)	2	1.887	PF01243 (Putative_PNPOx)	2	1.887	PF00296 (Bac_luciferase)	1	0.943
F055759	0.83	138	PF01183 (Glyco_hydro_25)	31	22.464	PF02954 (HTH_8)	3	2.174	PF13620 (CarboxypepD_reg)	3	2.174	PF03576 (Peptidase_S58)	1	0.725
F042338	0.83	158	PF03237 (Terminase_6N)	29	18.354	PF01391 (Collagen)	15	9.494	PF13385 (Laminin_G_3)	7	4.43	PF00535 (Glycos_transf_2)	4	2.532	PF01555 (N6_N4_Mtase)	3	1.899
F033395	0.83	177	PF00155 (Aminotran_1_2)	16	9.04	PF00392 (GntR)	6	3.39	PF00694 (Aconitase_C)	2	1.13	PF11259 (DUF3060)	1	0.565	PF00498 (FHA)	1	0.565
F020362	0.83	224	PF00024 (PAN_1)	1	0.446
F018610	0.83	234	PF02729 (OTCace_N)	72	30.769	PF00753 (Lactamase_B)	10	4.274	PF08239 (SH3_3)	9	3.846	PF00180 (Iso_dh)	5	2.137	PF00293 (NUDIX)	4	1.709
F015078	0.83	257	PF03237 (Terminase_6N)	5	1.946	PF07275 (ArdA)	4	1.556	PF01653 (DNA_ligase_aden)	3	1.167	PF12098 (DUF3574)	3	1.167	PF03837 (RecT)	2	0.778
F007499	0.83	350	PF00155 (Aminotran_1_2)	88	25.143	PF01678 (DAP_epimerase)	67	19.143	PF01715 (IPPT)	9	2.571	PF16360 (GTP-bdg_M)	7	2	PF01745 (IPT)	5	1.429
F004298	0.83	445	PF00941 (FAD_binding_5)	37	8.315	PF13662 (Toprim_4)	37	8.315	PF13155 (Toprim_2)	22	4.944	PF13286 (HD_assoc)	11	2.472	PF03450 (CO_deh_flav_C)	10	2.247
F001402	0.83	704	PF10262 (Rdx)	127	18.04	PF00296 (Bac_luciferase)	103	14.631	PF00903 (Glyoxalase)	62	8.807	PF08241 (Methyltransf_11)	31	4.403	PF13458 (Peripla_BP_6)	22	3.125
F078777	0.82	116	PF08459 (UvrC_RNaseH_dom)	34	29.31	PF14332 (DUF4388)	10	8.621	PF12826 (HHH_2)	2	1.724	PF05345 (He_PIG)	2	1.724	PF00310 (GATase_2)	1	0.862
F067563	0.82	125	PF00884 (Sulfatase)	2	1.6	PF10592 (AIPR)	2	1.6	PF02405 (MlaE)	1	0.8	PF13360 (PQQ_2)	1	0.8	PF01850 (PIN)	1	0.8
F053538	0.82	141	PF13620 (CarboxypepD_reg)	8	5.674	PF05163 (DinB)	1	0.709	PF13559 (DUF4129)	1	0.709	PF07956 (DUF1690)	1	0.709
F045043	0.82	153	PF00723 (Glyco_hydro_15)	7	4.575	PF01551 (Peptidase_M23)	5	3.268	PF00300 (His_Phos_1)	4	2.614	PF08450 (SGL)	2	1.307	PF04264 (YceI)	2	1.307
F023814	0.82	208	PF12728 (HTH_17)	8	3.846	PF13814 (Replic_Relax)	2	0.962	PF13545 (HTH_Crp_2)	1	0.481	PF01695 (IstB_IS21)	1	0.481	PF01569 (PAP2)	1	0.481
F023687	0.82	209	PF08818 (DUF1801)	7	3.349	PF00795 (CN_hydrolase)	7	3.349	PF02687 (FtsX)	5	2.392	PF13424 (TPR_12)	4	1.914	PF09865 (DUF2092)	4	1.914
F008257	0.82	336	PF08327 (AHSA1)	44	13.095	PF07676 (PD40)	7	2.083	PF00211 (Guanylate_cyc)	6	1.786	PF07883 (Cupin_2)	6	1.786	PF00196 (GerE)	6	1.786
F090885	0.81	108	PF00293 (NUDIX)	2	1.852	PF13385 (Laminin_G_3)	2	1.852	PF04965 (GPW_gp25)	1	0.926	PF00011 (HSP20)	1	0.926	PF10507 (TMEM65)	1	0.926
F031889	0.81	181	PF13856 (Gifsy-2)	3	1.657	PF03864 (Phage_cap_E)	3	1.657	PF13181 (TPR_8)	2	1.105	PF01850 (PIN)	1	0.552	PF01695 (IstB_IS21)	1	0.552
F028220	0.81	192	PF00749 (tRNA-synt_1c)	8	4.167	PF00583 (Acetyltransf_1)	4	2.083	PF04191 (PEMT)	4	2.083	PF12385 (Peptidase_C70)	3	1.562	PF13529 (Peptidase_C39_2)	3	1.562
F023185	0.81	211	PF00005 (ABC_tran)	64	30.332	PF03544 (TonB_C)	38	18.009	PF00082 (Peptidase_S8)	34	16.114	PF01061 (ABC2_membrane)	10	4.739	PF07027 (DUF1318)	3	1.422
F020859	0.81	221	PF04002 (RadC)	10	4.525	PF07275 (ArdA)	4	1.81	PF07508 (Recombinase)	2	0.905	PF12957 (DUF3846)	2	0.905	PF16478 (DUF5055)	2	0.905
F017614	0.81	239	PF04012 (PspA_IM30)	25	10.46	PF04613 (LpxD)	15	6.276	PF15975 (Flot)	10	4.184	PF13211 (DUF4019)	7	2.929	PF05016 (ParE_toxin)	6	2.51
F015754	0.81	252	PF05175 (MTS)	9	3.571	PF04434 (SWIM)	4	1.587	PF00561 (Abhydrolase_1)	3	1.19	PF07366 (SnoaL)	3	1.19	PF00196 (GerE)	3	1.19
F010841	0.81	298	PF07978 (NIPSNAP)	26	8.725	PF14534 (DUF4440)	18	6.04	PF13432 (TPR_16)	12	4.027	PF12779 (WXXGXW)	10	3.356	PF00392 (GntR)	10	3.356
F000609	0.81	990	PF07883 (Cupin_2)	11	1.111	PF12704 (MacB_PCD)	10	1.01	PF07927 (HicA_toxin)	7	0.707	PF16277 (DUF4926)	6	0.606	PF07676 (PD40)	6	0.606
F099831	0.8	103	PF13365 (Trypsin_2)	16	15.534	PF00403 (HMA)	3	2.913	PF10057 (MpsC)	2	1.942	PF03741 (TerC)	1	0.971	PF14147 (Spore_YhaL)	1	0.971
F087822	0.8	110	PF13183 (Fer4_8)	21	19.091	PF01148 (CTP_transf_1)	6	5.455	PF02910 (Succ_DH_flav_C)	5	4.545	PF01244 (Peptidase_M19)	2	1.818	PF04055 (Radical_SAM)	2	1.818
F085608	0.8	111	PF02867 (Ribonuc_red_lgC)	9	8.108	PF02511 (Thy1)	7	6.306	PF00535 (Glycos_transf_2)	3	2.703	PF01471 (PG_binding_1)	3	2.703	PF00565 (SNase)	2	1.802
F045172	0.8	153	PF13424 (TPR_12)	8	5.229	PF07732 (Cu-oxidase_3)	7	4.575	PF07883 (Cupin_2)	7	4.575	PF01979 (Amidohydro_1)	5	3.268	PF12840 (HTH_20)	3	1.961
F043406	0.8	156	PF03793 (PASTA)	38	24.359	PF13385 (Laminin_G_3)	2	1.282	PF02839 (CBM_5_12)	2	1.282	PF04820 (Trp_halogenase)	2	1.282	PF11397 (GlcNAc)	2	1.282
F038963	0.8	164	PF13649 (Methyltransf_25)	32	19.512	PF04015 (DUF362)	15	9.146	PF05724 (TPMT)	5	3.049	PF03328 (HpcH_HpaI)	3	1.829	PF01797 (Y1_Tnp)	2	1.22
F037232	0.8	168	PF05255 (UPF0220)	1	0.595	PF08264 (Anticodon_1)	1	0.595
F037130	0.8	168	PF11753 (DUF3310)	11	6.548	PF02511 (Thy1)	9	5.357	PF00085 (Thioredoxin)	4	2.381	PF00856 (SET)	4	2.381	PF01555 (N6_N4_Mtase)	4	2.381
F030474	0.8	185	PF00285 (Citrate_synt)	45	24.324	PF00535 (Glycos_transf_2)	44	23.784	PF02403 (Seryl_tRNA_N)	10	5.405	PF00155 (Aminotran_1_2)	7	3.784	PF00067 (p450)	2	1.081
F022582	0.8	213	PF00504 (Chloroa_b-bind)	1	0.469
F010845	0.8	298	PF06026 (Rib_5-P_isom_A)	32	10.738	PF03176 (MMPL)	31	10.403	PF01019 (G_glu_transpept)	11	3.691	PF05532 (CsbD)	9	3.02	PF05362 (Lon_C)	7	2.349
F010019	0.8	309	PF02518 (HATPase_c)	17	5.502	PF04389 (Peptidase_M28)	14	4.531	PF01842 (ACT)	11	3.56	PF02922 (CBM_48)	10	3.236	PF02826 (2-Hacid_dh_C)	9	2.913
F003326	0.8	494	PF01467 (CTP_transf_like)	6	1.215	PF07486 (Hydrolase_2)	6	1.215	PF01041 (DegT_DnrJ_EryC1)	3	0.607	PF14743 (DNA_ligase_OB_2)	2	0.405	PF00924 (MS_channel)	2	0.405
F002675	0.8	538	PF03928 (HbpS-like)	192	35.688	PF02085 (Cytochrom_CIII)	34	6.32	PF14522 (Cytochrome_C7)	31	5.762	PF13620 (CarboxypepD_reg)	14	2.602	PF00498 (FHA)	7	1.301
F000276	0.8	1390	PF02690 (Na_Pi_cotrans)	1	0.072
F098533	0.79	103	PF04466 (Terminase_3)	25	24.272	PF09603 (Fib_succ_major)	1	0.971	PF00535 (Glycos_transf_2)	1	0.971	PF16677 (GP3_package)	1	0.971	PF13155 (Toprim_2)	1	0.971
F083973	0.79	112	PF04851 (ResIII)	4	3.571	PF01546 (Peptidase_M20)	3	2.679	PF01259 (SAICAR_synt)	3	2.679	PF12344 (UvrB)	2	1.786	PF13181 (TPR_8)	1	0.893
F078174	0.79	116	PF03200 (Glyco_hydro_63)	1	0.862	PF01345 (DUF11)	1	0.862
F070814	0.79	122	PF13720 (Acetyltransf_11)	26	21.311	PF08448 (PAS_4)	3	2.459	PF07977 (FabA)	2	1.639	PF02518 (HATPase_c)	2	1.639	PF01400 (Astacin)	2	1.639
F062231	0.79	131	PF03629 (SASA)	3	2.29	PF00392 (GntR)	3	2.29	PF08450 (SGL)	2	1.527	PF02585 (PIG-L)	2	1.527	PF13377 (Peripla_BP_3)	1	0.763
F054162	0.79	140	PF00118 (Cpn60_TCP1)	8	5.714	PF08800 (VirE_N)	3	2.143	PF00176 (SNF2-rel_dom)	3	2.143	PF13385 (Laminin_G_3)	2	1.429	PF14550 (Peptidase_S78_2)	2	1.429
F048336	0.79	148	PF01467 (CTP_transf_like)	8	5.405	PF05728 (UPF0227)	7	4.73	PF09612 (HtrL_YibB)	6	4.054	PF01370 (Epimerase)	6	4.054	PF04851 (ResIII)	3	2.027
F015103	0.79	257	PF05118 (Asp_Arg_Hydrox)	97	37.743	PF04055 (Radical_SAM)	23	8.949	PF02668 (TauD)	22	8.56	PF13186 (SPASM)	20	7.782	PF13394 (Fer4_14)	6	2.335
F002955	0.79	517	PF01929 (Ribosomal_L14e)	1	0.193
F001493	0.79	682	PF01521 (Fe-S_biosyn)	19	2.786	PF01592 (NifU_N)	16	2.346	PF08443 (RimK)	13	1.906	PF01467 (CTP_transf_like)	9	1.32	PF13847 (Methyltransf_31)	9	1.32
F093765	0.78	106	PF00521 (DNA_topoisoIV)	19	17.925	PF00476 (DNA_pol_A)	8	7.547	PF05069 (Phage_tail_S)	3	2.83	PF13946 (DUF4214)	2	1.887	PF10123 (Mu-like_Pro)	1	0.943
F090010	0.78	108	PF02412 (TSP_3)	2	1.852	PF07690 (MFS_1)	1	0.926	PF10102 (DUF2341)	1	0.926	PF00266 (Aminotran_5)	1	0.926	PF00491 (Arginase)	1	0.926
F075422	0.78	119	PF13193 (AMP-binding_C)	1	0.84	PF00011 (HSP20)	1	0.84	PF04055 (Radical_SAM)	1	0.84	PF01920 (Prefoldin_2)	1	0.84
F073886	0.78	120	PF13502 (AsmA_2)	12	10	PF00183 (HSP90)	1	0.833
F072407	0.78	121	PF13499 (EF-hand_7)	1	0.826
F070239	0.78	123	PF12728 (HTH_17)	7	5.691	PF01833 (TIG)	3	2.439	PF12704 (MacB_PCD)	3	2.439	PF00175 (NAD_binding_1)	2	1.626	PF07676 (PD40)	2	1.626
F056130	0.78	138	PF00482 (T2SSF)	26	18.841	PF00437 (T2SSE)	5	3.623	PF12822 (ECF_trnsprt)	4	2.899	PF01983 (CofC)	3	2.174	PF01040 (UbiA)	3	2.174
F037816	0.78	167	PF10984 (DUF2794)	59	35.329	PF04279 (IspA)	11	6.587	PF00082 (Peptidase_S8)	11	6.587	PF14343 (PrcB_C)	4	2.395	PF05494 (MlaC)	2	1.198
F031304	0.78	183	PF01850 (PIN)	9	4.918	PF03950 (tRNA-synt_1c_C)	5	2.732	PF04014 (MazE_antitoxin)	4	2.186	PF01381 (HTH_3)	4	2.186	PF00749 (tRNA-synt_1c)	3	1.639
F029801	0.78	187	PF00580 (UvrD-helicase)	25	13.369	PF02621 (VitK2_biosynth)	9	4.813	PF13361 (UvrD_C)	6	3.209	PF13646 (HEAT_2)	4	2.139	PF00196 (GerE)	3	1.604
F017624	0.78	239	PF06468 (Spond_N)	64	26.778	PF09935 (DUF2167)	57	23.849	PF06537 (DHOR)	21	8.787	PF14534 (DUF4440)	17	7.113	PF03551 (PadR)	10	4.184
F009347	0.78	319	PF13183 (Fer4_8)	13	4.075	PF01799 (Fer2_2)	7	2.194	PF12704 (MacB_PCD)	6	1.881	PF00282 (Pyridoxal_deC)	5	1.567	PF00106 (adh_short)	4	1.254
F008080	0.78	339	PF02511 (Thy1)	36	10.619	PF00149 (Metallophos)	31	9.145	PF13392 (HNH_3)	20	5.9	PF13640 (2OG-FeII_Oxy_3)	13	3.835	PF00145 (DNA_methylase)	8	2.36
F007854	0.78	343	PF07514 (TraI_2)	70	20.408	PF00712 (DNA_pol3_beta)	35	10.204	PF02767 (DNA_pol3_beta_2)	27	7.872	PF02768 (DNA_pol3_beta_3)	23	6.706	PF04434 (SWIM)	16	4.665
F063526	0.77	129	PF02803 (Thiolase_C)	56	43.411	PF00296 (Bac_luciferase)	25	19.38	PF10604 (Polyketide_cyc2)	4	3.101	PF13508 (Acetyltransf_7)	3	2.326	PF00583 (Acetyltransf_1)	2	1.55
F059086	0.77	134	PF00150 (Cellulase)	24	17.91	PF02826 (2-Hacid_dh_C)	6	4.478	PF00171 (Aldedh)	4	2.985	PF01522 (Polysacc_deac_1)	4	2.985	PF12833 (HTH_18)	3	2.239
F026181	0.77	198	PF04107 (GCS2)	86	43.434	PF07238 (PilZ)	40	20.202	PF14403 (CP_ATPgrasp_2)	8	4.04	PF00730 (HhH-GPD)	6	3.03	PF13180 (PDZ_2)	5	2.525
F021773	0.77	217	PF00625 (Guanylate_kin)	18	8.295	PF00004 (AAA)	12	5.53	PF03575 (Peptidase_S51)	4	1.843	PF01734 (Patatin)	4	1.843	PF13385 (Laminin_G_3)	3	1.382
F020941	0.77	221	PF12706 (Lactamase_B_2)	6	2.715	PF00082 (Peptidase_S8)	6	2.715	PF00553 (CBM_2)	1	0.452	PF01965 (DJ-1_PfpI)	1	0.452	PF04072 (LCM)	1	0.452
F016052	0.77	250	PF04392 (ABC_sub_bind)	5	2	PF07690 (MFS_1)	4	1.6	PF01370 (Epimerase)	4	1.6	PF03972 (MmgE_PrpD)	3	1.2	PF01070 (FMN_dh)	3	1.2
F012445	0.77	280	PF00253 (Ribosomal_S14)	58	20.714	PF03739 (LptF_LptG)	46	16.429	PF00072 (Response_reg)	9	3.214	PF01595 (CNNM)	8	2.857	PF03471 (CorC_HlyC)	6	2.143
F011252	0.77	293	PF13371 (TPR_9)	13	4.437	PF02518 (HATPase_c)	9	3.072	PF03976 (PPK2)	8	2.73	PF03320 (FBPase_glpX)	6	2.048	PF13372 (Alginate_exp)	4	1.365
F010249	0.77	306	PF07866 (DUF1653)	4	1.307	PF13585 (CHU_C)	4	1.307	PF06067 (DUF932)	4	1.307	PF01467 (CTP_transf_like)	2	0.654	PF00535 (Glycos_transf_2)	1	0.327
F007078	0.77	358	PF01381 (HTH_3)	38	10.615	PF13560 (HTH_31)	8	2.235	PF11799 (IMS_C)	6	1.676	PF09365 (DUF2461)	6	1.676	PF08241 (Methyltransf_11)	5	1.397
F005087	0.77	412	PF01391 (Collagen)	58	14.078	PF12708 (Pectate_lyase_3)	22	5.34	PF03237 (Terminase_6N)	17	4.126	PF02839 (CBM_5_12)	6	1.456	PF13884 (Peptidase_S74)	6	1.456
F004826	0.77	421	PF13361 (UvrD_C)	7	1.663	PF03279 (Lip_A_acyltrans)	6	1.425	PF06803 (DUF1232)	5	1.188	PF02594 (DUF167)	4	0.95	PF02264 (LamB)	4	0.95
F003736	0.77	471	PF03544 (TonB_C)	8	1.699	PF00196 (GerE)	3	0.637	PF12704 (MacB_PCD)	2	0.425	PF13419 (HAD_2)	2	0.425	PF02687 (FtsX)	2	0.425
F001767	0.77	638	PF00504 (Chloroa_b-bind)	1	0.157	PF04706 (Dickkopf_N)	1	0.157
F082865	0.76	113	PF01042 (Ribonuc_L-PSP)	33	29.204	PF04715 (Anth_synt_I_N)	23	20.354	PF01935 (DUF87)	5	4.425	PF13723 (Ketoacyl-synt_2)	3	2.655	PF02801 (Ketoacyl-synt_C)	2	1.77
F078536	0.76	116	PF02839 (CBM_5_12)	2	1.724
F070610	0.76	123	PF14520 (HHH_5)	40	32.52	PF12826 (HHH_2)	23	18.699	PF08459 (UvrC_RNaseH_dom)	3	2.439
F068102	0.76	125	PF06026 (Rib_5-P_isom_A)	20	16	PF03176 (MMPL)	8	6.4	PF01019 (G_glu_transpept)	7	5.6	PF02632 (BioY)	6	4.8	PF10458 (Val_tRNA-synt_C)	4	3.2
F062379	0.76	130	PF00962 (A_deaminase)	6	4.615	PF16499 (Melibiase_2)	5	3.846	PF13906 (AA_permease_C)	5	3.846	PF10008 (DUF2251)	4	3.077	PF13520 (AA_permease_2)	4	3.077
F056664	0.76	137	PF12850 (Metallophos_2)	28	20.438	PF08291 (Peptidase_M15_3)	15	10.949	PF11351 (GTA_holin_3TM)	10	7.299	PF10043 (DUF2279)	3	2.19	PF05658 (YadA_head)	2	1.46
F054512	0.76	139	PF03590 (AsnA)	7	5.036	PF00293 (NUDIX)	4	2.878	PF01081 (Aldolase)	3	2.158	PF01797 (Y1_Tnp)	2	1.439	PF12708 (Pectate_lyase_3)	2	1.439
F039792	0.76	163	PF13620 (CarboxypepD_reg)	3	1.84	PF14258 (DUF4350)	2	1.227	PF13559 (DUF4129)	1	0.613	PF13430 (DUF4112)	1	0.613
F038587	0.76	165	PF01027 (Bax1-I)	24	14.545	PF02163 (Peptidase_M50)	13	7.879	PF13398 (Peptidase_M50B)	6	3.636	PF01145 (Band_7)	3	1.818	PF07883 (Cupin_2)	2	1.212
F037517	0.76	167	PF02086 (MethyltransfD12)	19	11.377	PF10145 (PhageMin_Tail)	15	8.982	PF01832 (Glucosaminidase)	4	2.395	PF02399 (Herpes_ori_bp)	2	1.198	PF05017 (TMP)	1	0.599
F023551	0.76	209	PF16884 (ADH_N_2)	12	5.742	PF01432 (Peptidase_M3)	11	5.263	PF02566 (OsmC)	10	4.785	PF12833 (HTH_18)	8	3.828	PF04273 (BLH_phosphatase)	7	3.349
F004173	0.76	449	PF13833 (EF-hand_8)	2	0.445
F101105	0.75	102	PF13505 (OMP_b-brl)	10	9.804	PF00839 (Cys_rich_FGFR)	1	0.98	PF00529 (CusB_dom_1)	1	0.98
F089691	0.75	108	PF00239 (Resolvase)	2	1.852	PF01555 (N6_N4_Mtase)	2	1.852	PF13412 (HTH_24)	2	1.852	PF05135 (Phage_connect_1)	2	1.852	PF12224 (Amidoligase_2)	1	0.926
F081242	0.75	113	PF01936 (NYN)	4	3.54	PF03193 (RsgA_GTPase)	3	2.655	PF12872 (OST-HTH)	2	1.77	PF00483 (NTP_transferase)	2	1.77	PF01678 (DAP_epimerase)	2	1.77
F051207	0.75	144	PF04860 (Phage_portal)	9	6.25	PF04586 (Peptidase_S78)	2	1.389	PF06094 (GGACT)	1	0.694	PF00413 (Peptidase_M10)	1	0.694
F047999	0.75	149	PF02881 (SRP54_N)	3	2.013	PF01370 (Epimerase)	2	1.342	PF12838 (Fer4_7)	1	0.671	PF02452 (PemK_toxin)	1	0.671	PF02518 (HATPase_c)	1	0.671
F043417	0.75	156	PF14099 (Polysacc_lyase)	7	4.487	PF07486 (Hydrolase_2)	3	1.923	PF02540 (NAD_synthase)	1	0.641	PF00313 (CSD)	1	0.641	PF16190 (E1_FCCH)	1	0.641
F027850	0.75	193	PF06414 (Zeta_toxin)	16	8.29	PF12705 (PDDEXK_1)	12	6.218	PF00211 (Guanylate_cyc)	10	5.181	PF13671 (AAA_33)	10	5.181	PF03938 (OmpH)	6	3.109
F026110	0.75	196	PF13435 (Cytochrome_C554)	28	14.286	PF13517 (FG-GAP_3)	18	9.184	PF07593 (UnbV_ASPIC)	7	3.571	PF04389 (Peptidase_M28)	5	2.551	PF02276 (CytoC_RC)	5	2.551
F017174	0.75	242	PF13305 (TetR_C_33)	38	15.702	PF00440 (TetR_N)	31	12.81	PF08281 (Sigma70_r4_2)	16	6.612	PF11645 (PDDEXK_5)	4	1.653	PF13464 (DUF4115)	4	1.653
F016590	0.75	246	PF01467 (CTP_transf_like)	11	4.472	PF01592 (NifU_N)	9	3.659	PF01764 (Lipase_3)	7	2.846	PF12627 (PolyA_pol_RNAbd)	4	1.626	PF06414 (Zeta_toxin)	2	0.813
F013086	0.75	274	PF08410 (DUF1737)	10	3.65	PF13671 (AAA_33)	9	3.285	PF01145 (Band_7)	5	1.825	PF00149 (Metallophos)	4	1.46	PF08241 (Methyltransf_11)	3	1.095
F011857	0.75	286	PF04945 (YHS)	16	5.594	PF00106 (adh_short)	7	2.448	PF02245 (Pur_DNA_glyco)	6	2.098	PF13187 (Fer4_9)	5	1.748	PF12838 (Fer4_7)	5	1.748
F008569	0.75	331	PF07238 (PilZ)	16	4.834	PF12844 (HTH_19)	12	3.625	PF12779 (WXXGXW)	7	2.115	PF00589 (Phage_integrase)	6	1.813	PF13545 (HTH_Crp_2)	4	1.208
F002889	0.75	523	PF02518 (HATPase_c)	9	1.721	PF02321 (OEP)	9	1.721	PF12704 (MacB_PCD)	8	1.53	PF00990 (GGDEF)	4	0.765	PF13649 (Methyltransf_25)	4	0.765
F001162	0.75	761	PF02749 (QRPTase_N)	204	26.807	PF13490 (zf-HC2)	137	18.003	PF00535 (Glycos_transf_2)	61	8.016	PF01112 (Asparaginase_2)	32	4.205	PF00326 (Peptidase_S9)	30	3.942
F099156	0.74	103	PF13439 (Glyco_transf_4)	30	29.126	PF13489 (Methyltransf_23)	10	9.709	PF13537 (GATase_7)	6	5.825	PF08241 (Methyltransf_11)	4	3.883	PF13524 (Glyco_trans_1_2)	4	3.883
F077359	0.74	117	PF02074 (Peptidase_M32)	21	17.949	PF01042 (Ribonuc_L-PSP)	9	7.692	PF13581 (HATPase_c_2)	8	6.838	PF00498 (FHA)	5	4.274	PF07228 (SpoIIE)	4	3.419
F076528	0.74	118	PF00892 (EamA)	33	27.966	PF02649 (GCHY-1)	14	11.864	PF07745 (Glyco_hydro_53)	9	7.627	PF01061 (ABC2_membrane)	3	2.542	PF02518 (HATPase_c)	2	1.695
F070352	0.74	123	PF01327 (Pep_deformylase)	31	25.203	PF00072 (Response_reg)	16	13.008	PF00775 (Dioxygenase_C)	9	7.317	PF00583 (Acetyltransf_1)	4	3.252	PF07228 (SpoIIE)	3	2.439
F067727	0.74	125	PF07230 (Portal_Gp20)	1	0.8
F056185	0.74	138	PF04366 (Ysc84)	5	3.623	PF13414 (TPR_11)	5	3.623	PF04333 (MlaA)	4	2.899	PF13387 (DUF4105)	2	1.449	PF00211 (Guanylate_cyc)	2	1.449
F044776	0.74	154	PF02518 (HATPase_c)	9	5.844	PF00149 (Metallophos)	5	3.247	PF00012 (HSP70)	4	2.597	PF09752 (ABHD18)	3	1.948	PF14534 (DUF4440)	2	1.299
F026009	0.74	199	PF13640 (2OG-FeII_Oxy_3)	29	14.573	PF00404 (Dockerin_1)	3	1.508	PF01935 (DUF87)	2	1.005	PF00118 (Cpn60_TCP1)	1	0.503	PF05866 (RusA)	1	0.503
F018479	0.74	235	PF01464 (SLT)	7	2.979	PF07728 (AAA_5)	2	0.851	PF13384 (HTH_23)	1	0.426	PF04820 (Trp_halogenase)	1	0.426
F017082	0.74	242	PF00238 (Ribosomal_L14)	1	0.413
F014215	0.74	265	PF01844 (HNH)	1	0.377
F011337	0.74	292	PF12627 (PolyA_pol_RNAbd)	5	1.712	PF13735 (tRNA_NucTran2_2)	4	1.37	PF01592 (NifU_N)	3	1.027	PF01467 (CTP_transf_like)	3	1.027	PF01165 (Ribosomal_S21)	2	0.685
F008729	0.74	329	PF01936 (NYN)	15	4.559	PF00903 (Glyoxalase)	14	4.255	PF12872 (OST-HTH)	12	3.647	PF02335 (Cytochrom_C552)	7	2.128	PF00027 (cNMP_binding)	6	1.824
F006317	0.74	376	PF01546 (Peptidase_M20)	6	1.596	PF12704 (MacB_PCD)	6	1.596	PF00590 (TP_methylase)	5	1.33	PF07969 (Amidohydro_3)	5	1.33	PF07676 (PD40)	4	1.064
F001603	0.74	664	PF13590 (DUF4136)	214	32.229	PF02954 (HTH_8)	56	8.434	PF00248 (Aldo_ket_red)	37	5.572	PF11737 (DUF3300)	17	2.56	PF07681 (DoxX)	13	1.958
F105781	0.73	100	PF06026 (Rib_5-P_isom_A)	11	11	PF03176 (MMPL)	9	9	PF05226 (CHASE2)	3	3	PF01019 (G_glu_transpept)	3	3	PF13520 (AA_permease_2)	3	3
F073268	0.73	120	PF01844 (HNH)	15	12.5	PF01176 (eIF-1a)	7	5.833	PF01555 (N6_N4_Mtase)	6	5	PF02384 (N6_Mtase)	5	4.167	PF02086 (MethyltransfD12)	4	3.333
F067531	0.73	125	PF01391 (Collagen)	1	0.8	PF07460 (NUMOD3)	1	0.8
F049898	0.73	146	PF09588 (YqaJ)	5	3.425	PF03237 (Terminase_6N)	3	2.055	PF01381 (HTH_3)	2	1.37	PF02195 (ParBc)	2	1.37	PF13338 (AbiEi_4)	1	0.685
F046670	0.73	151	PF00313 (CSD)	40	26.49	PF07519 (Tannase)	5	3.311	PF02678 (Pirin)	2	1.325	PF00190 (Cupin_1)	2	1.325	PF03484 (B5)	1	0.662
F035855	0.73	171	PF03976 (PPK2)	28	16.374	PF05195 (AMP_N)	23	13.45	PF00076 (RRM_1)	19	11.111	PF05226 (CHASE2)	4	2.339	PF01938 (TRAM)	3	1.754
F029002	0.73	189	PF09587 (PGA_cap)	30	15.873	PF00677 (Lum_binding)	25	13.228	PF07301 (DUF1453)	9	4.762	PF01872 (RibD_C)	7	3.704	PF01740 (STAS)	5	2.646
F024443	0.73	206	PF01381 (HTH_3)	13	6.311	PF11799 (IMS_C)	4	1.942	PF13560 (HTH_31)	3	1.456	PF00753 (Lactamase_B)	3	1.456	PF13649 (Methyltransf_25)	3	1.456
F017184	0.73	242	PF12704 (MacB_PCD)	67	27.686	PF04916 (Phospholip_B)	13	5.372	PF00370 (FGGY_N)	5	2.066	PF13432 (TPR_16)	4	1.653	PF02782 (FGGY_C)	4	1.653
F012965	0.73	275	PF01464 (SLT)	12	4.364	PF07484 (Collar)	8	2.909	PF04448 (DUF551)	7	2.545	PF13385 (Laminin_G_3)	5	1.818	PF14890 (Intein_splicing)	3	1.091
F011925	0.73	285	PF03372 (Exo_endo_phos)	3	1.053	PF04255 (DUF433)	3	1.053	PF02321 (OEP)	3	1.053	PF03631 (Virul_fac_BrkB)	2	0.702	PF06564 (CBP_BcsQ)	2	0.702
F010084	0.73	308	PF04820 (Trp_halogenase)	113	36.688	PF13578 (Methyltransf_24)	11	3.571	PF02675 (AdoMet_dc)	11	3.571	PF04308 (RNaseH_like)	7	2.273	PF05050 (Methyltransf_21)	4	1.299
F005276	0.73	406	PF01326 (PPDK_N)	162	39.901	PF00112 (Peptidase_C1)	51	12.562	PF02896 (PEP-utilizers_C)	17	4.187	PF06736 (TMEM175)	10	2.463	PF00196 (GerE)	5	1.232
F004979	0.73	416	PF00400 (WD40)	6	1.442	PF12894 (ANAPC4_WD40)	3	0.721	PF00171 (Aldedh)	1	0.24
F003253	0.73	497	PF06745 (ATPase)	61	12.274	PF00154 (RecA)	23	4.628	PF13481 (AAA_25)	13	2.616	PF00303 (Thymidylat_synt)	2	0.402	PF02525 (Flavodoxin_2)	2	0.402
F088769	0.72	109	PF04984 (Phage_sheath_1)	18	16.514	PF05069 (Phage_tail_S)	8	7.339	PF00476 (DNA_pol_A)	5	4.587	PF07460 (NUMOD3)	1	0.917
F061442	0.72	131	PF14226 (DIOX_N)	5	3.817	PF13518 (HTH_28)	1	0.763	PF06048 (DUF927)	1	0.763
F050412	0.72	145	PF14284 (PcfJ)	6	4.138	PF03741 (TerC)	2	1.379	PF13604 (AAA_30)	1	0.69	PF07332 (Phage_holin_3_6)	1	0.69	PF05305 (DUF732)	1	0.69
F015332	0.72	255	PF14090 (HTH_39)	77	30.196	PF07728 (AAA_5)	39	15.294	PF13203 (DUF2201_N)	7	2.745	PF00004 (AAA)	2	0.784	PF02622 (DUF179)	2	0.784
F011084	0.72	295	PF03237 (Terminase_6N)	48	16.271	PF00436 (SSB)	13	4.407	PF02768 (DNA_pol3_beta_3)	8	2.712	PF07728 (AAA_5)	6	2.034	PF13646 (HEAT_2)	4	1.356
F005589	0.72	395	PF08281 (Sigma70_r4_2)	23	5.823	PF04542 (Sigma70_r2)	7	1.772	PF07659 (DUF1599)	7	1.772	PF11443 (DUF2828)	6	1.519	PF00011 (HSP20)	5	1.266
F097652	0.71	104	PF13252 (DUF4043)	6	5.769	PF00877 (NLPC_P60)	6	5.769	PF12708 (Pectate_lyase_3)	6	5.769	PF12850 (Metallophos_2)	3	2.885	PF01464 (SLT)	2	1.923
F068121	0.71	125	PF00069 (Pkinase)	3	2.4	PF00696 (AA_kinase)	2	1.6	PF07727 (RVT_2)	1	0.8	PF03969 (AFG1_ATPase)	1	0.8
F065990	0.71	127	PF00528 (BPD_transp_1)	19	14.961	PF00072 (Response_reg)	18	14.173	PF09821 (AAA_assoc_C)	5	3.937	PF07642 (BBP2)	4	3.15	PF02702 (KdpD)	3	2.362
F062766	0.71	130	PF05105 (Phage_holin_4_1)	3	2.308	PF01391 (Collagen)	2	1.538	PF07453 (NUMOD1)	2	1.538	PF13482 (RNase_H_2)	2	1.538	PF12684 (DUF3799)	2	1.538
F044344	0.71	154	PF06262 (Zincin_1)	62	40.26	PF01425 (Amidase)	3	1.948	PF02880 (PGM_PMM_III)	2	1.299	PF02878 (PGM_PMM_I)	2	1.299	PF10432 (bact-PGI_C)	1	0.649
F043505	0.71	156	PF05638 (T6SS_HCP)	10	6.41	PF00588 (SpoU_methylase)	5	3.205	PF07238 (PilZ)	5	3.205	PF03544 (TonB_C)	5	3.205	PF00581 (Rhodanese)	3	1.923
F041847	0.71	159	PF04028 (DUF374)	28	17.61	PF09370 (PEP_hydrolase)	15	9.434	PF02596 (DUF169)	10	6.289	PF01564 (Spermine_synth)	5	3.145	PF06792 (UPF0261)	3	1.887
F041492	0.71	160	PF13759 (2OG-FeII_Oxy_5)	12	7.5	PF03237 (Terminase_6N)	1	0.625
F031711	0.71	182	PF02310 (B12-binding)	65	35.714	PF01642 (MM_CoA_mutase)	23	12.637	PF00378 (ECH_1)	7	3.846	PF00480 (ROK)	6	3.297	PF01850 (PIN)	6	3.297
F026603	0.71	197	PF00925 (GTP_cyclohydro2)	7	3.553	PF00903 (Glyoxalase)	7	3.553	PF06210 (DUF1003)	5	2.538	PF07676 (PD40)	5	2.538	PF07498 (Rho_N)	4	2.03
F017136	0.71	242	PF05295 (Luciferase_N)	1	0.413
F015603	0.71	253	PF00202 (Aminotran_3)	1	0.395
F005054	0.71	413	PF05065 (Phage_capsid)	30	7.264	PF10145 (PhageMin_Tail)	15	3.632	PF04586 (Peptidase_S78)	8	1.937	PF04860 (Phage_portal)	7	1.695	PF13385 (Laminin_G_3)	2	0.484
F004363	0.71	441	PF01200 (Ribosomal_S28e)	1	0.227
F001450	0.71	692	PF12708 (Pectate_lyase_3)	32	4.624	PF07589 (PEP-CTERM)	26	3.757	PF05638 (T6SS_HCP)	26	3.757	PF00581 (Rhodanese)	20	2.89	PF11750 (DUF3307)	20	2.89
F104438	0.7	100	PF01476 (LysM)	2	2	PF13252 (DUF4043)	1	1
F087846	0.7	110	PF03741 (TerC)	34	30.909	PF03544 (TonB_C)	17	15.455	PF00133 (tRNA-synt_1)	4	3.636	PF06202 (GDE_C)	3	2.727	PF03200 (Glyco_hydro_63)	3	2.727
F041645	0.7	159	PF00535 (Glycos_transf_2)	4	2.516	PF01436 (NHL)	3	1.887	PF06725 (3D)	3	1.887	PF14090 (HTH_39)	2	1.258	PF12850 (Metallophos_2)	2	1.258
F017304	0.7	241	PF07992 (Pyr_redox_2)	9	3.734	PF03237 (Terminase_6N)	2	0.83	PF07230 (Portal_Gp20)	2	0.83	PF13521 (AAA_28)	2	0.83	PF00899 (ThiF)	2	0.83
F016970	0.7	243	PF03951 (Gln-synt_N)	7	2.881	PF00120 (Gln-synt_C)	6	2.469	PF16363 (GDP_Man_Dehyd)	4	1.646	PF01541 (GIY-YIG)	4	1.646	PF01370 (Epimerase)	1	0.412
F009117	0.7	322	PF00498 (FHA)	1	0.311	PF03501 (S10_plectin)	1	0.311
