# Supplementary material for: Unraveling the functional dark matter through global metagenomics
Source: Nature. 2023 Oct 11;622(7983):594–602. doi: 10.1038/s41586-023-06583-7 (PMC10584684; doi:10.1038/s41586-023-06583-7)
Supplement: Supplementary file 6 — Contribution of NMPFs in the annotation of metagenomes and example recruitment for future updates. Sheet 1 presents a full summary of all the IMG/M datasets used in this study. Each dataset’s genomic content is presented, including the numbers of previously annotated protein-coding genes (hits to Pfam or to isolate genomes); genes clustered to NMPFs in the present study and remaining unannotated genes. Sheet 2 contains a breakdown of the MCL clustering, displaying which genes were kept in NMPFs and which were removed. Sheets 3 and 4 present the same results, grouped for each ecosystem type. Sheets 5 and 6 present the results of an example NMPF enrichment by recruiting sequences from 360 metagenomic/metatranscriptomic samples per NMPF (sheet 5) and dataset (sheet 6). [file 41586_2023_6583_MOESM6_ESM.xlsx]

## Sheet: Dataset Gene Distribution
Taxon OID	Ecosystem	Category	Total Genes	RNA-coding genes (tRNA, rRNA etc)	Protein-coding (CDS) genes	Pfam-hits	Isolate-hits	NMPF Genes	NMPF families	Remaining Unannotated (Protein-coding – Pfam-hits – isolate-hits – NMPF-genes)	The "Remaining Unannotated" genes column contains all dataset genes with NO hits to Pfam or to Isolate Genomes, that were discarded during clustering with HipMCL, i.e. - Clustering singletons (1 or 2 members) - Genes in clusters with less than 100 members - Genes in clusters with 100 members or more, whose HMMs and/or consensus sequences had hits to Pfam or to isolate genomes A decomposition of t…
2001200001	Soil	Metagenome	185274	900	184374	97798	83518	150	148	2908
2001200004	Marine	Metagenome	38271	191	38080	23268	14649	1	1	162
2004247002	Other Environmental	Metagenome	13343	83	13260	7375	5740	1	1	144
2004247004	Other Environmental	Metagenome	16053	69	15984	8656	7172	1	1	155
2004247006	Other Host-associated	Metagenome	190674	86	15930	8667	7066	1	1	196
2004247008	Other Environmental	Metagenome	13798	84	13714	7318	6215	2	2	179
2006207004	Freshwater	Metagenome	28834	134	28700	18890	8724	13	13	1073
2006543006	Marine	Metagenome	89785	843	88942	50744	34342	63	54	3793
2007309000	Other Environmental	Metagenome	14864	180	14684	8734	5577	6	4	367
2007309001	Other Environmental	Metagenome	29804	314	29490	18331	10685	3	3	471
2007427000	Freshwater	Metagenome	170521	1362	169159	97024	69035	99	98	3001
2008193000	Marine	Metagenome	16071	139	15932	9338	5726	174	21	694
2008193001	Marine	Metagenome	21193	202	20991	12907	7513	23	21	548
2009439000	Other Environmental	Metagenome	51132	635	50497	30018	19514	15	10	950
2009439003	Other Environmental	Metagenome	40864	504	40360	25601	14227	4	2	528
2010170001	Other Environmental	Metagenome	43764	514	43250	26667	15590	35	21	958
2010170002	Other Environmental	Metagenome	84577	787	83790	51850	29183	53	39	2704
2010170003	Other Environmental	Metagenome	74755	673	74082	45880	26026	50	33	2126
2010484004	Freshwater	Metagenome	25801	308	25493	14108	11123	2	1	260
2010549000	Plant	Metagenome	64541	454	64087	27389	35881	2	2	815
2012990006	Other Environmental	Metagenome	10153	117	10036	5274	4539	1	1	222
2012990007	Other Environmental	Metagenome	12044	148	11896	6716	4682	18	12	480
2013515000	Other Environmental	Metagenome	55998	483	55515	30508	22742	7	7	2258
2013515001	Other Environmental	Metagenome	31788	0	31788	16539	14200	31	22	1018
2013843001	Engineered	Metagenome	43340	41	43299	16169	22880	4	3	4246
2013843002	Engineered	Metagenome	41096	330	40766	23934	16090	1	1	741
2013843003	Other Environmental	Metagenome	26307	285	26022	13548	11829	14	12	631
2013954001	Other Environmental	Metagenome	24189	304	23885	13188	9838	22	17	837
2014031002	Other Environmental	Metagenome	13855	238	13617	7717	5646	1	1	253
2014031003	Other Environmental	Metagenome	20229	229	20000	9201	9798	131	48	870
2014031004	Other Environmental	Metagenome	27451	488	26963	15324	10411	7	5	1221
2014031005	Other Environmental	Metagenome	23346	224	23122	14222	8403	1	1	496
2014031006	Other Environmental	Metagenome	43900	427	43473	26089	15427	12	12	1945
2014031007	Other Environmental	Metagenome	44644	538	44106	24255	18720	2	2	1129
2014613002	Marine	Metagenome	11252	92	11160	4842	6076	5	5	237
2014642000	Marine	Metagenome	16067	100	15967	6041	9383	20	17	523
2014642001	Marine	Metagenome	11155	92	11063	4772	6020	8	7	263
2014642002	Marine	Metagenome	13784	127	13657	6416	7004	5	5	232
2014642003	Marine	Metagenome	16686	117	16569	8032	8268	6	6	263
2014642004	Marine	Metagenome	16740	104	16636	8201	8080	7	7	348
2014642005	Marine	Metagenome	12957	111	12846	7235	5306	2	2	303
2015219000	Other Environmental	Metagenome	26749	338	26411	13496	12227	17	13	671
2015219001	Other Environmental	Metagenome	10385	123	10262	5383	4674	2	2	203
2015219002	Other Environmental	Metagenome	76046	603	75443	42765	28376	32	29	4270
2016842001	Other Environmental	Metagenome	23521	296	23225	10772	12023	21	18	409
2016842003	Other Environmental	Metagenome	55048	423	54625	30454	21372	19	18	2780
2016842004	Other Environmental	Metagenome	62242	832	61410	34146	23280	19	4	3965
2016842005	Other Environmental	Metagenome	38984	435	38549	23067	13367	3	3	2112
2016842008	Other Environmental	Metagenome	57652	694	56958	31908	21683	11	10	3356
2017108002	Engineered	Metagenome	22586	200	22386	13098	8037	1	1	1250
2019105003	Engineered	Metagenome	74915	0	74915	8889	62779	13	12	3234
2019105005	Marine	Metagenome	5366	0	5366	1312	3887	12	9	155
2020350000	Other Environmental	Metagenome	17031	105	16926	7175	9389	22	22	340
2020350001	Engineered	Metagenome	73586	190	73396	9260	58470	38	35	5628
2020627000	Engineered	Metagenome	74114	193	73921	9014	59243	13	13	5651
2020627001	Engineered	Metagenome	58579	170	58409	7611	46725	4	4	4069
2020627003	Engineered	Metagenome	52548	353	52195	30020	21052	3	3	1120
2021593000	Other Host-associated	Metagenome	86319	296	86023	25611	60259	3	3	150
2022920000	Other Environmental	Metagenome	1606123	3742	1602381	524019	1071537	149	111	6676
2022920002	Other Environmental	Metagenome	31080	659	30421	11783	17300	135	53	1203
2022920003	Other Environmental	Metagenome	50616	1440	49176	27841	19371	25	24	1939
2022920004	Other Environmental	Metagenome	49180	1201	47979	26108	20089	3	2	1779
2022920005	Other Environmental	Metagenome	27857	747	27110	14353	12234	7	7	516
2022920007	Other Environmental	Metagenome	19672	487	19185	10314	8412	10	9	449
2022920008	Other Environmental	Metagenome	21034	577	20457	10683	9492	2	2	280
2022920009	Other Environmental	Metagenome	10602	409	10193	5729	4323	1	1	140
2022920010	Other Environmental	Metagenome	20567	744	19823	11117	8070	2	2	634
2022920012	Other Environmental	Metagenome	28729	740	27989	15398	12019	1	1	571
2022920013	Other Environmental	Metagenome	41922	1313	40609	23321	16006	5	5	1277
2022920016	Other Environmental	Metagenome	58724	1236	57488	31814	22997	17	16	2660
2022920017	Other Environmental	Metagenome	20366	709	19657	9996	9380	6	5	275
2022920018	Other Environmental	Metagenome	56207	964	55243	30342	22490	4	4	2407
2022920019	Other Environmental	Metagenome	53782	1551	52231	28555	21366	6	4	2304
2022920020	Other Environmental	Metagenome	60725	1505	59220	32566	24006	6	6	2642
2025206003	Other Environmental	Metagenome	62915	617	62298	30534	30640	5	3	1119
2027040000	Engineered	Metagenome	563069	822	562247	64617	483400	83	46	14147
2027040001	Engineered	Metagenome	529210	1184	528026	52999	463607	21	13	11399
2027040003	Engineered	Metagenome	285287	120	285167	39985	239311	11	10	5860
2028778000	Engineered	Metagenome	353405	111	353294	43969	302035	12	11	7278
2028778002	Marine	Metagenome	7318	351	6967	2492	3952	40	21	483
2029527000	Engineered	Metagenome	258764	1161	257603	128853	123672	4	4	5074
2029527002	Soil	Metagenome	318771	973	317798	148318	169270	2	2	208
2029527004	Other Host-associated	Metagenome	74196	315	73881	43816	29936	3	2	126
2029527005	Other Host-associated	Metagenome	241664	698	240966	141197	99480	1	1	288
2030936001	Other Host-associated	Metagenome	151164	382	150782	66534	83649	7	7	592
2030936005	Engineered	Metagenome	52092	610	190064	113991	75862	1	1	210
2032320002	Soil	Metagenome	534745	1411	533334	256969	275085	26	24	1254
2032320003	Soil	Metagenome	316494	880	315614	154259	160092	32	29	1231
2032320004	Soil	Metagenome	481014	1291	479723	221443	257034	16	13	1230
2032320005	Soil	Metagenome	401954	811	401143	181579	217122	171	170	2271
2032320006	Soil	Metagenome	341601	701	340900	158355	180817	97	97	1631
2035265000	Freshwater	Metagenome	509658	6389	503269	220827	277051	360	333	5031
2035918000	Other Host-associated	Metagenome	114620	710	113910	69963	43826	3	3	118
2035918001	Engineered	Metagenome	23869	115	23754	10491	12951	7	7	305
2035918004	Soil	Metagenome	266562	1364	265198	122686	137834	294	290	4384
2035918005	Soil	Metagenome	629698	3251	626447	262967	362157	42	37	1281
2035918006	Soil	Metagenome	387519	1865	385654	157416	227736	9	9	493
2035918007	Freshwater	Metagenome	243764	2367	241397	114226	125869	4	4	1298
2038011000	Other Host-associated	Metagenome	1292128	6221	1285907	626273	658794	12	12	828
2038011001	Freshwater	Metagenome	257734	1961	255773	121841	133038	3	3	891
2038011002	Freshwater	Metagenome	828011	4487	823524	408625	412299	20	20	2580
2040502000	Other Host-associated	Metagenome	1281334	5471	1275863	634439	638060	89	88	3275
2040502001	Soil	Metagenome	364865	1601	363264	166127	193613	230	227	3294
2040502003	Marine	Metagenome	241278	1654	239624	98666	140304	11	11	643
2042536000	Marine	Metagenome	312067	1976	310091	127413	182025	6	6	647
2042536001	Human	Metagenome	243466	2192	241274	117570	122319	2	2	1383
2042536002	Human	Metagenome	138785	1102	137683	73475	63850	10	10	348
2043231002	Marine	Metagenome	110582	935	109647	36624	72404	11	10	608
2043231003	Marine	Metagenome	96188	647	95541	35821	59418	2	2	300
2043231004	Marine	Metagenome	118155	750	117405	44432	72568	5	5	400
2043231005	Marine	Metagenome	33765	220	33545	12629	20802	4	4	110
2044078000	Soil	Metagenome	124423	576	123847	50343	72967	17	17	520
2044078001	Plant	Metagenome	113040	624	112416	45840	66168	11	11	397
2044078002	Plant	Metagenome	81222	350	80872	30807	49734	12	12	319
2044078003	Soil	Metagenome	165002	844	164158	16951	146535	30	30	642
2044078004	Plant	Metagenome	79586	409	79177	30227	48594	6	6	350
2044078005	Soil	Metagenome	52944	288	52656	19743	32667	4	4	242
2044078008	Engineered	Metagenome	109265	1067	108198	58858	48618	4	3	718
2044078009	Human	Metagenome	86863	901	85962	39957	45661	10	10	334
2044078014	Marine	Metagenome	48049	269	47780	18389	29092	1	1	298
2044078019	Freshwater	Metagenome	701542	4539	697003	335717	356684	11	7	4591
2046860001	Freshwater	Metagenome	638094	3686	634408	312684	320525	8	8	1191
2046860002	Freshwater	Metagenome	260473	1441	259032	77376	180384	1	1	1271
2046860005	Freshwater	Metagenome	157525	738	156787	55491	99560	33	33	1703
2046860006	Freshwater	Metagenome	216380	712	215668	110587	104427	4	4	650
2046860007	Freshwater	Metagenome	210153	988	209165	96990	110566	16	15	1593
2049941000	Non-human mammals	Metagenome	683911	4060	679851	262140	399408	15	8	18288
2049941003	Marine	Metatranscriptome	128992	1872	127120	57307	68283	48	45	1482
2051223000	Human	Metagenome	64309	0	64309	38522	25096	1	1	690
2051223001	Human	Metagenome	52430	0	52430	30929	21077	3	3	421
2051223005	Human	Metagenome	49637	0	49637	29103	20154	4	4	376
2051223006	Human	Metagenome	99163	0	99163	63646	34523	1	1	993
2051223007	Human	Metagenome	80130	0	80130	43829	35546	14	14	741
2051774008	Other Environmental	Metagenome	247708	1052	246656	92402	152767	3	3	1484
2058419001	Other Environmental	Metagenome	173719	1129	172590	76238	94785	37	10	1530
2058419004	Other Environmental	Metagenome	74224	137	74087	7973	55979	58	5	10077
2061766000	Engineered	Metagenome	207753	1242	206511	99603	105480	6	6	1422
2061766003	Marine	Metatranscriptome	322198	2324	319874	126105	184601	100	96	9068
2061766005	Marine	Metatranscriptome	143904	708	143196	64004	78097	1	1	1094
2061766007	Non-human mammals	Metagenome	2744143	18759	2725384	1091693	1565333	219	109	68139
2065487000	Human	Metagenome	108323	445	107878	61092	45190	21	21	1575
2065487001	Human	Metagenome	290423	1178	289245	118945	169061	1	1	1238
2065487018	Soil	Metagenome	440379	1023	439356	198825	235081	335	323	5115
2067725000	Soil	Metagenome	409243	1013	408230	187319	217766	83	83	3062
2067725001	Soil	Metagenome	443744	1171	442573	203307	236691	88	87	2487
2067725002	Soil	Metagenome	435219	1181	434038	207442	223422	132	131	3042
2067725003	Soil	Metagenome	337861	841	337020	158797	175246	104	104	2873
2067725004	Soil	Metagenome	941175	2377	938798	433558	500586	199	196	4455
2067725009	Soil	Metagenome	13277	218	13059	8800	3452	27	20	780
2070309002	Freshwater	Metagenome	144400	767	143633	77924	65186	3	3	520
2070309003	Freshwater	Metagenome	181911	1112	180799	93901	85023	2	2	1873
2070309004	Soil	Metagenome	781631	2088	779543	323638	450439	381	362	5085
2070309005	Engineered	Metagenome	192708	659	192049	22677	165458	6	6	3908
2070309006	Engineered	Metagenome	202721	662	202059	21086	176421	7	6	4545
2070309007	Engineered	Metagenome	288440	966	287474	27614	253486	7	6	6367
2070309008	Engineered	Metagenome	293911	865	293046	30282	255558	33	18	7173
2070309009	Soil	Metagenome	1065090	2697	1062393	495240	563608	183	177	3362
2070309017	Human	Metagenome	165191	569	164622	60948	102391	1	1	1282
2075704000	Non-human mammals	Metagenome	1621434	5336	1616098	705531	904043	7	5	6517
2077657000	Other Environmental	Metagenome	85652	768	84884	5818	76079	11	5	2976
2077657001	Other Environmental	Metagenome	112522	817	111705	7942	99164	10	3	4589
2077657002	Other Environmental	Metagenome	110752	847	109905	12719	93688	8	3	3490
2077657008	Non-human mammals	Metagenome	211193	52	211141	26602	182792	4	4	1743
2077657009	Non-human mammals	Metagenome	304340	40	304300	32242	262813	42	22	9203
2077657010	Other Environmental	Metagenome	408636	243	408393	180447	227461	2	2	483
2077657018	Marine	Metagenome	556613	280	556333	226590	328869	6	6	868
2077657023	Other Environmental	Metagenome	81130	32	81098	30408	49883	30	19	777
2077657024	Other Environmental	Metagenome	65506	36	65470	25699	39336	11	10	424
2081372001	Marine	Metagenome	54273	15	54258	30543	23226	2	2	487
2081372003	Marine	Metagenome	270721	287	270434	141744	128312	1	1	377
2081372005	Non-human mammals	Metagenome	53089	17	53072	26613	25249	3	3	1207
2081372006	Soil	Metagenome	834896	495	834401	329329	504138	37	32	897
2081372007	Other Environmental	Metagenome	118764	22	118742	45709	68512	160	62	4361
2081372008	Engineered	Metagenome	50298	5	50293	31670	16853	7	6	1763
2084038000	Non-human mammals	Metagenome	445555	3383	442172	50129	386522	21	17	5500
2084038005	Freshwater	Metagenome	18305	266	18039	10568	7377	1	1	93
2084038009	Freshwater	Metagenome	1059847	6913	1052934	368414	683166	3	3	1351
2084038011	Other Environmental	Metagenome	141524	1124	140400	35635	98964	481	77	5320
2084038014	Soil	Metagenome	9676	40	9636	3675	5922	1	1	38
2084038015	Soil	Metagenome	12090	110	11980	5054	6901	1	1	24
2084038016	Soil	Metagenome	19305	116	19189	7432	11653	10	10	94
2084038017	Soil	Metagenome	18269	122	18147	7177	10885	4	4	81
2084038018	Other Host-associated	Metagenome	200369	1412	198957	109385	89250	1	1	321
2084038019	Other Environmental	Metagenome	125908	993	124915	32522	88572	310	65	3511
2084038021	Marine	Metagenome	239177	1736	237441	93281	140232	2	2	3926
2084038022	Other Environmental	Metagenome	83480	507	82973	24166	58418	13	12	376
2088090000	Non-human mammals	Metagenome	820666	6885	813781	339123	470891	2	2	3765
2088090001	Plant	Metagenome	237205	1262	235943	74604	160850	14	14	475
2088090002	Plant	Metagenome	181237	961	180276	58406	121375	11	11	484
2088090003	Plant	Metagenome	438252	2718	435534	139684	294879	41	41	930
2088090004	Soil	Metagenome	122148	934	121214	72929	42157	271	238	5857
2088090005	Freshwater	Metagenome	1554712	7145	1547567	599371	944093	50	49	4053
2088090006	Freshwater	Metagenome	1147398	5142	1142256	446983	693625	25	23	1623
2088090007	Freshwater	Metagenome	1015830	7533	1008297	368090	638120	22	21	2065
2088090008	Soil	Metagenome	171225	1281	169944	98964	63165	303	260	7512
2088090009	Freshwater	Metagenome	948029	4159	943870	412306	525501	88	82	5975
2088090012	Marine	Metagenome	350243	3431	346812	107800	238789	31	24	192
2088090013	Freshwater	Metagenome	821124	3451	817673	343461	470786	39	38	3387
2088090014	Soil	Metagenome	400426	3229	397197	223427	142328	3146	2114	28296
2088090015	Soil	Metagenome	353311	3002	350309	213361	116490	822	694	19636
2088090020	Non-human mammals	Metagenome	27524	2882	24642	12766	11296	55	39	525
2088090021	Non-human mammals	Metagenome	205425	1745	203680	70611	131848	9	9	1212
2088090022	Non-human mammals	Metagenome	234269	1971	232298	87612	143229	4	4	1453
2088090023	Non-human mammals	Metagenome	241601	2013	239588	85013	153352	3	3	1220
2088090024	Non-human mammals	Metagenome	245960	2171	243789	91919	150639	2	2	1229
2088090031	Other Environmental	Metagenome	299533	3476	296057	115635	179888	3	3	531
2100351000	Engineered	Metagenome	2706009	10986	2695023	1043742	1643118	3	3	8160
2100351001	Marine	Metagenome	789043	4164	784879	294377	489301	9	7	1192
2100351007	Freshwater	Metagenome	1065361	7528	1057833	136330	918799	21	20	2683
2100351008	Other Environmental	Metagenome	140835	718	140117	51646	86843	67	31	1561
2100351011	Marine	Metagenome	1071024	6600	1064424	273003	784983	156	124	6282
2100351012	Marine	Metagenome	823046	1004	822042	274310	546252	25	23	1455
2100351014	Other Environmental	Metagenome	201266	1311	199955	39203	151176	904	96	8672
2119805007	Other Environmental	Metagenome	128754	645	128109	50671	75708	62	22	1668
2119805009	Soil	Metagenome	1027241	5354	1021887	70313	947548	148	116	3878
2119805011	Soil	Metagenome	913909	19812	894097	380632	511267	57	51	2141
2119805012	Soil	Metagenome	1036364	5647	1030717	433250	593750	120	78	3597
2124908004	Engineered	Metagenome	923816	6078	917738	398493	498515	24	21	20706
2124908006	Soil	Metagenome	930722	4654	926068	385510	538437	95	94	2026
2124908007	Soil	Metagenome	1040212	5658	1034554	423891	607217	131	131	3315
2124908008	Soil	Metagenome	1038025	5449	1032576	421058	608649	74	74	2795
2124908009	Soil	Metagenome	1057446	5016	1052430	434254	614083	183	181	3910
2124908010	Human	Metagenome	142911	836	142075	80405	55643	32	26	5995
2124908011	Human	Metagenome	206232	509	205723	95589	100926	14	13	9194
2124908012	Human	Metagenome	518154	1695	516459	251573	245280	32	28	19574
2124908013	Human	Metagenome	255001	1186	253815	129649	113354	29	29	10783
2124908014	Human	Metagenome	291170	1345	289825	148111	132588	28	26	9098
2124908015	Human	Metagenome	1188492	17863	1170629	47686	1119231	7	5	3705
2124908016	Other Environmental	Metagenome	255391	2337	253054	137372	110647	340	325	4695
2124908018	Plant	Metagenome	17507	168	17339	7864	9284	15	15	176
2124908021	Soil	Metagenome	41246	255	40991	19420	20730	49	48	792
2124908025	Soil	Metagenome	22426	236	22190	11178	10266	10	10	736
2124908027	Plant	Metagenome	83119	645	82474	42249	38267	16	15	1942
2124908028	Soil	Metagenome	138074	1402	136672	80525	46664	176	138	9307
2124908029	Soil	Metagenome	31345	247	31098	19126	10431	91	74	1450
2124908031	Other Environmental	Metagenome	17835	165	17670	8446	9130	1	1	93
2124908032	Soil	Metagenome	440346	2414	437932	256500	161155	483	418	19794
2124908035	Soil	Metagenome	243857	1585	242272	134716	92477	183	161	14896
2124908036	Soil	Metagenome	29747	362	29385	18795	9108	92	91	1390
2124908037	Soil	Metagenome	34167	411	33756	19919	12476	18	17	1343
2124908038	Soil	Metagenome	375222	2283	372939	204866	147205	238	207	20630
2124908039	Soil	Metagenome	107055	1114	105941	63043	36620	141	125	6137
2124908040	Soil	Metagenome	592834	290196	302638	71228	214106	87	80	17217
2124908041	Soil	Metagenome	288476	1740	286736	169059	107113	275	257	10289
2124908043	Soil	Metagenome	133137	660	132477	72936	52492	360	343	6689
2124908044	Soil	Metagenome	188565	994	187571	105504	71829	476	454	9762
2124908045	Soil	Metagenome	1700721	6145	1694576	726014	949661	1561	1412	17340
2140918001	Other Environmental	Metagenome	116192	924	115268	40844	73388	31	22	1005
2140918002	Soil	Metagenome	15835	135	15700	7921	6798	63	51	918
2140918005	Marine	Metagenome	674403	5776	668627	191091	476431	50	40	1055
2140918006	Soil	Metagenome	213587	1232	212355	126876	76723	232	206	8524
2140918007	Soil	Metagenome	353237	1740	351497	195101	140860	761	695	14775
2140918008	Soil	Metagenome	696868	4220	692648	371801	283112	576	485	37159
2140918009	Soil	Metagenome	10254	210	10044	5894	3766	3	3	381
2140918012	Freshwater	Metagenome	96914	1221	95693	38478	56671	3	2	541
2140918013	Soil	Metagenome	384344	1003	383341	174913	168954	706	665	38768
2140918017	Other Environmental	Metagenome	106722	957	105765	49630	52976	59	33	3100
2140918023	Soil	Metagenome	88471	593	87878	47970	35503	38	37	4367
2140918024	Soil	Metagenome	273214	2420	270794	157491	103180	195	157	9928
2140918025	Soil	Metagenome	243805	2361	241444	146981	91715	48	46	2700
2140918027	Other Environmental	Metagenome	475716	3093	472623	112800	347522	768	131	11533
2140918032	Non-human mammals	Metagenome	190191	3461	186730	86808	97544	2	2	2376
2149837002	Marine	Metagenome	77672	997	76675	35333	38989	48	48	2305
2149837010	Freshwater	Metagenome	367751	2782	364969	102898	260668	59	50	1344
2149837011	Freshwater	Metagenome	144065	1469	142596	44388	98136	5	5	67
2149837012	Plant	Metagenome	256303	2053	254250	87249	166881	5	5	115
2149837015	Human	Metagenome	23416	400	23016	14223	8433	2	2	358
2149837016	Human	Metagenome	24891	744	24147	13566	9710	19	19	852
2149837017	Human	Metagenome	19843	706	19137	10370	8093	5	5	669
2149837018	Human	Metagenome	30893	575	30318	15499	13972	3	3	844
2149837019	Human	Metagenome	35752	657	35095	20166	13696	6	6	1227
2149837021	Human	Metagenome	100629	2061	98568	60095	34918	37	33	3518
2149837022	Human	Metagenome	85857	1695	84162	52729	28838	6	6	2589
2149837023	Human	Metagenome	102766	2360	100406	62416	34863	38	38	3089
2149837027	Marine	Metagenome	60113	464	59649	17417	35944	5	4	6283
2156126000	Engineered	Metagenome	1007205	8090	999115	443476	552583	1	1	3055
2156126001	Engineered	Metagenome	942804	7498	935306	424355	509133	6	6	1812
2156126005	Marine	Metagenome	242907	2460	240447	70376	169531	3	3	537
2156126007	Marine	Metagenome	69382	573	68809	18846	49655	4	4	304
2156126008	Marine	Metagenome	65418	571	64847	18880	45926	1	1	40
2162886006	Soil	Metagenome	79305	305	79000	39524	31163	210	192	8103
2162886007	Plant	Metagenome	298539	1796	296743	186397	94465	434	390	15447
2162886008	Soil	Metagenome	193491	740	192751	128662	62202	2	2	1885
2162886011	Plant	Metagenome	119584	391	119193	60261	44964	296	286	13672
2162886012	Plant	Metagenome	281067	665	280402	147139	102820	813	744	29630
2162886013	Soil	Metagenome	297447	740	296707	144295	117484	700	631	34228
2162886015	Soil	Metagenome	78215	576	77639	45980	30777	29	29	853
2166559003	Marine	Metagenome	32031	265	31766	8640	22876	2	2	248
2166559005	Engineered	Metagenome	244235	1040	243195	115513	115640	973	903	11069
2166559006	Soil	Metagenome	91659	750	90909	49292	39229	313	304	2075
2166559007	Human	Metagenome	21130	222	20908	8841	10374	2	2	1691
2166559009	Human	Metagenome	18599	226	18373	7909	10229	1	1	234
2166559011	Human	Metagenome	261570	3367	258203	101131	156209	3	3	860
2166559013	Marine	Metagenome	11452	800	10652	5204	5248	11	11	189
2166559017	Marine	Metagenome	269615	3332	266283	147462	107529	138	121	11154
2166559018	Marine	Metagenome	302059	3610	298449	163470	123924	131	114	10924
2166559019	Freshwater	Metagenome	44413	465	43948	9102	33824	40	37	982
2166559021	Freshwater	Metagenome	475224	3857	471367	162925	307346	41	36	1055
2166559024	Engineered	Metagenome	273185	1217	271968	146691	119173	1	1	6103
2170459000	Soil	Metagenome	4008	91	3917	1869	1982	3	3	63
2170459001	Soil	Metagenome	12860	162	12698	6617	5658	4	3	419
2170459002	Soil	Metagenome	962290	3940	958350	340825	610133	517	495	6875
2170459003	Soil	Metagenome	1273470	5580	1267890	514930	735492	954	817	16514
2170459004	Soil	Metagenome	859339	3751	855588	344116	506691	243	233	4538
2170459005	Soil	Metagenome	1266059	5731	1260328	210142	1033945	1172	1062	15069
2170459006	Soil	Metagenome	848613	4173	844440	333131	502408	414	361	8487
2170459007	Soil	Metagenome	826370	3734	822636	338341	477117	424	362	6754
2170459008	Soil	Metagenome	1047395	5307	1042088	390108	645342	210	191	6428
2170459009	Soil	Metagenome	1334939	6488	1328451	513868	796948	683	544	16952
2170459010	Soil	Metagenome	1039757	3897	1035860	409504	609389	1105	1019	15862
2170459011	Soil	Metagenome	646636	3059	643577	237267	400968	196	171	5146
2170459012	Soil	Metagenome	987640	4231	983409	367428	611409	276	274	4296
2170459013	Soil	Metagenome	930403	3968	926435	17958	901482	512	495	6483
2170459014	Engineered	Metagenome	504706	2558	502148	200131	294476	300	296	7241
2170459015	Engineered	Metagenome	454195	2396	451799	186196	256257	459	452	8887
2170459016	Engineered	Metagenome	558643	2876	555767	222497	324129	414	404	8727
2170459017	Engineered	Metagenome	545212	3020	542192	224489	306649	486	478	10568
2170459018	Engineered	Metagenome	298723	1719	297004	117616	175525	158	156	3705
2170459019	Engineered	Metagenome	546550	2882	543668	225738	306663	501	490	10766
2170459020	Engineered	Metagenome	466969	2798	464171	180741	277867	178	177	5385
2170459021	Engineered	Metagenome	421171	2148	419023	173912	236660	346	340	8105
2170459022	Soil	Metagenome	871658	4219	867439	336867	528257	172	169	2143
2170459023	Soil	Metagenome	1223552	5778	1217774	470135	743995	316	305	3328
2170459024	Soil	Metagenome	1171570	7002	1164568	435841	722713	478	457	5536
2189573000	Soil	Metagenome	1181191	4924	1176267	104580	1063767	523	503	7397
2189573001	Soil	Metagenome	962518	5664	956854	368480	582241	428	409	5705
2189573002	Soil	Metagenome	953407	4912	948495	392949	549979	463	437	5104
2189573003	Soil	Metagenome	861585	4705	856880	351126	502260	237	233	3257
2189573004	Soil	Metagenome	1024627	4652	1019975	40348	971139	654	617	7834
2189573005	Soil	Metagenome	1042578	4954	1037624	397575	638622	104	104	1323
2189573022	Soil	Metagenome	197271	2265	195006	125552	67273	4	4	2177
2189573024	Other Environmental	Metagenome	365407	2101	363306	148209	213013	4	4	2080
2189573025	Marine	Metagenome	46086	462	45624	26163	18319	60	49	1082
2189573026	Marine	Metagenome	71488	876	70612	41117	27949	53	52	1493
2189573027	Marine	Metagenome	47655	532	47123	24305	20842	104	98	1872
2189573028	Marine	Metagenome	70578	864	69714	39260	27369	103	102	2982
2199352003	Freshwater	Metagenome	60268	623	59645	25443	30212	259	194	3731
2199352004	Freshwater	Metagenome	160817	1734	159083	68856	81958	731	586	7538
2199352005	Freshwater	Metagenome	157669	1367	156302	79685	72787	240	223	3590
2199352008	Engineered	Metagenome	436647	3986	432661	211328	195787	9	7	25537
2199352009	Marine	Metagenome	51820	196	51624	13538	33636	12	7	4438
2199352012	Engineered	Metagenome	848933	8573	840360	475223	345615	15	8	19507
2199352018	Other Environmental	Metagenome	71397	752	70645	36597	31701	126	110	2221
2199352023	Engineered	Metagenome	41320	199	41121	16180	23624	1	1	1316
2199352024	Soil	Metagenome	399540	900	398640	211728	173147	1161	1078	12604
2199352025	Soil	Metagenome	344594	757	343837	149861	175534	1379	1320	17063
2199352026	Non-human mammals	Metagenome	35237	314	34923	19708	14278	1	1	936
2199352030	Engineered	Metagenome	1264263	6765	1257498	603752	652235	2	2	1509
2199352031	Other Environmental	Metagenome	529910	2700	527210	209820	316501	9	9	880
2199352032	Other Environmental	Metagenome	488539	2608	485931	200466	284706	15	15	744
2199352033	Other Environmental	Metagenome	384714	2132	382582	158146	223281	17	17	1138
2199352036	Marine	Metagenome	106368	763	105605	45651	58180	26	26	1748
2209111000	Soil	Metagenome	1058313	5366	1052947	425701	619225	296	146	7725
2209111001	Freshwater	Metagenome	63471	485	62986	28373	33685	2	2	926
2209111004	Other Host-associated	Metagenome	958231	17421	940810	24339	854160	721	179	61590
2209111006	Plant	Metagenome	433286	2493	430793	198266	228198	281	276	4048
2209111007	Other Environmental	Metagenome	555572	2619	552953	232184	319948	22	21	799
2209111009	Marine	Metagenome	1128674	12155	1116519	404522	709054	8	7	2935
2209111012	Freshwater	Metatranscriptome	19509	7580	11929	2336	9392	1	1	200
2209111013	Freshwater	Metatranscriptome	56189	1544	54645	10494	43571	40	23	540
2209111015	Engineered	Metagenome	638670	3783	634887	295061	337133	8	8	2685
2209111016	Engineered	Metagenome	1543745	14638	1529107	616209	901243	171	42	11484
2209111018	Engineered	Metagenome	1468041	12324	1455717	440594	907500	188	82	107435
2209111019	Soil	Metagenome	86552	414	86138	25449	59621	63	63	1005
2209111020	Soil	Metagenome	43500	352	43148	18735	24174	9	9	230
2209111022	Soil	Metagenome	80612	378	80234	37487	39412	369	344	2966
2222084000	Marine	Metagenome	130545	769	129776	53726	74768	12	12	1270
2222084001	Marine	Metagenome	125596	977	124619	50253	72529	51	50	1786
2222084002	Freshwater	Metatranscriptome	61944	2069	59875	16465	43008	34	25	368
2222084003	Marine	Metagenome	135628	1046	134582	46861	85588	60	59	2073
2222084004	Marine	Metagenome	86981	572	86409	34344	50654	13	13	1398
2222084006	Marine	Metagenome	211116	1497	209619	76952	129362	67	65	3238
2222084008	Soil	Metagenome	543629	1664	541965	167186	374699	1	1	79
2222084009	Soil	Metagenome	495209	1680	493529	154759	338727	1	1	42
2222084010	Marine	Metagenome	36265	512	35753	15959	17830	130	101	1834
2222084011	Freshwater	Metagenome	33275	361	32914	10583	18520	449	120	3362
2225789001	Other Environmental	Metagenome	1105174	8920	1096254	353904	739516	20	20	2814
2225789004	Other Host-associated	Metagenome	832561	9169	823392	405602	408789	1	1	9000
2228664000	Other Host-associated	Metagenome	1960847	72318	1888529	240495	1541356	13	7	106665
2228664009	Engineered	Metagenome	177826	1202	176624	76364	98941	15	13	1304
2228664010	Engineered	Metagenome	226696	1350	225346	104835	118779	6	6	1726
2228664013	Engineered	Metagenome	293251	1658	291593	135192	156292	1	1	108
2228664014	Soil	Metatranscriptome	52885	33791	19094	2107	16441	9	4	537
2228664017	Marine	Metagenome	152413	931	151482	63167	86419	6	6	1890
2228664018	Other Host-associated	Metagenome	263198	1508	261690	115858	145753	6	6	73
2228664019	Other Host-associated	Metatranscriptome	92185	394	91791	40152	51445	2	2	192
2228664021	Soil	Metagenome	1499399	4005	1495394	746478	696097	1917	1652	50902
2228664022	Soil	Metagenome	1472344	3016	1469328	672164	742301	2661	2236	52202
2236347000	Marine	Metatranscriptome	81452	55772	25680	10996	14486	3	1	195
2236661024	Human	Metagenome	11560	256	11304	8390	2769	3	3	142
2236876001	Marine	Metagenome	578588	4267	574321	178462	394221	57	57	1581
2236876002	Marine	Metagenome	227280	1774	225506	72321	152630	15	15	540
2236876003	Marine	Metagenome	153823	1138	152685	56799	94164	62	54	1660
2236876004	Marine	Metagenome	619194	5805	613389	243773	364895	129	122	4592
2236876005	Marine	Metagenome	213588	1882	211706	69279	140360	77	75	1990
2236876006	Marine	Metagenome	296658	2282	294376	101498	192357	5	5	516
2236876007	Marine	Metagenome	736730	6733	729997	286404	440161	109	104	3323
2236876008	Marine	Metagenome	573344	5235	568109	143549	416194	253	225	8113
2236876009	Marine	Metagenome	290484	2593	287891	121617	165499	15	11	760
2236876010	Marine	Metagenome	668010	5624	662386	252255	407311	81	53	2739
2236876011	Marine	Metagenome	224150	2373	221777	41745	178982	25	21	1025
2236876016	Freshwater	Metagenome	15836	181	15655	8547	6983	1	1	124
2236876017	Other Environmental	Metagenome	1121319	12661	1108658	468101	640074	8	7	475
2236876018	Other Environmental	Metagenome	615708	5648	610060	187585	418115	3	3	4357
2236876020	Engineered	Metagenome	345540	2127	343413	150880	189829	11	10	2693
2236876021	Other Environmental	Metagenome	755227	6087	749140	241683	502920	1	1	4536
2236876022	Marine	Metagenome	778444	7168	771276	204043	566333	3	3	897
2236876023	Other Environmental	Metagenome	261668	2982	258686	139329	106203	110	60	13044
2236876025	Non-human mammals	Metagenome	545284	9192	536092	301132	222626	12	8	12322
2263196002	Marine	Metagenome	17541	155	17386	8140	9110	1	1	135
3300000030	Marine	Metagenome	433712	3692	430020	194538	229343	65	58	6074
3300000032	Engineered	Metagenome	749231	7221	742010	394958	327987	249	147	18816
3300000033	Soil	Metagenome	3094806	10228	3084578	1347765	1634758	3300	2727	98755
3300000035	Other Host-associated	Metagenome	1338061	1708	1336353	80765	1149623	3	1	105962
3300000036	Other Host-associated	Metagenome	433068	4605	428463	201615	225245	36	35	1567
3300000041	Plant	Metagenome	316800	3024	313776	131726	176754	292	262	5004
3300000042	Plant	Metagenome	58832	745	58087	25595	31455	58	54	979
3300000043	Plant	Metagenome	240846	2412	238434	101420	132779	207	185	4028
3300000044	Plant	Metagenome	280064	2253	277811	120238	152707	268	249	4598
3300000045	Plant	Metagenome	33375	727	32648	14871	17095	36	34	646
3300000050	Other Host-associated	Metagenome	14956	151	14805	5666	8612	46	2	481
3300000051	Other Host-associated	Metagenome	109438	1467	107971	52750	52710	72	11	2439
3300000052	Engineered	Metagenome	665055	4921	660134	373412	282204	91	84	4427
3300000053	Engineered	Metagenome	473671	3459	470212	269474	198867	22	17	1849
3300000060	Other Host-associated	Metagenome	1473007	53841	1419166	62018	1268048	2	2	89098
3300000064	Non-human mammals	Metagenome	91433	1152	90281	39319	49916	1	1	1045
3300000077	Marine	Metagenome	197107	2301	194806	98470	93755	24	23	2557
3300000079	Non-human mammals	Metagenome	322228	4580	317648	165064	149649	11	11	2924
3300000084	Other Environmental	Metagenome	92428	1236	91192	49431	39368	6	1	2387
3300000085	Other Environmental	Metagenome	131945	1691	130254	76559	51242	3	1	2450
3300000094	Marine	Metagenome	362721	3187	359534	164618	189830	31	29	5055
3300000095	Soil	Metagenome	491453	3241	488212	194577	279666	545	191	13424
3300000101	Marine	Metagenome	1375242	8734	1366508	506387	769178	10506	5036	80437
3300000109	Other Environmental	Metagenome	136858	1780	135078	63406	69506	9	3	2157
3300000114	Other Host-associated	Metagenome	1802558	15934	1786624	765759	1005539	4	3	15322
3300000115	Marine	Metagenome	1204138	6681	1197457	377702	744687	6770	3957	68298
3300000116	Marine	Metagenome	1417215	7467	1409748	383693	926463	10693	5254	88899
3300000117	Marine	Metagenome	1341985	8070	1333915	430046	814775	9102	4836	79992
3300000118	Marine	Metagenome	188499	1347	187152	84419	99935	92	75	2706
3300000119	Marine	Metagenome	1118384	8223	1110161	536890	561040	116	85	12115
3300000120	Marine	Metagenome	315841	2769	313072	139219	166347	107	76	7399
3300000121	Marine	Metagenome	477253	2994	474259	118586	350253	216	146	5204
3300000122	Marine	Metagenome	280565	1841	278724	79838	195900	24	21	2962
3300000123	Marine	Metagenome	101505	853	100652	68939	29609	8	7	2096
3300000124	Marine	Metagenome	1084178	7980	1076198	475030	583401	506	374	17261
3300000125	Marine	Metagenome	140407	1109	139298	59068	78398	83	68	1749
3300000126	Marine	Metagenome	543176	3757	539419	209488	321182	209	179	8540
3300000127	Marine	Metagenome	792093	6614	785479	370656	402132	360	210	12331
3300000128	Marine	Metagenome	1286395	9535	1276860	572202	684882	417	259	19359
3300000129	Marine	Metagenome	662193	4699	657494	330773	321447	2	2	5272
3300000130	Marine	Metagenome	1475369	9679	1465690	634090	809727	220	149	21653
3300000131	Marine	Metagenome	175656	1232	174424	61327	111391	27	26	1679
3300000132	Marine	Metagenome	470314	3062	467252	226924	235780	15	12	4533
3300000133	Marine	Metagenome	284073	2552	281521	128528	149734	64	55	3195
3300000134	Marine	Metagenome	271033	2621	268412	124738	140705	19	19	2950
3300000135	Marine	Metagenome	280781	2240	278541	139932	136970	6	6	1633
3300000136	Marine	Metagenome	978889	6539	972350	474315	490262	41	33	7732
3300000137	Marine	Metagenome	307376	3121	304255	155530	140075	251	215	8399
3300000140	Marine	Metagenome	176245	2057	174188	95699	76626	167	152	1696
3300000141	Marine	Metagenome	256292	2632	253660	145235	105997	62	55	2366
3300000142	Marine	Metagenome	332495	3263	329232	183231	141546	477	348	3978
3300000143	Marine	Metagenome	35988	453	35535	19776	15620	5	5	134
3300000144	Marine	Metagenome	45291	381	44910	24298	20351	1	1	260
3300000145	Engineered	Metagenome	132297	1657	130640	82646	45627	1	1	2366
3300000146	Marine	Metagenome	169407	1801	167606	93133	72357	28	26	2088
3300000147	Marine	Metagenome	90983	635	90348	43972	44971	6	6	1399
3300000148	Marine	Metagenome	276622	2253	274369	146949	123103	250	234	4067
3300000149	Marine	Metagenome	238270	2102	236168	117716	111927	595	475	5930
3300000150	Marine	Metagenome	222106	1941	220165	115957	99926	65	62	4217
3300000151	Marine	Metagenome	299902	2953	296949	152426	136522	107	89	7894
3300000152	Marine	Metagenome	308853	2829	306024	169717	133275	278	207	2754
3300000153	Marine	Metagenome	328376	3293	325083	171387	147300	197	182	6199
3300000154	Marine	Metagenome	340484	3249	337235	171977	156900	106	88	8252
3300000155	Marine	Metagenome	128159	1078	127081	59351	64833	27	24	2870
3300000156	Engineered	Metagenome	2019207	13521	2005686	941406	1045951	944	876	17385
3300000157	Marine	Metagenome	266228	2403	263825	143688	117559	313	257	2265
3300000158	Marine	Metagenome	313803	3120	310683	172875	134182	106	94	3520
3300000159	Marine	Metagenome	186418	1684	184734	98477	82887	283	232	3087
3300000160	Marine	Metagenome	269704	2504	267200	137888	123624	76	66	5612
3300000162	Freshwater	Metagenome	183752	1877	181875	79449	92576	319	230	9531
3300000163	Marine	Metagenome	289920	2711	287209	165364	119630	205	173	2010
3300000164	Marine	Metagenome	377999	3857	374142	190337	174781	74	62	8950
3300000165	Other Host-associated	Metagenome	965027	3482	961545	466799	483099	2	1	11645
3300000166	Marine	Metagenome	100117	810	99307	47721	49092	8	5	2486
3300000167	Marine	Metagenome	464696	4747	459949	242316	207801	275	253	9557
3300000168	Marine	Metagenome	127111	1100	126011	63897	59917	205	162	1992
3300000170	Marine	Metagenome	274923	2732	272191	149262	119062	76	73	3791
3300000171	Marine	Metagenome	200932	1710	199222	92667	101672	14	11	4869
3300000172	Marine	Metagenome	388542	3587	384955	194170	182833	72	65	7880
3300000173	Marine	Metagenome	137661	894	136767	72371	63142	124	113	1130
3300000174	Marine	Metagenome	368628	3253	365375	188676	169227	46	43	7426
3300000176	Freshwater	Metagenome	255240	3118	252122	99787	133356	957	617	18022
3300000177	Freshwater	Metagenome	163454	1777	161677	71918	84844	102	88	4813
3300000178	Freshwater	Metagenome	629705	2872	626833	290678	333905	70	69	2180
3300000179	Marine	Metagenome	282180	2638	279542	154250	121825	351	275	3116
3300000180	Marine	Metagenome	47722	280	47442	24800	22439	5	5	198
3300000181	Marine	Metagenome	262570	2533	260037	149936	108661	87	83	1353
3300000183	Marine	Metagenome	127075	896	126179	67880	57548	41	37	710
3300000185	Engineered	Metagenome	24520	277	24243	13613	9598	9	8	1023
3300000186	Marine	Metagenome	80181	590	79591	45165	34144	12	12	270
3300000187	Marine	Metagenome	283252	2922	280330	156643	120728	61	56	2898
3300000188	Marine	Metagenome	206817	1444	205373	100526	100651	47	42	4149
3300000189	Other Host-associated	Metagenome	1853850	6720	1847130	534744	1297673	1	1	14712
3300000190	Marine	Metagenome	317863	3039	314824	182411	130312	128	120	1973
3300000192	Marine	Metagenome	370023	3038	366985	199749	162848	111	102	4277
3300000193	Marine	Metagenome	351631	3112	348519	183442	158724	84	69	6269
3300000194	Other Host-associated	Metagenome	969734	5298	964436	272045	638789	1	1	53601
3300000195	Marine	Metagenome	160709	1275	159434	80850	76246	45	41	2293
3300000196	Marine	Metagenome	117853	859	116994	66166	50361	25	22	442
3300000197	Other Host-associated	Metagenome	1553063	8337	1544726	420130	1108405	1	1	16190
3300000198	Marine	Metagenome	306148	2943	303205	159147	139098	10	9	4950
3300000199	Marine	Metagenome	147465	1157	146308	76142	68737	97	90	1332
3300000200	Marine	Metagenome	145636	1105	144531	66578	74754	39	34	3160
3300000201	Marine	Metagenome	163854	1390	162464	81041	78283	39	35	3101
3300000203	Freshwater	Metagenome	183883	2415	181468	58743	107890	660	435	14175
3300000204	Marine	Metagenome	105962	716	105246	51724	52287	9	9	1226
3300000205	Engineered	Metagenome	182439	2232	180207	112374	64059	2	2	3772
3300000206	Freshwater	Metagenome	1014764	4249	1010515	480608	527503	93	92	2311
3300000207	Marine	Metagenome	133148	1226	131922	74149	56583	41	41	1149
3300000208	Engineered	Metagenome	269848	3309	266539	167290	94169	3	3	5077
3300000209	Marine	Metagenome	147783	1344	146439	83847	61847	54	50	691
3300000210	Non-human mammals	Metatranscriptome	436555	5844	430711	214177	209019	102	69	7413
3300000211	Marine	Metagenome	207017	1952	205065	108657	93065	41	35	3302
3300000212	Marine	Metagenome	339529	3620	335909	188813	142525	115	108	4456
3300000213	Marine	Metagenome	268237	2574	265663	142757	118535	53	52	4318
3300000214	Marine	Metagenome	186731	1573	185158	95005	87032	25	25	3096
3300000215	Marine	Metagenome	321955	3213	318742	175276	138796	72	65	4598
3300000216	Marine	Metagenome	388322	3690	384632	194870	181692	85	73	7985
3300000218	Marine	Metagenome	102315	728	101587	57440	43759	24	23	364
3300000219	Marine	Metagenome	384376	3583	380793	214110	163908	249	197	2526
3300000221	Marine	Metagenome	113358	686	112672	56660	55391	12	10	609
3300000222	Marine	Metagenome	430705	3829	426876	217612	203989	446	330	4829
3300000223	Marine	Metagenome	161833	1919	159914	80004	78086	106	100	1718
3300000224	Marine	Metagenome	347117	3426	343691	162441	173772	358	294	7120
3300000225	Marine	Metagenome	457571	4337	453234	240076	206774	144	134	6240
3300000226	Marine	Metagenome	502430	4765	497665	253172	236918	139	130	7436
3300000227	Freshwater	Metagenome	538069	5563	532506	250216	275066	18	14	7206
3300000228	Freshwater	Metagenome	974097	7414	966683	428724	515451	66	20	22442
3300000229	Freshwater	Metagenome	721213	3495	717718	302568	403164	139	124	11847
3300000230	Freshwater	Metagenome	1209977	7604	1202373	403688	771016	46	30	27623
3300000231	Freshwater	Metagenome	1509822	7455	1502367	681658	806622	180	137	13907
3300000232	Freshwater	Metagenome	568490	4762	563728	266854	286683	15	14	10176
3300000233	Freshwater	Metagenome	471920	4675	467245	235117	221941	11	6	10176
3300000234	Freshwater	Metagenome	1025572	7259	1018313	321764	665119	33	18	31397
3300000235	Freshwater	Metagenome	513563	4347	509216	213246	286959	20	17	8991
3300000236	Freshwater	Metagenome	400347	3834	396513	185100	206434	11	9	4968
3300000237	Marine	Metagenome	193490	1431	192059	89150	100173	42	41	2694
3300000238	Marine	Metagenome	258673	2042	256631	128431	124727	91	88	3382
3300000239	Marine	Metagenome	491926	4350	487576	243670	237225	137	129	6544
3300000241	Marine	Metagenome	872663	6546	866117	393337	462128	189	173	10463
3300000242	Marine	Metagenome	717592	4401	713191	307050	395553	168	110	10420
3300000243	Marine	Metagenome	395468	3079	392389	174744	211177	59	47	6409
3300000245	Other Environmental	Metagenome	7544	12	7532	1177	4921	1	1	1433
3300000247	Marine	Metagenome	287460	2625	284835	143719	138296	229	198	2591
3300000248	Marine	Metagenome	236353	2310	234043	117396	114351	177	153	2119
3300000249	Marine	Metagenome	31919	363	31556	15134	16307	2	2	113
3300000250	Marine	Metagenome	342771	3211	339560	174299	162279	93	90	2889
3300000251	Marine	Metagenome	258103	2286	255817	130070	124224	68	64	1455
3300000252	Marine	Metagenome	119520	804	118716	60012	58048	17	16	639
3300000253	Marine	Metagenome	53397	347	53050	25156	27649	5	5	240
3300000254	Marine	Metagenome	441594	3763	437831	229580	203383	156	131	4712
3300000255	Marine	Metagenome	368662	3110	365552	174641	184689	115	112	6107
3300000256	Marine	Metagenome	429148	3752	425396	183439	230260	325	286	11372
3300000257	Marine	Metagenome	519237	2922	516315	179817	332011	118	101	4369
3300000258	Marine	Metagenome	236870	1946	234924	119640	113524	87	76	1673
3300000259	Marine	Metagenome	302454	2601	299853	155127	142786	102	94	1838
3300000260	Marine	Metagenome	299546	2056	297490	148331	146186	250	209	2723
3300000261	Marine	Metagenome	259913	2112	257801	134584	121557	84	80	1576
3300000262	Marine	Metagenome	281305	2503	278802	152145	123867	45	42	2745
3300000263	Marine	Metagenome	146291	487	145804	76614	68207	14	13	969
3300000264	Marine	Metagenome	259887	1866	258021	135874	120487	83	79	1577
3300000265	Marine	Metagenome	387725	2932	384793	180013	196682	640	513	7458
3300000266	Marine	Metagenome	164510	1588	162922	86595	75072	54	51	1201
3300000268	Freshwater	Metagenome	812231	7037	805194	474659	321385	349	310	8801
3300000269	Freshwater	Metagenome	545416	2917	542499	296929	243024	26	26	2520
3300000270	Marine	Metagenome	40887	687	40200	23600	16268	3	3	329
3300000271	Engineered	Metagenome	350699	3137	347562	131410	213692	5	5	2455
3300000272	Marine	Metagenome	14844	187	14657	8838	5140	2	2	677
3300000273	Human	Metagenome	212002	3536	208466	108138	94612	16	15	5700
3300000274	Human	Metagenome	123381	1712	121669	63332	56852	27	26	1458
3300000275	Human	Metagenome	69353	1428	67925	42139	24017	4	4	1765
3300000276	Human	Metagenome	79728	1357	78371	45072	31480	3	2	1816
3300000278	Human	Metagenome	281370	3977	277393	122532	147920	21	18	6920
3300000279	Human	Metagenome	148971	1906	147065	75171	68934	6	6	2954
3300000280	Human	Metagenome	129545	1718	127827	68784	56773	5	5	2265
3300000281	Human	Metagenome	85563	1375	84188	45329	37022	8	6	1829
3300000282	Human	Metagenome	235946	2945	233001	112452	115333	16	16	5200
3300000283	Human	Metagenome	52998	901	52097	30552	20520	1	1	1024
3300000284	Human	Metagenome	78696	1463	77233	45639	29444	24	24	2126
3300000285	Human	Metagenome	84916	2378	82538	48634	31032	8	6	2864
3300000286	Human	Metagenome	208368	2709	205659	96761	103288	21	18	5589
3300000287	Human	Metagenome	211115	2546	208569	97711	106584	10	10	4264
3300000288	Human	Metagenome	75567	1866	73701	46527	25217	30	29	1927
3300000289	Human	Metagenome	224949	3083	221866	109841	107073	12	10	4940
3300000290	Human	Metagenome	116778	2180	114598	65034	46876	21	19	2667
3300000291	Human	Metagenome	79762	1513	78249	43609	32670	8	8	1962
3300000292	Human	Metagenome	71826	1859	69967	43577	24280	9	8	2101
3300000293	Human	Metagenome	111628	2011	109617	64959	42465	26	26	2167
3300000294	Human	Metagenome	130080	2565	127515	68519	55719	4	3	3273
3300000295	Human	Metagenome	212861	2463	210398	98369	108642	1	1	3386
3300000296	Human	Metagenome	214265	2954	211311	90118	117125	4	4	4064
3300000297	Human	Metagenome	284309	3958	280351	127883	145848	13	12	6607
3300000298	Human	Metagenome	115129	2049	113080	65720	44624	5	5	2731
3300000301	Other Host-associated	Metagenome	130852	2537	128315	64990	61081	5	3	2239
3300000302	Other Host-associated	Metagenome	83381	2078	81303	45653	32508	1	1	3141
3300000303	Other Host-associated	Metagenome	177613	2637	174976	70772	96882	2	2	7320
3300000305	Human	Metatranscriptome	138523	38667	99856	23836	74909	47	32	1064
3300000309	Marine	Metagenome	570282	4401	565881	266328	269035	73	62	30445
3300000310	Marine	Metagenome	331296	3013	328283	150987	165606	41	37	11649
3300000311	Marine	Metagenome	583100	5099	578001	284429	269381	99	77	24092
3300000312	Marine	Metagenome	187974	1974	186000	87125	90985	17	17	7873
3300000313	Marine	Metagenome	747866	5397	742469	344357	363801	145	120	34166
3300000316	Marine	Metagenome	284068	2447	281621	130543	141019	25	25	10034
3300000317	Marine	Metagenome	334653	2889	331764	149379	171859	28	26	10498
3300000318	Marine	Metagenome	679305	5527	673778	311005	336596	28	28	26149
3300000322	Marine	Metagenome	234472	2222	232250	124994	95401	45	43	11810
3300000323	Marine	Metagenome	323509	2904	320605	169193	133830	196	158	17386
3300000324	Marine	Metagenome	414335	3579	410756	216078	178159	39	38	16480
3300000325	Marine	Metagenome	443187	4050	439137	212263	205715	230	216	20929
3300000329	Human	Metagenome	283360	3886	279474	122738	145112	8	8	11616
3300000330	Human	Metagenome	76156	1478	74678	46209	25881	3	3	2585
3300000331	Human	Metagenome	234920	4051	230869	101553	119431	4	4	9881
3300000334	Soil	Metatranscriptome	37779	6143	31636	6790	24626	8	8	212
3300000335	Soil	Metagenome	23748	7310	16438	2778	13230	21	19	409
3300000336	Soil	Metatranscriptome	38880	8483	30397	6285	23777	11	11	324
3300000337	Soil	Metatranscriptome	1148	922	226	18	203	1	1	4
3300000339	Soil	Metatranscriptome	42824	4551	38273	8076	29763	38	33	396
3300000340	Other Environmental	Metagenome	100564	1131	99433	44050	51436	107	67	3840
3300000341	Other Environmental	Metagenome	96596	1048	95548	42420	50482	52	38	2594
3300000342	Other Environmental	Metagenome	97492	1181	96311	40523	53439	47	38	2302
3300000345	Other Environmental	Metagenome	110064	1024	109040	47541	59382	7	3	2110
3300000346	Freshwater	Metatranscriptome	90260	1101	89159	38604	47255	118	57	3182
3300000347	Other Environmental	Metagenome	354269	2348	351921	157748	187039	2	2	7132
3300000348	Freshwater	Metatranscriptome	83612	842	82770	27215	51525	267	51	3763
3300000350	Other Environmental	Metagenome	700745	3482	697263	135056	515528	92	4	46587
3300000351	Other Environmental	Metagenome	70546	838	69708	44895	24111	1	1	701
3300000353	Other Environmental	Metagenome	389398	2756	386642	178182	202732	6	6	5722
3300000354	Other Environmental	Metagenome	206164	1548	204616	88969	112438	1	1	3208
3300000356	Human	Metagenome	77429	1805	75624	48364	25483	34	34	1743
3300000357	Human	Metagenome	273590	3068	270522	132779	132594	41	40	5108
3300000359	Human	Metagenome	109514	2362	107152	62687	42225	10	10	2230
3300000360	Human	Metagenome	351410	4218	347192	150003	190140	8	8	7041
3300000361	Other Environmental	Metagenome	479001	4478	474523	192164	268138	27	4	14194
3300000362	Other Environmental	Metagenome	1394818	11513	1383305	662743	700479	29	9	20054
3300000363	Soil	Metagenome	6496175	15197	6480978	2597809	3774014	2212	1925	106943
3300000364	Soil	Metagenome	8508638	16702	8491936	3141607	5025173	12759	8855	312397
3300000365	Other Environmental	Metagenome	1446424	11301	1435123	660210	759933	13	7	14967
3300000366	Other Environmental	Metagenome	969041	7612	961429	439649	512405	4	4	9371
3300000367	Other Environmental	Metagenome	1166904	8347	1158557	535651	616069	10	8	6827
3300000368	Marine	Metatranscriptome	22202	1619	20583	5468	14649	29	23	437
3300000369	Marine	Metagenome	18170	313	17857	13174	4127	36	32	520
3300000371	Marine	Metagenome	125124	1296	123828	56057	66208	19	19	1544
3300000374	Other Environmental	Metagenome	550194	4342	545852	257229	285275	5	5	3343
3300000385	Marine	Metagenome	409868	4069	405799	193116	201743	85	62	10855
3300000386	Other Environmental	Metagenome	247601	2565	245036	109539	132694	27	22	2776
3300000393	Marine	Metatranscriptome	62319	670	61649	26318	33251	27	24	2053
3300000397	Other Environmental	Metagenome	85714	610	85104	37474	46162	13	6	1455
3300000398	Other Environmental	Metagenome	99270	1044	98226	34230	61063	71	38	2862
3300000400	Marine	Metagenome	32039	613	108199	49676	57892	1	1	630
3300000401	Other Environmental	Metagenome	234083	2686	231397	111561	115338	334	221	4164
3300000405	Other Environmental	Metagenome	452833	2040	450793	85535	300635	1407	317	63216
3300000409	Marine	Metagenome	77851	559	77292	32024	44744	2	2	522
3300000418	Marine	Metagenome	424469	4158	420311	201263	211861	196	159	6991
3300000422	Other Environmental	Metagenome	188469	2279	186190	86393	97751	59	54	1987
3300000425	Marine	Metagenome	297522	2890	294632	149311	140646	42	40	4633
3300000426	Marine	Metagenome	224856	1638	223218	108315	112243	2	2	2658
3300000427	Other Environmental	Metagenome	180395	1911	178484	80403	96599	7	5	1475
3300000433	Soil	Metagenome	6467	201	6266	2908	3271	2	2	85
3300000435	Soil	Metagenome	2497	190	2307	980	1257	1	1	69
3300000436	Soil	Metagenome	128691	864	127827	64559	57460	202	83	5606
3300000439	Freshwater	Metagenome	352188	6573	345615	177618	130903	1452	836	35642
3300000443	Soil	Metagenome	5974293	10450	5963843	1334682	4619063	592	571	9506
3300000451	Soil	Metagenome	2826	356	2470	654	1676	1	1	139
3300000452	Soil	Metagenome	3953	182	3771	1668	2071	1	1	31
3300000470	Marine	Metagenome	91037	635	90402	52113	37221	1	1	1067
3300000476	Engineered	Metagenome	39032	711	38321	19976	16730	3	3	1612
3300000477	Other Environmental	Metagenome	692367	5981	686386	318574	352815	8	7	14989
3300000478	Soil	Metagenome	5378	129	5249	748	4141	2	2	358
3300000482	Engineered	Metagenome	102378	1404	100974	71000	27222	34	30	2718
3300000483	Engineered	Metagenome	28427	530	27897	16467	10574	1	1	855
3300000489	Engineered	Metagenome	36883	602	36281	21112	13951	2	1	1216
3300000491	Freshwater	Metagenome	43897	387	43510	17540	25416	4	3	550
3300000493	Freshwater	Metagenome	51832	410	51422	15335	35168	6	6	913
3300000494	Engineered	Metagenome	56166	649	55517	34793	18548	14	13	2162
3300000495	Freshwater	Metagenome	59293	370	58923	24679	33690	1	1	553
3300000504	Marine	Metagenome	163520	1006	162514	86896	74874	4	1	740
3300000506	Engineered	Metagenome	332092	2880	329212	196734	122660	64	56	9754
3300000507	Engineered	Metagenome	40166	400	39766	25100	14230	2	2	434
3300000509	Soil	Metagenome	3047	290	2757	934	1750	1	1	72
3300000510	Engineered	Metagenome	210087	2937	207150	135923	59600	110	61	11517
3300000511	Marine	Metagenome	144539	1420	143119	67163	73766	1	1	2189
3300000513	Engineered	Metagenome	20778	266	20512	10775	8958	3	3	776
3300000514	Engineered	Metagenome	33515	437	33078	17794	14065	4	3	1215
3300000517	Marine	Metagenome	242233	2287	239946	118338	117213	23	16	4372
3300000518	Soil	Metagenome	11030	249	10781	5186	5543	4	4	48
3300000519	Soil	Metagenome	182892	1816	181076	53994	125657	4	3	1421
3300000525	Other Environmental	Metagenome	490882	2353	488529	124404	328729	808	196	34588
3300000530	Freshwater	Metagenome	8196	114	8082	3707	4141	3	2	231
3300000531	Plant	Metagenome	234233	2570	231663	104542	126319	81	79	721
3300000532	Plant	Metagenome	238586	2330	236256	106845	128213	108	105	1090
3300000545	Plant	Metagenome	290469	3982	286487	111459	173983	23	23	1022
3300000546	Plant	Metagenome	331155	2738	328417	153743	172241	334	313	2099
3300000549	Plant	Metagenome	462290	4108	458182	224617	232506	23	23	1036
3300000550	Soil	Metagenome	10542495	27685	10514810	2880004	7581628	2925	2641	50253
3300000553	Freshwater	Metagenome	690501	10515	679986	369259	266985	783	545	42959
3300000557	Other Environmental	Metagenome	1214286	11764	1202522	551967	602458	27	13	48070
3300000558	Engineered	Metagenome	3021632	21550	3000082	1140801	1794725	486	318	64070
3300000559	Soil	Metagenome	18017326	38490	17978836	4529602	13358673	4213	3542	86348
3300000561	Soil	Metagenome	4547943	7393	4540550	697618	3841168	23	22	1741
3300000563	Other Environmental	Metagenome	2206504	17925	2188579	958867	1202775	39	18	26898
3300000564	Soil	Metagenome	214837	1714	213123	64987	146202	52	50	1882
3300000567	Soil	Metagenome	1535544	8317	1527227	698509	753976	5216	3264	69526
3300000568	Engineered	Metagenome	1513645	11899	1501746	690026	788529	125	87	23066
3300000571	Freshwater	Metagenome	1391570	18547	1373023	609376	723149	130	111	40368
3300000574	Freshwater	Metagenome	1250031	11590	1238441	582270	621133	349	317	34689
3300000575	Other Environmental	Metagenome	1241114	8607	1232507	344754	840038	123	7	47592
3300000576	Other Environmental	Metagenome	886079	4687	881392	234703	611289	119	9	35281
3300000579	Soil	Metagenome	572460	4388	568072	213649	341483	980	854	11960
3300000580	Soil	Metagenome	419065	2028	417037	169040	231015	1550	1125	15432
3300000591	Freshwater	Metagenome	70978	394	70584	42806	26284	2	2	1492
3300000596	Soil	Metagenome	353727	2117	351610	142582	203402	351	312	5275
3300000597	Soil	Metagenome	768309	3622	764687	341790	389828	3943	2440	29126
3300000650	Soil	Metagenome	228780	2786	225994	90169	131780	248	237	3797
3300000651	Soil	Metagenome	453690	3583	450107	189939	250351	757	700	9060
3300000652	Plant	Metagenome	220291	2266	218025	97864	117495	137	126	2529
3300000655	Soil	Metagenome	598165	2496	595669	236516	339262	2085	1409	17806
3300000658	Soil	Metagenome	2585	34	2551	1187	1338	3	3	23
3300000659	Soil	Metagenome	4277	36	4241	2110	2094	1	1	36
3300000660	Soil	Metagenome	4572	56	4516	2079	2390	5	5	42
3300000661	Soil	Metagenome	5970	56	5914	2776	3070	2	2	66
3300000662	Soil	Metagenome	6120	112	6008	2468	3514	1	1	25
3300000664	Soil	Metagenome	8741	60	8681	4230	4354	3	3	94
3300000666	Soil	Metagenome	10174	70	10104	4783	5189	6	6	126
3300000667	Soil	Metagenome	11754	91	11663	5388	6142	4	4	129
3300000668	Soil	Metagenome	11908	83	11825	5400	6289	3	3	133
3300000669	Soil	Metagenome	12957	98	12859	5908	6798	3	3	150
3300000670	Soil	Metagenome	14495	88	14407	6829	7382	9	7	187
3300000671	Soil	Metagenome	14950	100	14850	6875	7802	2	2	171
3300000672	Soil	Metagenome	15296	484	14812	7233	7497	3	3	79
3300000674	Soil	Metagenome	16205	105	16100	7307	8561	6	6	226
3300000675	Soil	Metagenome	16726	124	16602	7644	8719	9	9	230
3300000676	Soil	Metagenome	16893	119	16774	8104	8416	9	8	245
3300000677	Soil	Metagenome	17194	100	17094	8374	8453	5	5	262
3300000678	Soil	Metagenome	17490	128	17362	7567	9603	7	7	185
3300000679	Soil	Metagenome	18032	104	17928	7999	9724	10	10	195
3300000680	Soil	Metagenome	18425	129	18296	8070	10023	3	3	200
3300000681	Soil	Metagenome	18614	121	18493	8399	9881	6	6	207
3300000682	Soil	Metagenome	18636	126	18510	9038	9198	12	11	262
3300000683	Soil	Metagenome	19157	114	19043	9256	9538	7	7	242
3300000684	Soil	Metagenome	19384	117	19267	8662	10405	5	5	195
3300000685	Soil	Metagenome	19455	163	19292	8730	10296	8	8	258
3300000686	Soil	Metagenome	19477	148	19329	8569	10563	7	7	190
3300000687	Soil	Metagenome	20004	151	19853	8944	10666	9	9	234
3300000688	Soil	Metagenome	20125	166	19959	9178	10650	1	1	130
3300000689	Soil	Metagenome	20531	145	20386	9896	10184	7	7	299
3300000690	Soil	Metagenome	21347	160	21187	10371	10532	10	10	274
3300000691	Soil	Metagenome	22024	141	21883	10059	11530	9	9	285
3300000692	Soil	Metagenome	22185	138	22047	10635	11122	9	9	281
3300000693	Soil	Metagenome	22933	155	22778	10090	12368	12	10	308
3300000694	Soil	Metagenome	23509	248	23261	8755	14095	1	1	410
3300000695	Soil	Metagenome	24073	148	23925	11696	11843	15	15	371
3300000696	Soil	Metagenome	24573	142	24431	11222	12916	6	6	287
3300000697	Soil	Metagenome	25372	142	25230	12028	12839	12	10	351
3300000698	Soil	Metagenome	26984	170	26814	13100	13213	11	11	490
3300000699	Soil	Metagenome	27148	153	26995	13127	13403	18	16	447
3300000700	Soil	Metagenome	28305	164	28141	13469	14258	12	11	402
3300000701	Soil	Metagenome	28574	161	28413	12699	15272	20	18	422
3300000702	Soil	Metagenome	30121	185	29936	14600	14782	13	13	541
3300000703	Soil	Metagenome	30375	205	30170	13475	16163	16	14	516
3300000704	Soil	Metagenome	30648	263	30385	12222	17528	2	2	633
3300000705	Soil	Metagenome	30877	210	30667	14710	15368	16	16	573
3300000706	Soil	Metagenome	32179	210	31969	15320	16135	15	15	499
3300000707	Soil	Metagenome	32545	202	32343	14208	17716	9	9	410
3300000708	Soil	Metagenome	33668	495	33173	17566	14852	2	2	753
3300000709	Soil	Metagenome	270522	1831	268691	121982	144236	222	211	2251
3300000710	Soil	Metagenome	33878	227	33651	16102	16990	14	13	545
3300000711	Soil	Metagenome	34132	214	33918	16022	17365	12	12	519
3300000712	Soil	Metagenome	34153	497	33656	16378	17026	25	25	227
3300000715	Soil	Metagenome	36450	210	36240	17228	18367	15	14	630
3300000716	Soil	Metagenome	38383	221	38162	18642	18917	18	17	585
3300000717	Soil	Metagenome	39041	227	38814	18514	19553	17	16	730
3300000719	Soil	Metagenome	43648	252	43396	19482	23156	17	15	741
3300000720	Soil	Metagenome	44443	251	44192	19743	23913	19	18	517
3300000721	Soil	Metagenome	49465	293	49172	21896	26573	18	18	685
3300000723	Soil	Metagenome	52532	311	52221	25385	26044	19	18	773
3300000724	Soil	Metagenome	53197	299	52898	23318	28807	22	22	751
3300000725	Soil	Metagenome	63046	567	62479	27737	34295	1	1	446
3300000726	Soil	Metagenome	65062	507	64555	26492	37367	1	1	695
3300000727	Soil	Metagenome	75846	559	75287	34811	39294	5	4	1177
3300000728	Soil	Metagenome	76831	584	76247	34070	41139	6	6	1032
3300000729	Soil	Metagenome	103689	567	103122	45577	55072	81	75	2392
3300000730	Engineered	Metagenome	103952	1274	102678	66862	31357	25	17	4434
3300000731	Soil	Metagenome	127962	712	127250	56841	66655	159	146	3595
3300000732	Soil	Metagenome	129210	1115	128095	60358	66415	65	62	1257
3300000733	Soil	Metagenome	140839	750	140089	61920	74916	118	100	3135
3300000734	Soil	Metagenome	171177	845	170332	74339	92323	156	145	3514
3300000736	Freshwater	Metagenome	555384	5758	549626	218898	309055	1268	747	20405
3300000750	Soil	Metatranscriptome	769851	3863	765988	277023	480288	237	108	8440
3300000754	Soil	Metagenome	99902	941	98961	44754	53417	67	63	723
3300000756	Freshwater	Metagenome	897169	9914	887255	319243	518095	2843	1845	47074
3300000786	Marine	Metagenome	260286	2421	257865	102838	149600	50	40	5377
3300000787	Soil	Metagenome	2560548	3484	2557064	763712	1712663	1972	1653	78717
3300000789	Soil	Metagenome	4175735	4528	4171207	1088361	2943700	3275	2792	135871
3300000792	Marine	Metagenome	1121357	8100	1113257	466777	631249	313	266	14918
3300000793	Soil	Metagenome	799655	3456	796199	325818	445929	2595	1692	21857
3300000816	Soil	Metagenome	175204	999	174205	71203	96371	391	298	6240
3300000827	Soil	Metatranscriptome	478901	2597	476304	194767	276995	123	53	4419
3300000828	Soil	Metatranscriptome	479979	3161	476818	218160	253869	80	52	4709
3300000829	Soil	Metatranscriptome	529556	2988	526568	223220	298750	126	58	4472
3300000831	Soil	Metatranscriptome	596117	3560	592557	230197	356113	90	44	6157
3300000833	Soil	Metatranscriptome	1321048	7323	1313725	519122	788216	126	87	6261
3300000837	Soil	Metagenome	396511	3227	393284	173969	208989	1043	866	9283
3300000843	Freshwater	Metagenome	13316	3068	10248	4349	5621	9	8	269
3300000853	Marine	Metagenome	18177	3434	14743	6138	8119	9	8	477
3300000854	Marine	Metagenome	321832	3084	318748	148869	167089	41	36	2749
3300000856	Soil	Metagenome	13318	93	13225	6245	6869	3	3	108
3300000858	Soil	Metagenome	2215907	9918	2205989	827171	1363804	995	827	14019
3300000860	Marine	Metagenome	23293	3656	19637	6684	12374	8	8	571
3300000862	Soil	Metagenome	39649	228	39421	19650	18970	16	15	785
3300000863	Soil	Metagenome	52631	299	52332	23690	27834	22	22	786
3300000864	Marine	Metagenome	56425	3745	52680	18536	32569	38	37	1537
3300000866	Other Environmental	Metagenome	136697	1711	134986	83553	45961	6	6	5466
3300000867	Marine	Metagenome	137277	4345	132932	51417	76016	113	109	5386
3300000872	Engineered	Metagenome	62600	658	61942	40431	19122	2	1	2387
3300000878	Soil	Metagenome	631450	3824	627626	231738	390927	258	245	4703
3300000880	Soil	Metagenome	637618	3127	634491	247341	378515	370	311	8265
3300000881	Soil	Metagenome	706571	8223	698348	324315	356416	849	805	16768
3300000882	Freshwater	Metagenome	767282	3569	763713	323292	418246	1057	955	21118
3300000883	Marine	Metagenome	816259	3147	813112	351781	445294	159	140	15878
3300000886	Soil	Metagenome	986766	5211	981555	383964	591887	308	289	5396
3300000887	Soil	Metagenome	1031884	4504	1027380	372124	644084	449	416	10723
3300000890	Soil	Metagenome	3131677	18289	3113388	1207270	1843474	1963	1657	60681
3300000891	Soil	Metagenome	4632915	27107	4605808	1997810	2528653	2946	2588	76399
3300000892	Marine	Metagenome	182976	1192	181784	83509	96656	4	4	1615
3300000893	Soil	Metagenome	437816	3659	434157	192921	230024	856	761	10356
3300000894	Marine	Metagenome	199148	2090	197058	86833	107480	38	36	2707
3300000896	Soil	Metagenome	16413	822	15591	5746	9570	2	2	273
3300000897	Soil	Metagenome	31710	590	31120	15772	15184	9	9	155
3300000898	Soil	Metagenome	22057	127	21930	10974	10694	6	6	256
3300000899	Soil	Metagenome	23035	304	22731	10773	11810	1	1	147
3300000900	Other Environmental	Metagenome	73225	649	72576	33047	38391	1	1	1137
3300000901	Soil	Metagenome	41068	566	40502	19788	20485	11	11	218
3300000902	Soil	Metagenome	45777	1088	44689	20159	24010	8	7	512
3300000903	Soil	Metagenome	48915	976	47939	18362	28501	14	12	1062
3300000904	Soil	Metagenome	53268	1408	51860	23168	28031	10	10	651
3300000905	Soil	Metagenome	53341	297	53044	24436	27808	26	24	774
3300000907	Soil	Metagenome	75901	732	75169	37660	37003	24	24	482
3300000908	Soil	Metagenome	77929	772	77157	37881	38773	14	14	489
3300000909	Soil	Metagenome	78133	424	77709	35570	40621	46	46	1472
3300000911	Other Environmental	Metagenome	97724	1037	96687	47413	47429	1	1	1844
3300000912	Soil	Metagenome	138503	1021	137482	66877	69209	68	68	1328
3300000917	Marine	Metagenome	408994	3693	405301	168362	229117	83	63	7739
3300000920	Engineered	Metagenome	81671	762	80909	47583	32112	7	1	1207
3300000928	Marine	Metagenome	999698	5338	994360	465201	493204	1617	1297	34338
3300000929	Marine	Metagenome	1055341	5567	1049774	443956	568835	1523	1383	35460
3300000930	Marine	Metagenome	1075152	5140	1070012	531357	513527	657	594	24471
3300000931	Engineered	Metagenome	547828	5026	542802	319496	215981	5	5	7320
3300000932	Engineered	Metagenome	114204	1431	112773	74046	37184	1	1	1542
3300000934	Freshwater	Metagenome	46144	396	45748	19954	24628	1	1	1165
3300000935	Soil	Metagenome	64151	365	63786	29611	33016	30	28	1129
3300000936	Soil	Metagenome	65025	566	64459	31498	32259	3	3	699
3300000939	Freshwater	Metagenome	124687	910	123777	52572	69442	1	1	1762
3300000940	Freshwater	Metagenome	237594	1580	236014	89040	144684	1	1	2289
3300000944	Other Host-associated	Metagenome	1099834	2462	1097372	230415	855832	2	2	11123
3300000946	Marine	Metagenome	50031	560	49471	24613	23532	1	1	1325
3300000947	Other Host-associated	Metagenome	2563270	4925	2558345	573477	1941730	2189	1873	40949
3300000948	Other Host-associated	Metagenome	2933844	5387	2928457	847320	2060954	8	8	20175
3300000949	Other Host-associated	Metagenome	2947437	5443	2941994	617830	2282288	1946	1745	39930
3300000950	Marine	Metagenome	98715	971	97744	54112	42927	12	12	693
3300000953	Soil	Metagenome	5393094	25027	5368067	1893936	3444899	1740	1572	27492
3300000954	Marine	Metagenome	429939	3286	426653	210374	212570	1	1	3708
3300000955	Soil	Metagenome	11764439	37282	11727157	3278128	8257328	8237	5870	183464
3300000956	Soil	Metagenome	31876498	85135	31791363	0	31468632	16378	9104	306353
3300000961	Marine	Metagenome	137759	1134	136625	73657	61750	4	4	1214
3300000965	Marine	Metagenome	28825	310	28515	16379	11957	1	1	178
3300000966	Marine	Metagenome	37087	421	36666	20263	16183	3	3	217
3300000969	Other Host-associated	Metagenome	2100957	4267	2096690	513891	1569147	1	1	13651
3300000970	Other Host-associated	Metagenome	2218337	5371	2212966	555021	1646313	4	3	11628
3300000971	Marine	Metagenome	53359	397	52962	26745	25580	1	1	636
3300000973	Other Host-associated	Metagenome	2406355	4150	2402205	547083	1824165	1438	1312	29519
3300000974	Marine	Metagenome	70014	662	69352	34822	34041	6	6	483
3300000976	Other Host-associated	Metagenome	2773683	6002	2767681	763822	1979283	3	3	24573
3300000977	Other Host-associated	Metagenome	2795653	5347	2790306	693129	2081906	5	4	15266
3300000978	Marine	Metagenome	3574	96	3478	1358	2050	2	2	68
3300000979	Other Host-associated	Metagenome	2888506	5345	2883161	830096	2036826	1	1	16238
3300000980	Other Host-associated	Metagenome	3067013	5652	3061361	881128	2160645	4	4	19584
3300000981	Other Host-associated	Metagenome	197660	341	31698	16156	15389	1	1	152
3300000983	Other Host-associated	Metagenome	3357739	4156	3353583	867717	2467919	1	1	17946
3300000984	Marine	Metagenome	41671	586	41085	22774	18006	2	2	303
3300000985	Freshwater	Metagenome	72152	771	71381	27925	42307	1	1	1148
3300000995	Marine	Metagenome	40011	361	39650	22105	17314	1	1	230
3300000999	Marine	Metagenome	27509	344	27165	14265	12760	2	2	138
3300001004	Marine	Metagenome	953	63	890	175	678	2	2	35
3300001006	Marine	Metagenome	16795	253	16542	10391	6083	1	1	67
3300001007	Soil	Metagenome	655	42	613	270	341	1	1	1
3300001009	Soil	Metagenome	366	43	323	136	186	1	1	0
3300001010	Marine	Metagenome	20821	436	20385	10187	10085	1	1	112
3300001012	Other Host-associated	Metagenome	3238012	4853	3233159	531080	2698499	2	2	3578
3300001025	Soil	Metagenome	1078	47	1031	574	447	1	1	9
3300001034	Soil	Metagenome	3098	105	2993	1554	1429	2	2	8
3300001041	Freshwater	Metagenome	311998	3308	308690	127191	155244	179	6	26076
3300001046	Marine	Metagenome	92175	884	91291	49335	41028	9	7	919
3300001049	Marine	Metagenome	65203	735	64468	35518	28651	5	4	294
3300001058	Marine	Metagenome	101664	1182	100482	54058	45930	4	4	490
3300001060	Marine	Metagenome	104780	992	103788	57009	45944	4	3	831
3300001063	Marine	Metagenome	79961	684	79277	42489	36312	4	4	472
3300001068	Marine	Metagenome	122914	1199	121715	67600	53135	12	12	968
3300001073	Soil	Metagenome	42868	618	42250	19605	21529	1	1	1115
3300001074	Soil	Metagenome	24023	182	23841	10378	13293	9	9	161
3300001075	Soil	Metagenome	32412	194	32218	16046	15672	9	8	491
3300001076	Soil	Metagenome	18326	182	18144	8352	9708	6	5	78
3300001077	Engineered	Metagenome	523041	4455	518586	271849	237605	5	3	9127
3300001078	Soil	Metagenome	17715	878	16837	6100	10220	8	8	509
3300001079	Soil	Metagenome	12891	1065	11826	4511	7037	1	1	277
3300001080	Soil	Metagenome	4895	359	4536	2167	2356	3	3	10
3300001081	Soil	Metagenome	153404	1021	152383	70087	79376	126	111	2794
3300001082	Soil	Metagenome	86245	840	85405	38274	43835	316	303	2980
3300001083	Soil	Metagenome	94198	774	93424	40427	51846	63	62	1088
3300001084	Soil	Metagenome	262550	1642	260908	113155	141337	543	506	5873
3300001085	Soil	Metagenome	17111	800	16311	6398	9617	3	3	293
3300001086	Soil	Metagenome	171907	1410	170497	83944	83068	322	289	3163
3300001087	Soil	Metagenome	119844	1409	118435	52081	62408	309	258	3637
3300001088	Soil	Metagenome	23020	1117	21903	9580	12036	5	5	282
3300001089	Soil	Metagenome	219144	1424	217720	101935	111059	547	503	4179
3300001091	Marine	Metagenome	96736	1063	95673	52909	41593	2	2	1169
3300001093	Other Environmental	Metagenome	38519	322	38197	19253	18728	3	2	213
3300001095	Engineered	Metagenome	377258	4487	372771	211591	156964	20	20	4196
3300001096	Engineered	Metagenome	501692	5527	496165	282622	209159	34	24	4350
3300001097	Other Environmental	Metagenome	707118	3401	703717	169205	482822	1085	228	50605
3300001098	Soil	Metagenome	75313	1015	74298	30282	42229	82	78	1705
3300001100	Soil	Metagenome	73376	651	72725	32391	38888	182	181	1264
3300001102	Other Host-associated	Metagenome	1284655	2664	1281991	381236	892979	2	2	7774
3300001104	Soil	Metagenome	12635	1240	11395	4747	6394	3	3	251
3300001106	Marine	Metagenome	78438	737	77701	40179	36883	3	3	636
3300001108	Soil	Metagenome	80746	644	80102	35299	43802	47	47	954
3300001109	Other Environmental	Metagenome	53929	597	53332	29703	22134	9	9	1486
3300001111	Soil	Metagenome	26914	465	26449	10460	15692	5	5	292
3300001113	Marine	Metagenome	72987	637	72350	38429	33305	1	1	615
3300001114	Marine	Metagenome	64037	481	63556	31414	30460	2	2	1680
3300001116	Soil	Metagenome	45243	566	44677	21242	21970	100	93	1365
3300001117	Marine	Metagenome	158922	1707	157215	90555	65139	30	27	1491
3300001120	Soil	Metagenome	51159	663	50496	24919	25254	11	10	312
3300001121	Marine	Metagenome	73505	810	72695	39764	32587	6	6	338
3300001122	Marine	Metagenome	47526	517	47009	27422	19240	1	1	346
3300001123	Marine	Metagenome	125725	1081	124644	67892	55865	5	4	882
3300001124	Soil	Metagenome	104536	1169	103367	43339	57902	70	66	2056
3300001125	Marine	Metagenome	107380	1026	106354	56775	48560	6	6	1013
3300001126	Marine	Metagenome	53713	633	53080	29826	22845	1	1	408
3300001129	Marine	Metagenome	49437	631	48806	26663	22010	1	1	132
3300001131	Soil	Metagenome	275935	1961	273974	123463	141916	523	498	8072
3300001132	Soil	Metagenome	40680	395	40285	19184	20804	2	2	295
3300001133	Soil	Metagenome	39090	564	38526	17623	20237	3	3	663
3300001134	Soil	Metagenome	13404	940	12464	5302	6947	1	1	214
3300001136	Marine	Metagenome	395794	3744	392050	189611	193538	3	3	8898
3300001137	Soil	Metagenome	222978	1198	221780	100012	117686	430	418	3652
3300001138	Soil	Metagenome	4325	82	4243	1844	2381	2	2	16
3300001139	Soil	Metagenome	8302685	30064	8272621	2430091	5823552	715	679	18263
3300001140	Soil	Metagenome	52794	1261	51533	22166	28747	5	5	615
3300001141	Soil	Metagenome	43232	475	42757	19395	22857	24	23	481
3300001142	Soil	Metagenome	4981	202	4779	2110	2594	3	3	72
3300001143	Soil	Metagenome	48948	608	48340	21110	26709	32	32	489
3300001144	Soil	Metagenome	52557	769	51788	22678	28471	27	27	612
3300001145	Soil	Metagenome	137987	1106	136881	60658	72630	196	187	3397
3300001147	Soil	Metagenome	24266	2437	21829	10045	11413	1	1	370
3300001150	Soil	Metagenome	60469	632	59837	27518	31547	16	16	756
3300001151	Soil	Metagenome	171061	1267	169794	76033	88598	378	346	4785
3300001152	Soil	Metagenome	34656	1177	33479	16348	16721	12	12	398
3300001153	Soil	Metagenome	12046	257	11789	4760	6817	10	10	202
3300001154	Soil	Metagenome	290587	1917	288670	138208	141354	946	844	8162
3300001155	Soil	Metagenome	7721	217	7504	3390	4040	8	8	66
3300001156	Soil	Metagenome	8399	284	8115	3265	4767	3	3	80
3300001157	Soil	Metagenome	64481	904	63577	30594	32138	27	27	818
3300001158	Soil	Metagenome	6304	592	5712	1960	3502	1	1	249
3300001159	Soil	Metagenome	96952	648	96304	41364	53443	151	149	1346
3300001160	Soil	Metagenome	187614	1206	186408	85199	98784	178	167	2247
3300001161	Soil	Metagenome	34652	1710	32942	14529	17941	12	12	460
3300001162	Soil	Metagenome	92017	834	91183	41592	48124	150	148	1317
3300001163	Soil	Metagenome	12955	180	12775	5376	7245	15	15	139
3300001164	Soil	Metagenome	179384	1185	178199	86385	89696	100	96	2018
3300001166	Soil	Metagenome	179215	1352	177863	82143	90716	511	473	4493
3300001167	Soil	Metagenome	99905	758	99147	44281	52579	197	195	2090
3300001168	Soil	Metagenome	41375	488	40887	15827	24204	14	14	842
3300001169	Soil	Metagenome	91738	1070	90668	37658	51777	52	51	1181
3300001170	Soil	Metagenome	201327	1445	199882	85917	109412	296	285	4257
3300001171	Soil	Metagenome	29976	396	29580	12181	17081	18	18	300
3300001172	Soil	Metagenome	91294	855	90439	40406	48397	64	59	1572
3300001173	Soil	Metagenome	81613	861	80752	34724	45122	20	19	886
3300001174	Soil	Metagenome	149811	995	148816	65852	80937	272	269	1755
3300001175	Soil	Metagenome	223071	1465	221606	101235	113869	475	455	6027
3300001176	Soil	Metagenome	42143	682	41461	16917	24030	19	19	495
3300001177	Soil	Metagenome	104152	966	103186	42076	59040	61	61	2009
3300001178	Soil	Metagenome	79138	701	78437	33814	43822	49	44	752
3300001179	Soil	Metagenome	61652	662	60990	27688	32887	27	26	388
3300001180	Soil	Metagenome	150117	957	149160	67479	78786	312	296	2583
3300001181	Soil	Metagenome	70937	680	70257	34578	34642	43	36	994
3300001182	Soil	Metagenome	112932	1092	111840	51820	58749	82	82	1189
3300001183	Other Host-associated	Metagenome	530809	1106	529703	55949	451063	63	60	22628
3300001197	Other Environmental	Metagenome	204944	1440	203504	95973	106125	2	2	1404
3300001199	Freshwater	Metagenome	1176529	10821	1165708	589691	563964	67	66	11986
3300001200	Other Host-associated	Metagenome	2488507	8039	2480468	553142	1919110	1	1	8215
3300001201	Other Host-associated	Metagenome	2910756	4892	2905864	788481	2106279	3	2	11101
3300001202	Other Host-associated	Metagenome	3496956	6323	3490633	757929	2711153	36	36	21515
3300001203	Other Host-associated	Metagenome	3775020	5375	3769645	791556	2952066	7	6	26016
3300001204	Soil	Metagenome	27896	436	27460	12477	14727	17	17	239
3300001205	Soil	Metagenome	689301	5508	683793	343042	335499	231	221	5021
3300001213	Marine	Metagenome	15649277	37350	15611927	7678773	7574789	3896	2252	354469
3300001217	Human	Metagenome	109769	551	84360	25289	59056	1	1	14
3300001218	Freshwater	Metagenome	1405	46	1359	375	874	8	6	102
3300001221	Plant	Metagenome	6509	53	6456	3336	3107	2	2	11
3300001224	Plant	Metagenome	18023	101	17922	8179	9729	1	1	13
3300001225	Plant	Metagenome	18386	106	18280	8343	9917	2	2	18
3300001228	Plant	Metagenome	64058	227	63831	29383	34308	20	20	120
3300001239	Engineered	Metagenome	768174	5389	762785	362894	385768	46	41	14077
3300001242	Freshwater	Metagenome	317553	4087	313466	127662	169226	36	9	16542
3300001243	Freshwater	Metagenome	12263	173	12090	6283	5496	16	15	295
3300001244	Freshwater	Metagenome	4105	106	3999	1590	2158	20	18	231
3300001245	Marine	Metatranscriptome	2180222	8525	2171697	966952	1172581	4	3	32160
3300001246	Freshwater	Metagenome	9686	150	9536	5694	3629	6	5	207
3300001247	Freshwater	Metagenome	14973	269	14704	8808	5529	24	23	343
3300001248	Freshwater	Metagenome	16138	243	15895	9444	6097	11	11	343
3300001249	Freshwater	Metagenome	18966	252	18714	10636	7770	3	3	305
3300001250	Freshwater	Metagenome	13035	193	12842	7155	5387	20	20	280
3300001252	Freshwater	Metagenome	4723	113	4610	2392	2110	6	6	102
3300001253	Freshwater	Metagenome	11027	169	10858	5771	4783	22	22	282
3300001254	Freshwater	Metagenome	12485	186	12299	7386	4687	19	18	207
3300001255	Freshwater	Metagenome	9203	142	9061	2472	5900	112	106	577
3300001256	Freshwater	Metatranscriptome	2917104	10070	2907034	1151773	1723278	2	1	31981
3300001257	Freshwater	Metagenome	9309	149	9160	4514	4337	26	21	283
3300001259	Freshwater	Metagenome	28171	519	27652	14780	11928	46	39	898
3300001260	Freshwater	Metagenome	43389	704	42685	22197	19223	55	46	1210
3300001261	Freshwater	Metagenome	27227	333	26894	13352	12919	16	16	607
3300001262	Other Host-associated	Metagenome	4851665	7865	4843800	1139343	3697816	2	2	6639
3300001263	Other Host-associated	Metagenome	5009041	7696	5001345	973435	4010501	30	29	17379
3300001264	Other Host-associated	Metagenome	5125338	7180	5118158	1259380	3843484	1	1	15293
3300001265	Other Host-associated	Metagenome	5247803	7111	5240692	873803	4354796	7	7	12086
3300001266	Freshwater	Metagenome	50550	931	49619	22062	25519	119	112	1919
3300001267	Freshwater	Metagenome	33776	450	33326	13402	17831	144	122	1949
3300001268	Freshwater	Metagenome	24778	383	24395	10686	12368	127	98	1214
3300001269	Other Host-associated	Metagenome	6508319	9830	6498489	1524596	4961331	4	4	12558
3300001270	Other Host-associated	Metagenome	6631114	7222	6623892	1399535	5221430	15	12	2912
3300001271	Other Host-associated	Metagenome	7979208	7719	7971489	1396291	6572659	19	16	2520
3300001272	Freshwater	Metagenome	47324	904	46420	17510	25935	148	117	2827
3300001273	Freshwater	Metagenome	45923	588	45335	18958	22873	199	139	3305
3300001274	Freshwater	Metagenome	123214	1489	121725	52504	62949	387	345	5885
3300001275	Freshwater	Metagenome	115688	1212	114476	60909	50202	142	134	3223
3300001278	Other Host-associated	Metagenome	5620449	7116	5613333	1259001	4345526	24	20	8782
3300001279	Marine	Metagenome	615872	5218	610654	274757	329208	73	65	6616
3300001281	Marine	Metagenome	479751	4436	475315	213757	254915	44	41	6599
3300001282	Freshwater	Metagenome	839453	11284	828169	372821	420824	2125	1631	32399
3300001283	Soil	Metagenome	58075	838	57237	28082	28773	9	9	373
3300001285	Soil	Metagenome	15941	131	15810	7703	7930	5	5	172
3300001286	Freshwater	Metagenome	39109	244	38865	20198	18104	1	1	562
3300001287	Freshwater	Metagenome	18038	267	17771	10058	7535	3	2	175
3300001298	Soil	Metagenome	248720	1286	247434	60657	186074	3	1	700
3300001305	Soil	Metagenome	1976082	15901	1960181	979128	952064	1162	1047	27827
3300001309	Other Environmental	Metagenome	182999	1350	181649	46430	130136	155	65	4928
3300001313	Plant	Metagenome	3637	64	3573	1810	1753	1	1	9
3300001320	Soil	Metagenome	49512	582	48930	13252	35246	3	3	429
3300001321	Plant	Metagenome	58171	249	57922	26425	31364	6	6	127
3300001322	Soil	Metagenome	69174	904	68270	26034	41746	3	3	487
3300001324	Soil	Metagenome	91639	932	90707	24574	65670	19	19	444
3300001325	Marine	Metagenome	97391	475	96916	27784	57274	296	22	11562
3300001326	Soil	Metagenome	107712	843	106869	30479	75364	22	22	1004
3300001328	Soil	Metagenome	149744	608	149136	50597	98109	15	15	415
3300001329	Soil	Metagenome	162307	2003	160304	36880	123271	4	4	149
3300001330	Soil	Metagenome	200530	1314	199216	75851	122901	29	29	435
3300001331	Soil	Metagenome	205039	1367	203672	63477	140173	1	1	21
3300001332	Other Environmental	Metagenome	349803	396	349407	41112	293202	1	1	15092
3300001333	Soil	Metagenome	550161	2936	547225	214044	328295	205	195	4681
3300001334	Soil	Metagenome	650827	2832	647995	242982	399582	242	227	5189
3300001335	Marine	Metagenome	833619	8123	825496	419703	380384	203	133	25206
3300001336	Freshwater	Metagenome	993526	9105	984421	526969	439360	139	103	17953
3300001337	Other Environmental	Metagenome	161063	1239	159824	67431	89900	29	7	2464
3300001339	Other Environmental	Metagenome	251552	1890	249662	92741	151914	29	11	4978
3300001340	Other Environmental	Metagenome	479165	4380	474785	197799	252804	363	84	23819
3300001341	Marine	Metagenome	615925	4951	610974	357281	232413	2	2	21278
3300001343	Other Host-associated	Metagenome	1150329	26757	1123572	44529	1024010	2608	661	52425
3300001344	Marine	Metagenome	611833	6676	605157	292496	291357	1146	804	20158
3300001345	Other Host-associated	Metagenome	678102	11605	666497	95052	556979	587	304	13879
3300001346	Marine	Metagenome	1089270	10646	1078624	519768	522422	1614	1212	34820
3300001347	Marine	Metagenome	1071712	11223	1060489	535821	492294	859	639	31515
3300001348	Marine	Metagenome	968088	9452	958636	466286	456606	1254	767	34490
3300001349	Marine	Metagenome	1247009	11378	1235631	641594	559789	1121	860	33127
3300001351	Marine	Metagenome	889512	8587	880925	429579	426697	769	507	23880
3300001352	Marine	Metagenome	1186241	12374	1173867	584942	550700	1583	1076	36642
3300001353	Marine	Metagenome	1171007	11404	1159603	594480	535698	564	461	28861
3300001354	Marine	Metagenome	1376836	12752	1364084	702349	631736	1004	783	28995
3300001355	Marine	Metagenome	1238873	11083	1227790	595305	602654	1393	1120	28438
3300001356	Soil	Metagenome	2011756	10356	2001400	963056	980074	3365	2580	54905
3300001357	Other Environmental	Metagenome	1762530	12121	1750409	820905	906631	3	3	22870
3300001359	Soil	Metagenome	399429	1976	397453	157454	236194	243	229	3562
3300001361	Soil	Metagenome	716942	2673	714269	273303	433978	274	246	6714
3300001368	Engineered	Metagenome	443928	3906	440022	218511	214307	1	1	7203
3300001369	Soil	Metagenome	193396	1207	192189	91373	99058	110	106	1648
3300001370	Freshwater	Metagenome	10184	91	10093	4817	5088	14	14	174
3300001371	Marine	Metagenome	928712	6637	922075	506312	392403	149	114	23211
3300001372	Marine	Metagenome	524872	4547	520325	281059	225892	186	177	13188
3300001373	Marine	Metagenome	576268	4636	571632	292314	264167	80	72	15071
3300001374	Other Host-associated	Metagenome	893003	1333	891670	139369	734268	7	7	18026
3300001375	Non-human mammals	Metagenome	172032	2173	169859	80924	86579	23	23	2333
3300001377	Non-human mammals	Metagenome	230278	2653	227625	109227	116310	4	4	2084
3300001380	Freshwater	Metagenome	1238958	13566	1225392	634198	555495	125	104	35574
3300001382	Other Environmental	Metagenome	153246	1526	151720	50560	95715	92	38	5353
3300001383	Soil	Metagenome	112524	743	111781	55580	53195	66	54	2940
3300001384	Soil	Metagenome	149871	884	148987	70381	75203	120	93	3283
3300001385	Soil	Metagenome	244382	1570	242812	121800	112701	167	135	8144
3300001386	Marine	Metagenome	1865	63	1802	1265	525	1	1	11
3300001389	Engineered	Metagenome	15380	207	15173	7309	7447	1	1	416
3300001390	Marine	Metagenome	46148	468	45680	25175	19733	2	2	770
3300001391	Marine	Metagenome	111303	1275	110028	53797	55149	2	2	1080
3300001392	Marine	Metagenome	508679	4370	504309	249421	223257	590	166	31041
3300001394	Soil	Metagenome	266127	1724	264403	133030	123018	160	126	8195
3300001395	Non-human mammals	Metagenome	8104223	11194	8093029	1923408	6150252	13	8	19356
3300001396	Soil	Metagenome	232680	1228	231452	115598	109766	170	146	5918
3300001397	Soil	Metagenome	224553	1513	223040	107558	108917	112	91	6453
3300001398	Soil	Metagenome	453243	3490	449753	225746	211158	157	138	12692
3300001399	Soil	Metagenome	40254	259	39995	18306	21497	10	9	182
3300001400	Soil	Metagenome	81465	548	80917	35164	44703	23	23	1027
3300001401	Soil	Metagenome	327474	2258	325216	163043	155706	171	154	6296
3300001402	Soil	Metagenome	283926	1896	282030	138918	135058	144	118	7910
3300001403	Soil	Metagenome	220246	1463	218783	100097	113116	100	91	5470
3300001404	Soil	Metagenome	124376	809	123567	57904	61981	101	76	3581
3300001405	Soil	Metagenome	109547	679	108868	51874	55800	54	54	1140
3300001406	Soil	Metagenome	108972	735	108237	54318	52429	82	78	1408
3300001407	Soil	Metagenome	111653	715	110938	53967	54360	45	41	2566
3300001408	Soil	Metagenome	393210	2853	390357	188590	193920	93	88	7754
3300001409	Soil	Metagenome	93424	764	92660	49626	41533	90	82	1411
3300001410	Soil	Metagenome	186033	1287	184746	88758	92757	72	57	3159
3300001411	Soil	Metagenome	43233	532	42701	17908	24246	11	11	536
3300001412	Soil	Metagenome	257268	1654	255614	127349	122126	151	138	5988
3300001413	Soil	Metagenome	138719	713	138006	62397	73827	74	74	1708
3300001414	Soil	Metagenome	101061	616	100445	50375	49100	46	44	924
3300001415	Soil	Metagenome	24922	565	24357	6950	16763	4	4	640
3300001416	Soil	Metagenome	77111	506	76605	33857	42155	49	48	544
3300001417	Soil	Metagenome	181973	960	181013	87088	91304	60	60	2561
3300001418	Soil	Metagenome	185141	1103	184038	88978	91434	130	117	3496
3300001419	Other Environmental	Metagenome	963963	7384	956579	359750	565406	1495	948	29928
3300001422	Soil	Metagenome	35050	400	34650	22292	12056	8	8	294
3300001423	Soil	Metagenome	172267	1165	171102	86647	82040	35	32	2380
3300001424	Soil	Metagenome	82962	650	82312	38960	41692	24	19	1636
3300001425	Non-human mammals	Metagenome	10291528	14680	10276848	2236087	7989406	71	57	51284
3300001426	Plant	Metagenome	18249	385	17864	8663	8702	3	3	496
3300001427	Soil	Metagenome	134715	932	133783	63646	65728	99	75	4310
3300001428	Soil	Metagenome	164125	1228	162897	81922	77745	36	35	3194
3300001429	Soil	Metagenome	130360	870	129490	60843	66033	31	23	2583
3300001430	Soil	Metagenome	31377	397	30980	15034	15524	27	27	395
3300001431	Soil	Metagenome	14184656	36352	14148304	3906320	10172078	3470	3055	66436
3300001432	Plant	Metagenome	23372	533	22839	11848	10391	9	9	591
3300001433	Soil	Metagenome	37369	478	36891	17264	19195	23	23	409
3300001438	Plant	Metagenome	11155	247	10908	4842	6014	2	2	50
3300001446	Other Environmental	Metagenome	498817	6578	492239	229735	241493	166	30	20845
3300001447	Soil	Metagenome	2802	109	2693	939	1739	1	1	14
3300001448	Freshwater	Metatranscriptome	96016	42487	53529	10318	40398	178	67	2635
3300001449	Soil	Metagenome	215475	1320	214155	100145	109923	58	54	4029
3300001450	Marine	Metagenome	1209693	3183	1206510	171844	893660	12850	4810	128156
3300001451	Non-human mammals	Metagenome	10291534	14680	10276854	2236087	8004685	27	23	36055
3300001452	Soil	Metagenome	256696	1415	255281	120806	130207	75	75	4193
3300001453	Soil	Metagenome	142040	1122	140918	69061	69565	43	34	2249
3300001454	Soil	Metagenome	218179	1236	216943	98729	115182	87	86	2945
3300001455	Soil	Metagenome	39403	466	38937	19752	18999	7	7	179
3300001458	Marine	Metagenome	216865	1974	214891	140542	69800	14	13	4535
3300001459	Marine	Metagenome	718137	5191	712946	307756	401019	40	38	4131
3300001460	Marine	Metagenome	819799	2198	817601	108378	633152	8447	3617	67624
3300001461	Soil	Metagenome	171243	2869	168374	69577	96951	29	28	1817
3300001463	Other Host-associated	Metagenome	1665465	7130	1658335	42829	929966	5998	148	679542
3300001464	Soil	Metagenome	9296	152	9144	5543	2996	96	88	509
3300001466	Other Host-associated	Metagenome	430338	6521	423817	8034	406230	420	267	9133
3300001468	Other Host-associated	Metagenome	365334	3285	362049	6496	346149	301	214	9103
3300001471	Soil	Metagenome	1435191	7633	1427558	632375	758887	2116	1708	34180
3300001472	Marine	Metagenome	749355	1600	747755	96438	590948	5651	2845	54718
3300001473	Marine	Metagenome	373066	3869	369197	265620	94528	1	1	9048
3300001474	Other Host-associated	Metagenome	375811	3808	372003	7097	355628	297	223	8981
3300001475	Soil	Metagenome	130421	2252	128169	57703	69215	49	49	1202
3300001477	Non-human mammals	Metagenome	436219	5616	430603	185454	243799	3	3	1347
3300001484	Non-human mammals	Metagenome	956990	8292	948698	360112	586007	3	3	2576
3300001490	Soil	Metagenome	3698	10	3688	2494	1098	2	2	94
3300001515	Marine	Metagenome	250868	1720	249148	127511	114312	95	72	7230
3300001516	Marine	Metagenome	300470	1989	298481	148940	139009	300	165	10232
3300001522	Marine	Metagenome	385075	2257	382818	196242	175235	120	79	11221
3300001523	Other Environmental	Metagenome	438895	1715	437180	82362	336922	415	147	17481
3300001524	Marine	Metagenome	447309	4327	442982	93361	324658	181	101	24782
3300001525	Non-human mammals	Metagenome	577334	5006	572328	287713	277428	5	4	7182
3300001526	Soil	Metagenome	690872	4398	686474	252424	430811	104	104	3135
3300001527	Soil	Metagenome	769089	4121	764968	268304	494924	99	98	1641
3300001528	Non-human mammals	Metagenome	784934	8026	776908	399421	368121	8	8	9358
3300001532	Soil	Metagenome	1016949	4243	1012706	312987	687366	130	111	12223
3300001533	Freshwater	Metagenome	1284383	12743	1271640	603698	628321	504	324	39117
3300001534	Soil	Metagenome	1292224	6000	1286224	436559	835205	141	131	14319
3300001535	Soil	Metagenome	1312456	6003	1306453	471841	809389	563	490	24660
3300001536	Soil	Metagenome	2783379	11568	2771811	1000797	1739159	874	730	30981
3300001537	Soil	Metagenome	3032612	12846	3019766	1029741	1966169	594	506	23262
3300001538	Soil	Metagenome	3054118	13717	3040401	1036325	1968076	826	701	35174
3300001539	Other Host-associated	Metagenome	1595678	6978	1588700	42385	1033001	3951	148	509363
3300001541	Other Host-associated	Metagenome	550774	8658	542116	15288	514390	514	274	11924
3300001542	Other Host-associated	Metagenome	1091485	24784	1066701	18817	997977	2242	619	47665
3300001544	Other Host-associated	Metagenome	3372948	86860	3286088	458296	2141417	28852	1375	657523
3300001545	Soil	Metagenome	845060	4827	840233	375407	443044	1585	1311	20197
3300001546	Soil	Metagenome	975477	6460	969017	440125	501754	1552	1286	25586
3300001547	Freshwater	Metagenome	432551	3856	428695	198083	225653	71	57	4888
3300001548	Marine	Metatranscriptome	25721	798	24923	9891	14787	1	1	244
3300001554	Marine	Metagenome	3516	114	3402	2104	1260	1	1	37
3300001565	Soil	Metagenome	489486	3346	486140	180002	304756	93	93	1289
3300001566	Soil	Metagenome	857932	4171	853761	268119	585308	24	24	310
3300001567	Engineered	Metagenome	1184637	9820	1174817	611900	544606	98	69	18213
3300001568	Marine	Metagenome	68561	600	67961	37609	29951	1	1	400
3300001569	Marine	Metagenome	164107	1679	162428	94810	66197	5	4	1416
3300001570	Marine	Metagenome	74334	671	73663	38395	34767	6	5	495
3300001572	Marine	Metagenome	68251	757	67494	39280	27374	1	1	839
3300001573	Marine	Metagenome	66348	696	65652	35882	29446	2	2	322
3300001574	Marine	Metagenome	48567	437	48130	25765	22089	1	1	275
3300001576	Marine	Metagenome	58232	558	57674	29723	27632	3	3	316
3300001579	Marine	Metagenome	92265	868	91397	50026	40845	8	8	518
3300001580	Engineered	Metagenome	3205687	22467	3183220	1365312	1776058	303	244	41547
3300001581	Marine	Metagenome	104341	1210	103131	57792	44633	7	7	699
3300001582	Marine	Metagenome	127157	1145	126012	68373	56670	2	2	967
3300001584	Marine	Metagenome	80685	728	79957	44036	35264	22	21	635
3300001585	Marine	Metagenome	108822	889	107933	56805	50302	2	2	824
3300001587	Marine	Metagenome	167932	1462	166470	90496	73933	5	5	2036
3300001589	Marine	Metagenome	1074581	5035	1069546	213795	781699	5843	3006	68209
3300001592	Engineered	Metagenome	2251644	18857	2232787	1094288	1111935	180	132	26384
3300001593	Soil	Metagenome	5166274	28677	5137597	2345436	2662122	11431	6808	118608
3300001594	Engineered	Metagenome	2443758	20152	2423606	1220306	1199098	13	12	4189
3300001598	Non-human mammals	Metagenome	1068385	16140	1052245	638866	398525	16	9	14838
3300001605	Engineered	Metagenome	3740874	25297	3715577	1615909	2039083	465	319	60120
3300001609	Soil	Metagenome	963	46	917	450	462	1	1	4
3300001610	Soil	Metagenome	1822	39	1783	897	869	2	2	15
3300001611	Soil	Metagenome	849	47	802	384	411	1	1	6
3300001612	Soil	Metagenome	1791	24	1767	820	911	1	1	35
3300001613	Soil	Metagenome	7759	82	7677	3642	4018	3	3	14
3300001614	Soil	Metagenome	14281	64	14217	6507	7556	8	8	146
3300001616	Soil	Metagenome	5181	87	5094	2457	2606	5	5	26
3300001618	Soil	Metagenome	4031	70	3961	2028	1903	4	4	26
3300001619	Soil	Metagenome	27557	136	27421	13107	13720	35	35	559
3300001620	Soil	Metagenome	4161	72	4089	1954	2095	4	4	36
3300001621	Soil	Metagenome	5503	81	5422	2268	3136	1	1	17
3300001622	Soil	Metagenome	19029	118	18911	8006	10718	8	8	179
3300001623	Soil	Metagenome	5255	63	5192	2264	2914	2	2	12
3300001624	Soil	Metagenome	4288	58	4230	1849	2340	2	2	39
3300001625	Soil	Metagenome	6474	103	6371	2951	3354	7	6	59
3300001626	Soil	Metagenome	13916	96	13820	6253	7519	1	1	47
3300001627	Soil	Metagenome	11065	104	10961	4701	6166	4	4	90
3300001628	Soil	Metagenome	3560	104	3456	1620	1825	1	1	10
3300001629	Soil	Metagenome	5636	91	5545	2572	2899	4	4	70
3300001630	Soil	Metagenome	15282	96	15186	6802	8336	2	2	46
3300001632	Soil	Metagenome	107105	298	106807	50805	55024	66	64	912
3300001633	Soil	Metagenome	33572	196	33376	15691	17386	4	4	295
3300001634	Soil	Metagenome	85945	288	85657	41393	43288	48	48	928
3300001635	Soil	Metagenome	52529	204	52325	24732	27454	7	7	132
3300001636	Soil	Metagenome	26142	159	25983	12180	13503	28	23	272
3300001638	Soil	Metagenome	7017	135	6882	2886	3960	1	1	35
3300001639	Soil	Metagenome	22012	131	21881	10068	11653	9	9	151
3300001640	Soil	Metagenome	23086	156	22930	10398	12365	20	18	147
3300001641	Soil	Metagenome	42350	205	42145	18929	22835	39	36	342
3300001642	Soil	Metagenome	14907	151	14756	6662	7976	8	8	110
3300001643	Soil	Metagenome	17644	153	17491	7907	9407	18	18	159
3300001644	Soil	Metagenome	23523	171	23352	10823	12431	5	5	93
3300001645	Soil	Metagenome	22839	172	22667	9794	12655	24	23	194
3300001646	Soil	Metagenome	26670	181	26489	11225	15120	6	6	138
3300001647	Soil	Metagenome	47120	175	46945	22453	24209	28	26	255
3300001648	Soil	Metagenome	75820	314	75506	34513	39883	79	79	1031
3300001649	Soil	Metagenome	15488	145	15343	7092	8135	6	6	110
3300001650	Soil	Metagenome	14639	151	14488	6853	7538	12	12	85
3300001652	Soil	Metagenome	32077	209	31868	14411	17081	53	52	323
3300001653	Soil	Metagenome	30045	203	29842	13898	15731	33	33	180
3300001658	Soil	Metagenome	12561	149	12412	5860	6454	11	11	87
3300001661	Soil	Metagenome	3718420	27726	3690694	1797589	1823567	5408	4012	64130
3300001662	Marine	Metagenome	10936	531	10405	3044	7307	2	2	52
3300001664	Soil	Metagenome	166087	1098	164989	98231	59293	445	409	7020
3300001665	Marine	Metagenome	18241	7758	10483	6453	3865	2	2	163
3300001667	Marine	Metagenome	23686	6753	16933	11364	5406	1	1	162
3300001676	Marine	Metagenome	143298	1708	141590	82649	54596	35	31	4310
3300001678	Marine	Metagenome	205440	2508	202932	123220	73652	87	45	5973
3300001679	Marine	Metagenome	270314	3114	267200	153102	103985	399	172	9714
3300001680	Marine	Metagenome	406469	4512	401957	210459	175978	303	154	15217
3300001681	Marine	Metagenome	672341	8227	664114	154235	463992	322	146	45565
3300001682	Engineered	Metagenome	888030	15355	872675	540561	318738	12	11	13364
3300001683	Marine	Metagenome	955942	11495	944447	485271	425821	1556	935	31799
3300001684	Other Environmental	Metagenome	297298	2833	294465	99361	183268	189	57	11647
3300001685	Marine	Metagenome	1143552	7742	1135810	558601	554133	191	103	22885
3300001686	Soil	Metagenome	5305512	37306	5268206	2691420	2483413	3473	2661	89900
3300001687	Marine	Metagenome	386170	4395	381775	263478	95004	241	177	23052
3300001689	Other Host-associated	Metagenome	1690681	7552	1683129	43774	1227067	3075	151	409213
3300001690	Soil	Metagenome	1179	74	1105	552	551	1	1	1
3300001691	Soil	Metagenome	779	72	707	343	362	1	1	1
3300001692	Soil	Metagenome	5323	68	5255	2744	2481	3	3	27
3300001694	Soil	Metagenome	513	53	460	219	238	1	1	2
3300001696	Soil	Metagenome	1425	71	1354	587	763	1	1	3
3300001701	Soil	Metagenome	1000	76	924	463	458	1	1	2
3300001706	Marine	Metagenome	271677	1772	269905	132689	134790	10	8	2416
3300001707	Marine	Metagenome	39518	432	39086	25603	12708	46	45	729
3300001709	Marine	Metagenome	55311	465	54846	24981	26062	1	1	3802
3300001711	Marine	Metagenome	68594	232	68362	15524	43354	4	4	9480
3300001712	Marine	Metagenome	53469	286	53183	28222	24786	4	4	171
3300001714	Marine	Metagenome	59363	530	58833	37537	20694	14	12	588
3300001715	Marine	Metagenome	110439	1098	109341	67871	40329	20	20	1121
3300001716	Marine	Metagenome	104250	736	103514	57956	44672	29	25	857
3300001717	Marine	Metagenome	96926	730	96196	43948	50802	194	134	1252
3300001718	Marine	Metagenome	221665	983	220682	67369	145949	754	570	6610
3300001719	Marine	Metagenome	111739	884	110855	64119	45315	59	51	1362
3300001720	Marine	Metagenome	191056	504	190552	28365	153635	765	567	7787
3300001721	Marine	Metagenome	92016	385	91631	30972	59004	247	192	1408
3300001722	Marine	Metagenome	165016	1602	163414	98230	63751	37	33	1396
3300001723	Marine	Metagenome	202910	1547	201363	117963	81368	78	56	1954
3300001724	Marine	Metagenome	132216	988	131228	74849	55323	36	32	1020
3300001725	Marine	Metagenome	169519	1053	168466	90798	76591	20	19	1057
3300001726	Marine	Metagenome	140857	932	139925	69247	68233	167	125	2278
3300001727	Marine	Metagenome	77136	84	77052	8187	65692	530	345	2643
3300001728	Marine	Metagenome	132119	631	131488	46006	80723	685	393	4074
3300001729	Marine	Metagenome	140710	998	139712	73749	64608	51	45	1304
3300001730	Marine	Metagenome	166106	1118	164988	89318	73753	74	57	1843
3300001731	Marine	Metagenome	160334	869	159465	52499	100192	993	549	5781
3300001732	Marine	Metagenome	179818	1236	178582	95722	81324	53	49	1483
3300001733	Marine	Metagenome	200849	1455	199394	101010	95985	177	152	2222
3300001734	Other Host-associated	Metagenome	1287872	4593	1283279	48764	1069475	3284	335	161756
3300001735	Marine	Metagenome	94751	300	94451	18216	72339	671	405	3225
3300001736	Marine	Metagenome	189201	1305	187896	93726	92023	88	77	2059
3300001737	Other Environmental	Metagenome	144169	1429	142740	71376	69510	1	1	1853
3300001738	Marine	Metagenome	218297	1562	216735	113305	101235	85	78	2110
3300001739	Marine	Metagenome	158093	1063	157030	70619	83856	212	185	2343
3300001740	Marine	Metagenome	231531	1203	230328	74698	146406	622	446	8602
3300001741	Other Host-associated	Metagenome	1200847	4066	1196781	38449	1026299	2593	329	129440
3300001742	Other Host-associated	Metagenome	1313347	4840	1308507	49967	1103793	2971	333	151776
3300001743	Marine	Metagenome	172993	470	172523	34086	130421	1335	631	6681
3300001744	Other Host-associated	Metagenome	1083498	3538	1079960	43268	942468	1891	298	92333
3300001746	Other Host-associated	Metagenome	1174674	4439	1170235	44149	1030784	1947	313	93355
3300001747	Soil	Metagenome	1698	69	1629	793	833	1	1	2
3300001748	Other Environmental	Metagenome	274724	1875	272849	90762	172354	657	499	9076
3300001749	Marine	Metagenome	843676	8855	834821	433218	375945	86	51	25572
3300001750	Marine	Metagenome	1136186	8353	1127833	581738	517827	34	19	28234
3300001751	Marine	Metagenome	1410986	9784	1401202	622914	740671	247	107	37370
3300001752	Marine	Metagenome	1387307	8848	1378459	602659	747949	128	89	27723
3300001753	Marine	Metagenome	1773993	12236	1761757	794685	933636	163	110	33273
3300001754	Engineered	Metagenome	17335	253	17082	11863	4498	12	12	709
3300001756	Engineered	Metagenome	19387	271	19116	13649	4833	14	13	620
3300001758	Engineered	Metagenome	32608	412	32196	22831	8257	8	8	1100
3300001759	Engineered	Metagenome	32759	401	32358	22516	8756	15	15	1071
3300001760	Engineered	Metagenome	36667	472	36195	25375	9738	14	14	1068
3300001761	Engineered	Metagenome	36909	484	36425	25779	9745	13	13	888
3300001763	Marine	Metagenome	113445	1349	112096	73627	35973	17	14	2479
3300001765	Freshwater	Metagenome	124073	1873	122200	79392	38568	12	10	4228
3300001766	Other Environmental	Metagenome	24185	359	23826	16718	6412	1	1	695
3300001767	Other Environmental	Metagenome	11152	156	10996	7658	3000	3	1	335
3300001768	Marine	Metagenome	156159	2105	154054	103631	47593	28	26	2802
3300001769	Marine	Metagenome	160573	1915	158658	104222	51434	22	22	2980
3300001770	Other Environmental	Metagenome	18572	229	18343	12071	5957	1	1	314
3300001771	Marine	Metagenome	164902	2100	162802	105459	54006	81	77	3256
3300001773	Other Environmental	Metagenome	174261	1250	173011	60941	110672	1	1	1397
3300001774	Other Environmental	Metagenome	26131	370	25761	17463	8076	1	1	221
3300001776	Marine	Metagenome	219986	3017	216969	143495	69589	19	18	3866
3300001778	Marine	Metagenome	236450	1451	234999	128500	99720	266	232	6513
3300001779	Other Environmental	Metagenome	32958	380	32578	21124	11130	1	1	323
3300001780	Marine	Metagenome	265480	3543	261937	170870	86360	33	31	4674
3300001781	Marine	Metagenome	314848	4248	310600	195746	108773	165	144	5916
3300001782	Marine	Metagenome	488203	6738	481465	322549	128737	163	85	30016
3300001783	Marine	Metagenome	490677	6334	484343	305192	170255	88	75	8808
3300001784	Engineered	Metagenome	348686	5565	343121	217337	119835	1	1	5948
3300001785	Engineered	Metagenome	515244	1714	513530	187907	323095	5	4	2523
3300001788	Engineered	Metagenome	772427	2357	770070	278725	487980	5	5	3360
3300001789	Engineered	Metagenome	840687	38699	801988	284360	514401	4	4	3223
3300001791	Engineered	Metagenome	73195	157	73038	6030	65912	1	1	1095
3300001793	Other Environmental	Metagenome	127969	1128	126841	77104	47599	3	3	2135
3300001795	Other Environmental	Metagenome	150733	1490	149243	88657	58486	1	1	2099
3300001796	Other Environmental	Metagenome	207238	1778	205460	115710	86585	9	4	3156
3300001797	Marine	Metagenome	104763	615	104148	54501	48936	23	23	688
3300001798	Other Environmental	Metagenome	231450	2457	228993	107739	114321	4	4	6929
3300001800	Other Environmental	Metagenome	253619	1850	251769	130162	115808	11	7	5788
3300001801	Freshwater	Metatranscriptome	1915	273	1642	206	1079	14	14	343
3300001802	Freshwater	Metagenome	7083	55	7028	3332	3572	9	9	115
3300001804	Freshwater	Metatranscriptome	34118	4871	29247	6965	20706	14	11	1562
3300001805	Other Environmental	Metagenome	22798	349	22449	15835	6460	1	1	153
3300001806	Freshwater	Metatranscriptome	144516	16980	127536	33887	90473	39	30	3137
3300001808	Freshwater	Metatranscriptome	300958	13791	287167	93575	186865	59	36	6668
3300001809	Freshwater	Metatranscriptome	424738	16176	408562	132927	268886	50	32	6699
3300001810	Freshwater	Metatranscriptome	453069	19410	433659	118453	305893	46	38	9267
3300001811	Other Environmental	Metagenome	73409	749	72660	46222	25690	1	1	747
3300001813	Other Environmental	Metagenome	169880	1776	168104	100631	62318	10	10	5145
3300001814	Other Environmental	Metagenome	119215	1431	117784	76654	39596	2	2	1532
3300001816	Marine	Metagenome	9295	173	9122	1477	7332	14	13	299
3300001817	Marine	Metagenome	13574	147	13427	3542	9566	18	18	301
3300001818	Marine	Metagenome	14361	190	14171	4590	8906	31	30	644
3300001819	Marine	Metagenome	16475	296	16179	6130	9480	14	14	555
3300001820	Marine	Metagenome	27463	216	27247	12080	14369	20	20	778
3300001821	Marine	Metagenome	28122	208	27914	6757	20497	2	2	658
3300001822	Marine	Metagenome	31093	390	30703	4998	23911	57	54	1737
3300001823	Marine	Metagenome	32184	1146	31038	15699	14456	14	13	869
3300001824	Marine	Metagenome	39698	326	39372	20921	17480	28	27	943
3300001826	Marine	Metagenome	43668	284	43384	23856	18302	61	60	1165
3300001827	Marine	Metagenome	84341	584	83757	26970	52609	112	110	4066
3300001828	Marine	Metagenome	97325	901	96424	48489	45143	110	89	2682
3300001829	Marine	Metagenome	98579	365	98214	48982	47132	99	94	2001
3300001830	Marine	Metagenome	102495	607	101888	51918	47115	114	109	2741
3300001831	Marine	Metagenome	107733	1001	106732	61722	42410	99	81	2501
3300001832	Marine	Metagenome	127053	590	126463	67935	55685	112	108	2731
3300001833	Marine	Metagenome	165475	923	164552	89260	70081	152	146	5059
3300001834	Marine	Metagenome	165920	921	164999	88485	72054	115	112	4345
3300001836	Freshwater	Metagenome	169079	1246	167833	78359	80574	307	281	8593
3300001837	Freshwater	Metagenome	176915	1320	175595	85154	83502	204	194	6735
3300001838	Freshwater	Metagenome	184644	1428	183216	76244	97665	375	336	8932
3300001839	Freshwater	Metagenome	184998	1237	183761	86978	90181	224	210	6378
3300001840	Marine	Metagenome	204287	2400	201887	131709	65932	53	50	4193
3300001842	Freshwater	Metagenome	254988	1941	253047	112653	126836	451	401	13107
3300001843	Freshwater	Metagenome	274878	1644	273234	126795	138376	245	236	7818
3300001844	Freshwater	Metagenome	282404	1765	280639	128752	143477	293	270	8117
3300001845	Marine	Metagenome	292618	3803	288815	144460	139843	54	53	4458
3300001846	Marine	Metagenome	296607	1716	294891	155384	129507	294	275	9706
3300001847	Freshwater	Metagenome	300265	2473	297792	132209	151544	327	283	13712
3300001848	Freshwater	Metagenome	311715	2708	309007	134956	161791	310	266	11950
3300001849	Freshwater	Metagenome	511768	2970	508798	227806	262895	548	483	17549
3300001850	Freshwater	Metagenome	622248	3717	618531	264851	333237	772	641	19671
3300001851	Freshwater	Metagenome	691312	4643	686669	280266	382136	832	681	23435
3300001852	Marine	Metagenome	4579	45	4534	1887	2586	3	3	58
3300001853	Marine	Metagenome	185091	846	184245	54244	123652	590	469	5759
3300001854	Marine	Metagenome	2122334	15920	2106414	972157	1086111	320	99	47826
3300001855	Marine	Metagenome	795716	4719	790997	341612	439633	151	127	9601
3300001865	Engineered	Metagenome	320348	3782	316566	185460	123285	4	3	7817
3300001866	Engineered	Metagenome	348007	4221	343786	160895	176145	20	9	6726
3300001867	Soil	Metagenome	3091078	20971	3070107	1420882	1593514	4821	3586	50890
3300001868	Soil	Metagenome	448272	4349	443923	236290	196117	29	20	11487
3300001869	Soil	Metagenome	393208	3639	389569	205469	175858	14	12	8228
3300001870	Soil	Metagenome	516612	3831	512781	248884	246787	250	173	16860
3300001871	Soil	Metagenome	474712	3746	470966	236469	220908	134	76	13455
3300001880	Other Host-associated	Metagenome	1176588	6831	1169757	401585	761893	15	15	6264
3300001881	Engineered	Metagenome	387362	3743	383619	204804	174616	3	3	4196
3300001904	Plant	Metagenome	623884	5046	618838	303160	308822	134	130	6722
3300001913	Other Host-associated	Metagenome	1656429	7533	1648896	43540	1231239	2889	150	371228
3300001914	Engineered	Metagenome	461604	4410	457194	218965	228818	68	6	9343
3300001915	Plant	Metagenome	603196	5548	597648	302894	289046	71	67	5637
3300001919	Non-human mammals	Metagenome	173380	2246	171134	114116	54579	20	20	2419
3300001923	Marine	Metagenome	795	8	787	488	270	2	2	27
3300001924	Marine	Metagenome	887	8	879	509	346	1	1	23
3300001925	Marine	Metagenome	909	6	903	554	327	1	1	21
3300001926	Marine	Metagenome	953	5	948	528	380	2	2	38
3300001927	Marine	Metagenome	1015	11	1004	631	351	1	1	21
3300001928	Marine	Metagenome	1073	12	1061	662	353	4	4	42
3300001929	Marine	Metagenome	1093	12	1081	641	398	2	2	40
3300001931	Marine	Metagenome	1152	13	1139	728	385	1	1	25
3300001933	Marine	Metagenome	1245	17	1228	734	458	2	2	34
3300001934	Marine	Metagenome	18293	61	18232	2768	12008	191	173	3265
3300001935	Marine	Metagenome	54370	875	53495	28904	21769	140	134	2682
3300001936	Marine	Metagenome	56286	676	55610	31673	21147	175	165	2615
3300001937	Marine	Metagenome	63262	757	62505	39141	21582	148	116	1634
3300001938	Marine	Metagenome	64231	702	63529	31105	27173	359	333	4892
3300001939	Marine	Metagenome	70271	866	69405	39846	27035	102	97	2422
3300001940	Marine	Metagenome	72308	957	71351	43039	25239	148	143	2925
3300001941	Marine	Metagenome	80361	823	79538	43804	31868	156	148	3710
3300001942	Marine	Metagenome	92716	1197	91519	56404	32473	150	123	2492
3300001943	Marine	Metagenome	104685	1389	103296	60583	37885	156	152	4672
3300001944	Marine	Metagenome	109167	1392	107775	64174	40189	101	89	3311
3300001945	Marine	Metagenome	112133	1491	110642	67874	39871	240	172	2657
3300001946	Marine	Metagenome	121471	1619	119852	74966	41483	140	133	3263
3300001947	Marine	Metagenome	125810	1492	124318	64806	52252	534	476	6726
3300001948	Marine	Metagenome	128025	1969	126056	72685	47562	239	222	5570
3300001949	Marine	Metagenome	131400	1788	129612	80604	45167	216	188	3625
3300001950	Marine	Metagenome	138086	2281	135805	81124	49399	162	159	5120
3300001951	Marine	Metagenome	138832	1916	136916	85387	47766	161	144	3602
3300001952	Marine	Metagenome	142390	2885	139505	83797	49922	232	227	5554
3300001953	Marine	Metagenome	146422	2116	144306	89477	50985	164	148	3680
3300001954	Marine	Metagenome	149187	2031	147156	89838	52794	240	200	4284
3300001955	Marine	Metagenome	150154	1777	148377	86531	56358	239	215	5249
3300001956	Marine	Metagenome	150651	2016	148635	82197	60326	261	206	5851
3300001957	Marine	Metagenome	150749	1963	148786	96636	48768	150	144	3232
3300001958	Marine	Metagenome	152380	1923	150457	89716	56137	202	179	4402
3300001959	Marine	Metagenome	153552	2124	151428	84268	65272	79	75	1809
3300001960	Marine	Metagenome	159679	2350	157329	95438	56755	220	205	4916
3300001961	Marine	Metagenome	163872	947	162925	48930	106289	470	302	7236
3300001962	Marine	Metagenome	176476	2017	174459	99617	68849	465	307	5528
3300001963	Marine	Metagenome	189765	1786	187979	90504	84652	575	545	12248
3300001964	Marine	Metagenome	195732	2546	193186	113446	73502	275	233	5963
3300001965	Marine	Metagenome	247934	3062	244872	147467	88693	504	452	8208
3300001966	Marine	Metagenome	269933	3532	266401	177898	83075	268	229	5160
3300001967	Marine	Metagenome	288098	3523	284575	171130	104467	467	427	8511
3300001968	Marine	Metagenome	296358	5527	290831	145179	126951	1427	847	17274
3300001969	Marine	Metagenome	322314	3821	318493	180878	126321	526	410	10768
3300001970	Other Environmental	Metagenome	328077	4462	323615	173068	134259	163	90	16125
3300001971	Marine	Metagenome	409070	5065	404005	237646	151121	197	176	15041
3300001972	Marine	Metagenome	443409	5312	438097	251182	176421	218	190	10276
3300001973	Marine	Metagenome	459878	3292	456586	164699	277171	202	189	14514
3300001974	Marine	Metagenome	475367	6776	468591	307119	150692	384	353	10396
3300001975	Engineered	Metagenome	1847799	16173	1831626	572484	1146160	228	90	112754
3300001976	Plant	Metagenome	541838	3932	537906	276301	255037	226	225	6342
3300001977	Plant	Metagenome	678307	4495	673812	337675	329128	240	237	6769
3300001978	Plant	Metagenome	449990	3627	446363	228079	213325	213	212	4746
3300001979	Plant	Metagenome	1302461	10261	1292200	668432	612207	130	121	11431
3300001983	Soil	Metagenome	43727	482	43245	12248	30987	1	1	9
3300001988	Other Environmental	Metagenome	21625	300	21325	11291	9656	5	5	373
3300001989	Plant	Metagenome	1474782	10818	1463964	760518	686926	256	246	16264
3300001990	Plant	Metagenome	1530919	10734	1520185	791177	707788	543	521	20677
3300001991	Plant	Metagenome	1131090	7586	1123504	556058	550481	525	516	16440
3300002018	Other Host-associated	Metagenome	63114	180	62934	16795	45998	1	1	140
3300002019	Soil	Metagenome	75325	629	74696	21986	52696	1	1	13
3300002023	Soil	Metagenome	181078	1477	179601	51680	127837	2	2	82
3300002024	Freshwater	Metagenome	365322	2575	362747	141499	205992	36	30	15220
3300002025	Soil	Metagenome	403260	2097	401163	151661	247276	107	99	2119
3300002026	Freshwater	Metagenome	452653	5241	447412	267176	166805	31	22	13400
3300002027	Freshwater	Metagenome	660077	5367	654710	304051	324756	69	51	25834
3300002028	Soil	Metagenome	773914	3831	770083	288984	477796	124	117	3179
3300002029	Other Host-associated	Metagenome	1265205	3197	1262008	389161	863045	1	1	9801
3300002033	Marine	Metagenome	1295471	17430	1278041	806365	430183	252	197	41241
3300002034	Other Host-associated	Metagenome	1837218	5054	1832164	499302	1310584	1	1	22277
3300002035	Other Host-associated	Metagenome	2020037	3937	2016100	620928	1384312	1	1	10859
3300002036	Other Host-associated	Metagenome	2278718	6121	2272597	542436	1675228	4	3	54929
3300002037	Other Host-associated	Metagenome	2631172	8634	2622538	664821	1903244	2	2	54471
3300002039	Other Host-associated	Metagenome	3581828	7153	3574675	946027	2613941	3	3	14704
3300002040	Marine	Metagenome	16106649	214871	15891778	8918009	6909114	1251	751	63404
3300002052	Marine	Metagenome	440211	6026	434185	292160	122914	93	72	19018
3300002053	Marine	Metagenome	857807	12396	845411	569111	245838	196	127	30266
3300002054	Other Host-associated	Metagenome	289748	939	288809	103877	182822	1	1	2109
3300002056	Other Host-associated	Metagenome	546516	1434	545082	190249	352914	4	3	1915
3300002057	Other Host-associated	Metagenome	673795	1127	672668	192942	476904	2	1	2820
3300002058	Other Host-associated	Metagenome	769106	1736	767370	244447	517502	1	1	5420
3300002059	Other Host-associated	Metagenome	769259	1684	767575	251465	510122	1	1	5987
3300002060	Other Host-associated	Metagenome	805100	1388	803712	242790	558849	1	1	2072
3300002061	Other Host-associated	Metagenome	834370	1443	832927	174559	656126	1	1	2241
3300002062	Other Host-associated	Metagenome	836746	1521	835225	235721	593741	1	1	5762
3300002064	Other Host-associated	Metagenome	923507	1735	921772	115359	801395	1	1	5017
3300002065	Other Host-associated	Metagenome	1120224	1721	1118503	290375	823747	1	1	4380
3300002066	Soil	Metagenome	1019161	7334	1011827	489361	503420	212	143	18834
3300002067	Plant	Metagenome	1420898	9275	1411623	727343	670235	115	105	13930
3300002068	Soil	Metagenome	1460113	10910	1449203	693217	728945	253	139	26788
3300002069	Soil	Metagenome	1442928	10271	1432657	693676	716177	315	170	22489
3300002070	Plant	Metagenome	719525	4540	714985	360695	345550	290	282	8450
3300002071	Soil	Metagenome	1537138	10531	1526607	740797	756677	371	183	28762
3300002072	Soil	Metagenome	1032774	7253	1025521	503319	505580	177	113	16445
3300002073	Plant	Metagenome	536918	3670	533248	268792	259545	149	147	4762
3300002074	Plant	Metagenome	597851	4204	593647	300631	287920	152	151	4944
3300002075	Plant	Metagenome	1095211	7910	1087301	558264	516813	278	268	11946
3300002076	Plant	Metagenome	758911	4868	754043	371075	374633	300	298	8035
3300002077	Plant	Metagenome	859642	6485	853157	426910	415789	270	267	10188
3300002079	Engineered	Metagenome	104777	1508	103269	71344	28815	17	14	3093
3300002088	Soil	Metagenome	2873	37	2836	1306	1396	11	11	123
3300002089	Soil	Metagenome	3551	21	3530	1613	1865	1	1	51
3300002090	Soil	Metagenome	142297	859	141438	62478	75390	166	139	3404
3300002091	Freshwater	Metagenome	183257	1582	181675	35800	126470	1599	679	17806
3300002092	Freshwater	Metagenome	258129	2258	255871	61771	174323	1372	684	18405
3300002093	Soil	Metagenome	291307	4667	286640	108577	170087	5	4	7971
3300002094	Freshwater	Metagenome	157562	1223	156339	62869	91198	1	1	2271
3300002095	Freshwater	Metagenome	174109	1457	172652	65852	103852	3	2	2945
3300002096	Freshwater	Metagenome	277091	3315	273776	127030	144589	1	1	2156
3300002097	Freshwater	Metagenome	281053	3151	277902	84948	180691	4	4	12259
3300002098	Freshwater	Metagenome	265441	2123	263318	59639	189590	953	627	13136
3300002099	Soil	Metagenome	302747	1600	301147	115329	180161	231	187	5426
3300002100	Soil	Metagenome	374037	1615	372422	161404	206082	223	186	4713
3300002101	Soil	Metagenome	486805	4477	482328	252487	225261	15	12	4565
3300002103	Soil	Metagenome	432064	3830	428234	221842	202226	8	8	4158
3300002104	Freshwater	Metagenome	1469426	16266	1453160	725570	711469	35	29	16086
3300002105	Freshwater	Metagenome	2186121	41381	2144740	932181	1156815	16	5	55728
3300002109	Soil	Metagenome	2769	93	2676	1326	1337	2	2	11
3300002113	Soil	Metagenome	1666	100	1566	804	758	1	1	3
3300002117	Soil	Metagenome	14681	245	14436	7390	6995	3	3	48
3300002118	Soil	Metagenome	188909	2014	186895	84056	98789	13	12	4037
3300002119	Other Host-associated	Metagenome	1350125	11437	1338688	594274	710954	85	68	33375
3300002120	Soil	Metagenome	1594156	12809	1581347	783466	755754	377	313	41750
3300002121	Soil	Metagenome	1190624	7967	1182657	615014	552111	292	233	15240
3300002122	Soil	Metagenome	1375138	8758	1366380	714420	636345	254	218	15361
3300002123	Soil	Metagenome	1756721	14719	1742002	828549	862426	187	167	50840
3300002124	Soil	Metagenome	1786976	14344	1772632	857824	884733	380	325	29695
3300002125	Other Host-associated	Metagenome	3518639	63420	3455219	511828	2585211	12052	1254	346128
3300002126	Plant	Metagenome	315607	2430	313177	150477	157880	239	223	4581
3300002127	Other Host-associated	Metagenome	3109358	47607	3061751	488602	2350120	5553	1101	217476
3300002128	Soil	Metagenome	953040	5393	947647	447406	482197	721	662	17323
3300002130	Engineered	Metagenome	36469	402	36067	25251	9951	12	10	853
3300002131	Other Environmental	Metagenome	510905	1161	509744	90543	412016	139	127	7046
3300002132	Other Environmental	Metagenome	705123	2391	702732	189674	508935	82	76	4041
3300002133	Other Environmental	Metagenome	739659	2957	736702	202712	531691	41	39	2258
3300002134	Other Environmental	Metagenome	776577	2955	773622	237056	533028	60	59	3478
3300002136	Other Environmental	Metagenome	786759	2359	784400	213726	568918	31	30	1725
3300002137	Other Environmental	Metagenome	852359	2970	849389	224653	620525	74	69	4137
3300002138	Other Environmental	Metagenome	919668	3260	916408	245649	666730	50	48	3979
3300002139	Other Environmental	Metagenome	1042844	3491	1039353	299958	736709	44	43	2642
3300002140	Other Environmental	Metagenome	1052839	2783	1050056	170291	872092	122	113	7551
3300002141	Other Environmental	Metagenome	1149062	4133	1144929	276013	864676	58	56	4182
3300002142	Other Environmental	Metagenome	1162250	3584	1158666	315691	840445	28	28	2502
3300002143	Other Environmental	Metagenome	1262360	4189	1258171	319326	934370	64	51	4411
3300002144	Other Environmental	Metagenome	1323524	3502	1320022	244754	1058390	333	278	16545
3300002145	Other Environmental	Metagenome	1848311	6252	1842059	526906	1309867	147	134	5139
3300002147	Other Host-associated	Metagenome	418527	3071	415456	205157	193228	8	7	17063
3300002149	Soil	Metagenome	778692	7650	771042	374715	383442	54	49	12831
3300002150	Other Host-associated	Metagenome	394414	2968	391446	195149	186307	3	3	9987
3300002151	Other Host-associated	Metagenome	619027	3814	615213	250280	348635	6	6	16292
3300002152	Freshwater	Metagenome	441302	3423	437879	181215	249166	2	2	7496
3300002153	Marine	Metagenome	1164511	8825	1155686	322145	781526	336	254	51679
3300002154	Marine	Metagenome	961953	7737	954216	186938	721985	172	133	45121
3300002155	Plant	Metagenome	693632	5921	687711	324735	354607	273	270	8096
3300002158	Freshwater	Metagenome	101137	773	100364	38214	59260	1	1	2889
3300002159	Other Host-associated	Metagenome	479126	3294	475832	232671	232218	4	4	10939
3300002160	Other Host-associated	Metagenome	442475	3168	439307	199809	230074	5	4	9419
3300002161	Freshwater	Metagenome	783379	9009	774370	301855	440941	1601	1134	29973
3300002162	Soil	Metagenome	505289	3586	501703	245179	246297	106	92	10121
3300002163	Engineered	Metagenome	994870	13286	981584	527249	427660	378	128	26297
3300002164	Engineered	Metagenome	999834	13261	986573	531325	435367	244	111	19637
3300002165	Marine	Metagenome	69702	713	68989	38537	30107	25	25	320
3300002166	Engineered	Metagenome	542060	7091	534969	301436	216137	317	111	17079
3300002167	Engineered	Metagenome	599100	7422	591678	329442	249134	205	107	12897
3300002168	Engineered	Metagenome	1053006	12976	1040030	536385	472650	398	160	30597
3300002169	Engineered	Metagenome	67962	481	67481	13373	52846	2	2	1260
3300002170	Engineered	Metagenome	872010	10485	861525	438661	403526	228	113	19110
3300002171	Engineered	Metagenome	469886	4873	465013	223311	234596	49	11	7057
3300002172	Engineered	Metagenome	505295	5593	499702	260080	233685	14	8	5923
3300002173	Engineered	Metagenome	1005995	12719	993276	505452	457577	379	136	29868
3300002174	Engineered	Metagenome	1090388	13876	1076512	553005	496475	266	118	26766
3300002175	Other Host-associated	Metagenome	4339893	146664	4193229	585416	2843664	60895	1357	703254
3300002176	Marine	Metagenome	697677	5538	692139	383996	302175	280	199	5688
3300002177	Marine	Metagenome	432284	4061	428223	234816	189377	59	55	3971
3300002178	Marine	Metagenome	422891	4188	418703	232919	182849	33	29	2902
3300002179	Soil	Metagenome	597209	5207	592002	305590	269858	129	78	16425
3300002180	Marine	Metagenome	1542321	11826	1530495	803649	693099	64	51	33683
3300002181	Other Host-associated	Metagenome	6280878	14777	6266101	93835	5945139	4568	338	222559
3300002182	Other Environmental	Metagenome	1633191	19639	1613552	811123	763242	79	44	39108
3300002183	Soil	Metagenome	766307	5773	760534	382585	361585	177	129	16187
3300002184	Freshwater	Metagenome	1652188	12364	1639824	894559	724029	43	34	21193
3300002185	Other Host-associated	Metagenome	7307449	135400	7172049	642362	6065381	26667	1277	437639
3300002186	Marine	Metagenome	1333897	9690	1324207	362666	905115	327	236	56099
3300002190	Engineered	Metagenome	92602	216	92386	44150	47695	1	1	540
3300002191	Marine	Metagenome	94700	476	94224	27093	61612	92	16	5427
3300002193	Engineered	Metagenome	211746	381	211365	103275	106755	1	1	1334
3300002195	Freshwater	Metagenome	283381	804	282577	113269	166281	131	127	2896
3300002196	Engineered	Metagenome	285550	612	284938	138020	144531	1	1	2386
3300002197	Freshwater	Metagenome	293240	775	292465	118558	170072	84	82	3751
3300002198	Freshwater	Metagenome	302267	843	301424	123763	175021	90	87	2550
3300002199	Freshwater	Metagenome	317811	797	317014	134215	179367	110	109	3322
3300002200	Freshwater	Metagenome	345399	968	344431	6595	333992	138	134	3706
3300002201	Freshwater	Metagenome	351397	1136	350261	124003	219507	234	223	6517
3300002202	Freshwater	Metagenome	353748	1275	352473	132114	212644	288	276	7427
3300002203	Freshwater	Metagenome	381729	929	380800	149902	226372	175	169	4351
3300002205	Engineered	Metagenome	417985	655	417330	203262	210696	3	3	3369
3300002206	Freshwater	Metagenome	418258	1414	416844	162106	249203	170	162	5365
3300002210	Engineered	Metagenome	424234	809	423425	197776	222521	5	5	3123
3300002212	Freshwater	Metagenome	488298	1201	487097	190692	290341	164	159	5900
3300002219	Engineered	Metagenome	859896	7527	852369	521333	310236	96	81	20704
3300002220	Engineered	Metagenome	2026354	14548	2011806	1027059	917629	362	279	66756
3300002221	Marine	Metagenome	409086	3756	405330	224677	177574	61	58	3018
3300002222	Other Host-associated	Metagenome	367893	2762	365131	184207	174377	4	4	6543
3300002223	Soil	Metagenome	1816632	16201	1800431	861512	910623	78	67	28218
3300002224	Marine	Metagenome	561055	1658	559397	167700	390855	11	11	831
3300002225	Marine	Metagenome	1193420	9502	1183918	661196	506974	17	9	15731
3300002226	Marine	Metagenome	915115	2648	912467	271992	637758	32	32	2685
3300002227	Marine	Metagenome	951626	2329	949297	255340	692055	7	7	1895
3300002228	Marine	Metagenome	1002157	2818	999339	218959	778943	15	14	1422
3300002229	Marine	Metagenome	1021602	2754	1018848	206458	810730	11	10	1649
3300002230	Marine	Metagenome	1049039	2727	1046312	285744	758278	43	40	2247
3300002231	Marine	Metagenome	8591025	50869	8540156	3052679	5369009	3358	2134	115110
3300002238	Other Host-associated	Metagenome	3767192	144661	3622531	95813	2827941	55853	1143	642924
3300002239	Plant	Metagenome	931762	6258	925504	468249	447009	291	287	9955
3300002241	Engineered	Metagenome	54881	11416	2835987	88409	2747574	1	1	3
3300002242	Marine	Metagenome	3896498	22376	3874122	1351187	2447559	2305	1467	73071
3300002243	Soil	Metagenome	1843038	14250	1828788	894604	894898	176	163	39110
3300002244	Plant	Metagenome	907463	6763	900700	443705	443445	349	340	13201
3300002245	Soil	Metagenome	9003931	44827	8959104	4068317	4643691	17996	9701	229100
3300002259	Other Environmental	Metagenome	49278	249	49029	24751	24219	1	1	58
3300002269	Freshwater	Metagenome	50024	734	49290	19754	26218	248	185	3070
3300002270	Freshwater	Metagenome	35552	526	35026	16644	17696	73	67	613
3300002271	Freshwater	Metagenome	91651	1294	90357	48285	39848	177	132	2047
3300002272	Freshwater	Metagenome	59736	772	58964	22324	34740	188	178	1712
3300002273	Freshwater	Metagenome	69379	1075	68304	30692	35649	127	115	1836
3300002274	Freshwater	Metagenome	74259	931	73328	25652	44618	313	295	2745
3300002275	Freshwater	Metagenome	95523	1339	94184	47078	45090	120	111	1896
3300002276	Freshwater	Metagenome	149903	1926	147977	74896	69281	327	255	3473
3300002277	Freshwater	Metagenome	47465	540	46925	17945	27490	176	160	1314
3300002278	Freshwater	Metagenome	64786	783	64003	22653	38929	291	275	2130
3300002279	Freshwater	Metagenome	166027	2457	163570	85340	75064	150	121	3016
3300002293	Engineered	Metatranscriptome	109091	371	108720	79808	26701	49	35	2162
3300002294	Freshwater	Metagenome	82282	925	81357	30100	48351	232	208	2674
3300002295	Freshwater	Metagenome	89582	1295	88287	44547	41577	140	119	2023
3300002296	Freshwater	Metagenome	85628	911	84717	34186	47653	258	226	2620
3300002297	Freshwater	Metagenome	71144	814	70330	29870	38828	96	94	1536
3300002298	Freshwater	Metagenome	78692	924	77768	33125	42454	209	197	1980
3300002299	Freshwater	Metagenome	34606	528	34078	14620	17835	97	82	1526
3300002300	Freshwater	Metagenome	46786	620	46166	24858	20555	23	23	730
3300002301	Freshwater	Metagenome	154455	1698	152757	40713	102320	350	245	9374
3300002302	Freshwater	Metagenome	85427	990	84437	39869	42641	56	42	1871
3300002303	Freshwater	Metagenome	71476	905	70571	36947	32081	115	109	1428
3300002304	Freshwater	Metagenome	118587	1517	117070	56356	58381	98	90	2235
3300002305	Freshwater	Metagenome	116098	958	115140	48372	62229	63	57	4476
3300002306	Freshwater	Metagenome	83199	1179	82020	33556	46001	225	213	2238
3300002307	Freshwater	Metagenome	386970	3820	383150	89963	273511	884	516	18792
3300002308	Other Host-associated	Metagenome	3796591	143956	3652635	435124	2771378	27107	1049	419026
3300002334	Marine	Metagenome	1483606	8953	1474653	735663	736332	5	1	2653
3300002335	Engineered	Metatranscriptome	2090	275	1815	958	849	1	1	7
3300002338	Engineered	Metatranscriptome	2869	353	2516	1236	1268	1	1	11
3300002339	Engineered	Metatranscriptome	3183	314	2869	1497	1363	1	1	8
3300002340	Engineered	Metatranscriptome	6091	514	5577	2850	2698	1	1	28
3300002341	Engineered	Metatranscriptome	156423	831	155592	66812	85704	48	42	3028
3300002342	Engineered	Metatranscriptome	271450	1123	270327	117451	145449	37	33	7390
3300002343	Engineered	Metatranscriptome	302505	1126	301379	133501	160283	43	38	7552
3300002344	Engineered	Metatranscriptome	367402	1369	366033	162967	195372	33	31	7661
3300002345	Engineered	Metatranscriptome	279390	1210	278180	122450	147941	25	24	7764
3300002346	Engineered	Metatranscriptome	323437	1250	322187	149254	164694	29	28	8210
3300002347	Soil	Metagenome	519668	3173	516495	242238	266481	182	164	7594
3300002348	Freshwater	Metagenome	76613	926	75687	43991	30928	34	32	734
3300002349	Freshwater	Metagenome	63417	950	62467	26441	33910	94	83	2022
3300002350	Freshwater	Metagenome	97438	1210	96228	40590	52719	135	124	2784
3300002351	Freshwater	Metagenome	164627	1964	162663	77236	82520	87	82	2820
3300002353	Freshwater	Metagenome	49441	713	48728	24559	23098	45	40	1026
3300002354	Freshwater	Metagenome	73031	946	72085	38323	32691	24	23	1047
3300002355	Freshwater	Metagenome	50223	794	49429	19461	27892	35	31	2041
3300002356	Freshwater	Metagenome	47630	722	46908	22835	23305	48	45	720
3300002357	Freshwater	Metagenome	37321	482	36839	14780	21015	44	43	1000
3300002358	Freshwater	Metagenome	58392	746	57646	26951	29616	56	54	1023
3300002360	Freshwater	Metagenome	78159	1036	77123	41232	34592	71	64	1228
3300002361	Freshwater	Metagenome	71446	789	70657	34679	34740	48	46	1190
3300002362	Freshwater	Metagenome	60644	868	59776	27454	31118	79	75	1125
3300002363	Freshwater	Metagenome	73446	1286	72160	24168	44561	340	291	3091
3300002364	Freshwater	Metagenome	45985	778	45207	25413	18934	73	65	787
3300002365	Freshwater	Metagenome	42630	635	41995	19333	21129	102	86	1431
3300002366	Freshwater	Metagenome	76682	961	75721	39610	34215	69	61	1827
3300002367	Freshwater	Metagenome	60557	910	59647	21859	34601	127	106	3060
3300002368	Freshwater	Metagenome	39896	634	39262	19437	19093	41	41	691
3300002369	Freshwater	Metagenome	50877	743	50134	24431	24609	116	101	978
3300002370	Freshwater	Metagenome	55058	652	54406	21088	30745	101	85	2472
3300002371	Freshwater	Metagenome	74938	950	73988	37014	36069	64	60	841
3300002372	Freshwater	Metagenome	47037	782	46255	20074	25137	76	72	968
3300002373	Freshwater	Metagenome	44806	645	44161	18532	23952	144	131	1533
3300002374	Freshwater	Metagenome	95985	1076	94909	48037	45417	106	101	1349
3300002375	Freshwater	Metagenome	78436	824	77612	38014	38689	33	32	876
3300002376	Engineered	Metatranscriptome	175112	837	174275	95612	75146	63	35	3454
3300002377	Engineered	Metatranscriptome	596584	3313	593271	323620	253825	144	74	15682
3300002378	Engineered	Metatranscriptome	615018	3310	611708	335636	259324	239	103	16509
3300002379	Freshwater	Metagenome	55376	805	54571	24866	27691	107	97	1907
3300002380	Freshwater	Metagenome	67685	804	66881	33687	32392	27	24	775
3300002381	Freshwater	Metagenome	91443	1104	90339	39530	48435	90	86	2284
3300002382	Freshwater	Metagenome	63501	918	62583	27543	33283	152	140	1605
3300002383	Freshwater	Metagenome	90377	1025	89352	37395	49809	106	100	2042
3300002384	Freshwater	Metagenome	83116	1055	82061	33870	46016	202	189	1973
3300002385	Freshwater	Metagenome	55148	693	54455	26148	27495	47	46	765
3300002386	Freshwater	Metagenome	89197	1038	88159	43515	43473	46	46	1125
3300002387	Freshwater	Metagenome	77483	1083	76400	38315	36772	103	99	1210
3300002388	Freshwater	Metagenome	79276	1052	78224	42681	34183	88	81	1272
3300002389	Freshwater	Metagenome	61919	902	61017	25143	34379	96	91	1399
3300002390	Freshwater	Metagenome	63175	827	62348	23800	35188	141	102	3219
3300002391	Engineered	Metatranscriptome	519937	1431	518506	257029	250576	79	51	10822
3300002392	Engineered	Metatranscriptome	555813	3385	552428	308039	230903	213	102	13273
3300002393	Freshwater	Metagenome	92745	1158	91587	43965	46246	86	75	1290
3300002394	Freshwater	Metagenome	86123	968	85155	44086	39795	42	39	1232
3300002395	Freshwater	Metagenome	55919	863	55056	27350	26936	52	51	718
3300002396	Freshwater	Metagenome	121385	1354	120031	56388	61534	119	114	1990
3300002397	Freshwater	Metagenome	133181	1785	131396	66887	61115	338	285	3056
3300002398	Freshwater	Metagenome	113638	1229	112409	55330	54764	153	121	2162
3300002399	Freshwater	Metagenome	127811	1722	126089	65381	57856	182	135	2670
3300002400	Freshwater	Metagenome	103683	1076	102607	46357	54119	136	124	1995
3300002401	Freshwater	Metagenome	146430	1874	144556	73831	67084	367	285	3274
3300002402	Freshwater	Metagenome	140545	1435	139110	65777	71186	97	92	2050
3300002403	Freshwater	Metagenome	166591	1605	164986	80612	82161	54	51	2159
3300002404	Freshwater	Metagenome	119223	2131	117092	48271	64909	220	155	3692
3300002405	Other Host-associated	Metagenome	809091	12968	796123	80341	696784	12	2	18986
3300002406	Engineered	Metatranscriptome	291531	2118	289413	159665	124002	106	54	5640
3300002407	Soil	Metagenome	1580642	13655	1566987	814812	720923	245	203	31007
3300002408	Freshwater	Metagenome	11326882	83575	11243307	3698642	7336168	8092	4825	200405
3300002446	Engineered	Metagenome	423583	4349	419234	279928	127328	71	62	11907
3300002447	Freshwater	Metagenome	1402150	11214	1390936	453836	845779	1159	721	90162
3300002448	Other Host-associated	Metagenome	1120396	7286	1113110	454369	600980	5	5	57756
3300002449	Other Host-associated	Metagenome	1431701	11982	1419719	658282	741034	78	54	20325
3300002450	Other Host-associated	Metagenome	2989234	43542	2945692	703320	2060895	3135	761	178342
3300002459	Plant	Metagenome	831898	5653	826245	442988	370674	476	458	12107
3300002460	Soil	Metagenome	2093683	25235	2068448	867390	1151798	31	23	49229
3300002461	Freshwater	Metagenome	937084	8871	928213	656154	259742	47	42	12270
3300002462	Other Host-associated	Metagenome	3999986	79876	3920110	965608	2661906	7132	952	285464
3300002465	Freshwater	Metagenome	1386553	9375	1377178	665725	692692	313	167	18448
3300002468	Other Environmental	Metagenome	146707	1845	144862	111186	27009	1	1	6666
3300002469	Other Host-associated	Metagenome	3010541	35222	2975319	937342	1988502	688	358	48787
3300002470	Freshwater	Metagenome	424088	1007	423081	174485	244164	137	132	4295
3300002471	Freshwater	Metagenome	594549	1874	592675	232906	346844	497	463	12428
3300002476	Freshwater	Metagenome	1074618	3026	1071592	438784	617441	511	450	14856
3300002481	Marine	Metagenome	271595	4084	267511	172149	92925	2	2	2435
3300002482	Marine	Metagenome	605894	1581	604313	98374	465923	4301	1762	35715
3300002483	Marine	Metagenome	631329	2270	629059	85660	498303	4236	2354	40860
3300002484	Marine	Metagenome	516191	2841	513350	85279	378926	2180	1303	46965
3300002485	Soil	Metagenome	1360396	12148	1348248	671089	648017	99	91	29043
3300002488	Marine	Metagenome	639718	1911	637807	111581	488329	3339	2007	34558
3300002491	Other Environmental	Metagenome	349616	2772	346844	186491	152952	54	39	7347
3300002492	Other Environmental	Metagenome	510790	4360	506430	263671	232157	51	36	10551
3300002493	Other Environmental	Metagenome	431981	3697	428284	214813	197969	759	308	14743
3300002495	Marine	Metagenome	198863	927	197936	107890	86356	34	34	3656
3300002498	Engineered	Metagenome	1125990	7585	1118405	662764	441824	56	42	13761
3300002500	Other Host-associated	Metagenome	780586	1291	779295	135905	642594	1	1	795
3300002501	Other Host-associated	Metagenome	3548391	128201	3420190	289854	2666500	19526	989	444310
3300002502	Soil	Metagenome	4363705	96681	4267024	1993038	2142134	21	11	131831
3300002503	Soil	Metagenome	1363975	13269	1350706	670401	653287	181	160	26837
3300002504	Other Host-associated	Metagenome	3872862	94929	3777933	623127	2914848	6355	837	233603
3300002505	Other Host-associated	Metagenome	2141418	26012	2115406	827290	1268867	262	155	18987
3300002507	Other Host-associated	Metagenome	3703285	125911	3577374	147457	2934310	20579	1029	475028
3300002508	Other Host-associated	Metagenome	3567179	137843	3429336	127439	2895755	19225	1046	386917
3300002509	Other Host-associated	Metagenome	3614806	124593	3490213	246317	2856668	15585	993	371643
3300002510	Other Environmental	Metagenome	258379	2339	256040	124723	122132	542	249	8643
3300002511	Marine	Metagenome	388914	1003	387911	56672	301045	4663	1179	25531
3300002512	Other Host-associated	Metagenome	787819	2583	785236	53855	515849	46	4	215486
3300002513	Other Host-associated	Metagenome	899365	3383	895982	81859	607772	57	2	206294
3300002514	Marine	Metagenome	1019327	5368	1013959	151842	756606	4162	2142	101349
3300002515	Soil	Metagenome	701131	5657	695474	376812	302251	175	120	16236
3300002516	Other Host-associated	Metagenome	934705	67502	867203	48015	780029	1	1	39158
3300002517	Other Host-associated	Metagenome	894670	3008	891662	36154	639548	80	2	215880
3300002518	Marine	Metagenome	660677	3737	656940	107705	491701	2378	1429	55156
3300002519	Marine	Metagenome	535713	3359	532354	92369	380914	2454	1239	56617
3300002520	Other Host-associated	Metagenome	924400	4364	920036	137662	605354	58	2	176962
3300002521	Other Host-associated	Metagenome	990434	3601	986833	47681	733815	121	2	205216
3300002523	Engineered	Metagenome	402720	4099	398621	237004	147780	13	12	13824
3300002524	Marine	Metagenome	126395	1491	124904	69142	54308	132	117	1322
3300002525	Marine	Metagenome	71703	1338	70365	39860	29896	10	10	599
3300002526	Marine	Metagenome	296942	2959	293983	169560	121306	72	62	3045
3300002527	Marine	Metagenome	71703	1338	70365	39860	30005	10	10	490
3300002528	Marine	Metagenome	349989	3796	346193	202584	140127	39	34	3443
3300002529	Soil	Metagenome	2102800	35238	2067562	1006851	1030552	6	6	30153
3300002530	Soil	Metagenome	995491	10132	985359	495890	467611	139	111	21719
3300002531	Engineered	Metagenome	426632	4205	422427	250847	156859	19	16	14702
3300002532	Marine	Metagenome	323415	3651	319764	187717	128921	1	1	3125
3300002533	Marine	Metagenome	82604	1217	81387	46820	34147	10	9	410
3300002534	Engineered	Metagenome	56882	350	56532	36696	19074	1	1	761
3300002538	Soil	Metagenome	875414	7729	867685	445521	386318	356	184	35490
3300002541	Engineered	Metagenome	203522	2563	200959	125834	68582	5	5	6538
3300002542	Engineered	Metagenome	257913	3232	254681	163011	84896	2	2	6772
3300002543	Engineered	Metagenome	216563	2445	214118	127717	80814	4	4	5583
3300002544	Other Environmental	Metagenome	204025	2115	201910	125726	73697	1	1	2486
3300002545	Other Environmental	Metagenome	357396	3398	353998	226802	123624	1	1	3571
3300002546	Other Environmental	Metagenome	237611	2374	235237	148153	84660	1	1	2423
3300002547	Freshwater	Metagenome	315096	2308	312788	166835	139358	102	74	6493
3300002548	Freshwater	Metagenome	172054	1263	170791	91457	77320	45	27	1969
3300002549	Soil	Metagenome	684873	4519	680354	352996	300811	483	236	26064
3300002550	Soil	Metagenome	754357	6496	747861	387461	337813	238	139	22349
3300002551	Soil	Metagenome	373251	2673	370578	192592	167832	156	98	9998
3300002552	Other Host-associated	Metagenome	3383190	67814	3315376	683201	2335746	6997	958	289432
3300002553	Other Host-associated	Metagenome	1394937	1793	1393144	321067	1071317	1	1	759
3300002557	Soil	Metagenome	622655	3156	619499	310339	293861	2019	1687	13280
3300002558	Soil	Metagenome	952602	5249	947353	501065	400016	6739	3417	39533
3300002559	Engineered	Metagenome	172508	2030	170478	103490	64255	6	6	2727
3300002560	Soil	Metagenome	897339	5242	892097	467086	384840	5085	2862	35086
3300002561	Soil	Metagenome	1099704	6295	1093409	570689	476025	5310	3053	41385
3300002562	Soil	Metagenome	1127421	6150	1121271	590041	484028	5594	3207	41608
3300002563	Soil	Metagenome	680263	5249	675014	351103	297664	272	138	25975
3300002564	Soil	Metagenome	637441	5132	632309	333901	277000	264	144	21144
3300002565	Soil	Metagenome	590858	4401	586457	303473	266720	152	97	16112
3300002568	Soil	Metagenome	23205722	132346	23073376	11176145	11663636	10655	5862	222940
3300002569	Soil	Metagenome	875591	6342	869249	454110	391629	376	212	23134
3300002583	Marine	Metatranscriptome	2850	361	2489	1181	1294	2	2	12
3300002584	Marine	Metatranscriptome	2910	338	2572	1059	1498	1	1	14
3300002586	Marine	Metatranscriptome	3550	488	3062	1841	1200	1	1	20
3300002589	Marine	Metatranscriptome	5267	269	4998	2898	2082	2	2	16
3300002590	Marine	Metatranscriptome	5313	93	5220	2232	2957	2	2	29
3300002592	Marine	Metatranscriptome	6142	182	5960	2362	3565	2	2	31
3300002594	Marine	Metatranscriptome	11944	539	11405	4631	6722	5	5	47
3300002596	Engineered	Metagenome	574484	5079	569405	330445	232309	45	39	6606
3300002597	Non-human mammals	Metagenome	1921691	4301	1917390	894690	1002805	19	18	19876
3300002609	Marine	Metatranscriptome	1182	171	1011	544	465	1	1	1
3300002610	Soil	Metagenome	1081	76	1005	483	517	1	1	4
3300002611	Soil	Metagenome	546	39	507	271	232	1	1	3
3300002613	Soil	Metagenome	487	68	419	165	250	1	1	3
3300002618	Soil	Metagenome	1455	77	1378	723	651	1	1	3
3300002620	Soil	Metagenome	1178	99	1079	543	529	1	1	6
3300002621	Soil	Metagenome	524	63	461	179	277	1	1	4
3300002625	Soil	Metagenome	756	77	679	325	352	1	1	1
3300002628	Soil	Metagenome	1427	98	1329	573	744	1	1	11
3300002629	Soil	Metagenome	1365	91	1274	633	636	1	1	4
3300002630	Soil	Metagenome	1451	87	1364	642	715	1	1	6
3300002631	Soil	Metagenome	2902	95	2807	1450	1352	1	1	4
3300002633	Human	Metagenome	191260	151	4384	2206	2163	1	1	14
3300002634	Soil	Metagenome	2150	113	2037	977	1053	1	1	6
3300002635	Soil	Metagenome	3237	135	3102	1582	1507	1	1	12
3300002638	Soil	Metagenome	4143	150	3993	2069	1908	1	1	15
3300002639	Soil	Metagenome	4028	150	3878	1934	1931	1	1	12
3300002640	Soil	Metagenome	16757	253	16504	8868	7540	1	1	95
3300002642	Marine	Metatranscriptome	2354	198	2156	636	1502	2	2	16
3300002643	Engineered	Metagenome	16754	239	16515	11013	5005	1	1	496
3300002644	Marine	Metatranscriptome	5339	370	4969	1816	3098	2	2	53
3300002645	Soil	Metatranscriptome	5802	1586	4216	761	3077	21	18	357
3300002646	Marine	Metatranscriptome	8734	388	8346	4347	3958	1	1	40
3300002647	Soil	Metatranscriptome	9036	1939	7097	1235	5271	43	41	548
3300002648	Soil	Metatranscriptome	11343	4484	6859	856	5373	31	29	599
3300002649	Soil	Metatranscriptome	11365	3679	7686	838	6086	26	22	736
3300002650	Soil	Metatranscriptome	12376	3539	8837	1400	6600	34	32	803
3300002651	Soil	Metatranscriptome	14334	3651	10683	1877	8026	21	20	759
3300002652	Soil	Metatranscriptome	15385	2639	12746	2773	9079	46	41	848
3300002653	Soil	Metatranscriptome	16185	3256	12929	2735	9283	43	39	868
3300002654	Soil	Metatranscriptome	16379	3225	13154	2899	9454	27	26	774
3300002655	Soil	Metatranscriptome	16468	5856	10612	1350	8305	34	31	923
3300002656	Soil	Metatranscriptome	16619	3061	13558	3004	9734	36	32	784
3300002657	Soil	Metatranscriptome	17067	3665	13402	2892	9591	33	31	886
3300002658	Soil	Metatranscriptome	17096	4038	13058	2463	9836	31	30	728
3300002659	Soil	Metatranscriptome	17749	4347	13402	1934	10422	43	41	1003
3300002660	Soil	Metatranscriptome	17768	3661	14107	2606	10628	39	35	834
3300002661	Soil	Metatranscriptome	17884	3532	14352	2746	10693	37	35	876
3300002662	Soil	Metatranscriptome	17924	4267	13657	2475	10339	26	26	817
3300002663	Soil	Metatranscriptome	18021	3015	15006	3836	10428	46	43	696
3300002664	Soil	Metatranscriptome	18587	3278	15309	3404	11046	32	31	827
3300002666	Marine	Metatranscriptome	21459	892	20567	9652	10674	11	9	230
3300002667	Soil	Metatranscriptome	21789	4226	17563	3663	12859	42	40	999
3300002668	Soil	Metatranscriptome	22586	4338	18248	3905	13450	37	35	856
3300002669	Soil	Metatranscriptome	26665	3827	22838	5549	16064	81	71	1144
3300002670	Marine	Metatranscriptome	27602	1341	26261	11906	14044	8	8	303
3300002671	Soil	Metatranscriptome	28660	3049	25611	7072	17365	98	83	1076
3300002672	Soil	Metatranscriptome	29328	4119	25209	6496	17642	42	41	1029
3300002673	Soil	Metatranscriptome	31131	4753	26378	6089	19267	60	58	962
3300002674	Marine	Metatranscriptome	31498	1203	30295	16684	13263	16	15	332
3300002675	Soil	Metatranscriptome	36855	4321	32534	8475	22604	124	101	1331
3300002676	Marine	Metatranscriptome	37924	839	37085	17521	19108	5	4	451
3300002677	Soil	Metatranscriptome	38954	4876	34078	9772	22709	122	100	1475
3300002678	Soil	Metatranscriptome	39996	4558	35438	9722	24361	77	63	1278
3300002679	Marine	Metatranscriptome	41056	773	40283	21614	17897	2	2	770
3300002680	Soil	Metatranscriptome	41933	3371	38562	11190	26085	90	84	1197
3300002681	Soil	Metatranscriptome	46261	5283	40978	11287	27911	144	126	1636
3300002682	Marine	Metatranscriptome	60148	1730	58418	29365	28514	11	10	528
3300002683	Marine	Metatranscriptome	60629	1233	59396	30272	28565	8	5	551
3300002684	Marine	Metatranscriptome	65687	1253	64434	33597	29304	11	9	1522
3300002685	Marine	Metatranscriptome	66797	1478	65319	34038	30305	4	3	972
3300002686	Marine	Metatranscriptome	69866	2268	67598	32347	34605	13	12	633
3300002687	Marine	Metatranscriptome	75280	1924	73356	36524	36085	8	8	739
3300002688	Marine	Metatranscriptome	76966	2300	74666	37157	36831	19	18	659
3300002689	Marine	Metatranscriptome	82335	1712	80623	42201	37078	4	4	1340
3300002691	Marine	Metatranscriptome	99332	2330	97002	47440	48671	10	10	881
3300002692	Marine	Metatranscriptome	101032	2480	98552	56011	41583	86	77	872
3300002693	Marine	Metatranscriptome	111214	2026	109188	57162	50084	9	7	1933
3300002695	Engineered	Metagenome	25767	213	25554	17306	7831	1	1	416
3300002696	Marine	Metatranscriptome	156301	3045	153256	80188	71400	55	36	1613
3300002700	Engineered	Metagenome	582800	4142	578658	297727	274982	6	5	5943
3300002702	Engineered	Metagenome	624167	4766	619401	326133	288703	3	3	4562
3300002703	Engineered	Metagenome	1399910	12319	1387591	696085	665958	150	103	25398
3300002704	Plant	Metagenome	65406	619	64787	43280	20741	1	1	765
3300002705	Plant	Metagenome	255739	1875	253864	165386	84336	117	52	4025
3300002706	Soil	Metagenome	315	42	273	118	151	1	1	3
3300002712	Soil	Metagenome	2033	88	1945	939	986	1	1	19
3300002714	Soil	Metagenome	1157	95	1062	496	559	1	1	6
3300002715	Soil	Metagenome	1453	78	1375	699	673	1	1	2
3300002718	Soil	Metagenome	1584	98	1486	639	827	2	2	18
3300002719	Soil	Metagenome	810	75	735	327	398	1	1	9
3300002720	Soil	Metagenome	1095	78	1017	504	511	1	1	1
3300002722	Soil	Metagenome	1435	103	1332	680	645	1	1	6
3300002727	Soil	Metagenome	232174	3835	228339	94371	122858	2	2	11108
3300002729	Other Host-associated	Metagenome	689336	11832	677504	41480	534677	42	1	101305
3300002730	Engineered	Metagenome	692870	1179	691691	320618	361519	7	6	9547
3300002731	Soil	Metagenome	5907	39	5868	4300	1412	2	2	154
3300002733	Other Environmental	Metagenome	385093	2582	382511	221865	157335	47	44	3264
3300002734	Other Host-associated	Metagenome	939673	7189	932484	504750	422766	5	5	4963
3300002735	Other Environmental	Metagenome	210735	1345	209390	114699	93651	2	1	1038
3300002737	Plant	Metagenome	171809	1728	170081	114463	52785	1	1	2832
3300002738	Plant	Metagenome	153684	1197	152487	98684	52299	5	5	1499
3300002741	Plant	Metagenome	207012	1567	205445	126732	77035	2	2	1676
3300002750	Plant	Metagenome	84911	46	223	81	131	1	1	10
3300002751	Marine	Metagenome	71358	949	70409	40609	29228	23	22	549
3300002753	Marine	Metagenome	74594	947	73647	39844	33120	38	36	645
3300002754	Marine	Metagenome	111633	1380	110253	63038	46476	49	48	690
3300002756	Other Environmental	Metagenome	471569	4103	467466	287753	175412	3	3	4298
3300002757	Soil	Metagenome	7798	172	7626	4409	2924	4	3	289
3300002758	Soil	Metagenome	2105	95	2010	806	1174	1	1	29
3300002760	Marine	Metagenome	718325	1567	716758	81991	578594	7630	1582	48543
3300002762	Soil	Metagenome	5541	139	5402	2420	2941	1	1	40
3300002764	Marine	Metatranscriptome	2221	196	2025	795	1221	1	1	8
3300002766	Marine	Metatranscriptome	2755	78	2677	382	2171	1	1	123
3300002767	Marine	Metatranscriptome	3339	73	3266	1159	2079	1	1	27
3300002769	Marine	Metatranscriptome	3621	77	3544	1358	2165	2	2	19
3300002772	Plant	Metagenome	126596	1120	125476	82285	41796	25	25	1370
3300002776	Marine	Metatranscriptome	168857	3101	165756	79473	82998	54	40	3231
3300002780	Non-human mammals	Metagenome	978186	4768	973418	91063	881857	2	2	496
3300002787	Soil	Metagenome	3376	149	3227	1551	1663	1	1	12
3300002794	Soil	Metagenome	4212	67	4145	1891	2107	9	8	138
3300002801	Soil	Metagenome	378	49	329	185	143	1	1	0
3300002807	Soil	Metagenome	866	101	765	345	417	1	1	2
3300002809	Soil	Metagenome	1352	104	1248	556	687	1	1	4
3300002810	Soil	Metagenome	4329	157	4172	1989	2148	2	2	33
3300002811	Soil	Metagenome	3455	107	3348	1695	1639	2	2	12
3300002812	Soil	Metagenome	5055	210	4845	2248	2558	3	3	36
3300002820	Soil	Metagenome	6370	232	6138	3118	2921	4	4	95
3300002821	Engineered	Metagenome	449524	4722	444802	312996	119839	70	58	11897
3300002822	Marine	Metagenome	417925	1551	416374	252435	156987	76	61	6876
3300002824	Soil	Metagenome	380	48	332	140	190	1	1	1
3300002828	Soil	Metagenome	778	84	694	340	349	1	1	4
3300002831	Soil	Metagenome	583	74	509	243	262	1	1	3
3300002832	Soil	Metagenome	4663	142	4521	2457	2045	2	2	17
3300002833	Soil	Metagenome	10194	245	9949	5353	4496	2	2	98
3300002834	Other Host-associated	Metagenome	3263869	55293	3208576	545970	2474521	5089	832	182996
3300002835	Freshwater	Metagenome	8885607	57923	8827684	3073169	5343176	14652	6810	396687
3300002837	Engineered	Metagenome	433246	3825	429421	236231	181437	114	77	11639
3300002839	Soil	Metagenome	607522	5837	601685	329381	246517	48	31	25739
3300002842	Freshwater	Metagenome	1019	4	1015	154	692	21	20	148
3300002843	Freshwater	Metagenome	1691	3	1688	279	1075	43	35	291
3300002844	Freshwater	Metagenome	1784	4	1780	281	1174	61	50	264
3300002845	Freshwater	Metagenome	1791	4	1787	270	1101	55	54	361
3300002848	Other Environmental	Metagenome	6397	57	6340	4182	2110	6	6	42
3300002853	Soil	Metagenome	237985	897	237088	97241	138303	76	76	1468
3300002854	Engineered	Metagenome	691888	7140	684748	484879	195670	2	2	4197
3300002856	Engineered	Metagenome	1823247	11467	1811780	961630	830894	86	69	19170
3300002860	Soil	Metatranscriptome	2184	163	2021	646	1308	6	5	61
3300002861	Soil	Metatranscriptome	8283	1004	7279	1960	4931	48	41	340
3300002862	Soil	Metatranscriptome	10005	774	9231	3476	5526	12	10	217
3300002863	Plant	Metatranscriptome	11135	1276	9859	2465	6336	36	33	1022
3300002864	Plant	Metatranscriptome	20414	2147	18267	4817	12561	54	49	835
3300002865	Plant	Metatranscriptome	20478	2572	17906	4467	12533	41	34	865
3300002866	Plant	Metatranscriptome	20701	2268	18433	4250	13111	31	29	1041
3300002867	Soil	Metatranscriptome	21406	1418	19988	6604	12575	75	69	734
3300002868	Plant	Metatranscriptome	22743	2392	20351	5543	14044	30	25	734
3300002869	Soil	Metatranscriptome	22839	1621	21218	6541	13818	78	66	781
3300002870	Plant	Metatranscriptome	23719	2257	21462	6508	14158	24	22	772
3300002872	Plant	Metatranscriptome	25059	1285	23774	7185	15717	28	25	844
3300002873	Soil	Metatranscriptome	26578	1887	24691	7885	15881	70	61	855
3300002874	Soil	Metatranscriptome	27380	3076	24304	7504	15758	87	69	955
3300002875	Soil	Metatranscriptome	34875	3567	31308	8825	21156	82	71	1245
3300002876	Marine	Metatranscriptome	64410	1593	62817	30574	31790	9	9	444
3300002878	Marine	Metatranscriptome	67332	1180	66152	34416	30593	3	3	1140
3300002879	Human	Metagenome	69635	609	69026	40019	28109	2	2	896
3300002880	Marine	Metatranscriptome	72585	1247	71338	36662	33581	5	4	1090
3300002881	Marine	Metatranscriptome	81731	1427	80304	42805	35809	5	5	1685
3300002883	Marine	Metatranscriptome	93239	1394	91845	48407	42449	6	5	983
3300002884	Marine	Metatranscriptome	100415	1994	98421	50941	46702	33	24	745
[truncated: 17,323 more rows]

## Sheet: HipMCL Clustering per Dataset
Taxon OID	1-2 members	3-24 members	25-49 members	50-74 members	75-99 members	100 or more members	Stringent over 100 (NMPF-genes)	Remaining unannotated (everything except NMPF-genes)
2001200001	815	1688	254	89	58	154	150	2908
2001200004	52	105	4	1	0	1	1	162
2004247002	97	43	4	0	0	1	1	144
2004247004	96	54	3	2	0	1	1	155
2004247006	135	58	1	2	0	1	1	196
2004247008	105	68	5	1	0	2	2	179
2006207004	683	323	42	16	8	14	13	1073
2006543006	865	2427	332	108	59	65	63	3793
2007309000	102	214	30	18	3	6	6	367
2007309001	123	308	29	9	2	3	3	471
2007427000	1431	1254	196	75	39	105	99	3001
2008193000	119	417	123	23	12	174	174	694
2008193001	109	350	58	19	11	24	23	548
2009439000	235	629	65	15	6	15	15	950
2009439003	122	324	54	23	5	4	4	528
2010170001	211	578	104	39	24	37	35	958
2010170002	694	1710	195	73	30	55	53	2704
2010170003	546	1332	146	53	44	55	50	2126
2010484004	199	58	0	2	1	2	2	260
2010549000	328	444	42	0	1	2	2	815
2012990006	61	134	14	12	1	1	1	222
2012990007	114	303	45	11	7	18	18	480
2013515000	1605	619	24	6	4	7	7	2258
2013515001	240	630	100	35	13	31	31	1018
2013843001	1041	2744	370	8	82	5	4	4246
2013843002	293	429	14	2	3	1	1	741
2013843003	190	377	47	15	2	14	14	631
2013954001	151	490	114	59	22	23	22	837
2014031002	69	162	15	3	3	2	1	253
2014031003	121	471	158	66	54	131	131	870
2014031004	284	774	127	31	5	7	7	1221
2014031005	220	262	7	5	2	1	1	496
2014031006	831	981	86	33	14	12	12	1945
2014031007	366	699	49	9	5	3	2	1129
2014613002	47	143	20	16	9	7	5	237
2014642000	90	297	60	44	30	22	20	523
2014642001	84	145	18	9	7	8	8	263
2014642002	67	149	11	5	0	5	5	232
2014642003	81	153	20	6	1	8	6	263
2014642004	83	221	24	5	15	7	7	348
2014642005	114	167	12	6	3	3	2	303
2015219000	115	422	92	28	13	18	17	671
2015219001	49	122	22	6	3	3	2	203
2015219002	1717	2327	141	54	31	32	32	4270
2016842001	65	228	65	30	21	21	21	409
2016842003	1872	798	34	57	17	21	19	2780
2016842004	1438	2293	192	29	13	19	19	3965
2016842005	1033	1043	28	8	0	3	3	2112
2016842008	1507	1667	106	48	27	12	11	3356
2017108002	1064	168	11	3	4	1	1	1250
2019105003	1466	1677	60	24	7	13	13	3234
2019105005	26	98	18	7	5	13	12	155
2020350000	137	159	24	9	11	22	22	340
2020350001	1893	3377	267	63	27	39	38	5628
2020627000	2452	3038	121	36	4	13	13	5651
2020627001	1789	2160	95	19	6	4	4	4069
2020627003	630	457	24	8	1	3	3	1120
2021593000	86	62	0	1	0	4	3	150
2022920000	3652	2499	305	139	77	153	149	6676
2022920002	151	638	229	101	83	136	135	1203
2022920003	576	1187	105	42	29	25	25	1939
2022920004	1408	349	17	2	3	3	3	1779
2022920005	148	303	48	13	4	7	7	516
2022920007	92	273	50	28	6	10	10	449
2022920008	82	184	10	3	1	2	2	280
2022920009	50	84	4	2	0	1	1	140
2022920010	211	366	42	12	3	2	2	634
2022920012	237	311	14	6	2	2	1	571
2022920013	632	579	47	12	7	5	5	1277
2022920016	1296	1276	58	21	9	17	17	2660
2022920017	75	167	20	8	5	6	6	275
2022920018	1765	579	25	29	8	5	4	2407
2022920019	1091	1143	54	11	5	6	6	2304
2022920020	1351	1190	65	23	13	6	6	2642
2025206003	471	581	56	4	7	5	5	1119
2027040000	6040	7522	424	131	28	85	83	14147
2027040001	5870	5372	124	27	6	21	21	11399
2027040003	2849	2943	47	16	4	12	11	5860
2028778000	3698	3466	84	22	8	12	12	7278
2028778002	88	297	53	27	14	44	40	483
2029527000	3549	1475	43	6	1	4	4	5074
2029527002	93	105	6	3	1	2	2	208
2029527004	52	74	0	0	0	3	3	126
2029527005	151	137	0	0	0	1	1	288
2030936001	302	269	15	4	2	7	7	592
2030936005	111	96	1	2	0	1	1	210
2032320002	465	677	67	32	12	27	26	1254
2032320003	462	680	55	19	13	34	32	1231
2032320004	412	698	77	27	13	19	16	1230
2032320005	521	1334	207	118	74	188	171	2271
2032320006	396	919	184	90	31	108	97	1631
2035265000	1018	3069	562	256	113	373	360	5031
2035918000	56	54	5	2	1	3	3	118
2035918001	102	188	12	2	1	7	7	305
2035918004	994	2555	470	212	118	329	294	4384
2035918005	493	684	68	25	11	42	42	1281
2035918006	160	288	30	10	4	10	9	493
2035918007	720	567	6	4	0	5	4	1298
2038011000	357	413	39	14	2	15	12	828
2038011001	448	431	8	4	0	3	3	891
2038011002	933	1500	99	24	19	25	20	2580
2040502000	1102	1822	213	81	49	97	89	3275
2040502001	718	1878	366	187	120	255	230	3294
2040502003	201	391	38	9	4	11	11	643
2042536000	308	326	11	0	2	6	6	647
2042536001	456	847	59	15	6	2	2	1383
2042536002	87	226	18	9	8	10	10	348
2043231002	219	352	26	9	1	12	11	608
2043231003	122	166	7	5	0	2	2	300
2043231004	163	218	11	6	2	5	5	400
2043231005	40	63	5	2	0	4	4	110
2044078000	154	299	39	20	6	19	17	520
2044078001	142	216	26	11	1	12	11	397
2044078002	98	194	21	4	2	12	12	319
2044078003	189	365	55	19	13	31	30	642
2044078004	113	212	14	6	5	6	6	350
2044078005	63	155	17	2	5	4	4	242
2044078008	434	268	6	1	7	6	4	718
2044078009	37	220	54	14	9	10	10	334
2044078014	165	130	2	1	0	1	1	298
2044078019	2281	2195	95	18	2	11	11	4591
2046860001	649	500	27	12	2	9	8	1191
2046860002	830	398	27	16	0	1	1	1271
2046860005	509	1045	109	26	14	33	33	1703
2046860006	242	375	27	5	0	5	4	650
2046860007	911	597	61	19	5	16	16	1593
2049941000	8009	9827	329	88	33	17	15	18288
2049941003	485	842	98	33	20	52	48	1482
2051223000	228	430	23	5	4	1	1	690
2051223001	120	278	19	3	1	3	3	421
2051223005	118	227	19	9	3	4	4	376
2051223006	248	693	43	5	4	1	1	993
2051223007	171	500	49	12	8	15	14	741
2051774008	602	814	54	8	4	5	3	1484
2058419001	250	956	201	77	43	40	37	1530
2058419004	2541	7257	220	57	2	58	58	10077
2061766000	824	569	20	8	1	6	6	1422
2061766003	6418	2307	215	63	56	109	100	9068
2061766005	527	557	9	1	0	1	1	1094
2061766007	25920	39720	1837	486	166	229	219	68139
2065487000	269	1114	130	40	20	23	21	1575
2065487001	216	907	77	22	16	1	1	1238
2065487018	1240	2940	561	206	129	374	335	5115
2067725000	737	1918	283	79	41	87	83	3062
2067725001	611	1517	231	73	49	94	88	2487
2067725002	833	1775	261	115	50	140	132	3042
2067725003	740	1770	230	76	49	112	104	2873
2067725004	1066	2658	469	156	91	214	199	4455
2067725009	112	532	78	31	24	30	27	780
2070309002	362	150	6	2	0	3	3	520
2070309003	1062	765	39	6	0	3	2	1873
2070309004	1156	3017	521	238	118	416	381	5085
2070309005	2429	1430	33	7	9	6	6	3908
2070309006	2594	1893	41	11	6	7	7	4545
2070309007	3821	2494	42	9	1	7	7	6367
2070309008	3977	3000	149	37	8	35	33	7173
2070309009	849	1959	330	139	72	196	183	3362
2070309017	568	675	31	5	3	1	1	1282
2075704000	3064	3321	111	15	5	8	7	6517
2077657000	820	2020	107	26	1	13	11	2976
2077657001	1320	3069	142	57	1	10	10	4589
2077657002	1036	2328	105	21	0	8	8	3490
2077657008	559	1085	81	13	5	4	4	1743
2077657009	3198	5573	317	84	30	43	42	9203
2077657010	315	157	8	1	2	2	2	483
2077657018	319	506	31	8	2	8	6	868
2077657023	156	502	80	19	19	31	30	777
2077657024	106	268	37	8	5	11	11	424
2081372001	199	258	21	7	1	3	2	487
2081372003	104	240	25	5	3	1	1	377
2081372005	719	469	17	2	0	3	3	1207
2081372006	309	517	43	21	7	37	37	897
2081372007	820	3106	271	104	60	160	160	4361
2081372008	1029	665	46	17	4	9	7	1763
2084038000	1933	3282	195	68	21	22	21	5500
2084038005	60	32	1	0	0	1	1	93
2084038009	606	686	44	9	6	3	3	1351
2084038011	755	3307	737	330	181	491	481	5320
2084038014	14	19	2	2	1	1	1	38
2084038015	12	10	1	1	0	1	1	24
2084038016	32	56	2	3	0	11	10	94
2084038017	26	46	5	3	1	4	4	81
2084038018	148	169	3	0	1	1	1	321
2084038019	535	2158	467	217	127	317	310	3511
2084038021	1402	2445	70	7	2	2	2	3926
2084038022	88	227	38	16	7	13	13	376
2088090000	2009	1697	46	9	4	2	2	3765
2088090001	138	270	43	13	11	14	14	475
2088090002	138	287	32	17	10	11	11	484
2088090003	302	512	86	15	13	43	41	930
2088090004	1407	3531	548	225	128	289	271	5857
2088090005	1173	2488	293	64	31	54	50	4053
2088090006	411	1007	155	37	12	26	25	1623
2088090007	880	1074	75	22	14	22	22	2065
2088090008	2189	4278	610	245	174	319	303	7512
2088090009	1665	3717	416	117	50	98	88	5975
2088090012	69	98	13	9	3	31	31	192
2088090013	1492	1657	152	55	25	45	39	3387
2088090014	7692	15255	2885	1393	843	3374	3146	28296
2088090015	6866	10729	1149	504	338	872	822	19636
2088090020	66	336	71	32	18	57	55	525
2088090021	480	686	29	12	5	9	9	1212
2088090022	592	805	43	9	4	4	4	1453
2088090023	524	661	17	13	4	4	3	1220
2088090024	536	655	28	7	2	3	2	1229
2088090031	192	309	20	5	5	3	3	531
2100351000	5705	2429	18	6	1	4	3	8160
2100351001	417	696	53	18	8	9	9	1192
2100351007	1138	1419	86	26	13	22	21	2683
2100351008	280	939	213	81	48	67	67	1561
2100351011	2245	3558	301	129	40	165	156	6282
2100351012	519	845	58	18	15	25	25	1455
2100351014	1098	5113	1315	672	430	948	904	8672
2119805007	367	1020	156	58	67	62	62	1668
2119805009	1304	2206	232	87	46	151	148	3878
2119805011	702	1203	162	49	20	62	57	2141
2119805012	1168	2027	253	108	41	120	120	3597
2124908004	18774	1849	61	14	7	25	24	20706
2124908006	491	1177	204	103	43	103	95	2026
2124908007	877	1961	274	128	68	138	131	3315
2124908008	711	1728	219	96	34	81	74	2795
2124908009	1028	2300	357	126	85	197	183	3910
2124908010	1313	4001	465	144	71	33	32	5995
2124908011	1478	6224	1139	275	78	14	14	9194
2124908012	5154	13026	1131	198	65	32	32	19574
2124908013	1532	7530	1354	305	59	32	29	10783
2124908014	1775	6173	856	219	71	32	28	9098
2124908015	1075	2452	146	23	9	7	7	3705
2124908016	1002	2734	538	243	149	369	340	4695
2124908018	68	90	13	5	0	15	15	176
2124908021	208	429	98	36	20	50	49	792
2124908025	218	470	30	11	6	11	10	736
2124908027	590	1272	67	10	3	16	16	1942
2124908028	2820	5575	580	218	103	187	176	9307
2124908029	300	926	127	64	26	98	91	1450
2124908031	28	57	4	3	1	1	1	93
2124908032	7572	10369	1150	431	237	518	483	19794
2124908035	4949	8820	745	228	140	197	183	14896
2124908036	281	809	177	72	48	95	92	1390
2124908037	411	836	63	22	11	18	18	1343
2124908038	8150	11112	900	306	156	244	238	20630
2124908039	1601	3803	442	186	97	149	141	6137
2124908040	8768	7696	489	177	84	90	87	17217
2124908041	4037	5225	644	233	128	297	275	10289
2124908043	2240	3596	466	231	122	394	360	6689
2124908044	3240	5239	761	313	189	496	476	9762
2124908045	4327	9570	1967	856	512	1669	1561	17340
2140918001	182	584	153	59	27	31	31	1005
2140918002	210	513	122	54	17	65	63	918
2140918005	303	619	82	25	23	53	50	1055
2140918006	2853	4821	506	216	117	243	232	8524
2140918007	4931	7906	1115	481	287	816	761	14775
2140918008	15363	19116	1690	650	311	605	576	37159
2140918009	111	251	16	1	2	3	3	381
2140918012	232	272	27	7	3	3	3	541
2140918013	17954	18228	1594	634	312	752	706	38768
2140918017	618	2250	174	34	24	59	59	3100
2140918023	1462	2620	207	57	20	39	38	4367
2140918024	2739	6151	686	228	106	213	195	9928
2140918025	720	1698	189	71	22	48	48	2700
2140918027	1945	7161	1377	603	417	798	768	11533
2140918032	1333	1005	25	11	1	3	2	2376
2149837002	828	1303	104	39	28	51	48	2305
2149837010	397	756	111	52	24	63	59	1344
2149837011	23	38	4	2	0	5	5	67
2149837012	42	63	7	2	1	5	5	115
2149837015	49	264	34	5	6	2	2	358
2149837016	92	596	112	31	20	20	19	852
2149837017	96	503	47	16	7	5	5	669
2149837018	161	615	48	14	5	4	3	844
2149837019	221	915	75	12	4	6	6	1227
2149837021	554	2525	336	83	19	38	37	3518
2149837022	649	1714	176	36	13	7	6	2589
2149837023	584	2120	306	60	16	41	38	3089
2149837027	3384	2881	14	3	1	5	5	6283
2156126000	1765	1229	46	9	4	3	1	3055
2156126001	1258	521	23	4	4	8	6	1812
2156126005	262	262	13	0	0	3	3	537
2156126007	104	172	19	5	4	4	4	304
2156126008	13	22	3	2	0	1	1	40
2162886006	3048	4271	531	149	89	225	210	8103
2162886007	7033	7054	813	328	181	472	434	15447
2162886008	1095	747	29	11	2	3	2	1885
2162886011	3053	9023	1068	362	154	308	296	13672
2162886012	7948	17891	2548	836	376	844	813	29630
2162886013	14036	17299	1829	663	357	744	700	34228
2162886015	290	484	41	21	12	34	29	853
2166559003	165	74	3	4	2	2	2	248
2166559005	2932	5934	1226	561	324	1065	973	11069
2166559006	469	1040	275	168	81	355	313	2075
2166559007	1415	254	17	4	1	2	2	1691
2166559009	54	156	14	6	4	1	1	234
2166559011	312	509	30	5	4	3	3	860
2166559013	27	122	24	9	6	12	11	189
2166559017	5805	4838	342	107	50	150	138	11154
2166559018	6182	4169	371	122	62	149	131	10924
2166559019	362	548	48	9	14	41	40	982
2166559021	337	571	93	41	11	43	41	1055
2166559024	3354	2738	10	1	0	1	1	6103
2170459000	21	37	3	2	0	3	3	63
2170459001	120	279	16	2	2	4	4	419
2170459002	1723	3853	745	337	174	560	517	6875
2170459003	4343	9487	1565	618	418	1037	954	16514
2170459004	1264	2597	413	164	82	261	243	4538
2170459005	3614	8585	1594	737	424	1287	1172	15069
2170459006	2425	4735	793	330	168	450	414	8487
2170459007	1875	3727	669	273	152	482	424	6754
2170459008	2223	3502	454	161	77	221	210	6428
2170459009	5579	9347	1220	502	245	742	683	16952
2170459010	4019	8989	1642	679	425	1213	1105	15862
2170459011	1970	2629	320	147	67	209	196	5146
2170459012	1104	2424	426	182	129	307	276	4296
2170459013	1588	3641	712	319	165	570	512	6483
2170459014	1975	4236	636	240	136	318	300	7241
2170459015	2322	5271	784	311	169	489	459	8887
2170459016	2349	5086	764	326	168	448	414	8727
2170459017	2790	6265	954	338	175	532	486	10568
2170459018	978	2209	318	123	66	169	158	3705
2170459019	2753	6470	965	342	200	537	501	10766
2170459020	1593	3136	409	148	83	194	178	5385
2170459021	2097	4830	710	283	153	378	346	8105
2170459022	453	1208	262	120	79	193	172	2143
2170459023	744	1896	385	175	89	355	316	3328
2170459024	1361	3084	573	299	165	532	478	5536
2189573000	1810	4172	828	344	191	575	523	7397
2189573001	1502	3165	543	266	164	493	428	5705
2189573002	1134	2906	583	266	164	514	463	5104
2189573003	775	1840	355	166	84	274	237	3257
2189573004	1865	4431	839	395	237	721	654	7834
2189573005	294	745	148	86	39	115	104	1323
2189573022	1268	873	19	9	8	4	4	2177
2189573024	1833	212	20	12	3	4	4	2080
2189573025	188	719	103	44	28	60	60	1082
2189573026	315	974	127	44	29	57	53	1493
2189573027	334	1198	215	75	48	106	104	1872
2189573028	590	1925	309	95	56	110	103	2982
2199352003	426	2363	536	283	118	264	259	3731
2199352004	1005	4855	956	455	248	750	731	7538
2199352005	527	2361	437	169	88	248	240	3590
2199352008	17551	7857	112	12	5	9	9	25537
2199352009	1518	2672	167	58	22	13	12	4438
2199352012	14427	5034	35	6	5	15	15	19507
2199352018	674	1202	199	93	49	130	126	2221
2199352023	733	571	8	2	2	1	1	1316
2199352024	2733	7228	1475	692	382	1255	1161	12604
2199352025	3383	9867	2190	959	567	1476	1379	17063
2199352026	497	424	12	3	0	1	1	936
2199352030	1120	372	14	1	1	3	2	1509
2199352031	357	445	46	21	10	10	9	880
2199352032	306	381	35	15	5	17	15	744
2199352033	491	568	49	22	7	18	17	1138
2199352036	612	978	111	27	18	28	26	1748
2209111000	2361	4525	511	214	106	304	296	7725
2209111001	475	442	4	3	2	2	2	926
2209111004	18219	42721	411	140	67	753	721	61590
2209111006	770	2521	443	183	118	294	281	4048
2209111007	367	362	42	17	9	24	22	799
2209111009	1583	1268	62	18	3	9	8	2935
2209111012	48	145	6	1	0	1	1	200
2209111013	131	334	32	23	18	42	40	540
2209111015	1412	1218	41	12	2	8	8	2685
2209111016	4122	6574	558	165	64	172	171	11484
2209111018	88647	17538	894	233	122	189	188	107435
2209111019	389	500	57	26	31	65	63	1005
2209111020	106	104	13	4	3	9	9	230
2209111022	752	1489	363	191	128	412	369	2966
2222084000	527	674	42	21	5	13	12	1270
2222084001	512	1080	108	52	28	57	51	1786
2222084002	108	182	39	27	10	36	34	368
2222084003	609	1236	158	49	17	64	60	2073
2222084004	445	891	44	13	5	13	13	1398
2222084006	1031	1864	230	73	36	71	67	3238
2222084008	35	39	1	3	0	2	1	79
2222084009	19	20	2	1	0	1	1	42
2222084010	376	1120	205	86	43	134	130	1834
2222084011	647	2037	419	150	92	466	449	3362
2225789001	2112	622	56	18	6	20	20	2814
2225789004	5419	3531	45	4	1	1	1	9000
2228664000	73956	32208	437	60	3	14	13	106665
2228664009	568	641	58	18	18	16	15	1304
2228664010	1096	578	31	16	4	7	6	1726
2228664013	58	45	4	1	0	1	1	108
2228664014	98	327	97	15	0	9	9	537
2228664017	898	964	20	5	3	6	6	1890
2228664018	29	39	2	3	0	6	6	73
2228664019	145	45	2	0	0	2	2	192
2228664021	16455	28474	3642	1396	821	2031	1917	50902
2228664022	16910	28045	4134	1839	1096	2839	2661	52202
2236347000	67	120	6	1	1	3	3	195
2236661024	9	111	14	5	3	3	3	142
2236876001	320	1003	155	67	35	58	57	1581
2236876002	120	336	55	17	11	16	15	540
2236876003	365	1058	143	62	31	63	62	1660
2236876004	1096	2876	416	129	68	136	129	4592
2236876005	537	1197	155	60	40	78	77	1990
2236876006	143	319	42	6	6	5	5	516
2236876007	910	2029	239	93	45	116	109	3323
2236876008	2710	4542	538	200	106	270	253	8113
2236876009	220	472	47	12	9	15	15	760
2236876010	696	1708	209	68	57	82	81	2739
2236876011	327	612	55	20	11	25	25	1025
2236876016	48	69	7	0	0	1	1	124
2236876017	196	246	21	7	5	8	8	475
2236876018	1930	2271	134	20	2	3	3	4357
2236876020	1816	809	42	16	9	12	11	2693
2236876021	2364	2063	76	22	10	2	1	4536
2236876022	777	94	18	4	1	6	3	897
2236876023	7227	5161	460	135	59	112	110	13044
2236876025	5663	6378	211	53	16	13	12	12322
2263196002	64	62	7	2	0	1	1	135
3300000030	2349	3379	223	83	35	70	65	6074
3300000032	6708	10832	814	273	178	260	249	18816
3300000033	31052	55687	7411	2834	1561	3510	3300	98755
3300000035	87867	18075	19	1	0	3	3	105962
3300000036	569	842	106	33	13	40	36	1567
3300000041	966	3163	512	233	112	310	292	5004
3300000042	142	664	118	38	14	61	58	979
3300000043	820	2465	438	194	99	219	207	4028
3300000044	821	2903	544	201	112	285	268	4598
3300000045	115	405	86	27	13	36	36	646
3300000050	227	209	10	35	0	46	46	481
3300000051	938	1285	113	91	11	73	72	2439
3300000052	1674	2400	230	78	42	94	91	4427
3300000053	809	965	60	12	3	22	22	1849
3300000060	69248	19582	258	6	4	2	2	89098
3300000064	427	604	11	2	1	1	1	1045
3300000077	933	1500	90	27	5	26	24	2557
3300000079	1237	1622	48	14	3	11	11	2924
3300000084	811	1527	44	5	0	6	6	2387
3300000085	798	1605	41	3	3	3	3	2450
3300000094	1873	2893	179	77	32	32	31	5055
3300000095	3847	7747	1120	505	202	548	545	13424
3300000101	8241	46703	13977	6905	3995	11122	10506	80437
3300000109	766	1347	39	5	0	9	9	2157
3300000114	9686	5548	80	4	3	5	4	15322
3300000115	8132	41689	10500	4720	2867	7160	6770	68298
3300000116	8784	52254	15580	7274	4420	11280	10693	88899
3300000117	8196	47406	13898	6325	3634	9635	9102	79992
3300000118	810	1618	190	60	22	98	92	2706
3300000119	6310	5358	321	83	40	119	116	12115
3300000120	3441	3724	163	46	21	111	107	7399
3300000121	2314	2360	309	136	71	230	216	5204
3300000122	1396	1436	93	24	12	25	24	2962
3300000123	1140	922	26	4	4	8	8	2096
3300000124	6990	8802	903	346	204	522	506	17261
3300000125	598	953	111	53	29	88	83	1749
3300000126	3422	4443	446	145	78	215	209	8540
3300000127	5292	6239	493	202	94	371	360	12331
3300000128	8343	9755	800	306	142	430	417	19359
3300000129	3036	2147	65	20	4	2	2	5272
3300000130	10065	10718	597	183	85	225	220	21653
3300000131	759	823	65	20	11	28	27	1679
3300000132	2545	1905	63	14	6	15	15	4533
3300000133	1230	1781	106	52	23	67	64	3195
3300000134	1164	1610	128	30	18	19	19	2950
3300000135	920	687	17	6	2	7	6	1633
3300000136	4421	3149	114	35	12	42	41	7732
3300000137	1351	5517	1011	337	170	264	251	8399
3300000140	317	1001	244	71	48	182	167	1696
3300000141	400	1581	245	90	44	68	62	2366
3300000142	417	2381	652	324	171	510	477	3978
3300000143	26	81	19	6	2	5	5	134
3300000144	62	162	22	7	7	1	1	260
3300000145	866	1488	8	1	3	1	1	2366
3300000146	318	1478	213	51	27	29	28	2088
3300000147	331	992	56	11	9	6	6	1399
3300000148	556	2730	463	182	123	263	250	4067
3300000149	946	3518	860	341	201	659	595	5930
3300000150	738	3053	293	85	42	71	65	4217
3300000151	1665	5499	525	139	56	117	107	7894
3300000152	280	1796	410	158	93	295	278	2754
3300000153	983	4385	553	181	87	207	197	6199
3300000154	2110	5581	375	127	46	119	106	8252
3300000155	676	2001	137	39	15	29	27	2870
3300000156	6079	9089	1281	544	320	1016	944	17385
3300000157	258	1415	339	149	95	322	313	2265
3300000158	494	2523	319	123	58	109	106	3520
3300000159	441	1902	434	197	92	304	283	3087
3300000160	1287	3870	310	87	51	83	76	5612
3300000162	1586	6603	857	311	165	328	319	9531
3300000163	248	1268	293	121	59	226	205	2010
3300000164	2226	6072	443	143	61	79	74	8950
3300000165	5918	5677	41	5	4	2	2	11645
3300000166	773	1668	32	8	5	8	8	2486
3300000167	1611	6747	816	251	126	281	275	9557
3300000168	247	1247	269	143	65	226	205	1992
3300000170	489	2778	343	117	61	79	76	3791
3300000171	1589	3135	101	30	14	14	14	4869
3300000172	2210	5165	350	102	46	79	72	7880
3300000173	109	707	191	73	39	135	124	1130
3300000174	1949	5005	325	93	52	48	46	7426
3300000176	3340	11276	2209	785	383	986	957	18022
3300000177	800	3407	407	133	64	104	102	4813
3300000178	1341	697	76	46	18	72	70	2180
3300000179	365	1912	484	209	125	372	351	3116
3300000180	30	133	25	7	3	5	5	198
3300000181	187	880	164	82	35	92	87	1353
3300000183	132	449	72	31	19	48	41	710
3300000185	358	636	23	6	0	9	9	1023
3300000186	41	186	24	15	4	12	12	270
3300000187	473	2042	248	82	46	68	61	2898
3300000188	820	2989	225	73	38	51	47	4149
3300000189	6922	7764	25	1	0	1	1	14712
3300000190	233	1311	262	97	60	138	128	1973
3300000192	782	3018	296	108	62	122	111	4277
3300000193	1343	4407	353	93	66	91	84	6269
3300000194	28400	25154	45	2	0	1	1	53601
3300000195	301	1710	187	61	32	47	45	2293
3300000196	39	313	51	23	10	31	25	442
3300000197	7379	8775	32	4	0	1	1	16190
3300000198	1481	3312	117	22	17	11	10	4950
3300000199	167	844	193	75	39	111	97	1332
3300000200	804	2193	108	34	19	41	39	3160
3300000201	584	2230	179	68	34	45	39	3101
3300000203	2321	9319	1581	586	343	685	660	14175
3300000204	200	900	94	23	9	9	9	1226
3300000205	1371	2291	93	9	8	2	2	3772
3300000206	672	1396	167	47	26	96	93	2311
3300000207	158	789	125	53	23	42	41	1149
3300000208	1861	3117	79	10	9	4	3	5077
3300000209	92	428	105	43	19	58	54	691
3300000210	2489	4400	365	106	52	103	102	7413
3300000211	607	2374	215	70	33	44	41	3302
3300000212	747	3202	347	101	51	123	115	4456
3300000213	926	3022	267	72	26	58	53	4318
3300000214	607	2282	142	49	11	30	25	3096
3300000215	783	3302	350	104	56	75	72	4598
3300000216	1888	5525	406	113	48	90	85	7985
3300000218	39	251	40	28	2	28	24	364
3300000219	294	1666	335	135	80	265	249	2526
3300000221	105	415	64	19	6	12	12	609
3300000222	652	3056	652	285	156	474	446	4829
3300000223	260	1091	234	89	33	117	106	1718
3300000224	1047	4579	878	396	202	376	358	7120
3300000225	1106	4311	532	182	101	152	144	6240
3300000226	1364	5254	561	158	93	145	139	7436
3300000227	3565	3510	100	22	7	20	18	7206
3300000228	11572	10502	264	69	34	67	66	22442
3300000229	4747	6425	429	162	79	144	139	11847
3300000230	17191	10076	268	54	26	54	46	27623
3300000231	5670	7267	637	201	121	191	180	13907
3300000232	4833	5245	73	16	9	15	15	10176
3300000233	4756	5322	89	6	3	11	11	10176
3300000234	20358	10780	206	33	20	33	33	31397
3300000235	4456	4432	82	17	4	20	20	8991
3300000236	2597	2317	35	14	5	11	11	4968
3300000237	384	2007	218	56	27	44	42	2694
3300000238	552	2361	301	99	61	99	91	3382
3300000239	1137	4626	525	149	101	143	137	6544
3300000241	4372	5352	481	161	92	194	189	10463
3300000242	3304	6241	577	207	89	170	168	10420
3300000243	3014	3250	95	32	17	60	59	6409
3300000245	347	1056	25	5	0	1	1	1433
3300000247	361	1605	360	157	101	236	229	2591
3300000248	277	1370	282	112	68	187	177	2119
3300000249	17	68	18	7	3	2	2	113
3300000250	446	1986	313	93	45	99	93	2889
3300000251	232	986	158	45	30	72	68	1455
3300000252	92	432	80	26	9	17	17	639
3300000253	21	159	43	11	6	5	5	240
3300000254	763	3231	470	151	93	160	156	4712
3300000255	1210	4262	411	145	72	122	115	6107
3300000256	2135	7906	884	269	169	334	325	11372
3300000257	1030	2762	340	148	81	126	118	4369
3300000258	284	1076	205	73	28	94	87	1673
3300000259	273	1232	225	63	40	107	102	1838
3300000260	370	1724	368	157	94	260	250	2723
3300000261	218	1060	168	81	41	92	84	1576
3300000262	646	1789	195	81	29	50	45	2745
3300000263	227	629	79	27	6	15	14	969
3300000264	200	1082	182	72	39	85	83	1577
3300000265	812	4710	1178	459	257	682	640	7458
3300000266	152	814	152	45	35	57	54	1201
3300000268	2157	5464	771	246	147	365	349	8801
3300000269	922	1427	121	35	13	28	26	2520
3300000270	166	148	14	1	0	3	3	329
3300000271	1212	1158	57	17	10	6	5	2455
3300000272	290	373	7	4	3	2	2	677
3300000273	1401	3816	334	81	68	16	16	5700
3300000274	356	951	85	34	29	30	27	1458
3300000275	322	1274	139	22	8	4	4	1765
3300000276	574	1145	83	7	7	3	3	1816
3300000278	1842	4474	454	121	29	21	21	6920
3300000279	743	2055	126	19	11	6	6	2954
3300000280	649	1520	75	15	5	6	5	2265
3300000281	467	1253	82	22	5	8	8	1829
3300000282	1627	3264	208	65	34	18	16	5200
3300000283	303	666	47	5	3	1	1	1024
3300000284	449	1455	127	57	36	26	24	2126
3300000285	743	1931	143	40	6	9	8	2864
3300000286	1408	3767	310	75	28	22	21	5589
3300000287	1161	2791	230	65	17	10	10	4264
3300000288	420	1269	173	44	19	32	30	1927
3300000289	1210	3301	344	60	24	13	12	4940
3300000290	605	1781	201	63	16	22	21	2667
3300000291	507	1325	111	14	5	8	8	1962
3300000292	439	1429	205	21	6	10	9	2101
3300000293	557	1377	154	49	28	28	26	2167
3300000294	1039	2064	135	30	5	4	4	3273
3300000295	1099	2094	146	38	9	1	1	3386
3300000296	1334	2605	103	17	5	4	4	4064
3300000297	1964	4246	299	76	22	13	13	6607
3300000298	721	1838	134	28	10	5	5	2731
3300000301	969	1167	80	15	8	5	5	2239
3300000302	1717	1403	12	7	2	1	1	3141
3300000303	4086	3186	32	12	2	4	2	7320
3300000305	348	599	72	16	23	53	47	1064
3300000309	14981	14725	527	124	64	97	73	30445
3300000310	5218	6107	233	56	32	44	41	11649
3300000311	12123	11375	410	123	58	102	99	24092
3300000312	3785	3911	119	33	19	23	17	7873
3300000313	17328	15909	617	176	97	184	145	34166
3300000316	4702	5069	190	41	23	34	25	10034
3300000317	5280	4958	172	49	27	40	28	10498
3300000318	14199	11418	358	94	45	63	28	26149
3300000322	3345	7808	547	86	20	49	45	11810
3300000323	4589	11547	969	197	63	217	196	17386
3300000324	4755	10937	623	120	42	42	39	16480
3300000325	5632	13893	1004	259	122	249	230	20929
3300000329	5412	5809	308	63	24	8	8	11616
3300000330	1076	1423	62	17	5	5	3	2585
3300000331	4368	5201	244	58	10	4	4	9881
3300000334	65	128	13	5	1	8	8	212
3300000335	122	236	27	12	11	22	21	409
3300000336	99	188	25	7	5	11	11	324
3300000337	2	1	0	1	0	1	1	4
3300000339	112	216	43	13	12	38	38	396
3300000340	800	2360	451	155	70	111	107	3840
3300000341	500	1668	303	85	36	54	52	2594
3300000342	464	1496	227	70	40	52	47	2302
3300000345	519	1461	105	16	6	10	7	2110
3300000346	594	1915	386	185	101	119	118	3182
3300000347	3574	3537	19	2	0	2	2	7132
3300000348	474	2120	624	375	165	272	267	3763
3300000350	28938	17024	446	136	42	93	92	46587
3300000351	485	215	1	0	0	1	1	701
3300000353	3126	2565	24	5	1	7	6	5722
3300000354	1541	1657	8	1	1	1	1	3208
3300000356	329	1164	165	69	14	36	34	1743
3300000357	1440	3284	284	80	18	43	41	5108
3300000359	576	1508	105	30	11	10	10	2230
3300000360	2337	4436	214	39	13	10	8	7041
3300000361	5805	7986	322	60	18	30	27	14194
3300000362	11364	8349	268	56	17	29	29	20054
3300000363	43831	54320	5592	2040	1024	2348	2212	106943
3300000364	117685	156614	22497	9417	5378	13565	12759	312397
3300000365	9251	5576	111	18	8	16	13	14967
3300000366	5727	3614	27	2	1	4	4	9371
3300000367	4553	2233	28	12	1	10	10	6827
3300000368	86	277	38	20	14	31	29	437
3300000369	146	297	51	14	11	37	36	520
3300000371	772	719	30	14	8	20	19	1544
3300000374	1768	1540	26	5	4	5	5	3343
3300000385	4612	5744	316	115	64	89	85	10855
3300000386	1381	1318	44	20	12	28	27	2776
3300000393	703	1209	97	25	19	27	27	2053
3300000397	410	893	97	46	9	13	13	1455
3300000398	492	1820	365	134	46	76	71	2862
3300000400	258	366	4	1	1	1	1	630
3300000401	738	2548	499	246	124	343	334	4164
3300000405	17857	40119	3427	1290	505	1425	1407	63216
3300000409	259	248	9	2	4	2	2	522
3300000418	3112	3384	292	126	72	201	196	6991
3300000422	596	1162	156	41	28	63	59	1987
3300000425	2289	2200	88	41	14	43	42	4633
3300000426	1502	1105	26	14	11	2	2	2658
3300000427	774	682	14	4	1	7	7	1475
3300000433	24	49	6	5	1	2	2	85
3300000435	38	27	0	3	1	1	1	69
3300000436	1979	2960	420	176	67	206	202	5606
3300000439	7657	22904	3266	1150	626	1491	1452	35642
3300000443	2578	5232	931	442	281	634	592	9506
3300000451	66	67	1	4	1	1	1	139
3300000452	10	15	2	0	4	1	1	31
3300000470	755	306	3	3	0	1	1	1067
3300000476	506	1033	58	14	1	3	3	1612
3300000477	7513	7310	130	30	6	8	8	14989
3300000478	130	226	2	0	0	2	2	358
3300000482	842	1713	107	39	16	35	34	2718
3300000483	312	506	24	10	3	1	1	855
3300000489	446	724	38	8	0	2	2	1216
3300000491	267	264	9	6	4	4	4	550
3300000493	441	440	19	9	4	6	6	913
3300000494	565	1316	172	76	32	15	14	2162
3300000495	355	191	7	0	0	1	1	553
3300000504	378	354	8	0	0	4	4	740
3300000506	2990	6204	437	83	37	67	64	9754
3300000507	259	173	2	0	0	2	2	434
3300000509	25	46	0	1	0	1	1	72
3300000510	2996	7597	654	175	85	120	110	11517
3300000511	1191	982	15	1	0	1	1	2189
3300000513	311	432	25	5	3	3	3	776
3300000514	353	792	61	8	1	4	4	1215
3300000517	2398	1892	43	21	17	24	23	4372
3300000518	7	35	4	2	0	4	4	48
3300000519	795	615	11	0	0	4	4	1421
3300000525	8347	23397	1923	686	230	813	808	34588
3300000530	154	67	6	4	0	3	3	231
3300000531	166	393	88	49	17	89	81	721
3300000532	253	643	122	42	22	116	108	1090
3300000545	354	574	59	22	12	24	23	1022
3300000546	451	1214	253	111	53	351	334	2099
3300000549	392	548	62	21	10	26	23	1036
3300000550	13978	27904	4917	2114	1138	3127	2925	50253
3300000553	14269	24815	2604	835	412	807	783	42959
3300000557	30425	17075	496	62	11	28	27	48070
3300000558	30008	31549	1709	530	256	504	486	64070
3300000559	24079	49393	7671	3200	1749	4469	4213	86348
3300000561	730	888	75	38	10	23	23	1741
3300000563	15715	10922	203	46	12	39	39	26898
3300000564	833	920	65	40	19	57	52	1882
3300000567	18112	42769	4831	2156	1346	5528	5216	69526
3300000568	10521	11500	675	232	131	132	125	23066
3300000571	31103	8690	379	122	69	135	130	40368
3300000574	22642	10937	688	261	134	376	349	34689
3300000575	30308	16777	357	125	25	123	123	47592
3300000576	23174	11701	268	102	36	119	119	35281
3300000579	4326	6058	876	409	234	1037	980	11960
3300000580	4714	8311	1326	633	337	1661	1550	15432
3300000591	897	581	10	4	0	2	2	1492
3300000596	1616	2877	467	194	102	370	351	5275
3300000597	7729	15516	3034	1618	936	4236	3943	29126
3300000650	1256	2019	287	117	86	280	248	3797
3300000651	2704	4876	811	381	216	829	757	9060
3300000652	465	1606	266	125	54	150	137	2529
3300000655	5071	9568	1693	840	479	2240	2085	17806
3300000658	2	16	3	2	0	3	3	23
3300000659	3	22	8	1	2	1	1	36
3300000660	4	24	11	2	1	5	5	42
3300000661	6	43	11	3	3	2	2	66
3300000662	7	14	2	0	2	1	1	25
3300000664	9	66	12	3	1	6	3	94
3300000666	10	95	12	4	4	7	6	126
3300000667	20	89	15	2	1	6	4	129
3300000668	12	92	21	4	4	3	3	133
3300000669	18	103	21	4	4	3	3	150
3300000670	22	130	23	4	7	10	9	187
3300000671	19	118	23	4	6	3	2	171
3300000672	28	41	5	3	1	4	3	79
3300000674	29	163	24	8	2	6	6	226
3300000675	29	171	15	8	7	9	9	230
3300000676	25	176	31	8	5	9	9	245
3300000677	29	188	29	6	8	7	5	262
3300000678	25	132	19	6	3	7	7	185
3300000679	26	140	18	2	7	12	10	195
3300000680	29	142	18	4	5	5	3	200
3300000681	28	157	11	7	4	6	6	207
3300000682	32	192	25	9	3	13	12	262
3300000683	38	170	22	8	3	8	7	242
3300000684	29	146	9	4	7	5	5	195
3300000685	45	168	33	5	6	9	8	258
3300000686	30	141	15	2	2	7	7	190
3300000687	30	181	16	3	3	10	9	234
3300000688	12	94	20	3	0	2	1	130
3300000689	40	213	33	6	7	7	7	299
3300000690	36	193	23	11	8	13	10	274
3300000691	37	210	26	8	2	11	9	285
3300000692	34	205	26	6	6	13	9	281
3300000693	58	204	27	12	7	12	12	308
3300000694	226	177	5	1	1	1	1	410
3300000695	42	269	42	13	5	15	15	371
3300000696	41	218	15	9	3	7	6	287
3300000697	58	244	29	11	8	13	12	351
3300000698	74	345	42	18	7	15	11	490
3300000699	65	316	43	16	4	21	18	447
3300000700	67	292	28	9	5	13	12	402
3300000701	67	287	41	14	12	21	20	422
3300000702	89	376	56	16	2	15	13	541
3300000703	77	362	50	17	10	16	16	516
3300000704	371	249	7	4	2	2	2	633
3300000705	86	416	45	15	5	22	16	573
3300000706	84	340	54	12	7	17	15	499
3300000707	62	300	32	10	6	9	9	410
3300000708	368	370	12	1	2	2	2	753
3300000709	577	1223	245	125	57	246	222	2251
3300000710	91	373	55	16	9	15	14	545
3300000711	75	372	44	21	4	15	12	519
3300000712	52	123	23	20	8	26	25	227
3300000715	89	458	48	24	10	16	15	630
3300000716	96	435	35	12	3	22	18	585
3300000717	130	509	65	17	6	20	17	730
3300000719	128	538	49	18	7	18	17	741
3300000720	80	368	48	14	4	22	19	517
3300000721	116	493	49	18	8	19	18	685
3300000723	190	506	56	13	6	21	19	773
3300000724	142	535	48	19	5	24	22	751
3300000725	221	212	9	2	2	1	1	446
3300000726	330	350	7	5	3	1	1	695
3300000727	655	494	21	3	4	5	5	1177
3300000728	519	485	18	7	3	6	6	1032
3300000729	471	1666	146	70	30	90	81	2392
3300000730	1345	2862	164	53	7	28	25	4434
3300000731	714	2454	270	97	48	171	159	3595
3300000732	366	716	104	45	18	73	65	1257
3300000733	571	2099	278	112	58	135	118	3135
3300000734	692	2312	297	121	80	168	156	3514
3300000736	5609	12183	1590	645	331	1315	1268	20405
3300000750	2645	5082	463	176	72	239	237	8440
3300000754	165	425	63	35	21	81	67	723
3300000756	13517	26983	3911	1642	933	2931	2843	47074
3300000786	2225	2915	151	48	37	51	50	5377
3300000787	29793	41803	4370	1717	912	2094	1972	78717
3300000789	61730	62709	6923	2766	1526	3492	3275	135871
3300000792	6212	7624	690	241	143	321	313	14918
3300000793	6166	11553	2163	1177	584	2809	2595	21857
3300000816	1895	3405	526	255	127	423	391	6240
3300000827	1445	2668	187	78	38	126	123	4419
3300000828	1614	2804	193	73	23	82	80	4709
3300000829	1520	2618	205	82	44	129	126	4472
3300000831	2097	3665	254	99	39	93	90	6157
3300000833	2273	3620	233	87	41	133	126	6261
3300000837	2535	5037	961	440	234	1119	1043	9283
3300000843	85	165	15	2	1	10	9	269
3300000853	134	298	31	8	6	9	9	477
3300000854	921	1653	122	32	20	42	41	2749
3300000856	15	86	5	1	1	3	3	108
3300000858	3190	8142	1559	696	370	1057	995	14019
3300000860	196	326	31	15	3	8	8	571
3300000862	145	552	59	20	8	17	16	785
3300000863	156	547	47	23	12	23	22	786
3300000864	477	904	107	31	16	40	38	1537
3300000866	2313	3073	53	19	8	6	6	5466
3300000867	1610	3228	372	121	54	114	113	5386
3300000872	1681	670	36	0	0	2	2	2387
3300000878	1400	2571	426	207	84	273	258	4703
3300000880	2448	4821	577	260	131	398	370	8265
3300000881	3221	10758	1714	683	332	909	849	16768
3300000882	3806	13617	2360	865	442	1085	1057	21118
3300000883	4166	10388	939	256	121	167	159	15878
3300000886	1359	3124	540	244	104	333	308	5396
3300000887	3310	6203	696	310	175	478	449	10723
3300000890	19691	34043	4336	1622	833	2119	1963	60681
3300000891	15234	48858	7801	2795	1488	3169	2946	76399
3300000892	982	593	24	12	3	5	4	1615
3300000893	3608	5121	908	417	229	929	856	10356
3300000894	901	1588	143	54	20	39	38	2707
3300000896	140	122	5	4	2	2	2	273
3300000897	29	106	12	3	3	11	9	155
3300000898	35	191	21	7	2	6	6	256
3300000899	56	83	5	1	2	1	1	147
3300000900	610	499	22	3	2	2	1	1137
3300000901	57	135	16	6	4	11	11	218
3300000902	268	229	6	5	4	8	8	512
3300000903	573	455	22	6	5	15	14	1062
3300000904	323	308	10	4	6	10	10	651
3300000905	160	523	64	15	11	27	26	774
3300000907	131	263	49	21	17	25	24	482
3300000908	162	265	36	12	9	19	14	489
3300000909	290	1020	93	42	21	52	46	1472
3300000911	814	1022	7	1	0	1	1	1844
3300000912	316	852	101	34	24	69	68	1328
3300000917	3234	4129	247	76	51	85	83	7739
3300000920	806	367	34	0	0	7	7	1207
3300000928	5388	22178	4235	1670	802	1682	1617	34338
3300000929	5909	23082	4142	1492	772	1586	1523	35460
3300000930	5026	16131	2126	792	365	688	657	24471
3300000931	4277	3019	12	5	7	5	5	7320
3300000932	883	657	2	0	0	1	1	1542
3300000934	561	599	3	2	0	1	1	1165
3300000935	212	794	87	23	12	31	30	1129
3300000936	349	338	7	3	1	4	3	699
3300000939	895	858	4	1	2	3	1	1762
3300000940	1165	1109	12	0	2	2	1	2289
3300000944	6423	4628	53	18	1	2	2	11123
3300000946	698	622	5	0	0	1	1	1325
3300000947	7555	25200	5034	2058	998	2293	2189	40949
3300000948	12083	7941	117	27	7	8	8	20175
3300000949	7772	24679	4659	1865	869	2032	1946	39930
3300000950	178	466	39	5	5	12	12	693
3300000953	5939	16482	2975	1278	694	1864	1740	27492
3300000954	2678	1013	5	10	2	1	1	3708
3300000955	65656	94509	13565	5797	3194	8980	8237	183464
3300000956	80711	179054	27653	11463	6380	17470	16378	306353
3300000961	366	801	36	7	3	5	4	1214
3300000965	60	112	6	0	0	1	1	178
3300000966	47	149	16	3	2	3	3	217
3300000969	8573	5015	46	15	2	1	1	13651
3300000970	7326	4210	78	7	7	4	4	11628
3300000971	261	366	7	2	0	1	1	636
3300000973	5938	18201	3251	1311	744	1512	1438	29519
3300000974	135	314	26	6	2	6	6	483
3300000976	13652	10735	137	36	13	3	3	24573
3300000977	8654	6432	167	11	2	5	5	15266
3300000978	23	41	2	1	1	2	2	68
3300000979	10415	5724	70	26	3	1	1	16238
3300000980	12831	6653	75	20	5	4	4	19584
3300000981	55	91	4	2	0	1	1	152
3300000983	9683	8072	179	8	4	1	1	17946
3300000984	76	208	14	4	0	3	2	303
3300000985	574	567	6	0	1	1	1	1148
3300000995	49	158	16	5	2	1	1	230
3300000999	20	101	13	3	1	2	2	138
3300001004	8	23	4	0	0	2	2	35
3300001006	21	45	1	0	0	1	1	67
3300001007	1	0	0	0	0	1	1	1
3300001009	0	0	0	0	0	1	1	0
3300001010	41	66	5	0	0	1	1	112
3300001012	2652	895	21	5	5	2	2	3578
3300001025	2	4	2	1	0	1	1	9
3300001034	3	5	0	0	0	2	2	8
3300001041	6253	15639	2955	816	412	180	179	26076
3300001046	308	561	36	13	0	10	9	919
3300001049	47	210	31	4	2	5	5	294
3300001058	145	328	9	6	2	4	4	490
3300001060	193	560	53	17	8	4	4	831
3300001063	138	303	20	8	2	5	4	472
3300001068	208	683	63	11	3	12	12	968
3300001073	230	848	26	10	1	1	1	1115
3300001074	36	100	15	6	3	10	9	161
3300001075	98	335	42	11	5	9	9	491
3300001076	13	53	8	3	1	6	6	78
3300001077	3943	5013	148	16	6	6	5	9127
3300001078	330	162	8	5	4	8	8	509
3300001079	173	98	3	2	1	1	1	277
3300001080	5	3	0	1	1	3	3	10
3300001081	929	1557	175	82	48	129	126	2794
3300001082	962	1607	241	99	53	334	316	2980
3300001083	473	477	70	36	25	70	63	1088
3300001084	2183	2879	410	201	158	585	543	5873
3300001085	180	111	0	1	1	3	3	293
3300001086	1054	1499	318	155	106	353	322	3163
3300001087	1282	1817	293	141	81	332	309	3637
3300001088	141	120	13	5	3	5	5	282
3300001089	1413	1998	385	201	129	600	547	4179
3300001091	413	726	23	4	2	3	2	1169
3300001093	57	132	12	8	4	3	3	213
3300001095	1757	2286	99	39	14	21	20	4196
3300001096	1880	2268	135	50	16	35	34	4350
3300001097	14237	32348	2705	935	368	1097	1085	50605
3300001098	586	882	139	55	39	86	82	1705
3300001100	447	617	99	57	32	194	182	1264
3300001102	4828	2862	63	17	4	2	2	7774
3300001104	147	99	4	1	0	3	3	251
3300001106	164	427	36	8	1	3	3	636
3300001108	244	555	90	37	23	52	47	954
3300001109	547	912	19	5	2	10	9	1486
3300001111	158	117	11	5	1	5	5	292
3300001113	282	329	4	0	0	1	1	615
3300001114	696	982	2	0	0	2	2	1680
3300001116	739	467	81	47	25	106	100	1365
3300001117	295	1006	122	53	13	32	30	1491
3300001120	97	190	9	11	5	11	11	312
3300001121	63	239	26	5	5	6	6	338
3300001122	104	231	9	2	0	1	1	346
3300001123	253	564	49	15	1	5	5	882
3300001124	730	1064	158	63	31	80	70	2056
3300001125	440	524	37	9	3	6	6	1013
3300001126	150	245	10	3	0	1	1	408
3300001129	32	86	8	4	2	1	1	132
3300001131	2958	4241	513	214	104	565	523	8072
3300001132	128	157	8	0	2	2	2	295
3300001133	160	475	22	3	3	3	3	663
3300001134	101	103	5	5	0	1	1	214
3300001136	4884	3863	120	28	3	3	3	8898
3300001137	1136	1889	317	140	135	465	430	3652
3300001138	3	11	1	0	1	2	2	16
3300001139	3751	11563	1870	680	350	764	715	18263
3300001140	358	239	14	4	0	5	5	615
3300001141	188	239	36	9	4	29	24	481
3300001142	23	41	4	2	0	5	3	72
3300001143	184	238	37	17	10	35	32	489
3300001144	192	348	38	16	12	33	27	612
3300001145	1448	1500	241	123	71	210	196	3397
3300001147	199	143	12	9	4	4	1	370
3300001150	278	406	45	15	10	18	16	756
3300001151	1502	2601	362	194	107	397	378	4785
3300001152	209	160	14	10	5	12	12	398
3300001153	94	81	16	6	3	12	10	202
3300001154	3171	3581	716	386	217	1037	946	8162
3300001155	10	32	17	5	2	8	8	66
3300001156	30	41	4	1	2	5	3	80
3300001157	448	312	28	17	10	30	27	818
3300001158	171	71	5	1	1	1	1	249
3300001159	403	682	131	67	48	166	151	1346
3300001160	624	1193	241	108	66	193	178	2247
3300001161	226	201	18	11	2	14	12	460
3300001162	386	699	114	57	49	162	150	1317
3300001163	39	78	12	7	3	15	15	139
3300001164	524	1194	164	83	47	106	100	2018
3300001166	1655	2147	342	183	126	551	511	4493
3300001167	571	1106	204	100	86	220	197	2090
3300001168	503	268	46	12	12	15	14	842
3300001169	499	568	60	23	20	63	52	1181
3300001170	1378	2365	283	123	82	322	296	4257
3300001171	121	135	27	12	4	19	18	300
3300001172	322	1029	117	67	31	70	64	1572
3300001173	362	468	33	16	6	21	20	886
3300001174	500	885	173	103	66	300	272	1755
3300001175	1812	3337	478	233	116	526	475	6027
3300001176	184	273	20	9	7	21	19	495
3300001177	1031	861	66	24	20	68	61	2009
3300001178	241	420	49	27	11	53	49	752
3300001179	96	235	30	19	5	30	27	388
3300001180	936	1318	170	91	52	328	312	2583
3300001181	385	480	77	33	16	46	43	994
3300001182	487	518	107	46	25	88	82	1189
3300001183	19654	2799	81	61	31	65	63	22628
3300001197	713	674	16	1	0	2	2	1404
3300001199	6269	5367	238	68	40	71	67	11986
3300001200	5530	2624	47	10	4	1	1	8215
3300001201	7816	3206	63	15	1	3	3	11101
3300001202	12204	9072	160	54	22	39	36	21515
3300001203	21244	4664	80	26	2	7	7	26016
3300001204	78	129	18	7	4	20	17	239
3300001205	1332	2825	534	196	120	245	231	5021
3300001213	149327	184800	13537	4481	2100	4120	3896	354469
3300001217	6	7	0	0	1	1	1	14
3300001218	15	62	13	7	5	8	8	102
3300001221	3	7	0	1	0	2	2	11
3300001224	2	7	2	1	1	1	1	13
3300001225	3	12	3	0	0	2	2	18
3300001228	31	69	10	5	4	21	20	120
3300001239	7612	6151	221	63	26	50	46	14077
3300001242	5487	9345	1287	297	126	36	36	16542
3300001243	72	187	21	8	7	16	16	295
3300001244	35	142	27	14	12	21	20	231
3300001245	20173	11941	34	7	4	5	4	32160
3300001246	43	149	9	4	2	6	6	207
3300001247	50	239	29	15	8	26	24	343
3300001248	41	255	29	9	8	12	11	343
3300001249	76	211	10	7	1	3	3	305
3300001250	42	204	21	6	6	21	20	280
3300001252	15	69	12	5	1	6	6	102
3300001253	57	184	24	11	5	23	22	282
3300001254	36	130	21	10	10	19	19	207
3300001255	77	331	93	43	31	114	112	577
3300001256	19866	12070	34	9	2	2	2	31981
3300001257	27	197	38	15	6	26	26	283
3300001259	135	602	108	37	13	49	46	898
3300001260	238	825	85	42	14	61	55	1210
3300001261	98	430	48	19	12	16	16	607
3300001262	2764	3726	123	22	4	2	2	6639
3300001263	12982	4244	106	33	12	32	30	17379
3300001264	8300	6828	139	23	3	1	1	15293
3300001265	8499	3535	39	11	2	7	7	12086
3300001266	234	1297	248	91	43	125	119	1919
3300001267	191	1353	243	109	51	146	144	1949
3300001268	156	765	177	76	35	132	127	1214
3300001269	8063	4375	92	25	3	4	4	12558
3300001270	1043	1734	96	22	16	16	15	2912
3300001271	916	1479	88	28	8	20	19	2520
3300001272	356	1926	345	142	55	151	148	2827
3300001273	400	2154	458	205	85	202	199	3305
3300001274	851	3992	615	272	143	399	387	5885
3300001275	448	2226	334	139	67	151	142	3223
3300001278	3791	4713	221	38	18	25	24	8782
3300001279	2501	3792	222	64	33	77	73	6616
3300001281	2197	4056	250	61	33	46	44	6599
3300001282	5465	21186	3481	1442	751	2199	2125	32399
3300001283	120	196	27	17	11	11	9	373
3300001285	23	123	17	7	2	5	5	172
3300001286	322	239	1	0	0	1	1	562
3300001287	30	126	12	6	1	3	3	175
3300001298	272	403	19	6	0	3	3	700
3300001305	7622	16078	2442	993	603	1251	1162	27827
3300001309	757	3247	567	235	112	165	155	4928
3300001313	1	6	2	0	0	1	1	9
3300001320	180	227	14	7	1	3	3	429
3300001321	21	83	15	3	5	6	6	127
3300001322	203	268	10	5	1	3	3	487
3300001324	126	264	31	15	7	20	19	444
3300001325	1414	7161	1830	775	382	296	296	11562
3300001326	347	579	46	19	10	25	22	1004
3300001328	72	270	52	15	5	16	15	415
3300001329	49	83	10	4	2	5	4	149
3300001330	117	246	44	20	8	29	29	435
3300001331	5	10	2	1	3	1	1	21
3300001332	2643	11935	453	61	0	1	1	15092
3300001333	1111	2910	399	160	88	218	205	4681
3300001334	1406	3144	371	157	95	258	242	5189
3300001335	12586	11509	737	249	121	207	203	25206
3300001336	9863	7423	441	142	77	146	139	17953
3300001337	652	1583	154	62	13	29	29	2464
3300001339	1298	3349	227	71	25	37	29	4978
3300001340	5790	15547	1748	490	240	367	363	23819
3300001341	16367	4890	14	4	3	2	2	21278
3300001343	21341	28618	1505	572	294	2703	2608	52425
3300001344	3432	12633	2477	1019	540	1203	1146	20158
3300001345	5375	7697	452	236	96	610	587	13879
3300001346	6311	22386	3950	1377	705	1705	1614	34820
3300001347	6199	20779	2956	1061	478	901	859	31515
3300001348	7453	22196	3033	1239	520	1303	1254	34490
3300001349	6087	22374	2988	1087	527	1185	1121	33127
3300001351	6364	14307	2058	747	364	809	769	23880
3300001352	6935	23628	3735	1484	798	1645	1583	36642
3300001353	6838	19009	2030	634	307	607	564	28861
3300001354	5940	19080	2503	929	465	1082	1004	28995
3300001355	5946	17674	2949	1156	612	1494	1393	28438
3300001356	15325	32754	3851	1633	1004	3703	3365	54905
3300001357	13551	9264	45	6	3	4	3	22870
3300001359	817	2114	339	181	91	263	243	3562
3300001361	2016	3873	455	223	121	300	274	6714
3300001368	3699	3476	25	2	1	1	1	7203
3300001369	438	882	176	86	53	123	110	1648
3300001370	23	112	22	9	6	16	14	174
3300001371	13209	9234	506	175	76	160	149	23211
3300001372	6233	6005	623	215	95	203	186	13188
3300001373	9417	5208	309	83	48	86	80	15071
3300001374	16864	1143	10	7	2	7	7	18026
3300001375	780	1407	105	23	17	24	23	2333
3300001377	794	1221	45	15	7	6	4	2084
3300001380	25262	9901	277	94	34	131	125	35574
3300001382	1135	3608	400	169	41	92	92	5353
3300001383	837	1875	152	43	26	73	66	2940
3300001384	1101	1880	170	69	44	139	120	3283
3300001385	2281	5114	472	182	82	180	167	8144
3300001386	2	8	0	0	1	1	1	11
3300001389	252	160	3	1	0	1	1	416
3300001390	417	336	12	3	2	2	2	770
3300001391	552	477	40	10	1	2	2	1080
3300001392	16065	13327	1069	393	172	605	590	31041
3300001394	2309	5285	375	141	70	175	160	8195
3300001395	8292	10738	229	68	29	13	13	19356
3300001396	1556	3692	422	158	81	179	170	5918
3300001397	1960	3986	336	100	55	128	112	6453
3300001398	6756	5305	378	151	84	175	157	12692
3300001399	42	120	9	6	5	10	10	182
3300001400	380	564	43	20	16	27	23	1027
3300001401	2761	3030	314	114	62	186	171	6296
3300001402	2179	5058	460	142	56	159	144	7910
3300001403	2703	2424	215	82	29	117	100	5470
3300001404	1052	2105	262	110	46	107	101	3581
3300001405	479	540	64	36	17	58	54	1140
3300001406	454	746	119	45	36	90	82	1408
3300001407	748	1604	138	51	22	48	45	2566
3300001408	3666	3675	264	97	38	107	93	7754
3300001409	515	683	131	54	23	95	90	1411
3300001410	860	1980	210	77	24	80	72	3159
3300001411	211	275	27	16	7	11	11	536
3300001412	1580	3894	334	115	50	166	151	5988
3300001413	496	989	129	52	30	86	74	1708
3300001414	235	544	78	34	27	52	46	924
3300001415	425	202	8	3	2	4	4	640
3300001416	184	270	52	20	15	52	49	544
3300001417	631	1650	163	70	44	63	60	2561
3300001418	1312	1858	193	71	46	146	130	3496
3300001419	10097	15234	2677	1147	671	1597	1495	29928
3300001422	150	124	15	2	3	8	8	294
3300001423	642	1506	142	58	29	38	35	2380
3300001424	429	1020	125	44	15	27	24	1636
3300001425	31084	19284	701	149	61	76	71	51284
3300001426	145	294	36	12	8	4	3	496
3300001427	1442	2431	284	99	44	109	99	4310
3300001428	773	2097	218	63	36	43	36	3194
3300001429	800	1567	141	49	19	38	31	2583
3300001430	37	260	56	25	11	33	27	395
3300001431	18452	37555	6153	2626	1388	3732	3470	66436
3300001432	158	389	26	11	6	10	9	591
3300001433	42	263	69	22	11	25	23	409
3300001438	7	37	4	1	1	2	2	50
3300001446	5188	14448	910	183	113	169	166	20845
3300001447	5	8	1	0	0	1	1	14
3300001448	717	1662	141	62	50	181	178	2635
3300001449	1948	1851	152	51	19	66	58	4029
3300001450	19015	76698	18496	8306	4937	13554	12850	128156
3300001451	23720	11944	291	71	27	29	27	36055
3300001452	1719	2155	201	60	46	87	75	4193
3300001453	673	1387	120	43	23	46	43	2249
3300001454	1116	1579	160	54	29	94	87	2945
3300001455	53	97	19	5	4	8	7	179
3300001458	1475	2875	135	36	14	14	14	4535
3300001459	1284	2613	169	48	14	43	40	4131
3300001460	6983	39956	11463	5392	3331	8946	8447	67624
3300001461	1047	685	52	18	10	34	29	1817
3300001463	321291	326427	19597	7866	4110	6249	5998	679542
3300001464	200	223	41	26	16	99	96	509
3300001466	3230	5311	377	139	65	431	420	9133
3300001468	2794	5732	339	162	65	312	301	9103
3300001471	13359	16618	2299	1087	635	2298	2116	34180
3300001472	6286	33347	8569	3853	2273	6041	5651	54718
3300001473	6066	2977	2	2	1	1	1	9048
3300001474	2868	5552	335	141	76	306	297	8981
3300001475	402	654	92	35	16	52	49	1202
3300001477	548	775	13	7	2	5	3	1347
3300001484	986	1489	80	14	7	3	3	2576
3300001490	33	46	10	2	3	2	2	94
3300001515	3522	3383	225	65	34	96	95	7230
3300001516	4005	5489	472	170	92	304	300	10232
3300001522	4659	5981	400	134	41	126	120	11221
3300001523	4684	11212	1006	444	133	417	415	17481
3300001524	17904	6359	323	116	76	185	181	24782
3300001525	3981	2964	191	29	17	5	5	7182
3300001526	923	1853	211	76	64	112	104	3135
3300001527	518	891	136	55	28	112	99	1641
3300001528	5113	4017	176	35	17	8	8	9358
3300001532	4480	6816	625	175	117	140	130	12223
3300001533	19218	17791	1362	457	277	516	504	39117
3300001534	6232	7248	553	171	103	153	141	14319
3300001535	8322	14104	1366	523	307	601	563	24660
3300001536	11174	16847	1781	748	363	942	874	30981
3300001537	8672	12617	1222	459	248	638	594	23262
3300001538	13549	18584	1812	727	434	894	826	35174
3300001539	224571	263022	13692	5251	2706	4072	3951	509363
3300001541	4340	6839	440	204	77	538	514	11924
3300001542	19509	25962	1276	536	300	2324	2242	47665
3300001544	290255	345191	12229	5437	3050	30213	28852	657523
3300001545	6330	10595	1737	906	535	1679	1585	20197
3300001546	9478	13000	1725	741	520	1674	1552	25586
3300001547	1853	2703	217	74	40	72	71	4888
3300001548	99	145	0	0	0	1	1	244
3300001554	7	24	6	0	0	1	1	37
3300001565	377	700	115	62	25	103	93	1289
3300001566	72	178	27	16	15	26	24	310
3300001567	8754	8698	502	193	61	103	98	18213
3300001568	134	254	8	2	2	1	1	400
3300001569	435	924	44	11	2	5	5	1416
3300001570	131	334	25	4	0	7	6	495
3300001572	277	552	7	2	0	2	1	839
3300001573	71	224	22	5	0	2	2	322
3300001574	53	195	20	5	2	1	1	275
3300001576	87	215	12	1	1	3	3	316
3300001579	141	343	25	6	3	8	8	518
3300001580	18177	21545	1222	387	205	314	303	41547
3300001581	171	462	54	6	5	8	7	699
3300001582	417	521	21	8	0	2	2	967
3300001584	150	420	37	16	11	23	22	635
3300001585	403	399	17	4	0	3	2	824
3300001587	913	1058	53	11	1	5	5	2036
3300001589	11696	40461	9248	4183	2172	6292	5843	68209
3300001592	11724	13506	786	257	106	185	180	26384
3300001593	36451	62156	10703	5205	3199	12325	11431	118608
3300001594	2457	1655	61	8	6	15	13	4189
3300001598	8903	5626	227	59	23	16	16	14838
3300001605	28807	29107	1511	440	234	486	465	60120
3300001609	2	2	0	0	0	1	1	4
3300001610	1	9	4	0	0	3	2	15
3300001611	0	4	1	0	0	2	1	6
3300001612	8	22	4	0	1	1	1	35
3300001613	3	9	0	2	0	3	3	14
3300001614	33	81	21	8	2	9	8	146
3300001616	4	10	4	4	1	8	5	26
3300001618	5	16	4	0	1	4	4	26
3300001619	130	326	68	21	11	38	35	559
3300001620	5	18	8	4	1	4	4	36
3300001621	8	8	0	1	0	1	1	17
3300001622	31	116	20	8	4	8	8	179
3300001623	4	4	1	3	0	2	2	12
3300001624	10	23	3	1	2	2	2	39
3300001625	11	32	8	3	3	9	7	59
3300001626	9	32	5	1	0	1	1	47
3300001627	30	42	12	4	2	4	4	90
3300001628	3	5	2	0	0	1	1	10
3300001629	19	41	6	2	2	4	4	70
3300001630	11	24	4	4	3	2	2	46
3300001632	212	518	92	43	33	80	66	912
3300001633	111	155	13	10	6	4	4	295
3300001634	241	554	89	26	7	59	48	928
3300001635	29	81	8	7	7	7	7	132
3300001636	66	150	37	11	8	28	28	272
3300001638	22	13	0	0	0	1	1	35
3300001639	41	87	10	8	3	11	9	151
3300001640	20	89	23	7	5	23	20	147
3300001641	79	182	45	22	14	39	39	342
3300001642	28	58	16	6	1	9	8	110
3300001643	24	95	23	10	5	20	18	159
3300001644	32	47	6	6	2	5	5	93
3300001645	39	114	23	13	3	26	24	194
3300001646	47	61	19	7	3	7	6	138
3300001647	32	133	49	17	19	33	28	255
3300001648	244	601	95	53	30	87	79	1031
3300001649	17	65	16	9	2	7	6	110
3300001650	13	51	15	3	3	12	12	85
3300001652	66	184	35	20	13	58	53	323
3300001653	25	100	31	13	10	34	33	180
3300001658	9	54	10	10	4	11	11	87
3300001661	17662	35207	6296	2862	1701	5810	5408	64130
3300001662	18	31	3	0	0	2	2	52
3300001664	1947	3967	631	295	148	477	445	7020
3300001665	68	82	10	2	1	2	2	163
3300001667	65	88	6	2	1	1	1	162
3300001676	1487	2555	183	65	18	37	35	4310
3300001678	2229	3230	353	103	49	96	87	5973
3300001679	3429	5334	576	230	135	409	399	9714
3300001680	5950	8104	775	273	108	310	303	15217
3300001681	29389	14853	862	301	155	327	322	45565
3300001682	5418	7569	298	57	22	12	12	13364
3300001683	7239	19782	3001	1123	609	1601	1556	31799
3300001684	2442	7797	976	311	115	195	189	11647
3300001685	11235	10610	712	238	86	195	191	22885
3300001686	27998	50168	7154	2798	1522	3733	3473	89900
3300001687	14216	7770	686	266	110	245	241	23052
3300001689	177088	215181	10674	4068	2111	3166	3075	409213
3300001690	0	1	0	0	0	1	1	1
3300001691	0	1	0	0	0	1	1	1
3300001692	3	16	2	1	5	3	3	27
3300001694	0	1	0	0	1	1	1	2
3300001696	0	1	1	0	1	1	1	3
3300001701	0	1	0	1	0	1	1	2
3300001706	932	1359	98	20	7	10	10	2416
3300001707	167	466	59	23	12	48	46	729
3300001709	3601	201	0	0	0	1	1	3802
3300001711	4440	5010	20	6	3	5	4	9480
3300001712	62	90	8	5	5	5	4	171
3300001714	301	251	23	5	7	15	14	588
3300001715	689	393	21	11	3	24	20	1121
3300001716	459	349	30	12	6	30	29	857
3300001717	394	661	98	53	34	206	194	1252
3300001718	963	3907	949	475	267	803	754	6610
3300001719	394	812	95	42	15	63	59	1362
3300001720	1015	4846	1097	485	292	817	765	7787
3300001721	248	779	208	90	69	261	247	1408
3300001722	659	679	32	14	10	39	37	1396
3300001723	856	982	72	26	13	83	78	1954
3300001724	330	557	83	25	22	39	36	1020
3300001725	492	525	23	11	6	20	20	1057
3300001726	538	1335	247	99	50	176	167	2278
3300001727	294	1420	482	241	163	573	530	2643
3300001728	649	2216	650	332	169	743	685	4074
3300001729	450	728	74	36	13	54	51	1304
3300001730	554	1060	151	45	29	78	74	1843
3300001731	1072	3178	832	414	220	1058	993	5781
3300001732	548	772	102	33	26	55	53	1483
3300001733	529	1300	222	110	47	191	177	2222
3300001734	63426	93372	3273	1082	489	3398	3284	161756
3300001735	481	1773	491	250	171	730	671	3225
3300001736	584	1218	168	51	38	88	88	2059
3300001737	982	850	14	7	0	1	1	1853
3300001738	707	1153	146	65	28	96	85	2110
3300001739	474	1406	290	116	48	221	212	2343
3300001740	1066	5375	1286	561	244	692	622	8602
3300001741	50279	75552	2388	792	346	2676	2593	129440
3300001742	60017	87279	2983	974	434	3060	2971	151776
3300001743	937	3797	991	548	317	1426	1335	6681
3300001744	36077	53505	1770	643	291	1938	1891	92333
3300001746	35819	54552	1926	710	295	2000	1947	93355
3300001747	0	1	0	0	1	1	1	2
3300001748	1646	5419	1148	489	318	713	657	9076
3300001749	13959	10676	666	199	64	94	86	25572
3300001750	17484	10379	288	62	20	35	34	28234
3300001751	15615	19848	1260	416	218	260	247	37370
3300001752	12363	14359	695	206	91	137	128	27723
3300001753	13943	18028	881	283	132	169	163	33273
3300001754	203	437	40	16	11	14	12	709
3300001756	189	391	23	6	9	16	14	620
3300001758	337	691	52	16	4	8	8	1100
3300001759	303	661	66	29	12	15	15	1071
3300001760	324	669	48	14	13	14	14	1068
3300001761	289	542	40	11	6	13	13	888
3300001763	763	1554	115	37	10	17	17	2479
3300001765	2328	1819	60	10	8	15	12	4228
3300001766	318	354	21	2	0	1	1	695
3300001767	123	193	19	0	0	3	3	335
3300001768	741	1834	183	29	13	30	28	2802
3300001769	747	2003	180	40	7	25	22	2980
3300001770	138	166	8	2	0	1	1	314
3300001771	936	2035	184	63	32	87	81	3256
3300001773	652	744	1	0	0	1	1	1397
3300001774	88	122	9	2	0	1	1	221
3300001776	1053	2542	223	34	12	21	19	3866
3300001778	1368	4098	648	245	137	283	266	6513
3300001779	159	161	3	0	0	1	1	323
3300001780	1261	3072	252	53	32	37	33	4674
3300001781	1731	3606	390	132	50	172	165	5916
3300001782	15787	13163	704	234	123	168	163	30016
3300001783	2752	5472	410	122	44	96	88	8808
3300001784	2656	3274	16	1	1	1	1	5948
3300001785	852	1566	85	17	3	5	5	2523
3300001788	1104	2144	83	23	6	5	5	3360
3300001789	1086	2050	72	11	4	4	4	3223
3300001791	705	370	11	6	3	1	1	1095
3300001793	1449	665	19	2	0	3	3	2135
3300001795	1191	890	13	3	2	1	1	2099
3300001796	1990	1135	28	3	0	9	9	3156
3300001797	276	331	55	16	9	24	23	688
3300001798	5722	1186	15	4	2	4	4	6929
3300001800	4248	1422	67	35	10	17	11	5788
3300001801	97	222	12	8	4	14	14	343
3300001802	25	68	12	5	5	9	9	115
3300001804	489	981	55	29	8	14	14	1562
3300001805	66	80	5	2	0	1	1	153
3300001806	1010	1911	151	40	22	42	39	3137
3300001808	2483	3847	236	65	28	68	59	6668
3300001809	2606	3767	232	67	22	55	50	6699
3300001810	3561	5291	285	85	36	55	46	9267
3300001811	346	399	2	0	0	1	1	747
3300001813	3923	1148	55	16	3	10	10	5145
3300001814	961	565	5	1	0	2	2	1532
3300001816	109	150	21	13	6	14	14	299
3300001817	107	165	17	7	1	22	18	301
3300001818	187	360	52	24	17	35	31	644
3300001819	203	296	38	9	8	15	14	555
3300001820	355	350	44	11	16	22	20	778
3300001821	414	229	11	3	1	2	2	658
3300001822	701	904	83	29	20	57	57	1737
3300001823	320	504	26	10	7	16	14	869
3300001824	268	559	72	35	8	29	28	943
3300001826	253	753	98	41	19	62	61	1165
3300001827	1390	2306	230	94	44	114	112	4066
3300001828	782	1559	201	79	53	118	110	2682
3300001829	359	1276	202	103	52	108	99	2001
3300001830	589	1716	252	110	64	124	114	2741
3300001831	639	1521	193	93	46	108	99	2501
3300001832	495	1732	316	100	77	123	112	2731
3300001833	1365	2993	440	147	104	162	152	5059
3300001834	1205	2561	364	123	86	121	115	4345
3300001836	3049	4844	413	171	104	319	307	8593
3300001837	2548	3728	264	122	64	213	204	6735
3300001838	3188	4891	493	230	124	381	375	8932
3300001839	2400	3483	289	119	76	235	224	6378
3300001840	1336	2551	222	60	21	56	53	4193
3300001842	4952	7108	593	277	155	473	451	13107
3300001843	2994	4181	385	162	84	257	245	7818
3300001844	2973	4447	411	181	95	303	293	8117
3300001845	1544	2605	220	66	22	55	54	4458
3300001846	2316	6115	785	308	162	314	294	9706
3300001847	5955	6762	575	266	140	341	327	13712
3300001848	5348	5797	485	208	102	320	310	11950
3300001849	6948	9188	856	342	191	572	548	17549
3300001850	7220	10474	1139	499	303	808	772	19671
3300001851	8825	12421	1299	544	309	869	832	23435
3300001852	17	31	6	3	1	3	3	58
3300001853	776	3493	858	383	208	631	590	5759
3300001854	20271	25372	1440	465	264	334	320	47826
3300001855	3545	5355	473	143	82	154	151	9601
3300001865	4481	3291	40	3	1	5	4	7817
3300001866	2837	3789	69	17	14	20	20	6726
3300001867	14572	26727	5161	2459	1611	5181	4821	50890
3300001868	4630	6424	293	97	40	32	29	11487
3300001869	2996	4939	205	61	25	16	14	8228
3300001870	5046	10404	928	296	153	283	250	16860
3300001871	3660	8732	713	227	106	151	134	13455
3300001880	3457	2705	66	29	7	15	15	6264
3300001881	2153	2025	16	2	0	3	3	4196
3300001904	1931	4231	408	105	42	139	134	6722
3300001913	153404	201031	10619	4068	2016	2979	2889	371228
3300001914	4320	4715	245	55	8	68	68	9343
3300001915	1439	3743	313	96	36	81	71	5637
3300001919	899	1443	36	18	20	23	20	2419
3300001923	4	15	4	2	1	3	2	27
3300001924	4	15	0	3	1	1	1	23
3300001925	5	8	3	3	2	1	1	21
3300001926	4	28	2	2	0	4	2	38
3300001927	7	12	1	1	0	1	1	21
3300001928	6	34	1	1	0	4	4	42
3300001929	8	22	6	0	3	3	2	40
3300001931	5	15	4	1	0	1	1	25
3300001933	9	20	4	0	1	2	2	34
3300001934	515	2080	404	164	82	211	191	3265
3300001935	518	1666	317	108	65	148	140	2682
3300001936	450	1655	306	124	61	194	175	2615
3300001937	312	966	199	94	52	159	148	1634
3300001938	782	3035	628	257	176	373	359	4892
3300001939	490	1562	215	102	49	106	102	2422
3300001940	535	1795	362	138	84	159	148	2925
3300001941	750	2325	416	130	73	172	156	3710
3300001942	586	1508	225	91	59	173	150	2492
3300001943	945	2975	494	165	84	165	156	4672
3300001944	722	2116	278	121	68	107	101	3311
3300001945	577	1605	271	125	58	261	240	2657
3300001946	699	2023	317	139	76	149	140	3263
3300001947	1126	4180	814	357	194	589	534	6726
3300001948	1145	3517	563	199	130	255	239	5570
3300001949	715	2243	413	166	68	236	216	3625
3300001950	1163	3235	460	167	90	167	162	5120
3300001951	798	2201	371	137	83	173	161	3602
3300001952	1214	3487	535	211	93	246	232	5554
3300001953	965	2215	310	110	63	181	164	3680
3300001954	1053	2518	455	145	89	264	240	4284
3300001955	1214	3203	518	196	107	250	239	5249
3300001956	1239	3676	584	206	129	278	261	5851
3300001957	791	1940	293	131	69	158	150	3232
3300001958	1072	2678	390	166	71	227	202	4402
3300001959	567	1011	124	61	38	87	79	1809
3300001960	1119	3051	456	186	90	234	220	4916
3300001961	2543	3514	656	316	174	503	470	7236
3300001962	1251	3277	570	242	143	510	465	5528
3300001963	2831	7428	1218	464	270	612	575	12248
3300001964	1502	3511	554	217	149	305	275	5963
3300001965	1668	5095	861	367	175	546	504	8208
3300001966	1142	3205	508	185	93	295	268	5160
3300001967	2030	5042	841	359	205	501	467	8511
3300001968	4037	10249	1740	795	410	1470	1427	17274
3300001969	2885	6365	952	331	174	587	526	10768
3300001970	8299	6785	693	239	108	164	163	16125
3300001971	7972	6237	533	190	93	213	197	15041
3300001972	4335	5107	524	174	116	238	218	10276
3300001973	7759	5849	551	207	132	218	202	14514
3300001974	2717	6252	878	346	164	423	384	10396
3300001975	90710	20587	1042	261	154	228	228	112754
3300001976	861	4187	866	281	110	263	226	6342
3300001977	828	4547	958	291	124	261	240	6769
3300001978	538	3177	674	237	105	228	213	4746
3300001979	3527	7228	465	134	63	144	130	11431
3300001983	3	6	0	0	0	1	1	9
3300001988	125	210	28	9	1	5	5	373
3300001989	4410	10337	1071	300	122	280	256	16264
3300001990	4384	13662	1724	569	294	587	543	20677
3300001991	2564	11236	1756	576	271	562	525	16440
3300002018	69	71	0	0	0	1	1	140
3300002019	6	5	1	0	1	1	1	13
3300002023	18	52	6	6	0	2	2	82
3300002024	8171	6823	161	41	23	37	36	15220
3300002025	454	1378	177	66	38	113	107	2119
3300002026	7173	6020	139	38	29	32	31	13400
3300002027	13751	11701	252	87	42	70	69	25834
3300002028	928	1857	236	81	67	134	124	3179
3300002029	5416	4350	29	1	5	1	1	9801
3300002033	28485	11673	695	238	121	281	252	41241
3300002034	11191	11064	20	2	0	1	1	22277
3300002035	5879	4906	59	6	9	1	1	10859
3300002036	31094	23766	58	8	3	4	4	54929
3300002037	31136	23268	56	4	6	3	2	54471
3300002039	9360	5252	68	21	3	3	3	14704
3300002040	35413	23627	2802	970	483	1360	1251	63404
3300002052	9308	9130	386	137	56	94	93	19018
3300002053	14362	14814	727	253	105	201	196	30266
3300002054	1379	703	17	10	0	1	1	2109
3300002056	1169	699	35	9	3	4	4	1915
3300002057	1498	1275	36	8	3	2	2	2820
3300002058	3307	2074	29	9	1	1	1	5420
3300002059	3601	2356	22	7	1	1	1	5987
3300002060	1237	816	14	2	3	1	1	2072
3300002061	1233	965	33	8	2	1	1	2241
3300002062	3938	1782	28	12	2	1	1	5762
3300002064	3153	1838	19	6	1	1	1	5017
3300002065	3040	1295	35	8	2	1	1	4380
3300002066	5238	12061	1042	314	144	247	212	18834
3300002067	4617	8458	584	168	90	128	115	13930
3300002068	7463	17291	1375	413	217	282	253	26788
3300002069	6218	14292	1355	406	186	347	315	22489
3300002070	1206	5635	1072	332	178	317	290	8450
3300002071	8097	18239	1634	501	255	407	371	28762
3300002072	4321	10706	901	322	178	194	177	16445
3300002073	664	3156	616	227	82	166	149	4762
3300002074	766	3285	602	192	82	169	152	4944
3300002075	2242	8059	1119	349	156	299	278	11946
3300002076	1041	5396	1045	359	175	319	300	8035
3300002077	1753	6851	1085	329	145	295	270	10188
3300002079	1060	1861	124	31	17	17	17	3093
3300002088	45	58	12	7	1	11	11	123
3300002089	15	33	0	2	1	1	1	51
3300002090	1128	1813	284	124	54	167	166	3404
3300002091	3442	10379	2304	1060	545	1675	1599	17806
3300002092	4188	10720	2089	894	454	1432	1372	18405
3300002093	2900	4975	85	8	3	5	5	7971
3300002094	1319	939	10	1	2	1	1	2271
3300002095	1854	1086	4	1	0	3	3	2945
3300002096	1141	1008	5	2	0	1	1	2156
3300002097	3914	8175	147	18	5	4	4	12259
3300002098	2824	7659	1595	682	342	987	953	13136
3300002099	1941	2851	381	154	91	239	231	5426
3300002100	1534	2516	386	170	105	225	223	4713
3300002101	1700	2719	107	25	11	18	15	4565
3300002103	1420	2567	116	38	15	10	8	4158
3300002104	7629	8276	113	44	18	41	35	16086
3300002105	26864	28624	186	41	6	23	16	55728
3300002109	2	3	0	4	2	2	2	11
3300002113	1	1	1	0	0	1	1	3
3300002117	12	28	5	3	0	3	3	48
3300002118	1138	2752	113	25	8	14	13	4037
3300002119	18207	14088	706	287	86	86	85	33375
3300002120	12554	27305	1257	431	189	391	377	41750
3300002121	5647	8578	623	244	124	316	292	15240
3300002122	5676	8731	561	227	141	279	254	15361
3300002123	15959	33331	1143	287	111	196	187	50840
3300002124	12084	16140	949	336	164	402	380	29695
3300002125	151310	184329	5956	2534	1456	12595	12052	346128
3300002126	634	3071	574	194	90	257	239	4581
3300002127	102623	109168	3279	1396	743	5820	5553	217476
3300002128	2479	11557	2148	713	359	788	721	17323
3300002130	250	531	40	20	11	13	12	853
3300002131	3401	3198	283	96	63	144	139	7046
3300002132	1158	2415	326	99	39	86	82	4041
3300002133	1011	1081	110	39	16	42	41	2258
3300002134	1238	1894	236	76	30	64	60	3478
3300002136	647	938	87	36	15	33	31	1725
3300002137	1491	2234	303	83	25	75	74	4137
3300002138	1365	2282	234	69	29	50	50	3979
3300002139	801	1564	196	65	15	45	44	2642
3300002140	3508	3599	286	96	59	125	122	7551
3300002141	1440	2292	313	106	30	59	58	4182
3300002142	848	1425	164	44	19	30	28	2502
3300002143	1533	2362	328	163	25	64	64	4411
3300002144	7983	7549	652	229	121	344	333	16545
3300002145	1796	2853	300	122	65	150	147	5139
3300002147	8453	8491	86	32	1	8	8	17063
3300002149	3970	8388	351	90	29	57	54	12831
3300002150	4196	5725	46	17	2	4	3	9987
3300002151	7702	8515	53	20	2	6	6	16292
3300002152	4768	2708	18	2	0	2	2	7496
3300002153	19190	30076	1730	442	219	358	336	51679
3300002154	15399	28088	1207	280	143	176	172	45121
3300002155	1377	5409	892	277	123	291	273	8096
3300002158	2722	163	3	0	0	2	1	2889
3300002159	4802	6082	40	14	1	4	4	10939
3300002160	3972	5401	33	12	0	6	5	9419
3300002161	8933	16995	2454	948	576	1668	1601	29973
3300002162	2823	6517	554	158	58	117	106	10121
3300002163	9089	15209	1343	391	249	394	378	26297
3300002164	7076	11151	1006	256	136	256	244	19637
3300002165	124	170	16	5	4	26	25	320
3300002166	5163	10339	1009	349	198	338	317	17079
3300002167	3975	7860	716	214	130	207	205	12897
3300002168	9721	18468	1631	479	289	407	398	30597
3300002169	910	335	14	0	1	2	2	1260
3300002170	6244	11430	974	300	154	236	228	19110
3300002171	2971	3875	141	31	39	49	49	7057
3300002172	2771	3063	71	10	8	14	14	5923
3300002173	9452	18250	1510	401	247	387	379	29868
3300002174	8755	16176	1292	337	198	274	266	26766
3300002175	303233	363504	19987	8988	5158	63279	60895	703254
3300002176	1146	3562	574	257	130	299	280	5688
3300002177	687	2696	397	141	46	63	59	3971
3300002178	642	1932	241	51	33	36	33	2902
3300002179	4575	10638	864	224	111	142	129	16425
3300002180	21301	11934	307	97	42	66	64	33683
3300002181	90433	126441	3729	1214	571	4739	4568	222559
3300002182	13507	24613	708	194	84	81	79	39108
3300002183	4363	10526	855	284	136	200	177	16187
3300002184	13158	7553	339	96	38	52	43	21193
3300002185	204808	216943	8781	3914	2315	27545	26667	437639
3300002186	19133	34166	1989	558	238	342	327	56099
3300002190	241	292	7	0	0	1	1	540
3300002191	1363	3132	588	213	131	92	92	5427
3300002193	555	774	3	1	0	2	1	1334
3300002195	991	1600	175	78	51	132	131	2896
3300002196	1139	1226	19	2	0	1	1	2386
3300002197	1439	2028	182	64	34	88	84	3751
3300002198	839	1425	164	85	36	91	90	2550
3300002199	1165	1839	191	74	48	115	110	3322
3300002200	1224	2071	239	105	56	149	138	3706
3300002201	2070	3723	449	167	101	241	234	6517
3300002202	2360	4151	536	244	128	296	288	7427
3300002203	1383	2470	304	112	78	179	175	4351
3300002205	1553	1790	20	3	3	3	3	3369
3300002206	2010	2867	281	133	66	178	170	5365
3300002210	1471	1625	19	6	2	5	5	3123
3300002212	1994	3331	369	129	71	170	164	5900
3300002219	9321	10541	557	196	84	101	96	20704
3300002220	32526	32029	1462	501	227	373	362	66756
3300002221	619	2025	258	71	36	70	61	3018
3300002222	2757	3743	30	12	0	5	4	6543
3300002223	11555	16143	375	93	46	84	78	28218
3300002224	308	452	52	17	2	11	11	831
3300002225	10037	5530	134	23	7	17	17	15731
3300002226	861	1635	140	30	15	36	32	2685
3300002227	636	1165	66	21	5	9	7	1895
3300002228	687	660	56	14	5	15	15	1422
3300002229	890	673	59	19	8	11	11	1649
3300002230	683	1343	149	49	20	46	43	2247
3300002231	43839	60363	6619	2625	1443	3579	3358	115110
3300002238	315915	300258	14463	6636	3863	57642	55853	642924
3300002239	1627	6708	1088	349	155	319	291	9955
3300002241	2	1	0	0	0	1	1	3
3300002242	26492	39411	4393	1748	861	2471	2305	73071
3300002243	12592	25311	873	229	95	186	176	39110
3300002244	2195	9022	1341	416	207	369	349	13201
3300002245	72815	120717	19606	9169	5429	19360	17996	229100
3300002259	26	32	0	0	0	1	1	58
3300002269	377	2008	421	181	71	260	248	3070
3300002270	84	370	100	43	14	75	73	613
3300002271	282	1334	259	113	54	182	177	2047
3300002272	248	1063	238	88	65	198	188	1712
3300002273	321	1208	184	73	45	132	127	1836
3300002274	338	1710	402	190	95	323	313	2745
3300002275	321	1217	203	96	58	121	120	1896
3300002276	535	2195	445	188	96	341	327	3473
3300002277	161	835	193	77	45	179	176	1314
3300002278	196	1342	339	162	81	301	291	2130
3300002279	573	1892	340	139	69	153	150	3016
3300002293	491	1447	155	42	27	49	49	2162
3300002294	452	1716	298	119	81	240	232	2674
3300002295	353	1296	226	94	47	147	140	2023
3300002296	391	1686	308	139	81	273	258	2620
3300002297	262	974	178	76	41	101	96	1536
3300002298	287	1288	237	106	57	214	209	1980
3300002299	222	966	202	85	43	105	97	1526
3300002300	145	510	37	21	16	24	23	730
3300002301	2821	5306	761	314	162	360	350	9374
3300002302	405	1223	175	44	24	56	56	1871
3300002303	223	941	165	62	33	119	115	1428
3300002304	503	1379	229	86	33	103	98	2235
3300002305	1578	2683	142	51	19	66	63	4476
3300002306	345	1354	323	131	78	232	225	2238
3300002307	5945	10243	1553	705	309	921	884	18792
3300002308	223478	181450	7691	3592	1933	27989	27107	419026
3300002334	1011	1601	30	9	2	5	5	2653
3300002335	3	4	0	0	0	1	1	7
3300002338	2	8	1	0	0	1	1	11
3300002339	1	7	0	0	0	1	1	8
3300002340	2	25	1	0	0	1	1	28
3300002341	886	2048	62	15	16	49	48	3028
3300002342	2454	4815	84	24	11	39	37	7390
3300002343	2663	4767	86	20	15	44	43	7552
3300002344	2859	4708	66	17	10	34	33	7661
3300002345	3507	4166	64	15	11	26	25	7764
3300002346	3883	4238	65	13	11	29	29	8210
3300002347	2399	4459	435	181	99	203	182	7594
3300002348	152	440	85	28	27	36	34	734
3300002349	327	1285	251	97	52	104	94	2022
3300002350	520	1837	273	99	54	136	135	2784
3300002351	576	1853	248	93	46	91	87	2820
3300002353	210	697	63	41	13	47	45	1026
3300002354	233	704	78	22	9	25	24	1047
3300002355	488	1333	152	51	17	35	35	2041
3300002356	125	463	79	32	17	52	48	720
3300002357	166	679	101	30	22	46	44	1000
3300002358	194	668	105	39	15	58	56	1023
3300002360	212	786	155	47	27	72	71	1228
3300002361	272	701	132	54	26	53	48	1190
3300002362	155	745	134	49	41	80	79	1125
3300002363	390	1936	452	185	114	354	340	3091
3300002364	107	499	106	50	21	77	73	787
3300002365	235	945	151	71	24	107	102	1431
3300002366	298	1236	170	90	31	71	69	1827
3300002367	592	1996	302	109	56	132	127	3060
3300002368	131	446	71	31	10	43	41	691
3300002369	138	576	144	77	39	120	116	978
3300002370	347	1614	337	121	50	104	101	2472
3300002371	181	520	80	40	18	66	64	841
3300002372	130	621	115	57	42	79	76	968
3300002373	200	939	229	107	51	151	144	1533
3300002374	226	830	157	82	52	108	106	1349
3300002375	164	578	88	24	20	35	33	876
3300002376	846	2245	259	60	42	65	63	3454
3300002377	4471	9999	863	240	105	148	144	15682
3300002378	4570	10426	1101	275	133	243	239	16509
3300002379	260	1240	255	104	41	114	107	1907
3300002380	195	474	70	24	11	28	27	775
3300002381	430	1520	204	79	47	94	90	2284
3300002382	186	1016	246	98	54	157	152	1605
3300002383	517	1255	147	71	47	111	106	2042
3300002384	243	1215	282	132	92	211	202	1973
3300002385	122	484	90	42	25	49	47	765
3300002386	248	711	105	37	22	48	46	1125
3300002387	202	786	139	50	32	104	103	1210
3300002388	197	793	180	65	31	94	88	1272
3300002389	198	909	166	77	47	98	96	1399
3300002390	699	1960	360	146	53	142	141	3219
3300002391	3242	6878	495	145	59	82	79	10822
3300002392	3675	8383	877	215	121	215	213	13273
3300002393	213	818	154	59	43	89	86	1290
3300002394	251	831	103	32	14	43	42	1232
3300002395	111	477	76	29	23	54	52	718
3300002396	374	1298	197	76	44	120	119	1990
3300002397	439	1965	384	173	87	346	338	3056
3300002398	409	1401	218	87	41	159	153	2162
3300002399	494	1738	264	106	63	187	182	2670
3300002400	415	1254	206	76	40	140	136	1995
3300002401	543	2026	427	165	102	378	367	3274
3300002402	464	1310	176	63	33	101	97	2050
3300002403	512	1396	178	52	20	55	54	2159
3300002404	696	2286	445	184	77	224	220	3692
3300002405	14517	4281	134	49	5	12	12	18986
3300002406	1628	3470	382	106	50	110	106	5640
3300002407	9527	20151	901	269	146	258	245	31007
3300002408	54284	122341	14583	5736	3212	8341	8092	200405
3300002446	4958	6404	361	125	55	75	71	11907
3300002447	25953	57985	4288	1280	630	1185	1159	90162
3300002448	35284	22148	237	80	6	6	5	57756
3300002449	9547	10119	456	118	83	80	78	20325
3300002450	89077	84323	2914	1129	663	3371	3135	178342
3300002459	2106	7903	1376	468	218	512	476	12107
3300002460	20878	27754	487	83	26	32	31	49229
3300002461	5658	6200	298	77	33	51	47	12270
3300002462	147588	130796	3853	1747	949	7663	7132	285464
3300002465	7832	9314	818	319	147	331	313	18448
3300002468	3838	2813	13	1	1	1	1	6666
3300002469	27587	20254	545	243	117	729	688	48787
3300002470	1470	2388	268	111	55	140	137	4295
3300002471	3907	7011	930	354	211	512	497	12428
3300002476	5098	8252	961	330	197	529	511	14856
3300002481	1578	831	24	1	1	2	2	2435
3300002482	5688	20768	5010	2401	1612	4537	4301	35715
3300002483	6765	23815	5803	2671	1573	4469	4236	40860
3300002484	8433	30638	4852	1889	1021	2312	2180	46965
3300002485	9236	19029	571	149	47	110	99	29043
3300002488	5205	20661	4857	2216	1437	3521	3339	34558
3300002491	3144	3916	201	48	37	55	54	7347
3300002492	3739	6470	225	75	42	51	51	10551
3300002493	3113	9007	1543	675	387	777	759	14743
3300002495	2143	1306	131	45	29	36	34	3656
3300002498	6662	6606	318	123	44	64	56	13761
3300002500	693	100	2	0	0	1	1	795
3300002501	210524	212797	11234	5052	2754	21475	19526	444310
3300002502	80821	50621	322	45	14	29	21	131831
3300002503	8779	17094	651	201	102	191	181	26837
3300002504	133415	93037	3941	1685	987	6893	6355	233603
3300002505	10989	7445	359	129	46	281	262	18987
3300002507	243037	216947	7520	3720	2447	21936	20579	475028
3300002508	198318	175070	6874	3377	1722	20781	19225	386917
3300002509	208305	152400	5351	2686	1831	16655	15585	371643
3300002510	1402	5415	1123	425	262	558	542	8643
3300002511	3584	14901	3902	1850	1046	4911	4663	25531
3300002512	131574	83795	101	15	1	46	46	215486
3300002513	124530	81639	103	22	0	57	57	206294
3300002514	21613	65110	9131	3463	1835	4359	4162	101349
3300002515	4266	10613	901	305	142	184	175	16236
3300002516	15181	23677	238	62	0	1	1	39158
3300002517	131475	84238	129	38	0	80	80	215880
3300002518	8771	37006	5842	2175	1223	2517	2378	55156
3300002519	12130	35265	5637	2238	1185	2616	2454	56617
3300002520	104257	72612	68	24	1	58	58	176962
3300002521	123403	81655	130	28	0	121	121	205216
3300002523	5506	8126	162	18	12	13	13	13824
3300002524	218	788	163	91	51	143	132	1322
3300002525	156	375	53	7	8	10	10	599
3300002526	481	2047	359	92	62	76	72	3045
3300002527	134	294	47	7	8	10	10	490
3300002528	608	2394	316	84	36	44	39	3443
3300002529	13199	16787	133	20	9	11	6	30153
3300002530	7062	13840	577	173	64	142	139	21719
3300002531	5815	8680	174	22	11	19	19	14702
3300002532	1776	1321	26	2	0	1	1	3125
3300002533	69	278	38	13	12	10	10	410
3300002534	407	343	9	2	0	1	1	761
3300002538	11198	21562	1844	546	304	392	356	35490
3300002541	2880	3608	38	9	3	5	5	6538
3300002542	2487	4217	57	7	4	2	2	6772
3300002543	2219	3296	61	6	1	4	4	5583
3300002544	1320	1160	5	1	0	1	1	2486
3300002545	1919	1636	11	3	2	1	1	3571
3300002546	1292	1121	8	1	1	1	1	2423
3300002547	2078	4010	278	92	32	105	102	6493
3300002548	511	1280	107	54	17	45	45	1969
3300002549	7207	16236	1711	558	295	540	483	26064
3300002550	6448	14227	1160	330	161	261	238	22349
3300002551	2588	6542	572	186	98	168	156	9998
3300002552	145146	135143	5163	2138	1219	7620	6997	289432
3300002553	304	443	6	4	2	1	1	759
3300002557	2043	7831	1835	878	556	2156	2019	13280
3300002558	5430	23157	5980	2911	1701	7093	6739	39533
3300002559	1133	1582	10	2	0	6	6	2727
3300002560	5220	20544	5025	2566	1430	5386	5085	35086
3300002561	6634	24477	5612	2709	1624	5639	5310	41385
3300002562	6995	24105	5684	2847	1621	5950	5594	41608
3300002563	6819	16799	1572	499	252	306	272	25975
3300002564	5558	13625	1234	462	238	291	264	21144
3300002565	4007	10711	919	325	131	171	152	16112
3300002568	65842	125504	19054	7570	4262	11363	10655	222940
3300002569	6570	14524	1334	436	234	412	376	23134
3300002583	1	7	2	1	1	2	2	12
3300002584	4	7	3	0	0	1	1	14
3300002586	5	10	2	1	2	1	1	20
3300002589	7	7	1	0	1	2	2	16
3300002590	6	17	3	2	1	2	2	29
3300002592	8	16	3	2	2	2	2	31
3300002594	8	27	10	1	1	5	5	47
3300002596	2844	3438	223	62	38	46	45	6606
3300002597	10450	8916	406	69	35	19	19	19876
3300002609	0	1	0	0	0	1	1	1
3300002610	0	2	0	1	1	1	1	4
3300002611	0	1	0	2	0	1	1	3
3300002613	1	1	1	0	0	1	1	3
3300002618	0	2	0	0	1	1	1	3
3300002620	0	4	1	1	0	1	1	6
3300002621	0	4	0	0	0	1	1	4
3300002625	0	1	0	0	0	1	1	1
3300002628	4	5	0	2	0	1	1	11
3300002629	1	3	0	0	0	1	1	4
3300002630	2	3	0	0	1	1	1	6
3300002631	1	3	0	0	0	1	1	4
3300002633	2	10	1	0	1	1	1	14
3300002634	0	4	1	1	0	1	1	6
3300002635	3	9	0	0	0	1	1	12
3300002638	3	7	4	0	1	1	1	15
3300002639	3	7	0	1	1	1	1	12
3300002640	43	45	2	4	1	1	1	95
3300002642	1	14	0	1	0	2	2	16
3300002643	206	266	19	3	2	1	1	496
3300002644	9	35	7	2	0	2	2	53
3300002645	70	220	41	17	7	23	21	357
3300002646	3	28	9	0	0	1	1	40
3300002647	93	354	57	28	15	44	43	548
3300002648	143	358	54	24	19	32	31	599
3300002649	151	460	74	25	25	27	26	736
3300002650	163	502	77	34	25	36	34	803
3300002651	198	479	44	25	12	22	21	759
3300002652	185	536	76	35	16	46	46	848
3300002653	195	560	68	28	16	44	43	868
3300002654	208	485	51	16	14	27	27	774
3300002655	230	568	80	23	21	35	34	923
3300002656	154	519	65	22	24	36	36	784
3300002657	227	550	68	22	17	35	33	886
3300002658	150	451	82	24	20	32	31	728
3300002659	244	615	87	32	24	44	43	1003
3300002660	170	537	76	30	19	41	39	834
3300002661	176	559	73	49	18	38	37	876
3300002662	195	523	59	22	18	26	26	817
3300002663	164	423	72	22	15	46	46	696
3300002664	209	502	64	30	21	33	32	827
3300002666	24	166	27	7	5	12	11	230
3300002667	207	632	99	33	27	43	42	999
3300002668	187	532	83	27	26	38	37	856
3300002669	238	718	101	55	30	83	81	1144
3300002670	43	237	18	3	2	8	8	303
3300002671	207	684	105	49	29	100	98	1076
3300002672	296	614	64	33	21	43	42	1029
3300002673	196	616	83	39	26	62	60	962
3300002674	63	230	23	11	4	17	16	332
3300002675	268	849	115	62	36	125	124	1331
3300002676	119	308	16	4	4	5	5	451
3300002677	335	912	125	64	36	125	122	1475
3300002678	247	824	122	51	32	79	77	1278
3300002679	144	577	35	10	4	2	2	770
3300002680	232	757	113	56	38	91	90	1197
3300002681	304	1040	171	76	41	148	144	1636
3300002682	72	385	53	13	5	11	11	528
3300002683	90	409	40	10	2	8	8	551
3300002684	254	1142	97	18	8	14	11	1522
3300002685	202	735	22	11	2	4	4	972
3300002686	104	456	47	20	6	13	13	633
3300002687	141	536	47	11	3	9	8	739
3300002688	110	474	47	22	5	20	19	659
3300002689	258	992	58	15	17	4	4	1340
3300002691	155	625	67	24	10	10	10	881
3300002692	120	540	129	57	21	91	86	872
3300002693	381	1429	80	28	12	12	9	1933
3300002695	224	186	6	0	0	1	1	416
3300002696	297	1087	157	51	21	55	55	1613
3300002700	3242	2630	61	9	1	6	6	5943
3300002702	2573	1938	39	11	1	3	3	4562
3300002703	11113	13088	828	236	118	165	150	25398
3300002704	458	302	5	0	0	1	1	765
3300002705	1733	2075	141	47	29	117	117	4025
3300002706	0	2	0	0	1	1	1	3
3300002712	9	10	0	0	0	1	1	19
3300002714	2	3	0	1	0	1	1	6
3300002715	0	1	1	0	0	1	1	2
3300002718	10	8	0	0	0	2	2	18
3300002719	0	6	1	1	1	1	1	9
3300002720	0	1	0	0	0	1	1	1
3300002722	2	3	1	0	0	1	1	6
3300002727	4617	6333	132	19	7	2	2	11108
3300002729	65126	35447	644	56	32	42	42	101305
3300002730	4426	5044	59	9	7	9	7	9547
3300002731	89	60	3	0	2	2	2	154
3300002733	1359	1699	142	43	21	47	47	3264
3300002734	2574	2348	26	10	3	7	5	4963
3300002735	505	524	8	0	1	2	2	1038
3300002737	1616	1186	25	0	5	1	1	2832
3300002738	748	725	14	6	6	5	5	1499
3300002741	842	810	19	2	3	2	2	1676
3300002750	2	7	1	0	0	1	1	10
3300002751	86	357	69	25	11	24	23	549
3300002753	131	418	52	29	13	40	38	645
3300002754	95	466	68	38	21	51	49	690
3300002756	2554	1723	16	4	1	3	3	4298
3300002757	65	192	26	5	1	4	4	289
3300002758	4	20	3	2	0	1	1	29
3300002760	8312	28452	6510	3084	1803	8012	7630	48543
3300002762	8	22	5	1	3	2	1	40
3300002764	1	3	3	1	0	1	1	8
3300002766	27	78	13	5	0	1	1	123
3300002767	1	18	3	3	2	1	1	27
3300002769	4	9	4	0	2	2	2	19
3300002772	528	762	49	22	9	25	25	1370
3300002776	718	2244	195	54	15	59	54	3231
3300002780	215	269	10	2	0	2	2	496
3300002787	3	9	0	0	0	1	1	12
3300002794	24	83	19	5	6	10	9	138
3300002801	0	0	0	0	0	1	1	0
3300002807	0	2	0	0	0	1	1	2
3300002809	0	1	1	0	2	1	1	4
3300002810	4	24	3	1	1	2	2	33
3300002811	2	8	2	0	0	2	2	12
3300002812	7	23	2	2	2	3	3	36
3300002820	24	66	5	0	0	4	4	95
3300002821	4700	6491	449	151	97	79	70	11897
3300002822	3260	3158	276	120	59	79	76	6876
3300002824	0	0	0	0	1	1	1	1
3300002828	0	2	0	0	2	1	1	4
3300002831	1	2	0	0	0	1	1	3
3300002832	0	11	2	3	0	3	2	17
3300002833	16	63	9	7	3	2	2	98
3300002834	91503	85418	3444	1427	779	5514	5089	182996
3300002835	127487	226887	26051	10147	5706	15061	14652	396687
3300002837	4034	6812	551	142	97	117	114	11639
3300002839	11979	12957	584	153	61	53	48	25739
3300002842	26	86	20	11	5	21	21	148
3300002843	62	164	34	21	10	43	43	291
3300002844	51	133	37	12	28	64	61	264
3300002845	69	201	46	32	11	57	55	361
3300002848	10	26	4	1	0	7	6	42
3300002853	474	868	70	26	23	83	76	1468
3300002854	2498	1685	11	0	1	4	2	4197
3300002856	9244	9305	431	122	59	95	86	19170
3300002860	15	34	9	3	0	6	6	61
3300002861	22	204	75	30	9	48	48	340
3300002862	50	146	16	4	1	12	12	217
3300002863	169	727	68	39	17	38	36	1022
3300002864	101	630	63	25	16	54	54	835
3300002865	106	638	83	25	13	41	41	865
3300002866	156	771	76	25	12	32	31	1041
3300002867	61	503	108	41	20	76	75	734
3300002868	115	527	57	19	16	30	30	734
3300002869	66	547	113	37	15	81	78	781
3300002870	144	549	52	16	11	24	24	772
3300002872	139	588	77	19	18	31	28	844
3300002873	96	573	125	47	13	71	70	855
3300002874	78	662	143	49	23	87	87	955
3300002875	101	863	184	64	31	84	82	1245
3300002876	84	297	42	17	3	10	9	444
3300002878	215	851	56	10	7	4	3	1140
3300002879	208	602	67	15	4	2	2	896
3300002880	212	806	47	15	8	7	5	1090
3300002881	369	1229	62	13	11	6	5	1685
3300002883	209	705	51	14	3	7	6	983
3300002884	144	504	57	24	16	33	33	745
[truncated: 17,323 more rows]

## Sheet: Ecosystem Gene Distribution
Ecosystem	Total Genes	RNA-coding genes (tRNA, rRNA etc)	Protein-coding (CDS) genes	Pfam-hits	Isolate-hits	NMPF Genes	NMPF families	Remaining Unannotated (Protein-coding – Pfam-hits – isolate-hits – NMPF-genes)		The "Remaining Unannotated" genes column contains all dataset genes with NO hits to Pfam or to Isolate Genomes, that were discarded during clustering with HipMCL, i.e. - Clustering singletons (1 or 2 members) - Genes in clusters with less than 100 members - Genes in clusters with 100 members or more, whose HMMs and/or consensus sequences had hits to Pfam or to isolate genomes A decomposition of t…
Freshwater	2810324757	28531806	2784318923	1243141843	1449568466	2984103	1805668	88624511
Marine	4243855780	33653648	4210266586	1816574282	2268956295	4372709	2570141	120363300
Soil	6711165097	45510778	6666119373	3129175665	3383743389	8294313	5502055	144906006
Other Environmental	2026201187	12015513	2015191175	910065560	1058744049	1095263	673290	45286303
Human	397776553	4267029	394018557	221605852	164616151	51813	42153	7744741
Non-human mammals	549061957	5072214	543987993	252343226	277687139	75017	25421	13882611
Plant	2508062591	12913938	2495045197	1150039751	1285151361	1766443	1118453	58087642
Other Host-associated	579681199	4810205	570506179	122298256	402336857	1239425	95960	44631641
Engineered	806287106	9065971	801488300	387839813	392367931	107242	60861	21173314

## Sheet: HipMCL Clustering per Ecosystem
Ecosystem	1-2 members	3-24 members	25-49 members	50-74 members	75-99 members	100 or more members	Stringent over 100 (NMPF-genes)	Remaining unannotated (everything except NMPF-genes)
Freshwater	27454745	52349790	5452501	2094131	1138480	3118967	2984103	88624511
Marine	32612668	73564932	8931808	3289579	1740747	4596275	4372709	120363300
Soil	38393863	85378346	12401554	5183091	2916628	8926837	8294313	144906006
Other Environmental	15428152	26348650	2183938	814832	439171	1166823	1095263	45286303
Human	2143953	4928726	495999	127137	46298	54441	51813	7744741
Non-human mammals	5127132	8142759	428018	128725	52251	78743	75017	13882611
Plant	17087302	34742378	3956291	1433008	739668	1895438	1766443	58087642
Other Host-associated	20312120	22549305	1085209	405198	208894	1310340	1239425	44631641
Engineered	8494370	11779566	640779	176500	76646	112695	107242	21173314

## Sheet: Example Enrichment per NMPF
Family	Original Sequences	New Sequences found	Final Sequences	% enrichment			Original Sequences	New Sequences	Final Sequences	% enrichment
F055046	139	102326	102465	73615.8		Total	18678380	32365364	51043744	173.277
F010564	302	76658	76960	25383.4
F029160	189	60456	60645	31987.3
F087424	110	51811	51921	47100.9
F006250	377	50071	50448	13281.4
F104844	100	47747	47847	47747
F054288	140	46989	47129	33563.6
F018663	233	45347	45580	19462.2
F090724	108	41880	41988	38777.8
F010847	298	41551	41849	13943.3
F033588	177	40020	40197	22610.2
F006600	369	39617	39986	10736.3
F078471	116	36843	36959	31761.2
F045579	152	35964	36116	23660.5
F027639	194	35881	36075	18495.4
F091464	107	35169	35276	32868.2
F101372	102	32783	32885	32140.2
F088012	109	32354	32463	29682.6
F069408	124	31930	32054	25750
F087545	110	31716	31826	28832.7
F037229	168	31375	31543	18675.6
F070403	123	30836	30959	25069.9
F053450	141	28721	28862	20369.5
F002020	603	28190	28793	4674.96
F000424	1155	26946	28101	2332.99
F013063	274	27639	27913	10087.2
F028974	190	27228	27418	14330.5
F055567	138	26373	26511	19110.9
F036576	169	26207	26376	15507.1
F011566	289	26068	26357	9020.07
F046936	150	26143	26293	17428.7
F056363	137	26002	26139	18979.6
F057190	136	25995	26131	19114
F005001	415	25464	25879	6135.9
F105645	100	25346	25446	25346
F023644	209	24754	24963	11844
F095806	105	24429	24534	23265.7
F037587	167	23990	24157	14365.3
F009017	324	23812	24136	7349.38
F035869	171	23383	23554	13674.3
F065493	127	23392	23519	18418.9
F029355	188	23146	23334	12311.7
F080287	115	23166	23281	20144.3
F049452	146	23129	23275	15841.8
F008133	338	22902	23240	6775.74
F027406	194	22685	22879	11693.3
F063820	129	22572	22701	17497.7
F052413	142	22304	22446	15707
F008930	325	22079	22404	6793.54
F045775	152	22234	22386	14627.6
F099952	103	22159	22262	21513.6
F055066	139	21879	22018	15740.3
F019442	229	21618	21847	9440.17
F042414	158	21521	21679	13620.9
F104652	100	21548	21648	21548
F026764	196	21302	21498	10868.4
F047883	149	21345	21494	14325.5
F069565	123	21340	21463	17349.6
F079895	115	21276	21391	18500.9
F091540	107	21108	21215	19727.1
F057019	136	20841	20977	15324.3
F003787	468	20461	20929	4372.01
F000020	6197	14602	20799	235.63
F061013	132	20658	20790	15650
F016841	244	20377	20621	8351.23
F070750	122	20454	20576	16765.6
F062359	130	20409	20539	15699.2
F001566	670	19823	20493	2958.66
F038548	165	20269	20434	12284.2
F024814	204	20017	20221	9812.25
F025423	201	19970	20171	9935.32
F054145	140	20000	20140	14285.7
F059820	133	19859	19992	14931.6
F105734	100	19670	19770	19670
F015059	257	19489	19746	7583.27
F014145	265	19444	19709	7337.36
F091803	107	19437	19544	18165.4
F083536	112	19396	19508	17317.9
F038221	166	19300	19466	11626.5
F075294	119	18944	19063	15919.3
F094504	106	18937	19043	17865.1
F049346	146	18895	19041	12941.8
F076940	117	18720	18837	16000
F000462	1107	17707	18814	1599.55
F074568	119	18684	18803	15700.8
F035643	171	18615	18786	10886
F004857	421	18098	18519	4298.81
F062347	130	18236	18366	14027.7
F064438	128	18227	18355	14239.8
F027917	193	18131	18324	9394.3
F015698	252	18002	18254	7143.65
F071512	122	18081	18203	14820.5
F000059	3008	15141	18149	503.358
F027694	194	17929	18123	9241.75
F036803	169	17875	18044	10576.9
F064489	128	17898	18026	13982.8
F010515	302	17708	18010	5863.58
F023560	209	17794	18003	8513.88
F062350	130	17866	17996	13743.1
F017347	241	17752	17993	7365.98
F000396	1185	16790	17975	1416.88
F004080	454	17518	17972	3858.59
F007032	359	17608	17967	4904.74
F026011	199	17725	17924	8907.04
F040831	161	17726	17887	11009.9
F016745	245	17613	17858	7188.98
F104517	100	17684	17784	17684
F048286	148	17555	17703	11861.5
F089277	109	17524	17633	16077.1
F105814	100	17476	17576	17476
F031537	182	17385	17567	9552.2
F067792	125	17441	17566	13952.8
F003746	470	17070	17540	3631.91
F031597	182	17351	17533	9533.52
F098814	103	17360	17463	16854.4
F000103	2242	15210	17452	678.412
F089642	108	17192	17300	15918.5
F102092	102	16993	17095	16659.8
F086856	110	16952	17062	15410.9
F035772	171	16850	17021	9853.8
F063324	129	16826	16955	13043.4
F000001	16856	4	16860	0.0237304
F040607	161	16680	16841	10360.2
F005842	388	16402	16790	4227.32
F070244	123	16633	16756	13522.8
F057787	135	16567	16702	12271.9
F065307	127	16568	16695	13045.7
F068660	124	16538	16662	13337.1
F039476	163	16479	16642	10109.8
F016014	250	16369	16619	6547.6
F007015	359	16243	16602	4524.51
F011371	291	16310	16601	5604.81
F037634	167	16378	16545	9807.19
F097866	104	16378	16482	15748.1
F006257	377	16055	16432	4258.62
F013836	268	16134	16402	6020.15
F074689	119	16253	16372	13658
F089801	108	16187	16295	14988
F020120	226	16014	16240	7085.84
F039851	163	16065	16228	9855.83
F040506	161	16055	16216	9972.05
F024104	207	15997	16204	7728.02
F043665	156	15974	16130	10239.7
F041210	160	15929	16089	9955.62
F038115	166	15756	15922	9491.57
F064734	128	15733	15861	12291.4
F018306	235	15617	15852	6645.53
F100552	102	15690	15792	15382.4
F000077	2584	13203	15787	510.952
F000326	1295	14474	15769	1117.68
F105777	100	15663	15763	15663
F064647	128	15588	15716	12178.1
F032895	178	15358	15536	8628.09
F007703	346	15143	15489	4376.59
F012024	284	15102	15386	5317.61
F000431	1148	14229	15377	1239.46
F033688	176	15200	15376	8636.36
F029536	188	15173	15361	8070.74
F044777	154	15188	15342	9862.34
F043757	155	15142	15297	9769.03
F098747	103	15142	15245	14701
F009589	315	14914	15229	4734.6
F085912	111	15095	15206	13599.1
F095988	105	15076	15181	14358.1
F069276	124	15056	15180	12141.9
F000002	15118	1	15119	0.00661463
F062739	130	14977	15107	11520.8
F061457	131	14946	15077	11409.2
F071774	122	14940	15062	12245.9
F090457	108	14939	15047	13832.4
F080619	115	14919	15034	12973
F049416	146	14877	15023	10189.7
F093550	106	14871	14977	14029.2
F002630	542	14417	14959	2659.96
F000003	14941	1	14942	0.00669299
F010593	301	14641	14942	4864.12
F007793	344	14521	14865	4221.22
F031388	182	14636	14818	8041.76
F070465	123	14634	14757	11897.6
F000134	1962	12767	14729	650.714
F062419	130	14548	14678	11190.8
F042778	157	14475	14632	9219.75
F052440	142	14386	14528	10131
F009236	321	14150	14471	4408.1
F105753	100	14350	14450	14350
F022250	215	14105	14320	6560.47
F065984	127	14158	14285	11148
F040893	161	14119	14280	8769.57
F036645	169	14083	14252	8333.14
F009546	316	13898	14214	4398.1
F063721	129	14043	14172	10886
F000204	1608	12552	14160	780.597
F000194	1661	12438	14099	748.826
F006779	364	13733	14097	3772.8
F014437	263	13582	13845	5164.26
F044125	155	13680	13835	8825.81
F000736	914	12916	13830	1413.13
F000040	3998	9829	13827	245.848
F002169	587	13222	13809	2252.47
F012000	284	13499	13783	4753.17
F030355	185	13567	13752	7333.51
F001963	610	13078	13688	2143.93
F003534	480	13196	13676	2749.17
F026569	197	13472	13669	6838.58
F000221	1543	12125	13668	785.807
F077850	117	13549	13666	11580.3
F046723	151	13511	13662	8947.68
F080826	114	13524	13638	11863.2
F076140	118	13508	13626	11447.5
F015687	252	13350	13602	5297.62
F067445	125	13472	13597	10777.6
F018040	237	13309	13546	5615.61
F017203	242	13276	13518	5485.95
F019445	229	13248	13477	5785.15
F020487	223	13237	13460	5935.87
F078367	116	13344	13460	11503.4
F091192	107	13331	13438	12458.9
F015657	253	13146	13399	5196.05
F001141	766	12598	13364	1644.65
F100328	102	13246	13348	12986.3
F090001	108	13224	13332	12244.4
F016564	246	13057	13303	5307.72
F038070	166	13111	13277	7898.19
F029905	187	13066	13253	6987.17
F064326	128	13115	13243	10246.1
F010967	296	12923	13219	4365.88
F032292	180	13023	13203	7235
F000267	1412	11758	13170	832.72
F000965	819	12337	13156	1506.35
F082717	113	13032	13145	11532.7
F004661	428	12606	13034	2945.33
F033297	177	12844	13021	7256.5
F019145	231	12759	12990	5523.38
F056287	137	12841	12978	9372.99
F042257	158	12812	12970	8108.86
F013534	270	12678	12948	4695.56
F098617	103	12837	12940	12463.1
F024950	203	12692	12895	6252.22
F000738	913	11964	12877	1310.41
F077860	117	12733	12850	10882.9
F017439	240	12590	12830	5245.83
F045119	153	12670	12823	8281.05
F023298	210	12610	12820	6004.76
F084945	111	12701	12812	11442.3
F034577	174	12629	12803	7258.05
F002069	596	12195	12791	2046.14
F021780	217	12566	12783	5790.78
F056245	137	12637	12774	9224.09
F003557	479	12287	12766	2565.14
F021912	216	12544	12760	5807.41
F062405	130	12624	12754	9710.77
F010011	309	12442	12751	4026.54
F101101	102	12627	12729	12379.4
F092819	107	12585	12692	11761.7
F105565	100	12587	12687	12587
F017305	241	12430	12671	5157.68
F084946	111	12516	12627	11275.7
F000772	896	11700	12596	1305.8
F081678	114	12473	12587	10941.2
F018798	233	12322	12555	5288.41
F074349	119	12372	12491	10396.6
F086691	110	12350	12460	11227.3
F004919	418	12021	12439	2875.84
F035609	171	12267	12438	7173.68
F029667	187	12245	12432	6548.13
F037513	167	12233	12400	7325.15
F053437	141	12256	12397	8692.2
F099064	103	12282	12385	11924.3
F060525	132	12241	12373	9273.48
F021919	216	12142	12358	5621.3
F001924	616	11737	12353	1905.36
F023970	208	12050	12258	5793.27
F046435	151	12107	12258	8017.88
F029996	186	12003	12189	6453.23
F006715	366	11814	12180	3227.87
F084994	111	12033	12144	10840.5
F009307	319	11712	12031	3671.47
F000110	2196	9830	12026	447.632
F003535	480	11540	12020	2404.17
F003455	485	11517	12002	2374.64
F044294	154	11847	12001	7692.86
F000351	1248	10748	11996	861.218
F019073	231	11675	11906	5054.11
F046781	150	11728	11878	7818.67
F082647	113	11744	11857	10392.9
F019000	232	11618	11850	5007.76
F001608	663	11173	11836	1685.22
F079551	115	11708	11823	10180.9
F025106	203	11614	11817	5721.18
F044263	154	11651	11805	7565.58
F001084	782	11004	11786	1407.16
F035885	171	11588	11759	6776.61
F086393	110	11626	11736	10569.1
F057798	135	11595	11730	8588.89
F105272	100	11613	11713	11613
F088187	109	11577	11686	10621.1
F004403	439	11234	11673	2559
F021467	218	11453	11671	5253.67
F009495	317	11335	11652	3575.71
F035154	172	11473	11645	6670.35
F001071	786	10858	11644	1381.42
F003822	466	11167	11633	2396.35
F008229	336	11276	11612	3355.95
F009744	313	11299	11612	3609.9
F058611	134	11448	11582	8543.28
F010923	297	11273	11570	3795.62
F001134	767	10783	11550	1405.87
F096987	104	11436	11540	10996.2
F005441	400	11132	11532	2783
F000100	2281	9242	11523	405.173
F014195	265	11230	11495	4237.74
F015824	251	11236	11487	4476.49
F079408	115	11360	11475	9878.26
F086136	111	11351	11462	10226.1
F053311	141	11316	11457	8025.53
F000790	890	10534	11424	1183.6
F003650	475	10926	11401	2300.21
F039933	162	11225	11387	6929.01
F002742	533	10853	11386	2036.21
F045488	152	11225	11377	7384.87
F042148	158	11177	11335	7074.05
F000513	1062	10270	11332	967.043
F097712	104	11207	11311	10776
F018037	237	11070	11307	4670.89
F018146	236	11049	11285	4681.78
F055766	138	11130	11268	8065.22
F075474	119	11145	11264	9365.55
F028185	192	11066	11258	5763.54
F026187	198	11045	11243	5578.28
F045516	152	11077	11229	7287.5
F000723	919	10299	11218	1120.67
F002686	536	10670	11206	1990.67
F005469	399	10790	11189	2704.26
F069145	124	11056	11180	8916.13
F054380	140	10990	11130	7850
F085747	111	11015	11126	9923.42
F001225	742	10361	11103	1396.36
F000568	1019	10078	11097	989.009
F104825	100	10992	11092	10992
F001296	728	10355	11083	1422.39
F015560	253	10804	11057	4270.36
F003765	469	10585	11054	2256.93
F063388	129	10920	11049	8465.12
F059915	133	10893	11026	8190.23
F014384	263	10687	10950	4063.5
F072370	121	10828	10949	8948.76
F094840	105	10844	10949	10327.6
F023029	211	10709	10920	5075.36
F034477	174	10724	10898	6163.22
F004544	433	10454	10887	2414.32
F091395	107	10763	10870	10058.9
F009121	322	10540	10862	3273.29
F002468	556	10305	10861	1853.42
F004395	440	10404	10844	2364.55
F033896	176	10667	10843	6060.8
F020364	224	10616	10840	4739.29
F017954	237	10600	10837	4472.57
F051803	143	10690	10833	7475.52
F035781	171	10632	10803	6217.54
F007497	350	10436	10786	2981.71
F016923	243	10496	10739	4319.34
F053476	141	10585	10726	7507.09
F084610	112	10604	10716	9467.86
F000538	1043	9661	10704	926.27
F045861	152	10548	10700	6939.47
F000081	2481	8199	10680	330.472
F040710	161	10518	10679	6532.92
F095512	105	10553	10658	10050.5
F005410	401	10255	10656	2557.36
F010296	305	10343	10648	3391.15
F002670	538	10089	10627	1875.28
F102460	101	10517	10618	10412.9
F039908	162	10448	10610	6449.38
F003885	463	10123	10586	2186.39
F003621	476	10103	10579	2122.48
F037013	168	10397	10565	6188.69
F067326	125	10411	10536	8328.8
F027094	195	10291	10486	5277.44
F046552	151	10330	10481	6841.06
F051759	143	10337	10480	7228.67
F002923	520	9958	10478	1915
F054553	139	10338	10477	7437.41
F044860	153	10320	10473	6745.1
F000005	10444	1	10445	0.00957488
F038039	166	10279	10445	6192.17
F000666	949	9492	10441	1000.21
F013742	268	10134	10402	3781.34
F012750	277	10112	10389	3650.54
F102610	101	10265	10366	10163.4
F002083	595	9770	10365	1642.02
F089834	108	10248	10356	9488.89
F000244	1468	8887	10355	605.381
F102449	101	10250	10351	10148.5
F010220	306	10042	10348	3281.7
F022901	212	10126	10338	4776.42
F028816	190	10138	10328	5335.79
F005290	405	9917	10322	2448.64
F100283	102	10219	10321	10018.6
F067435	125	10189	10314	8151.2
F046775	150	10131	10281	6754
F048128	148	10114	10262	6833.78
F005972	384	9855	10239	2566.41
F018498	234	9970	10204	4260.68
F017949	237	9962	10199	4203.38
F001108	775	9418	10193	1215.23
F034194	175	10018	10193	5724.57
F075047	119	10060	10179	8453.78
F059568	133	10039	10172	7548.12
F080839	114	10045	10159	8811.4
F004672	428	9727	10155	2272.66
F060056	133	10018	10151	7532.33
F028120	192	9948	10140	5181.25
F014354	263	9875	10138	3754.75
F006367	375	9759	10134	2602.4
F023165	211	9919	10130	4700.95
F097400	104	10026	10130	9640.38
F030349	185	9908	10093	5355.68
F009043	324	9764	10088	3013.58
F008932	325	9752	10077	3000.62
F000009	8556	1496	10052	17.4848
F030438	185	9853	10038	5325.95
F093086	106	9926	10032	9364.15
F000920	833	9196	10029	1103.96
F046600	151	9878	10029	6541.72
F005240	407	9608	10015	2360.69
F034050	175	9827	10002	5615.43
F000588	1006	8990	9996	893.638
F084314	112	9864	9976	8807.14
F002741	533	9442	9975	1771.48
F028684	190	9784	9974	5149.47
F035321	172	9775	9947	5683.14
F046776	150	9791	9941	6527.33
F006457	372	9566	9938	2571.51
F001374	711	9191	9902	1292.69
F037332	168	9731	9899	5792.26
F058751	134	9760	9894	7283.58
F033016	178	9715	9893	5457.87
F001425	697	9193	9890	1318.94
F085784	111	9777	9888	8808.11
F010741	299	9584	9883	3205.35
F018934	232	9651	9883	4159.91
F051184	144	9736	9880	6761.11
F060842	132	9744	9876	7381.82
F001020	804	9058	9862	1126.62
F080088	115	9739	9854	8468.7
F005942	385	9467	9852	2458.96
F009308	319	9531	9850	2987.77
F047097	150	9678	9828	6452
F001956	611	9209	9820	1507.2
F007906	342	9441	9783	2760.53
F085075	111	9664	9775	8706.31
F085750	111	9653	9764	8696.4
F053755	140	9615	9755	6867.86
F008292	335	9412	9747	2809.55
F002199	584	9153	9737	1567.29
F059490	134	9596	9730	7161.19
F013978	266	9462	9728	3557.14
F042277	158	9561	9719	6051.27
F001174	756	8958	9714	1184.92
F054748	139	9570	9709	6884.89
F006578	369	9339	9708	2530.89
F033818	176	9529	9705	5414.2
F001130	768	8933	9701	1163.15
F005258	406	9283	9689	2286.45
F019655	228	9449	9677	4144.3
F096371	104	9573	9677	9204.81
F000851	860	8816	9676	1025.12
F014150	265	9393	9658	3544.53
F084944	111	9531	9642	8586.49
F022583	213	9406	9619	4415.96
F039651	163	9434	9597	5787.73
F064750	128	9468	9596	7396.88
F000994	810	8785	9595	1084.57
F046249	151	9443	9594	6253.64
F046809	150	9436	9586	6290.67
F093199	106	9475	9581	8938.68
F016398	247	9332	9579	3778.14
F000844	863	8713	9576	1009.62
F061507	131	9444	9575	7209.16
F017669	239	9328	9567	3902.93
F019080	231	9335	9566	4041.13
F086412	110	9446	9556	8587.27
F057516	136	9415	9551	6922.79
F066366	126	9422	9548	7477.78
F019266	230	9304	9534	4045.22
F004087	453	9080	9533	2004.42
F015218	256	9273	9529	3622.27
F008064	339	9181	9520	2708.26
F029314	188	9326	9514	4960.64
F053054	141	9373	9514	6647.52
F071106	122	9363	9485	7674.59
F090429	108	9370	9478	8675.93
F100133	102	9371	9473	9187.25
F073015	120	9351	9471	7792.5
F097415	104	9357	9461	8997.12
F104250	100	9356	9456	9356
F010378	304	9150	9454	3009.87
F102463	101	9350	9451	9257.43
F001615	662	8774	9436	1325.38
F007253	354	9078	9432	2564.41
F019425	229	9192	9421	4013.97
F025948	199	9216	9415	4631.16
F027044	196	9209	9405	4698.47
F036301	170	9222	9392	5424.71
F021789	217	9169	9386	4225.35
F003665	474	8900	9374	1877.64
F055474	138	9234	9372	6691.3
F002168	587	8751	9338	1490.8
F064350	128	9208	9336	7193.75
F105666	100	9227	9327	9227
F016405	247	9072	9319	3672.87
F010824	298	9004	9302	3021.48
F044258	154	9148	9302	5940.26
F104380	100	9178	9278	9178
F005881	387	8889	9276	2296.9
F010225	306	8961	9267	2928.43
F079555	115	9149	9264	7955.65
F073590	120	9142	9262	7618.33
F000007	8691	566	9257	6.51248
F067773	125	9130	9255	7304
F035318	172	9077	9249	5277.33
F088309	109	9133	9242	8378.9
F063199	130	9105	9235	7003.85
F040451	161	9067	9228	5631.68
F086330	111	9117	9228	8213.51
F015068	257	8970	9227	3490.27
F025044	203	9024	9227	4445.32
F102447	101	9122	9223	9031.68
F014097	265	8954	9219	3378.87
F043253	156	9052	9208	5802.56
F038508	165	9041	9206	5479.39
F024702	204	8999	9203	4411.27
F039429	163	9037	9200	5544.17
F003347	492	8706	9198	1769.51
F017058	243	8950	9193	3683.13
F043754	155	9034	9189	5828.39
F004126	451	8736	9187	1937.03
F084996	111	9075	9186	8175.68
F076741	117	9058	9175	7741.88
F016242	248	8926	9174	3599.19
F042686	157	9013	9170	5740.76
F011082	295	8855	9150	3001.69
F038509	165	8985	9150	5445.45
F006416	373	8775	9148	2352.55
F013856	267	8862	9129	3319.1
F002136	590	8537	9127	1446.95
F035953	171	8951	9122	5234.5
F008360	334	8781	9115	2629.04
F074354	119	8990	9109	7554.62
F089945	108	8998	9106	8331.48
F003437	486	8617	9103	1773.05
F104268	100	9002	9102	9002
F065449	127	8938	9065	7037.8
F009092	323	8741	9064	2706.19
F071997	121	8939	9060	7387.6
F000006	8944	92	9036	1.02862
F018314	235	8796	9031	3742.98
F032394	180	8810	8990	4894.44
F021231	219	8769	8988	4004.11
F030322	185	8783	8968	4747.57
F003594	478	8474	8952	1772.8
F012185	282	8668	8950	3073.76
F013264	272	8675	8947	3189.34
F003107	506	8429	8935	1665.81
F025039	203	8703	8906	4287.19
F036507	169	8732	8901	5166.86
F013125	274	8621	8895	3146.35
F051217	144	8724	8868	6058.33
F003302	494	8371	8865	1694.53
F063582	129	8731	8860	6768.22
F068296	124	8735	8859	7044.35
F093901	106	8742	8848	8247.17
F003576	478	8359	8837	1748.74
F015873	251	8580	8831	3418.33
F007679	346	8484	8830	2452.02
F100210	102	8726	8828	8554.9
F104421	100	8728	8828	8728
F023514	209	8609	8818	4119.14
F037552	167	8646	8813	5177.25
F064860	128	8674	8802	6776.56
F084995	111	8689	8800	7827.93
F088176	109	8673	8782	7956.88
F004495	435	8344	8779	1918.16
F048725	147	8627	8774	5868.71
F012948	275	8486	8761	3085.82
F073998	120	8641	8761	7200.83
F061465	131	8607	8738	6570.23
F057090	136	8600	8736	6323.53
F021309	219	8516	8735	3888.58
F016354	247	8481	8728	3433.6
F012420	280	8443	8723	3015.36
F008818	327	8394	8721	2566.97
F013388	271	8449	8720	3117.71
F018312	235	8483	8718	3609.79
F097403	104	8588	8692	8257.69
F009964	310	8376	8686	2701.94
F053323	141	8542	8683	6058.16
F055463	138	8543	8681	6190.58
F029630	187	8492	8679	4541.18
F016237	248	8426	8674	3397.58
F037015	168	8492	8660	5054.76
F098595	103	8556	8659	8306.8
F051166	144	8509	8653	5909.03
F037051	168	8482	8650	5048.81
F090916	108	8530	8638	7898.15
F018660	233	8392	8625	3601.72
F000008	8622	1	8623	0.0115982
F089662	108	8514	8622	7883.33
F031109	183	8438	8621	4610.93
F087605	110	8509	8619	7735.45
F090919	108	8503	8611	7873.15
F077367	117	8489	8606	7255.56
F014482	262	8342	8604	3183.97
F048739	147	8452	8599	5749.66
F008718	329	8263	8592	2511.55
F085745	111	8479	8590	7638.74
F078176	116	8470	8586	7301.72
F086558	110	8472	8582	7701.82
F085076	111	8456	8567	7618.02
F031327	182	8382	8564	4605.49
F009051	323	8205	8528	2540.25
F000187	1693	6826	8519	403.19
F038935	164	8352	8516	5092.68
F015426	254	8254	8508	3249.61
F056291	137	8358	8495	6100.73
F059564	133	8360	8493	6285.71
F035320	172	8320	8492	4837.21
F082091	113	8377	8490	7413.27
F074526	119	8365	8484	7029.41
F065459	127	8355	8482	6578.74
F051661	143	8328	8471	5823.78
F046161	151	8311	8462	5503.97
F000662	950	7499	8449	789.368
F098453	103	8341	8444	8098.06
F044888	153	8282	8435	5413.07
F091795	107	8328	8435	7783.18
F074343	119	8313	8432	6985.71
F002660	539	7892	8431	1464.19
F004157	450	7965	8415	1770
F077618	117	8287	8404	7082.91
F080771	114	8278	8392	7261.4
F010204	307	8084	8391	2633.22
F001391	707	7674	8381	1085.43
F016108	249	8126	8375	3263.45
F073013	120	8251	8371	6875.83
F065387	127	8233	8360	6482.68
F053325	141	8216	8357	5826.95
F048743	147	8203	8350	5580.27
F089804	108	8239	8347	7628.7
F071854	121	8221	8342	6794.21
F046821	150	8191	8341	5460.67
F055134	139	8201	8340	5900
F028596	191	8140	8331	4261.78
F007678	346	7980	8326	2306.36
F049647	146	8171	8317	5596.58
F058157	135	8177	8312	6057.04
F054020	140	8166	8306	5832.86
F065814	127	8173	8300	6435.43
F029317	188	8094	8282	4305.32
F046816	150	8121	8271	5414
F041573	159	8103	8262	5096.23
F091895	107	8154	8261	7620.56
F055394	138	8121	8259	5884.78
F097834	104	8155	8259	7841.35
F014576	261	7994	8255	3062.84
F044295	154	8099	8253	5259.09
F056538	137	8105	8242	5916.06
F001988	607	7623	8230	1255.85
F000467	1104	7121	8225	645.018
F003644	475	7750	8225	1631.58
F016490	246	7966	8212	3238.21
F095496	105	8106	8211	7720
F096322	104	8097	8201	7785.58
F030839	184	8014	8198	4355.43
F033451	177	8004	8181	4522.03
F091128	107	8068	8175	7540.19
F011567	289	7880	8169	2726.64
F036247	170	7998	8168	4704.71
F097807	104	8064	8168	7753.85
F020295	224	7942	8166	3545.54
F057867	135	8025	8160	5944.44
F050865	144	8015	8159	5565.97
F015957	250	7907	8157	3162.8
F060950	132	8023	8155	6078.03
F052357	142	8010	8152	5640.85
F001409	701	7448	8149	1062.48
F073858	120	8021	8141	6684.17
F042213	158	7961	8119	5038.61
F065039	128	7983	8111	6236.72
F034476	174	7933	8107	4559.2
F001652	656	7450	8106	1135.67
F093016	106	7995	8101	7542.45
F057861	135	7959	8094	5895.56
F008063	339	7743	8082	2284.07
F099532	103	7975	8078	7742.72
F083789	112	7961	8073	7108.04
F051279	144	7920	8064	5500
F093397	106	7957	8063	7506.6
F089313	109	7952	8061	7295.41
F097448	104	7951	8055	7645.19
F000537	1043	7011	8054	672.196
F027421	194	7860	8054	4051.55
F098405	103	7949	8052	7717.48
F019590	228	7818	8046	3428.95
F060951	132	7908	8040	5990.91
F025196	202	7835	8037	3878.71
F078106	116	7915	8031	6823.28
F048600	148	7882	8030	5325.68
F071928	121	7908	8029	6535.54
F098579	103	7920	8023	7689.32
F074277	119	7903	8022	6641.18
F026783	196	7820	8016	3989.8
F011061	295	7720	8015	2616.95
F055092	139	7872	8011	5663.31
F009113	322	7685	8007	2386.65
F096447	104	7900	8004	7596.15
F022133	215	7788	8003	3622.33
F068352	124	7873	7997	6349.19
F096373	104	7893	7997	7589.42
F032512	179	7808	7987	4362.01
F020699	222	7764	7986	3497.3
F037046	168	7795	7963	4639.88
F104826	100	7856	7956	7856
F022318	215	7719	7934	3590.23
F015297	255	7669	7924	3007.45
F048694	147	7766	7913	5282.99
F057657	136	7774	7910	5716.18
F050078	145	7759	7904	5351.03
F097552	104	7791	7895	7491.35
F083147	113	7777	7890	6882.3
F059609	133	7747	7880	5824.81
F015442	254	7616	7870	2998.43
F014981	258	7605	7863	2947.67
F096679	104	7755	7859	7456.73
F062465	130	7726	7856	5943.08
F088940	109	7744	7853	7104.59
F011154	294	7556	7850	2570.07
F085664	111	7738	7849	6971.17
F032378	180	7656	7836	4253.33
F075565	118	7717	7835	6539.83
F043560	156	7674	7830	4919.23
F032944	178	7648	7826	4296.63
F057866	135	7677	7812	5686.67
F009751	313	7486	7799	2391.69
F086114	111	7688	7799	6926.13
F084287	112	7681	7793	6858.04
F008014	340	7445	7785	2189.71
F014476	262	7516	7778	2868.7
F014574	261	7517	7778	2880.08
F066424	126	7643	7769	6065.87
F010888	297	7471	7768	2515.49
F032665	179	7586	7765	4237.99
F071542	122	7634	7756	6257.38
F051743	143	7603	7746	5316.78
F053039	141	7587	7728	5380.85
F057189	136	7587	7723	5578.68
F078107	116	7606	7722	6556.9
F053817	140	7562	7702	5401.43
F052618	142	7538	7680	5308.45
F009586	315	7364	7679	2337.78
F018855	232	7444	7676	3208.62
F031744	181	7493	7674	4139.78
F046503	151	7501	7652	4967.55
F074336	119	7533	7652	6330.25
F018780	233	7407	7640	3178.97
F021831	217	7411	7628	3415.21
F051660	143	7478	7621	5229.37
F049357	146	7467	7613	5114.38
F036105	170	7441	7611	4377.06
F022808	212	7383	7595	3482.55
F076469	118	7473	7591	6333.05
F039186	164	7425	7589	4527.44
F050385	145	7444	7589	5133.79
F042685	157	7421	7578	4726.75
F027403	194	7380	7574	3804.12
F059192	134	7428	7562	5543.28
F050037	146	7411	7557	5076.03
F076661	118	7422	7540	6289.83
F040271	162	7373	7535	4551.23
F002041	599	6925	7524	1156.09
F047447	149	7360	7509	4939.6
F053043	141	7361	7502	5220.57
F065325	127	7375	7502	5807.09
F004859	420	7080	7500	1685.71
F086715	110	7387	7497	6715.45
F039867	163	7333	7496	4498.77
F002632	541	6952	7493	1285.03
F033280	177	7297	7474	4122.6
F017072	243	7228	7471	2974.49
F024471	205	7265	7470	3543.9
F019893	227	7228	7455	3184.14
F096564	104	7351	7455	7068.27
F000010	7424	28	7452	0.377155
F101520	102	7346	7448	7201.96
F049391	146	7294	7440	4995.89
F053040	141	7297	7438	5175.18
F079122	116	7307	7423	6299.14
F068654	124	7298	7422	5885.48
F020954	221	7195	7416	3255.66
F003518	481	6934	7415	1441.58
F018435	235	7178	7413	3054.47
F075501	118	7279	7397	6168.64
F070825	122	7269	7391	5958.2
F006791	364	7023	7387	1929.4
F085439	111	7276	7387	6554.95
F024458	205	7173	7378	3499.02
F094279	106	7267	7373	6855.66
F029547	188	7172	7360	3814.89
F063360	129	7228	7357	5603.1
F096541	104	7253	7357	6974.04
F000013	7082	272	7354	3.84072
F000017	6504	804	7308	12.3616
F015733	252	7053	7305	2798.81
F083502	112	7185	7297	6415.18
F086540	110	7186	7296	6532.73
F022140	215	7072	7287	3289.3
F045923	152	7113	7265	4679.61
F010687	300	6953	7253	2317.67
F065963	127	7112	7239	5600
F013302	272	6966	7238	2561.03
F013993	266	6966	7232	2618.8
F069070	124	7104	7228	5729.03
F102312	101	7117	7218	7046.53
F085474	111	7103	7214	6399.1
F016103	249	6963	7212	2796.39
F001213	746	6463	7209	866.354
F088078	109	7083	7192	6498.17
F093074	106	7085	7191	6683.96
F049384	146	7037	7183	4819.86
F093937	106	7070	7176	6669.81
F062325	130	7045	7175	5419.23
F004118	452	6722	7174	1487.17
F073840	120	7049	7169	5874.17
F054657	139	7020	7159	5050.36
F038525	165	6986	7151	4233.94
F101403	102	7035	7137	6897.06
F053326	141	6995	7136	4960.99
F097377	104	7027	7131	6756.73
F041571	159	6969	7128	4383.02
F002971	516	6604	7120	1279.84
F093306	106	7010	7116	6613.21
F092892	107	7004	7111	6545.79
F019898	227	6875	7102	3028.63
F099456	103	6999	7102	6795.15
F059200	134	6955	7089	5190.3
F069076	124	6951	7075	5605.65
F020652	222	6834	7056	3078.38
F076819	117	6938	7055	5929.91
F039654	163	6887	7050	4225.15
F102328	101	6947	7048	6878.22
F103318	101	6945	7046	6876.24
F043733	155	6883	7038	4440.65
F057128	136	6897	7033	5071.32
F057180	136	6896	7032	5070.59
F042570	158	6866	7024	4345.57
F051710	143	6848	6991	4788.81
F016102	249	6733	6982	2704.02
F008906	326	6643	6969	2037.73
F002027	602	6354	6956	1055.48
F103303	101	6846	6947	6778.22
F098577	103	6841	6944	6641.75
F004918	418	6519	6937	1559.57
F035448	172	6763	6935	3931.98
F079546	115	6807	6922	5919.13
F011817	286	6633	6919	2319.23
F074272	119	6790	6909	5705.88
F079429	115	6749	6864	5868.7
F010279	306	6539	6845	2136.93
F000014	6831	3	6834	0.0439174
F031569	182	6649	6831	3653.3
F085002	111	6710	6821	6045.05
F049356	146	6663	6809	4563.7
F094290	106	6694	6800	6315.09
F104394	100	6691	6791	6691
F100846	102	6678	6780	6547.06
F036639	169	6609	6778	3910.65
F102450	101	6672	6773	6605.94
F095018	105	6662	6767	6344.76
F042743	157	6608	6765	4208.92
F078283	116	6635	6751	5719.83
F000016	6618	111	6729	1.67724
F043395	156	6549	6705	4198.08
F024167	207	6494	6701	3137.2
F055359	138	6559	6697	4752.9
F096448	104	6593	6697	6339.42
F000580	1010	5670	6680	561.386
F034656	174	6502	6676	3736.78
F074613	119	6540	6659	5495.8
F059112	134	6516	6650	4862.69
F095060	105	6540	6645	6228.57
F000025	5578	1055	6633	18.9136
F001492	684	5949	6633	869.737
F040161	162	6454	6616	3983.95
F054027	140	6470	6610	4621.43
F010594	301	6300	6601	2093.02
F051829	143	6452	6595	4511.89
F021164	220	6368	6588	2894.55
F042143	158	6428	6586	4068.35
F005880	387	6193	6580	1600.26
F079561	115	6460	6575	5617.39
F052822	142	6426	6568	4525.35
F095637	105	6463	6568	6155.24
F014775	260	6299	6559	2422.69
F052401	142	6400	6542	4507.04
F029880	187	6354	6541	3397.86
F087256	110	6417	6527	5833.64
F085180	111	6407	6518	5772.07
F000018	6467	26	6493	0.402041
F091476	107	6384	6491	5966.36
F063310	129	6359	6488	4929.46
F052116	143	6343	6486	4435.66
F050845	144	6334	6478	4398.61
F042476	158	6291	6449	3981.65
F044856	153	6296	6449	4115.03
F073224	120	6314	6434	5261.67
F100291	102	6324	6426	6200
F002213	582	5838	6420	1003.09
F016640	245	6175	6420	2520.41
F070590	123	6294	6417	5117.07
F024948	203	6207	6410	3057.64
F028061	192	6203	6395	3230.73
F103326	101	6291	6392	6228.71
F087710	110	6276	6386	5705.45
F010443	303	6082	6385	2007.26
F042345	158	6218	6376	3935.44
F073952	120	6250	6370	5208.33
F075564	118	6249	6367	5295.76
F080934	114	6244	6358	5477.19
F044936	153	6200	6353	4052.29
F008163	338	6014	6352	1779.29
F000019	6343	1	6344	0.0157654
F095146	105	6225	6330	5928.57
F102325	101	6224	6325	6162.38
F096422	104	6220	6324	5980.77
F080324	115	6203	6318	5393.91
F096690	104	6206	6310	5967.31
F079832	115	6187	6302	5380
F023681	209	6085	6294	2911.48
F014818	259	6023	6282	2325.48
F080352	115	6161	6276	5357.39
F026593	197	6073	6270	3082.74
F057752	136	6134	6270	4510.29
F006254	377	5887	6264	1561.54
F046279	151	6111	6262	4047.02
F086871	110	6145	6255	5586.36
F013279	272	5982	6254	2199.26
F040634	161	6083	6244	3778.26
F000023	5736	506	6242	8.82148
F011079	295	5944	6239	2014.92
F003050	510	5727	6237	1122.94
F006496	371	5864	6235	1580.59
F083078	113	6117	6230	5413.27
F011363	291	5935	6226	2039.52
F093073	106	6115	6221	5768.87
F000021	6082	132	6214	2.17034
F006699	366	5847	6213	1597.54
F096321	104	6105	6209	5870.19
F098414	103	6106	6209	5928.16
F104949	100	6106	6206	6106
F013612	269	5933	6202	2205.58
F073187	120	6075	6195	5062.5
F087948	110	6084	6194	5530.91
F007695	346	5843	6189	1688.73
F104220	100	6080	6180	6080
F013415	271	5904	6175	2178.6
F032547	179	5993	6172	3348.04
F073029	120	6044	6164	5036.67
F089641	108	6050	6158	5601.85
F045956	152	5990	6142	3940.79
F080922	114	6018	6132	5278.95
F005062	413	5718	6131	1384.5
F077521	117	6006	6123	5133.33
F000777	895	5227	6122	584.022
F008015	340	5778	6118	1699.41
F035151	172	5932	6104	3448.84
F003641	475	5625	6100	1184.21
F033863	176	5923	6099	3365.34
F059150	134	5958	6092	4446.27
F066552	126	5965	6091	4734.13
F000032	4750	1324	6074	27.8737
F062050	131	5942	6073	4535.88
F034279	175	5893	6068	3367.43
F059694	133	5932	6065	4460.15
F078792	116	5947	6063	5126.72
F008512	332	5722	6054	1723.49
F098148	104	5948	6052	5719.23
F016988	243	5802	6045	2387.65
F083333	113	5918	6031	5237.17
F009036	324	5698	6022	1758.64
F100134	102	5914	6016	5798.04
F035998	171	5832	6003	3410.53
F016917	243	5759	6002	2369.96
F057398	136	5862	5998	4310.29
F092534	107	5879	5986	5494.39
F046810	150	5833	5983	3888.67
F060262	133	5822	5955	4377.44
F003867	464	5490	5954	1183.19
F074355	119	5824	5943	4894.12
F072724	121	5815	5936	4805.79
F104437	100	5829	5929	5829
F004396	440	5472	5912	1243.64
F013602	269	5614	5883	2086.99
F079742	115	5759	5874	5007.83
F040371	162	5709	5871	3524.07
F080921	114	5749	5863	5042.98
F089916	108	5749	5857	5323.15
F061458	131	5716	5847	4363.36
F046616	151	5690	5841	3768.21
F046811	150	5687	5837	3791.33
F075561	118	5709	5827	4838.14
F053014	141	5663	5804	4016.31
F063387	129	5671	5800	4396.12
F084065	112	5686	5798	5076.79
F094728	105	5691	5796	5420
F105406	100	5696	5796	5696
F068356	124	5664	5788	4567.74
F032689	179	5600	5779	3128.49
F036069	170	5602	5772	3295.29
F007683	346	5423	5769	1567.34
F102474	101	5668	5769	5611.88
F091115	107	5660	5767	5289.72
F013456	271	5492	5763	2026.57
F095773	105	5656	5761	5386.67
F008909	326	5433	5759	1666.56
F086392	110	5643	5753	5130
F009809	312	5436	5748	1742.31
F071341	122	5620	5742	4606.56
F069372	124	5616	5740	4529.03
F101684	102	5631	5733	5520.59
F003206	501	5231	5732	1044.11
F058659	134	5584	5718	4167.16
F098297	104	5611	5715	5395.19
F022096	216	5486	5702	2539.81
F028241	192	5510	5702	2869.79
F100822	102	5599	5701	5489.22
F024247	206	5489	5695	2664.56
F028645	191	5499	5690	2879.06
F019241	231	5458	5689	2362.77
F063302	129	5560	5689	4310.08
F006816	364	5319	5683	1461.26
F003829	466	5200	5666	1115.88
F010266	306	5348	5654	1747.71
F077855	117	5535	5652	4730.77
F042194	158	5491	5649	3475.32
F034989	173	5471	5644	3162.43
F057712	136	5505	5641	4047.79
F074507	119	5514	5633	4633.61
F029501	188	5439	5627	2893.09
F009250	320	5302	5622	1656.88
F078849	116	5506	5622	4746.55
F000035	4444	1159	5603	26.0801
F105828	100	5495	5595	5495
F095391	105	5488	5593	5226.67
F077134	117	5475	5592	4679.49
F079240	116	5473	5589	4718.1
F093058	106	5476	5582	5166.04
F072498	121	5455	5576	4508.26
F073841	120	5449	5569	4540.83
F058862	134	5430	5564	4052.24
F060631	132	5431	5563	4114.39
F070225	123	5433	5556	4417.07
F000026	5546	1	5547	0.018031
F011373	291	5234	5525	1798.63
F022201	215	5310	5525	2469.77
F034364	175	5341	5516	3052
F060503	132	5384	5516	4078.79
F097462	104	5411	5515	5202.88
F019525	229	5272	5501	2302.18
F070198	123	5378	5501	4372.36
F052958	142	5354	5496	3770.42
F000027	5489	1	5490	0.0182183
F004937	418	5072	5490	1213.4
F058754	134	5356	5490	3997.01
F039767	163	5318	5481	3262.58
F058046	135	5331	5466	3948.89
F023918	208	5250	5458	2524.04
F063884	129	5327	5456	4129.46
F040820	161	5289	5450	3285.09
F058665	134	5313	5447	3964.93
F103548	101	5341	5442	5288.12
F032221	180	5255	5435	2919.44
F102339	101	5324	5425	5271.29
F000028	5420	2	5422	0.0369004
F056597	137	5265	5402	3843.07
F041577	159	5239	5398	3294.97
F057249	136	5260	5396	3867.65
F042122	158	5229	5387	3309.49
F082464	113	5261	5374	4655.75
F076442	118	5248	5366	4447.46
F043436	156	5206	5362	3337.18
F033193	178	5183	5361	2911.8
F005534	397	4960	5357	1249.37
F004036	456	4899	5355	1074.34
F048712	147	5198	5345	3536.05
F075893	118	5216	5334	4420.34
F018757	233	5099	5332	2188.41
F050469	145	5187	5332	3577.24
F001346	718	4610	5328	642.061
F062948	130	5198	5328	3998.46
F035408	172	5130	5302	2982.56
F023145	211	5087	5298	2410.9
F027109	195	5096	5291	2613.33
F079479	115	5174	5289	4499.13
F085271	111	5175	5286	4662.16
F062958	130	5155	5285	3965.38
F067019	126	5153	5279	4089.68
F055457	138	5139	5277	3723.91
F048182	148	5128	5276	3464.86
F009466	317	4950	5267	1561.51
F089933	108	5151	5259	4769.44
F044296	154	5093	5247	3307.14
F065468	127	5115	5242	4027.56
F058981	134	5106	5240	3810.45
F012745	277	4961	5238	1790.97
F049974	146	5092	5238	3487.67
F090173	108	5127	5235	4747.22
F067217	126	5101	5227	4048.41
F006855	363	4862	5225	1339.39
F000734	915	4303	5218	470.273
F005915	386	4823	5209	1249.48
F046545	151	5049	5200	3343.71
F085081	111	5081	5192	4577.48
F025334	202	4987	5189	2468.81
F015572	253	4926	5179	1947.04
F066348	126	5048	5174	4006.35
F005762	391	4778	5169	1221.99
F044883	153	5015	5168	3277.78
F000029	5053	94	5147	1.86028
F076835	117	5019	5136	4289.74
F082219	113	5016	5129	4438.94
F096585	104	5023	5127	4829.81
F064976	128	4993	5121	3900.78
F015010	258	4840	5098	1875.97
F059936	133	4964	5097	3732.33
F015631	253	4843	5096	1914.23
F034074	175	4904	5079	2802.29
F009351	319	4727	5046	1481.82
F050118	145	4901	5046	3380
F082249	113	4922	5035	4355.75
F024383	206	4826	5032	2342.72
F093075	106	4925	5031	4646.23
F096463	104	4927	5031	4737.5
F034028	175	4842	5017	2766.86
F084517	112	4898	5010	4373.21
F044917	153	4849	5002	3169.28
F004309	444	4557	5001	1026.35
F074657	119	4880	4999	4100.84
F065244	128	4870	4998	3804.69
F099685	103	4895	4998	4752.43
F015263	256	4717	4973	1842.58
F021052	220	4752	4972	2160
F033917	176	4794	4970	2723.86
F055244	139	4831	4970	3475.54
F012695	278	4685	4963	1685.25
F054379	140	4817	4957	3440.71
F015241	256	4698	4954	1835.16
F059013	134	4820	4954	3597.01
F037550	167	4778	4945	2861.08
F062778	130	4815	4945	3703.85
F021680	218	4725	4943	2167.43
F053790	140	4790	4930	3421.43
F031591	182	4746	4928	2607.69
F015313	255	4668	4923	1830.59
F093218	106	4817	4923	4544.34
F064484	128	4782	4910	3735.94
F000031	4897	12	4909	0.245048
F045125	153	4750	4903	3104.58
F051437	144	4755	4899	3302.08
F097554	104	4793	4897	4608.65
F035150	172	4723	4895	2745.93
F028410	191	4703	4894	2462.3
F035354	172	4715	4887	2741.28
F038732	165	4713	4878	2856.36
F089643	108	4765	4873	4412.04
F050591	145	4724	4869	3257.93
F024604	205	4658	4863	2272.2
F046130	151	4711	4862	3119.87
F037273	168	4685	4853	2788.69
F077522	117	4730	4847	4042.74
F033005	178	4668	4846	2622.47
F000037	4230	608	4838	14.3735
F046957	150	4688	4838	3125.33
F015040	258	4572	4830	1772.09
F022054	216	4614	4830	2136.11
F011193	294	4535	4829	1542.52
F100491	102	4721	4823	4628.43
F050868	144	4668	4812	3241.67
F078556	116	4694	4810	4046.55
F048663	148	4659	4807	3147.97
F067929	125	4680	4805	3744
F062969	130	4664	4794	3587.69
F061152	132	4656	4788	3527.27
F049902	146	4633	4779	3173.29
F035092	173	4604	4777	2661.27
F094322	106	4671	4777	4406.6
F105693	100	4668	4768	4668
F000901	844	3922	4766	464.692
F044170	155	4609	4764	2973.55
F069315	124	4639	4763	3741.13
F080532	115	4642	4757	4036.52
F043875	155	4592	4747	2962.58
F008486	332	4407	4739	1327.41
F077614	117	4622	4739	3950.43
F001288	730	4007	4737	548.904
F099505	103	4634	4737	4499.03
F066108	127	4603	4730	3624.41
F013560	270	4459	4729	1651.48
F036331	170	4555	4725	2679.41
F053752	140	4585	4725	3275
F051429	144	4572	4716	3175
F056243	137	4578	4715	3341.61
F005371	403	4309	4712	1069.23
F091660	107	4602	4709	4300.93
F094972	105	4604	4709	4384.76
F103642	101	4605	4706	4559.41
F056370	137	4550	4687	3321.17
F101703	102	4576	4678	4486.27
F091687	107	4566	4673	4267.29
F000900	845	3827	4672	452.899
F055875	138	4532	4670	3284.06
F034538	174	4495	4669	2583.33
F056306	137	4521	4658	3300
F069261	124	4532	4656	3654.84
F019889	227	4418	4645	1946.26
F065655	127	4514	4641	3554.33
F050081	145	4495	4640	3100
F097055	104	4535	4639	4360.58
F083982	112	4524	4636	4039.29
F023129	211	4418	4629	2093.84
F081009	114	4506	4620	3952.63
F055496	138	4479	4617	3245.65
F021874	217	4395	4612	2025.35
F031347	182	4424	4606	2430.77
F028363	192	4409	4601	2296.35
F012053	284	4316	4600	1519.72
F006741	365	4233	4598	1159.73
F005859	388	4208	4596	1084.54
F007933	342	4249	4591	1242.4
F037343	168	4421	4589	2631.55
F045168	153	4432	4585	2896.73
F101687	102	4483	4585	4395.1
F010035	309	4269	4578	1381.55
F082928	113	4465	4578	3951.33
F011492	290	4276	4566	1474.48
F041058	160	4406	4566	2753.75
F000036	4352	213	4565	4.8943
F036903	169	4386	4555	2595.27
F020949	221	4324	4545	1956.56
F011571	289	4246	4535	1469.2
F072141	121	4410	4531	3644.63
F076994	117	4409	4526	3768.38
F049469	146	4379	4525	2999.32
F020975	221	4301	4522	1946.15
F087150	110	4409	4519	4008.18
F023232	211	4306	4517	2040.76
F075760	118	4399	4517	3727.97
F012875	276	4240	4516	1536.23
F061505	131	4385	4516	3347.33
F026618	197	4310	4507	2187.82
F025605	201	4305	4506	2141.79
F001603	664	3812	4476	574.096
F038360	166	4304	4470	2592.77
F101063	102	4366	4468	4280.39
F037738	167	4299	4466	2574.25
F003628	476	3988	4464	837.815
F025111	203	4260	4463	2098.52
F014854	259	4202	4461	1622.39
F028810	190	4268	4458	2246.32
F104219	100	4358	4458	4358
F091455	107	4348	4455	4063.55
F064534	128	4324	4452	3378.12
F046535	151	4299	4450	2847.02
F093544	106	4326	4432	4081.13
F069190	124	4307	4431	3473.39
F021848	217	4212	4429	1941.01
F025165	203	4223	4426	2080.3
F102096	102	4323	4425	4238.24
F105634	100	4316	4416	4316
F005387	402	4013	4415	998.259
F004097	453	3959	4412	873.951
F071931	121	4291	4412	3546.28
F050181	145	4263	4408	2940
F080022	115	4286	4401	3726.96
F068512	124	4276	4400	3448.39
F064013	129	4266	4395	3306.98
F011719	288	4105	4393	1425.35
F012262	282	4107	4389	1456.38
F003630	476	3912	4388	821.849
F028056	192	4195	4387	2184.9
F092523	107	4279	4386	3999.07
F069296	124	4259	4383	3434.68
F034606	174	4204	4378	2416.09
F048126	148	4229	4377	2857.43
F060309	133	4244	4377	3190.98
F033440	177	4198	4375	2371.75
F078281	116	4254	4370	3667.24
F007159	356	4012	4368	1126.97
F097757	104	4253	4357	4089.42
F018180	236	4118	4354	1744.92
F000137	1958	2395	4353	122.319
F017514	240	4106	4346	1710.83
F058226	135	4205	4340	3114.81
F046966	150	4189	4339	2792.67
F105723	100	4239	4339	4239
F004014	457	3870	4327	846.827
F055307	139	4182	4321	3008.63
F015565	253	4066	4319	1607.11
F013371	272	4038	4310	1484.56
F044905	153	4143	4296	2707.84
F037004	168	4125	4293	2455.36
F042355	158	4135	4293	2617.09
F059222	134	4153	4287	3099.25
F078734	116	4171	4287	3595.69
F047330	150	4135	4285	2756.67
F000039	4032	249	4281	6.1756
F006225	378	3903	4281	1032.54
F079280	116	4164	4280	3589.66
F068663	124	4152	4276	3348.39
F088037	109	4164	4273	3820.18
F100693	102	4171	4273	4089.22
F012144	283	3984	4267	1407.77
F023581	209	4052	4261	1938.76
F062515	130	4131	4261	3177.69
F022449	214	4044	4258	1889.72
F010404	304	3942	4246	1296.71
F004434	438	3807	4245	869.178
F055760	138	4106	4244	2975.36
F012802	277	3956	4233	1428.16
F008432	333	3898	4231	1170.57
F000038	4061	160	4221	3.93992
F004277	445	3776	4221	848.539
F033745	176	4044	4220	2297.73
F099606	103	4113	4216	3993.2
F083121	113	4100	4213	3628.32
F073595	120	4081	4201	3400.83
F007808	344	3856	4200	1120.93
F001914	618	3581	4199	579.45
F010782	299	3897	4196	1303.34
F098458	103	4082	4185	3963.11
F000136	1961	2222	4183	113.31
F053179	141	4042	4183	2866.67
F104005	101	4079	4180	4038.61
F030899	184	3994	4178	2170.65
F028294	192	3985	4177	2075.52
F079156	116	4061	4177	3500.86
F011091	295	3881	4176	1315.59
F012481	280	3896	4176	1391.43
F034960	173	4000	4173	2312.14
F085491	111	4061	4172	3658.56
F101551	102	4059	4161	3979.41
F024667	205	3948	4153	1925.85
F054574	139	3999	4138	2876.98
F098283	104	4033	4137	3877.88
F021013	221	3909	4130	1768.78
F067862	125	4005	4130	3204
F091614	107	4017	4124	3754.21
F012427	280	3838	4118	1370.71
F038450	166	3951	4117	2380.12
F001422	698	3411	4109	488.682
F097586	104	4005	4109	3850.96
F029899	187	3919	4106	2095.72
F001380	709	3395	4104	478.843
F014651	261	3842	4103	1472.03
F082845	113	3989	4102	3530.09
F026232	198	3902	4100	1970.71
F059427	134	3960	4094	2955.22
F000042	3762	321	4083	8.5327
F047182	150	3931	4081	2620.67
F068543	124	3956	4080	3190.32
F094712	105	3974	4079	3784.76
F051201	144	3934	4078	2731.94
F072492	121	3957	4078	3270.25
F012710	278	3799	4077	1366.55
F080544	115	3960	4075	3443.48
F020374	224	3849	4073	1718.3
F040782	161	3910	4071	2428.57
F060063	133	3933	4066	2957.14
F063716	129	3932	4061	3048.06
F095958	105	3955	4060	3766.67
F093090	106	3952	4058	3728.3
F069138	124	3933	4057	3171.77
F087939	110	3945	4055	3586.36
F084053	112	3942	4054	3519.64
F105478	100	3950	4050	3950
F100350	102	3947	4049	3869.61
F061643	131	3914	4045	2987.79
F091186	107	3936	4043	3678.5
F069457	124	3918	4042	3159.68
F004452	437	3603	4040	824.485
F069385	124	3916	4040	3158.06
F030938	184	3855	4039	2095.11
F077823	117	3921	4038	3351.28
F014928	259	3777	4036	1458.3
F051333	144	3892	4036	2702.78
F013447	271	3764	4035	1388.93
F006129	381	3647	4028	957.218
F065224	128	3898	4026	3045.31
F084193	112	3910	4022	3491.07
F000726	918	3099	4017	337.582
F022652	213	3804	4017	1785.92
F061224	132	3885	4017	2943.18
F019446	229	3783	4012	1651.97
F042196	158	3854	4012	2439.24
F025646	200	3810	4010	1905
F060460	133	3876	4009	2914.29
F088700	109	3900	4009	3577.98
F003281	496	3508	4004	707.258
F000062	2853	1150	4003	40.3084
F071036	122	3879	4001	3179.51
F097454	104	3891	3995	3741.35
F000496	1076	2916	3992	271.004
F026603	197	3795	3992	1926.4
F015462	254	3735	3989	1470.47
F028734	190	3799	3989	1999.47
F028364	192	3791	3983	1974.48
F034117	175	3808	3983	2176
F093198	106	3877	3983	3657.55
F093322	106	3876	3982	3656.6
F000041	3975	2	3977	0.0503145
F081808	114	3861	3975	3386.84
F002815	528	3445	3973	652.462
F050074	145	3828	3973	2640
F025430	201	3769	3970	1875.12
F082006	113	3855	3968	3411.5
F036128	170	3797	3967	2233.53
F081794	114	3849	3963	3376.32
F009826	312	3650	3962	1169.87
F043507	156	3806	3962	2439.74
F022701	213	3747	3960	1759.15
F045190	153	3806	3959	2487.58
F083569	112	3843	3955	3431.25
F085990	111	3840	3951	3459.46
F022956	212	3738	3950	1763.21
F053495	141	3809	3950	2701.42
F061089	132	3816	3948	2890.91
F066817	126	3820	3946	3031.75
F095677	105	3841	3946	3658.1
F101414	102	3843	3945	3767.65
F105564	100	3840	3940	3840
F077698	117	3822	3939	3266.67
F032732	179	3756	3935	2098.32
F095069	105	3824	3929	3641.9
F009688	314	3608	3922	1149.04
F070479	123	3795	3918	3085.37
F000682	939	2978	3917	317.146
F036725	169	3747	3916	2217.16
F091701	107	3806	3913	3557.01
F026996	196	3708	3904	1891.84
F000822	876	3027	3903	345.548
F013808	268	3633	3901	1355.6
F087481	110	3790	3900	3445.45
F086425	110	3789	3899	3444.55
F105394	100	3798	3898	3798
F064760	128	3767	3895	2942.97
F094717	105	3789	3894	3608.57
F000611	987	2906	3893	294.428
F058933	134	3756	3890	2802.99
F019365	230	3659	3889	1590.87
F028009	193	3695	3888	1914.51
F018970	232	3650	3882	1573.28
F042504	158	3720	3878	2354.43
F079352	116	3748	3864	3231.03
F056190	138	3725	3863	2699.28
F000146	1918	1940	3858	101.147
F092385	107	3750	3857	3504.67
F104951	100	3755	3855	3755
F027344	195	3656	3851	1874.87
F037964	167	3684	3851	2205.99
F056700	137	3713	3850	2710.22
F067928	125	3724	3849	2979.2
F069942	123	3721	3844	3025.2
F042823	157	3679	3836	2343.31
F087687	110	3723	3833	3384.55
F016202	249	3579	3828	1437.35
F022022	216	3609	3825	1670.83
F003297	495	3327	3822	672.121
F007435	351	3468	3819	988.034
F042975	157	3652	3809	2326.11
F037527	167	3640	3807	2179.64
F051846	143	3664	3807	2562.24
F080371	115	3691	3806	3209.57
F062257	131	3672	3803	2803.05
F097945	104	3695	3799	3552.88
F063173	130	3664	3794	2818.46
F089346	109	3685	3794	3380.73
F105989	100	3694	3794	3694
F084496	112	3676	3788	3282.14
F084680	112	3670	3782	3276.79
F000153	1895	1886	3781	99.5251
F016859	244	3534	3778	1448.36
F070738	122	3655	3777	2995.9
F101278	102	3674	3776	3601.96
F050493	145	3630	3775	2503.45
F027381	194	3577	3771	1843.81
F076268	118	3649	3767	3092.37
F017356	241	3523	3764	1461.83
F097467	104	3654	3758	3513.46
F070280	123	3632	3755	2952.85
F059541	133	3619	3752	2721.05
F092815	107	3644	3751	3405.61
F094170	106	3642	3748	3435.85
F062264	131	3608	3739	2754.2
F048527	148	3590	3738	2425.68
F027302	195	3540	3735	1815.38
F003209	500	3230	3730	646
F032596	179	3550	3729	1983.24
F045303	153	3570	3723	2333.33
F103370	101	3622	3723	3586.14
F057756	136	3586	3722	2636.76
F012171	283	3437	3720	1214.49
F009151	322	3396	3718	1054.66
F075472	119	3595	3714	3021.01
F010938	297	3411	3708	1148.48
F052765	142	3565	3707	2510.56
F056813	137	3570	3707	2605.84
F000055	3096	607	3703	19.6059
F017963	237	3465	3702	1462.03
F059566	133	3569	3702	2683.46
F045399	153	3546	3699	2317.65
F082298	113	3585	3698	3172.57
F044609	154	3542	3696	2300
F079142	116	3575	3691	3081.9
F010127	308	3379	3687	1097.08
F083347	113	3570	3683	3159.29
F025134	203	3478	3681	1713.3
F092426	107	3574	3681	3340.19
F052403	142	3538	3680	2491.55
F057469	136	3544	3680	2605.88
F000043	3655	24	3679	0.656635
F034227	175	3502	3677	2001.14
F020523	223	3453	3676	1548.43
F007883	343	3331	3674	971.137
F003173	503	3167	3670	629.622
F019051	232	3437	3669	1481.47
F017456	240	3427	3667	1427.92
F039667	163	3504	3667	2149.69
F044679	154	3511	3665	2279.87
F014264	264	3399	3663	1287.5
F062009	131	3529	3660	2693.89
F087491	110	3544	3654	3221.82
F039819	163	3485	3648	2138.04
F063667	129	3519	3648	2727.91
F060179	133	3511	3644	2639.85
F078133	116	3527	3643	3040.52
F024899	204	3436	3640	1684.31
F060264	133	3506	3639	2636.09
F047999	149	3488	3637	2340.94
F011109	295	3337	3632	1131.19
F065070	128	3501	3629	2735.16
F010787	299	3329	3628	1113.38
F101494	102	3526	3628	3456.86
F074261	119	3508	3627	2947.9
F090784	108	3519	3627	3258.33
F072948	120	3506	3626	2921.67
F004170	450	3173	3623	705.111
F063180	130	3491	3621	2685.38
F080313	115	3505	3620	3047.83
F104223	100	3520	3620	3520
F082801	113	3506	3619	3102.65
F033527	177	3441	3618	1944.07
F011604	289	3326	3615	1150.87
F000044	3572	42	3614	1.17581
F032052	181	3431	3612	1895.58
F088158	109	3502	3611	3212.84
F017343	241	3367	3608	1397.1
F053799	140	3467	3607	2476.43
F092172	107	3500	3607	3271.03
F055642	138	3468	3606	2513.04
F088057	109	3495	3604	3206.42
F103524	101	3497	3598	3462.38
F066328	126	3471	3597	2754.76
F023149	211	3385	3596	1604.27
F087557	110	3486	3596	3169.09
F096291	105	3488	3593	3321.9
F049836	146	3446	3592	2360.27
F081126	114	3478	3592	3050.88
F001600	665	2926	3591	440
F027358	195	3393	3588	1740
F008770	328	3255	3583	992.378
F066432	126	3457	3583	2743.65
F051297	144	3436	3580	2386.11
F000493	1078	2501	3579	232.004
F027283	195	3382	3577	1734.36
F009362	319	3257	3576	1021
F052108	143	3432	3575	2400
F058583	134	3439	3573	2566.42
F039293	164	3408	3572	2078.05
F040564	161	3411	3572	2118.63
F070419	123	3449	3572	2804.07
F086134	111	3457	3568	3114.41
F077358	117	3447	3564	2946.15
F061033	132	3428	3560	2596.97
F072864	121	3437	3558	2840.5
F023696	209	3344	3553	1600
F037487	168	3382	3550	2013.1
F099827	103	3442	3545	3341.75
F101285	102	3441	3543	3373.53
F017773	238	3303	3541	1387.82
F023245	211	3328	3539	1577.25
F086870	110	3429	3539	3117.27
F096724	104	3435	3539	3302.88
F092812	107	3429	3536	3204.67
F009828	312	3222	3534	1032.69
F010176	307	3227	3534	1051.14
F018254	236	3296	3532	1396.61
F068258	125	3404	3529	2723.2
F028506	191	3335	3526	1746.07
F013800	268	3256	3524	1214.93
F024561	205	3319	3524	1619.02
F097977	104	3419	3523	3287.5
F004473	436	3084	3520	707.339
F071600	122	3398	3520	2785.25
F043438	156	3356	3512	2151.28
F040195	162	3346	3508	2065.43
F061202	132	3372	3504	2554.55
F082997	113	3391	3504	3000.88
F099835	103	3401	3504	3301.94
F042479	158	3345	3503	2117.09
F056122	138	3365	3503	2438.41
F000061	2899	599	3498	20.6623
F026384	198	3300	3498	1666.67
F100681	102	3394	3496	3327.45
F008967	325	3169	3494	975.077
F021721	217	3277	3494	1510.14
F041414	160	3334	3494	2083.75
F066217	127	3366	3493	2650.39
F016042	250	3240	3490	1296
F012288	282	3207	3489	1137.23
F047263	150	3339	3489	2226
F034450	174	3314	3488	1904.6
F019609	228	3256	3484	1428.07
F049680	146	3338	3484	2286.3
F089393	109	3375	3484	3096.33
F000049	3277	206	3483	6.28624
F074928	119	3364	3483	2826.89
F014933	258	3221	3479	1248.45
F012858	276	3199	3475	1159.06
F075105	119	3356	3475	2820.17
F059379	134	3340	3474	2492.54
F001078	785	2687	3472	342.293
F048245	148	3324	3472	2245.95
F050260	145	3324	3469	2292.41
F064909	128	3340	3468	2609.38
F068164	125	3341	3466	2672.8
F000045	3463	1	3464	0.0288767
F090465	108	3356	3464	3107.41
F073576	120	3336	3456	2780
F016884	244	3206	3450	1313.93
F000046	3442	6	3448	0.174317
F080796	114	3333	3447	2923.68
F102642	101	3346	3447	3312.87
F011100	295	3150	3445	1067.8
F000048	3365	77	3442	2.28826
F099623	103	3338	3441	3240.78
F035023	173	3267	3440	1888.44
F052425	142	3296	3438	2321.13
F001045	793	2644	3437	333.417
F001844	627	2809	3436	448.006
F001011	806	2628	3434	326.055
F065302	127	3305	3432	2602.36
F097893	104	3328	3432	3200
F034735	174	3257	3431	1871.84
F086082	111	3320	3431	2990.99
F028014	193	3234	3427	1675.65
F000690	935	2490	3425	266.31
F007383	352	3069	3421	871.875
F040260	162	3258	3420	2011.11
F052804	142	3278	3420	2308.45
F062033	131	3285	3416	2507.63
F035423	172	3242	3414	1884.88
F082273	113	3297	3410	2917.7
F042528	158	3251	3409	2057.59
F068894	124	3283	3407	2647.58
F086955	110	3297	3407	2997.27
F003562	479	2927	3406	611.065
F023171	211	3194	3405	1513.74
F009181	322	3082	3404	957.143
F045786	152	3252	3404	2139.47
F062530	130	3274	3404	2518.46
F096691	104	3300	3404	3173.08
F057544	136	3267	3403	2402.21
F004566	433	2967	3400	685.219
F086241	111	3286	3397	2960.36
F043243	156	3240	3396	2076.92
F030954	183	3212	3395	1755.19
F000504	1072	2318	3390	216.231
F007477	350	3040	3390	868.571
F012042	284	3104	3388	1092.96
F007441	351	3035	3386	864.672
F000051	3266	118	3384	3.61298
F092674	107	3277	3384	3062.62
F105578	100	3282	3382	3282
F086275	111	3269	3380	2945.05
F062493	130	3249	3379	2499.23
F068563	124	3254	3378	2624.19
F073522	120	3258	3378	2715
F004299	445	2926	3371	657.528
F095865	105	3265	3370	3109.52
F003497	483	2886	3369	597.516
F042415	158	3210	3368	2031.65
F000047	3366	1	3367	0.0297089
F065082	128	3239	3367	2530.47
F105486	100	3264	3364	3264
F070787	122	3239	3361	2654.92
F057990	135	3223	3358	2387.41
F047934	149	3208	3357	2153.02
F081359	114	3238	3352	2840.35
F016426	247	3103	3350	1256.28
F056801	137	3209	3346	2342.34
F045495	152	3193	3345	2100.66
F046628	151	3194	3345	2115.23
F042356	158	3186	3344	2016.46
F074442	119	3225	3344	2710.08
F027987	193	3150	3343	1632.12
F089694	108	3233	3341	2993.52
F105549	100	3239	3339	3239
F065469	127	3211	3338	2528.35
F055806	138	3196	3334	2315.94
F010504	303	3029	3332	999.67
F014029	266	3064	3330	1151.88
F002256	577	2752	3329	476.95
F001696	650	2674	3324	411.385
F077641	117	3207	3324	2741.03
F069212	124	3197	3321	2578.23
F006080	382	2935	3317	768.325
F073886	120	3192	3312	2660
F034517	174	3136	3310	1802.3
F051294	144	3164	3308	2197.22
F065492	127	3181	3308	2504.72
F096376	104	3198	3302	3075
F000508	1069	2230	3299	208.606
F059392	134	3165	3299	2361.94
F078900	116	3182	3298	2743.1
F012473	280	3017	3297	1077.5
F082891	113	3184	3297	2817.7
F000075	2622	674	3296	25.7056
F043811	155	3141	3296	2026.45
F045385	153	3143	3296	2054.25
F000360	1232	2060	3292	167.208
F044013	155	3135	3290	2022.58
F095582	105	3183	3288	3031.43
F068434	124	3161	3285	2549.19
F000288	1369	1914	3283	139.81
F003269	496	2787	3283	561.895
F018657	233	3050	3283	1309.01
F073842	120	3159	3279	2632.5
F003336	493	2785	3278	564.909
F079303	116	3161	3277	2725
F000052	3223	53	3276	1.64443
F037523	167	3107	3274	1860.48
F092276	107	3166	3273	2958.88
F056352	137	3135	3272	2288.32
F088487	109	3158	3267	2897.25
F044182	155	3111	3266	2007.1
F002920	520	2745	3265	527.885
F061127	132	3130	3262	2371.21
F091176	107	3153	3260	2946.73
F002505	553	2704	3257	488.969
F048776	147	3110	3257	2115.65
F008840	327	2929	3256	895.719
F045236	153	3102	3255	2027.45
F068926	124	3131	3255	2525
F074691	119	3136	3255	2635.29
F030230	186	3068	3254	1649.46
F062866	130	3124	3254	2403.08
F077994	117	3137	3254	2681.2
F026893	196	3057	3253	1559.69
F009834	312	2939	3251	941.987
F099511	103	3147	3250	3055.34
F021370	219	3028	3247	1382.65
F086058	111	3135	3246	2824.32
F022218	215	3027	3242	1407.91
F053457	141	3100	3241	2198.58
F008685	329	2910	3239	884.498
F012486	280	2957	3237	1056.07
F084024	112	3125	3237	2790.18
F100649	102	3134	3236	3072.55
F091417	107	3128	3235	2923.36
F027473	194	3039	3233	1566.49
F038602	165	3066	3231	1858.18
F051746	143	3088	3231	2159.44
F048342	148	3079	3227	2080.41
F036395	170	3051	3221	1794.71
F015365	255	2964	3219	1162.35
F021242	219	2999	3218	1369.41
F000053	3216	1	3217	0.0310945
F027859	193	3019	3212	1564.25
F052784	142	3067	3209	2159.86
F100905	102	3107	3209	3046.08
F057404	136	3070	3206	2257.35
F073129	120	3085	3205	2570.83
F087154	110	3093	3203	2811.82
F015007	258	2944	3202	1141.09
F024188	207	2993	3200	1445.89
F021886	217	2981	3198	1373.73
F087079	110	3086	3196	2805.45
F060224	133	3062	3195	2302.26
F034482	174	3020	3194	1735.63
F088358	109	3083	3192	2828.44
F032756	179	3010	3189	1681.56
F000070	2710	476	3186	17.5646
F010719	300	2886	3186	962
F003427	487	2695	3182	553.388
F047776	149	3033	3182	2035.57
F061683	131	3051	3182	2329.01
F002431	560	2618	3178	467.5
F021581	218	2960	3178	1357.8
F008115	338	2839	3177	839.941
F022389	214	2963	3177	1384.58
F055794	138	3039	3177	2202.17
F079723	115	3062	3177	2662.61
F050409	145	3031	3176	2090.34
F081502	114	3061	3175	2685.09
F017184	242	2925	3167	1208.68
F011845	286	2880	3166	1006.99
F098775	103	3062	3165	2972.82
F053578	141	3020	3161	2141.84
F026835	196	2961	3157	1510.71
F059723	133	3024	3157	2273.68
F012845	276	2876	3152	1042.03
F057057	136	3014	3150	2216.18
F065150	128	3021	3149	2360.16
F000054	3147	1	3148	0.0317763
F054579	139	3007	3146	2163.31
F040726	161	2984	3145	1853.42
F054198	140	3005	3145	2146.43
F058224	135	3008	3143	2228.15
F015136	257	2885	3142	1122.57
F069461	124	3018	3142	2433.87
F024368	206	2934	3140	1424.27
F031903	181	2959	3140	1634.81
F045937	152	2986	3138	1964.47
F053530	141	2997	3138	2125.53
F020611	223	2913	3136	1306.28
F046665	151	2982	3133	1974.83
F056230	137	2993	3130	2184.67
F010857	298	2829	3127	949.329
F098815	103	3024	3127	2935.92
F010932	297	2828	3125	952.189
F075258	119	3005	3124	2525.21
F020328	224	2891	3115	1290.62
F001233	741	2370	3111	319.838
F022112	216	2890	3106	1337.96
F064238	129	2975	3104	2306.2
F022478	214	2888	3102	1349.53
F006614	368	2731	3099	742.12
F077723	117	2981	3098	2547.86
F022832	212	2885	3097	1360.85
F018391	235	2861	3096	1217.45
F031242	183	2912	3095	1591.26
F018937	232	2862	3094	1233.62
F027603	194	2896	3090	1492.78
F097857	104	2984	3088	2869.23
F003392	489	2597	3086	531.084
F066978	126	2959	3085	2348.41
F023549	209	2874	3083	1375.12
F057191	136	2946	3082	2166.18
F093291	106	2974	3080	2805.66
F000104	2242	837	3079	37.3327
F041396	160	2916	3076	1822.5
F013121	274	2801	3075	1022.26
F020973	221	2854	3075	1291.4
F026018	199	2874	3073	1444.22
F076754	117	2956	3073	2526.5
F030827	184	2888	3072	1569.57
F028580	191	2879	3070	1507.33
F010621	301	2768	3069	919.601
F033437	177	2891	3068	1633.33
F014880	259	2806	3065	1083.4
F080748	114	2950	3064	2587.72
F105709	100	2964	3064	2964
F012173	283	2779	3062	981.979
F095446	105	2956	3061	2815.24
F000274	1399	1661	3060	118.728
F031147	183	2876	3059	1571.58
F085494	111	2948	3059	2655.86
F016135	249	2807	3056	1127.31
F038842	165	2891	3056	1752.12
F025086	203	2852	3055	1404.93
F045322	153	2901	3054	1896.08
F018296	235	2817	3052	1198.72
F033058	178	2871	3049	1612.92
F002615	543	2505	3048	461.326
F011630	289	2757	3046	953.979
F036140	170	2875	3045	1691.18
F028561	191	2852	3043	1493.19
F018298	235	2806	3041	1194.04
F014169	265	2775	3040	1047.17
F026967	196	2844	3040	1451.02
F000057	3033	6	3039	0.197824
F064183	129	2910	3039	2255.81
F002685	536	2502	3038	466.791
F000159	1863	1173	3036	62.963
F044924	153	2883	3036	1884.31
F097888	104	2932	3036	2819.23
F036370	170	2865	3035	1685.29
F056711	137	2897	3034	2114.6
F025834	200	2829	3029	1414.5
F044562	154	2873	3027	1865.58
F000058	3020	4	3024	0.13245
F030100	186	2838	3024	1525.81
F002557	548	2475	3023	451.642
F089903	108	2915	3023	2699.07
F050760	145	2876	3021	1983.45
F025290	202	2818	3020	1395.05
F045934	152	2868	3020	1886.84
F103341	101	2919	3020	2890.1
F086053	111	2908	3019	2619.82
F032973	178	2840	3018	1595.51
F040041	162	2854	3016	1761.73
F055473	138	2878	3016	2085.51
F052409	142	2871	3013	2021.83
F060516	132	2881	3013	2182.58
F019220	231	2780	3011	1203.46
F003733	471	2533	3004	537.792
F017902	238	2766	3004	1162.18
F051323	144	2860	3004	1986.11
F033313	177	2826	3003	1596.61
F023919	208	2793	3001	1342.79
F006900	362	2638	3000	728.729
F026908	196	2802	2998	1429.59
F028933	190	2808	2998	1477.89
F082833	113	2884	2997	2552.21
F040729	161	2835	2996	1760.87
F082936	113	2881	2994	2549.56
F082942	113	2881	2994	2549.56
F089303	109	2885	2994	2646.79
F000150	1910	1083	2993	56.7016
F073135	120	2872	2992	2393.33
F060367	133	2858	2991	2148.87
F045685	152	2836	2988	1865.79
F027264	195	2789	2984	1430.26
F057486	136	2847	2983	2093.38
F004457	437	2543	2980	581.922
F011467	290	2689	2979	927.241
F075734	118	2858	2976	2422.03
F066325	126	2849	2975	2261.11
F082453	113	2857	2970	2528.32
F042824	157	2812	2969	1791.08
F097815	104	2864	2968	2753.85
F070358	123	2842	2965	2310.57
F015185	256	2707	2963	1057.42
F016603	246	2717	2963	1104.47
F047898	149	2814	2963	1888.59
F055549	138	2821	2959	2044.2
F064996	128	2830	2958	2210.94
F072634	121	2837	2958	2344.63
F020380	224	2733	2957	1220.09
F001762	640	2314	2954	361.562
F006389	374	2578	2952	689.305
F046038	152	2800	2952	1842.11
F005888	387	2563	2950	662.274
F009522	316	2634	2950	833.544
F000060	2944	4	2948	0.13587
F089654	108	2840	2948	2629.63
F031813	181	2766	2947	1528.18
F105551	100	2846	2946	2846
F041044	160	2785	2945	1740.62
F052605	142	2803	2945	1973.94
F008172	337	2605	2942	772.997
F084031	112	2830	2942	2526.79
F001024	803	2137	2940	266.127
F047066	150	2790	2940	1860
F049860	146	2792	2938	1912.33
F069712	123	2815	2938	2288.62
F033103	178	2759	2937	1550
F069368	124	2810	2934	2266.13
F098550	103	2830	2933	2747.57
F005470	399	2532	2931	634.586
F004324	443	2487	2930	561.4
F068474	124	2806	2930	2262.9
F017374	241	2686	2927	1114.52
F065222	128	2797	2925	2185.16
F006650	367	2557	2924	696.73
F095869	105	2819	2924	2684.76
F000350	1248	1675	2923	134.215
F057386	136	2786	2922	2048.53
F066930	126	2795	2921	2218.25
F102665	101	2818	2919	2790.1
F069751	123	2794	2917	2271.54
F079669	115	2802	2917	2436.52
F060273	133	2783	2916	2092.48
F008866	326	2589	2915	794.172
F080268	115	2800	2915	2434.78
F000065	2788	126	2914	4.51937
F077865	117	2796	2913	2389.74
F033201	178	2734	2912	1535.96
F028203	192	2719	2911	1416.15
F011816	286	2624	2910	917.483
F075013	119	2789	2908	2343.7
F001895	620	2287	2907	368.871
F105806	100	2807	2907	2807
F001376	711	2195	2906	308.72
F004563	433	2473	2906	571.132
F027969	193	2712	2905	1405.18
F038136	166	2737	2903	1648.8
F015370	255	2647	2902	1038.04
F012898	276	2624	2900	950.725
F080021	115	2784	2899	2420.87
[truncated: 97,458 more rows]

## Sheet: Example Enrichment per Dataset
IMG Taxon OID	Original NMPF genes	Enriched NMPF genes	Original NMPF Families	Enriched NMPF Families	% enrichment in NMPF sequences	% enrichment in NMPF families		Original NMPF genes	Enriched NMPF genes	Total NMPF genes	enrichment
3300034772	251	48598	166	4013	19261.8	2317.47	Total	158890	32365364	32524254	203.697
3300034771	336	48268	206	3687	14265.5	1689.81
3300034770	21	5727	18	1381	27171.4	7572.22
3300034650	390	29272	221	5006	7405.64	2165.16
3300034649	378	27271	215	4682	7114.55	2077.67
3300034648	390	28635	228	4840	7242.31	2022.81
3300034647	295	21833	167	4135	7301.02	2376.05
3300034646	348	23740	186	4396	6721.84	2263.44
3300034482	124	24833	96	2693	19926.6	2705.21
3300034449	89	9763	67	2793	10869.7	4068.66
3300034397	13	5949	13	1257	45661.5	9569.23
3300034396	485	60880	297	4577	12452.6	1441.08
3300034395	151	28858	121	3303	19011.3	2629.75
3300034364	178	24981	116	2873	13934.3	2376.72
3300034363	348	52506	231	4177	14987.9	1708.23
3300034362	340	37837	198	3487	11028.5	1661.11
3300034307	50	8853	44	1672	17606	3700
3300034306	60	7951	54	1649	13151.7	2953.7
3300034305	4	3099	4	693	77375	17225
3300034304	36	7520	31	1365	20788.9	4303.23
3300033541	36	44769	23	8467	124258	36713
3300033529	53	26643	38	6841	50169.8	17902.6
3300033528	66	43034	41	9360	65103	22729.3
3300033527	57	34385	42	7311	60224.6	17307.1
3300033524	53	35729	37	8179	67313.2	22005.4
3300032975	251	28520	170	2706	11262.5	1491.76
3300032974	206	35484	145	3803	17125.2	2522.76
3300032503	327	23616	150	2559	7122.02	1606
3300032497	418	25039	196	1701	5890.19	767.857
3300032496	162	14014	86	1993	8550.62	2217.44
3300032487	680	34262	240	2673	4938.53	1013.75
3300032476	591	37899	211	3245	6312.69	1437.91
3300032168	66	81205	36	12175	122938	33719.4
3300031567	612	61326	212	7556	9920.59	3464.15
3300031518	1262	85457	346	9387	6671.55	2613.01
3300031517	897	59811	245	7469	6567.89	2948.57
3300031516	1325	79927	340	7635	5932.23	2145.59
3300031515	1319	74171	352	7191	5523.28	1942.9
3300031514	1354	78322	342	9546	5684.49	2691.23
3300031513	2905	110563	374	10267	3705.96	2645.19
3300031512	1453	79676	366	7487	5383.55	1945.63
3300031509	1399	61621	330	7624	4304.65	2210.3
3300031508	1356	70460	373	7297	5096.17	1856.3
3300031245	2102	94834	382	7987	4411.61	1990.84
3300030669	55	35801	37	3221	64992.7	8605.41
3300030668	39	25487	31	3103	65251.3	9909.68
3300030666	25	38694	22	3434	154676	15509.1
3300030665	2	9694	2	1416	484600	70700
3300030664	1	7347	1	1293	734600	129200
3300030663	30	40149	27	3520	133730	12937
3300030662	37	29441	27	3170	79470.3	11640.7
3300030661	39	40498	29	3812	103741	13044.8
3300030658	35	34009	30	3198	97068.6	10560
3300030657	18	18453	16	2771	102417	17218.8
3300030656	6	11249	6	2106	187383	35000
3300030651	41	41982	30	4024	102295	13313.3
3300030649	3	8010	2	1304	266900	65100
3300030648	2	9171	2	1457	458450	72750
3300030647	45	38783	37	3284	86084.4	8775.68
3300030645	27	26104	22	2932	96581.5	13227.3
3300030639	22	19043	20	2878	86459.1	14290
3300030638	7	12182	6	2343	173929	38950
3300030637	13	15032	12	2905	115531	24108.3
3300030636	42	34049	30	3022	80969	9973.33
3300029947	1	2061	1	1220	206000	121900
3300029946	3	1329	2	778	44200	38800
3300029928	3	4109	3	1927	136867	64133.3
3300028647	269	99466	163	15624	36876.2	9485.28
3300028555	1121	81737	310	4826	7191.44	1456.77
3300028452	17	29514	5	4857	173512	97040
3300028263	2	11512	1	1534	575500	153300
3300028239	6	12102	2	2274	201600	113600
3300028237	10	14086	4	2928	140760	73100
3300028236	11	15855	4	2358	144036	58850
3300028235	6	10726	1	2158	178667	215700
3300027951	2	39753	2	7157	1987550	357750
3300027755	141	65268	128	10291	46189.4	7939.84
3300027702	514	56122	350	9771	10818.7	2691.71
3300027700	263	62985	224	10198	23848.7	4452.68
3300027685	826	112062	596	16608	13466.8	2686.58
3300027532	2	54158	2	8405	2707800	420150
3300027391	3	42560	3	7487	1.41857e+06	249467
3300027386	4	46311	4	7705	1157675	192525
3300027328	1	36681	1	6751	3668000	675000
3300027327	3	41685	3	7418	1389400	247167
3300026078	6484	1238526	5301	54039	19001.3	919.411
3300026041	4737	927270	3985	49899	19475	1152.17
3300025981	5727	994986	4771	49060	17273.6	928.296
3300025949	4386	1010049	3645	51366	22928.9	1309.22
3300025904	2753	377224	2432	40206	13602.3	1553.21
3300025321	2532	308079	2146	34941	12067.4	1528.19
3300025116	11	30122	10	8987	273736	89770
3300025104	18	27512	17	7785	152744	45694.1
3300022749	6	2950	6	1193	49066.7	19783.3
3300022171	178	37761	121	6958	21114	5650.41
3300022144	19	9494	15	3372	49868.4	22380
3300021967	114	32454	93	5627	28368.4	5950.54
3300021947	222	47387	127	5629	21245.5	4332.28
3300021938	297	94315	166	7652	31655.9	4509.64
3300021929	273	76112	177	7106	27779.9	3914.69
3300021909	91	24312	74	4014	26616.5	5324.32
3300021861	2965	702120	2049	31265	23580.3	1425.87
3300021860	1715	493595	1182	25576	28681	2063.79
3300021858	921	338627	633	19730	36667.3	3016.9
3300021857	254	69087	172	8110	27099.6	4615.12
3300021856	273	80860	178	11218	29519	6202.25
3300021855	619	144162	400	13229	23189.5	3207.25
3300021549	11	4964	5	1820	45027.3	36300
3300021342	974	872869	556	13540	89516.9	2335.25
3300021334	616	647412	392	11428	104999	2815.31
3300021291	123	120523	106	4290	97886.2	3947.17
3300021169	2057	2383680	1211	15619	115781	1189.76
3300019715	45	14614	41	5887	32375.6	14258.5
3300019714	41	13972	37	5536	33978	14862.2
3300019713	28	12952	27	5095	46157.1	18770.4
3300019712	40	13574	36	5295	33835	14608.3
3300019711	83	17651	77	6527	21166.3	8376.62
3300019710	43	13356	36	5002	30960.5	13794.4
3300019709	35	14314	34	5938	40797.1	17364.7
3300019708	416	32093	391	11196	7614.66	2763.43
3300019707	89	19196	87	6958	21468.5	7897.7
3300019706	61	14811	54	5874	24180.3	10777.8
3300019705	40	13772	35	5418	34330	15380
3300019704	80	18443	70	6637	22953.8	9381.43
3300019703	186	18609	174	7525	9904.84	4224.71
3300019702	31	12051	27	4876	38774.2	17959.3
3300019701	98	17063	92	6878	17311.2	7376.09
3300019700	52	13570	42	5357	25996.2	12654.8
3300019699	70	13874	56	5543	19720	9798.21
3300019698	29	9318	26	4419	32031	16896.2
3300019697	34	11132	30	4729	32641.2	15663.3
3300019696	51	12689	46	5090	24780.4	10965.2
3300014039	1	6480	1	2591	647900	259000
3300014030	71	17878	66	6810	25080.3	10218.2
3300013969	1	51	1	48	5000	4700
3300013947	9	4996	4	2258	55411.1	56350
3300013936	1	2454	1	1453	245300	145200
3300013902	2	2592	2	1444	129500	72100
3300013901	2	2479	2	1411	123850	70450
3300013722	45	6329	42	3576	13964.4	8414.29
3300013426	3	4282	2	2072	142633	103500
3300013383	4	3550	4	1859	88650	46375
3300013382	1	2223	1	1247	222200	124600
3300013253	218	36604	172	9142	16690.8	5215.12
3300013252	62	11794	56	5542	18922.6	9796.43
3300013231	193	32199	169	9630	16583.4	5598.22
3300013230	87	15445	79	6726	17652.9	8413.92
3300013195	394	47340	340	9933	11915.2	2821.47
3300013188	615	77569	484	13916	12512.8	2775.21
3300013181	235	25691	210	8581	10832.3	3986.19
3300012907	1772	203996	1618	29690	11412.2	1734.98
3300012906	1405	183658	1275	28825	12971.7	2160.78
3300012905	1444	179050	1291	28077	12299.6	2074.83
3300012904	1136	166452	1073	27155	14552.5	2430.75
3300012903	1311	175111	1187	29682	13257.1	2400.59
3300012902	1267	159784	1172	27132	12511.2	2215.02
3300012901	1529	187031	1398	29692	12132.2	2023.89
3300012900	1017	132381	894	25403	12916.8	2741.5
3300012899	1359	171834	1232	28522	12544.2	2215.1
3300012898	1188	150578	1075	26787	12574.9	2391.81
3300012897	1738	174552	1564	25764	9943.27	1547.31
3300012896	1334	160931	1248	30116	11963.8	2313.14
3300012895	1076	138651	939	26257	12785.8	2696.27
3300012893	1038	137814	948	25623	13176.9	2602.85
3300012892	1140	134693	981	25526	11715.2	2502.04
3300012891	997	112630	908	23938	11196.9	2536.34
3300012885	628	65457	547	19146	10323.1	3400.18
3300012884	606	63688	565	17331	10409.6	2967.43
3300012883	487	55017	423	16950	11197.1	3907.09
3300012882	727	69798	669	20550	9500.83	2971.75
3300012662	6	4182	6	2117	69600	35183.3
3300012411	203	72218	150	12640	35475.4	8326.67
3300012344	3	4162	3	2012	138633	66966.7
3300011426	25	35129	24	9271	140416	38529.2
3300011370	27	19034	24	2675	70396.3	11045.8
3300011366	6	10015	5	1761	166817	35120
3300011365	9	5060	7	1807	56122.2	25714.3
3300011364	1	4418	1	1935	441700	193400
3300011282	121	25844	88	1735	21258.7	1871.59
3300010982	5	111073	5	6577	2221360	131440
3300010980	714	111068	284	6575	15455.7	2215.14
3300010979	1	98799	1	6019	9879800	601800
3300010978	22	87337	17	5171	396886	30317.6
3300010977	492	87212	230	5167	17626	2146.52
3300010976	1336	98786	312	6015	7294.16	1827.88
3300010975	8	82709	8	4870	1.03376e+06	60775
3300010974	472	82668	203	4874	17414.4	2300.99
3300010313	28	37622	28	9966	134264	35492.9
3300010288	24	34706	22	8752	144508	39681.8
3300009596	15	4518	9	2027	30020	22422.2
3300008041	824	70816	134	5179	8494.17	3764.93
3300008040	552	56671	127	4784	10166.5	3666.93
3300008039	495	52831	129	4636	10572.9	3493.8
3300008038	908	69287	147	5663	7530.73	3752.38
3300008037	855	62497	148	4916	7209.59	3221.62
3300008036	125	53593	49	5021	42774.4	10146.9
3300008035	990	76416	158	5270	7618.79	3235.44
3300008034	257	63082	61	5439	24445.5	8816.39
3300008033	196	59023	44	5529	30013.8	12465.9
3300008032	189	56406	63	5152	29744.4	8077.78
3300008031	178	57370	53	6352	32130.3	11884.9
3300008030	197	63032	59	5754	31895.9	9652.54
3300008029	175	51781	60	4717	29489.1	7761.67
3300008016	252	55835	42	5590	22056.7	13209.5
3300008015	195	52403	53	5021	26773.3	9373.58
3300008014	332	57008	86	5017	17071.1	5733.72
3300008013	1032	48554	145	6024	4604.84	4054.48
3300008006	339	53732	70	5202	15750.1	7331.43
3300007526	452	278868	190	16822	61596.5	8753.68
3300007327	386	183153	168	12449	47349	7310.12
3300007219	318	113086	146	8742	35461.6	5887.67
3300007159	47	22933	34	2658	48693.6	7717.65
3300007053	10	5217	4	1903	52070	47475
3300007046	12	5260	2	2139	43733.3	106850
3300006958	24	1929	20	1116	7937.5	5480
3300006592	52	14634	46	4859	28042.3	10463
3300006591	62	14558	56	4730	23380.6	8346.43
3300006590	64	14009	56	4714	21789.1	8317.86
3300006589	70	13044	59	4397	18534.3	7352.54
3300006588	41	11253	35	4202	27346.3	11905.7
3300006587	59	13040	49	4011	22001.7	8085.71
3300006586	45	11249	31	4114	24897.8	13171
3300006585	42	12107	37	4110	28726.2	11008.1
3300006584	59	10785	46	4093	18179.7	8797.83
3300006583	41	10714	39	3698	26031.7	9382.05
3300006575	1103	177016	1033	29696	15948.6	2774.73
3300006574	937	148623	880	27447	15761.6	3018.98
3300006573	1057	160465	988	28979	15081.2	2833.1
3300006572	773	150555	724	27943	19376.7	3759.53
3300006398	112	24073	80	7040	21393.8	8700
3300006395	104	23492	86	6805	22488.5	7812.79
3300006389	117	20510	98	6044	17429.9	6067.35
3300006388	103	21655	82	5927	20924.3	7128.05
3300006387	65	20264	58	5581	31075.4	9522.41
3300006386	69	20238	55	5400	29230.4	9718.18
3300006381	104	17007	78	5507	16252.9	6960.26
3300006376	81	15403	63	5140	18916	8058.73
3300006360	79	10843	63	3605	13625.3	5622.22
3300005963	17	3300	6	822	19311.8	13600
3300005834	2583	596770	2324	44234	23003.8	1803.36
3300005616	5775	1404256	4750	55398	24216.1	1066.27
3300005614	7518	1637277	5897	57804	21678.1	880.227
3300005578	6155	1342627	5072	53617	21713.6	957.118
3300005577	6436	1375309	5074	55471	21269	993.24
3300005563	5621	1361321	4473	56193	24118.5	1156.27
3300005539	5422	1233781	4462	54418	22655.1	1119.59
3300005386	6	1845	4	1053	30650	26225
3300005385	7	1493	5	874	21228.6	17380
3300005251	148	18896	104	3868	12667.6	3619.23
3300005250	181	17898	125	3603	9788.4	2782.4
3300005249	162	15698	100	3440	9590.12	3340
3300005248	157	14456	91	3291	9107.64	3516.48
3300005247	145	13587	104	2978	9270.34	2763.46
3300005246	96	11700	67	2733	12087.5	3979.1
3300005245	96	10769	72	2626	11117.7	3547.22
3300005244	160	13577	102	3367	8385.62	3200.98
3300005243	134	12945	84	3086	9560.45	3573.81
3300005242	87	9997	65	2513	11390.8	3766.15
3300005241	80	8967	53	2533	11108.8	4679.25
3300005240	107	9908	73	2579	9159.81	3432.88
3300005212	1	5743	1	2204	574200	220300
3300005097	525	44037	165	8156	8288	4843.03
3300005094	114	8978	36	2092	7775.44	5711.11
3300005074	1956	91140	431	10208	4559.51	2268.45
3300003897	2	4395	2	2244	219650	112100
3300003732	15	2940	14	1433	19500	10135.7
3300003731	2	644	2	439	32100	21850
3300003683	147	87092	119	3879	59146.3	3159.66
3300003682	116	93866	99	3490	80819	3425.25
3300003681	80	18591	69	4157	23138.8	5924.64
3300003677	45	7013	39	1674	15484.4	4192.31
3300003647	4	22686	4	8950	567050	223650
3300003642	1	2225	1	1351	222400	135000
3300003640	2	3168	2	1773	158300	88550
3300003628	3	1365	3	993	45400	33000
3300003566	25	12484	23	2248	49836	9673.91
3300003555	37	10689	34	2361	28789.2	6844.12
3300003554	24	6965	22	1927	28920.8	8659.09
3300003553	14	9641	12	1749	68764.3	14475
3300003549	11	2148	11	946	19427.3	8500
3300003472	4	4215	3	2110	105275	70233.3
3300003444	1	4658	1	2619	465700	261800
3300003303	134	191948	112	3971	143145	3445.54
3300003302	90	108693	75	3884	120670	5078.67
3300003299	62	59014	53	3039	95083.9	5633.96
3300003294	45	28964	35	2319	64264.4	6525.71
3300003292	53	11533	45	2082	21660.4	4526.67
3300003185	455	38142	257	5951	8282.86	2215.56
3300003162	293	65624	208	9106	22297.3	4277.88
3300003161	47	10666	40	2336	22593.6	5740
3300003160	32	7140	24	1536	22212.5	6300
3300003159	40	6956	35	1021	17290	2817.14
3300003158	29	3949	24	711	13517.2	2862.5
3300003157	11	2431	11	443	22000	3927.27
3300003156	11	2320	11	359	20990.9	3163.64
3300002965	67	18982	55	4138	28231.3	7423.64
3300002956	23	13246	19	3551	57491.3	18589.5
3300002955	167	12369	112	3534	7306.59	3055.36
3300002919	555	40198	356	8793	7142.88	2369.94
3300002913	221	35991	185	7175	16185.5	3778.38
3300002872	28	8098	25	1580	28821.4	6220
3300002870	24	7122	22	1384	29575	6190.91
3300002868	30	7058	25	1511	23426.7	5944
3300002866	31	8933	29	1380	28716.1	4658.62
3300002865	41	8221	34	1302	19951.2	3729.41
3300002864	54	7836	49	1483	14411.1	2926.53
3300002863	36	5350	33	1046	14761.1	3069.7
3300002730	7	26975	6	10108	385257	168367
3300002448	5	74455	5	9851	1489000	196920
3300002222	4	25224	4	5412	630500	135200
3300002210	5	11646	5	5845	232820	116800
3300002205	3	13395	3	6049	446400	201533
3300002196	1	8157	1	4409	815600	440800
3300002193	1	5576	1	3182	557500	318100
3300002190	1	2755	1	1862	275400	186100
3300002160	5	28175	4	5877	563400	146825
3300002159	4	31686	4	6264	792050	156500
3300002151	6	34142	6	6495	568933	108150
3300002150	3	26013	3	5529	867000	184200
3300002147	8	26687	7	5719	333488	81600
3300002075	278	84996	268	22290	30474.1	8217.16
3300002067	115	60969	105	15741	52916.5	14891.4
3300001990	543	122245	521	26485	22412.9	4983.49
3300001989	256	88684	246	22030	34542.2	8855.28
3300001979	130	70951	121	19317	54477.7	15864.5
3300001915	71	35902	67	12930	50466.2	19198.5
3300001904	134	42046	130	14625	31277.6	11150
3300000514	4	1435	3	1000	35775	33233.3
3300000489	2	1691	1	1088	84450	108700
3300000483	1	1418	1	950	141700	94900
3300000476	3	1600	3	1093	53233.3	36333.3
3300000397	13	2365	6	705	18092.3	11650
3300000291	8	1952	8	917	24300	11362.5
3300000290	21	2483	19	1283	11723.8	6652.63
3300000289	12	3221	10	1528	26741.7	15180
3300000288	30	1986	29	1065	6520	3572.41
3300000287	10	3057	10	1448	30470	14380
3300000286	21	2846	18	1312	13452.4	7188.89
3300000285	8	2218	6	1163	27625	19283.3
3300000284	24	1980	24	1030	8150	4191.67
3300000283	1	1234	1	727	123300	72600
3300000282	16	3610	16	1592	22462.5	9850
3300000281	8	1710	6	886	21275	14666.7
3300000280	5	2265	5	1042	45200	20740
3300000279	6	2598	6	1253	43200	20783.3
3300000278	21	3424	18	1632	16204.8	8966.67
3300000276	3	1693	2	932	56333.3	46500
3300000275	4	1737	4	840	43325	20900
3300000274	27	1882	26	819	6870.37	3050
3300000273	16	3799	15	1644	23643.8	10860
3300000210	102	10601	69	1909	10293.1	2666.67
2228664019	2	1760	2	924	87900	46100
2199352030	2	15631	2	6479	781450	323850
2156126001	6	13587	6	6226	226350	103667
2156126000	1	11788	1	4668	1178700	466700
2124908031	1	359	1	288	35800	28700
2084038022	13	1213	12	590	9230.77	4816.67
2042536002	10	1541	10	809	15310	7990
2042536001	2	2466	2	1214	123200	60600
2029527000	4	8732	4	4394	218200	109750
