# Supplementary material for: Unraveling the functional dark matter through global metagenomics
Source: Nature. 2023 Oct 11;622(7983):594–602. doi: 10.1038/s41586-023-06583-7 (PMC10584684; doi:10.1038/s41586-023-06583-7)
Supplement: Supplementary file 7 — Ecosystem classification in the GOLD, EMPO and ENVO classification schemes. Sheet 1 displays the ecosystem assignments of each ED sample used in the analysis. Sheet 2 displays the top ecosystem assignment of each NMPF cluster in the three schemes. In cases in which an ED sample or NMPF has no assignment to ENVO or EMPO, it was marked as unclassified. [file 41586_2023_6583_MOESM7_ESM.xlsx]

## Sheet: IMG_Datasets_Ecosystems
IMG Taxon OID	Category	GOLD Ecosystem Classification	EMPO Ecosystem Classification	ENVO Ontology (Broad ; Local ; Medium)
2001200001	Metagenome	Environmental; Terrestrial; Soil; Unclassified; Agricultural Land	Free-living; Non-saline; Soil (non-saline)	terrestrial biome; agricultural field; agricultural soil
2001200004	Metagenome	Environmental; Aquatic; Marine; Fossil; Whale Fall	Free-living; Saline; Surface (saline)	marine biome; coastal water body; fossil
2004247002	Metagenome	Environmental; Aquatic; Non-Marine Saline And Alkaline; Salt Crystallizer Ponds; Microbial Mats	Free-living; Saline; Hypersaline (saline)	aquatic biome; saline evaporation pond; microbial mat material
2004247004	Metagenome	Environmental; Aquatic; Non-Marine Saline And Alkaline; Salt Crystallizer Ponds; Microbial Mats	Free-living; Saline; Hypersaline (saline)	aquatic biome; saline evaporation pond; microbial mat material
2004247006	Metagenome	Host-Associated; Arthropoda; Symbiotic Fungal Gardens And Galleries; Fungus Garden; Unclassified	Free-living; Saline; Hypersaline (saline)	aquatic biome; saline evaporation pond; microbial mat material
2004247008	Metagenome	Environmental; Aquatic; Non-Marine Saline And Alkaline; Salt Crystallizer Ponds; Microbial Mats	Free-living; Saline; Hypersaline (saline)	aquatic biome; saline evaporation pond; microbial mat material
2006207004	Metagenome	Environmental; Aquatic; Freshwater; Lentic; Sediment	Free-living; Non-saline; Sediment (non-saline)	freshwater lake biome; freshwater lake; lake sediment
2006543006	Metagenome	Environmental; Aquatic; Marine; Intertidal Zone; Unclassified	Free-living; Saline; Water (saline)	marine biome; coastal inlet; sea water
2007309000	Metagenome	Environmental; Aquatic; Thermal Springs; Hot (42-90C); Unclassified	Free-living; Non-saline; Water (non-saline)	aquatic biome; hot spring; spring water
2007309001	Metagenome	Environmental; Aquatic; Thermal Springs; Hot (42-90C); Unclassified	Free-living; Non-saline; Water (non-saline)	aquatic biome; hot spring; spring water
2007427000	Metagenome	Environmental; Aquatic; Freshwater; Groundwater; Contaminated	Free-living; Non-saline; Water (non-saline)	Not Available
2008193000	Metagenome	Environmental; Aquatic; Marine; Neritic Zone; Unclassified	Free-living; Saline; Water (saline)	marine biome; marine neritic zone; planktonic material
2008193001	Metagenome	Environmental; Aquatic; Marine; Oceanic; Photic Zone	Free-living; Saline; Water (saline)	marine biome; marine water body; planktonic material
2009439000	Metagenome	Environmental; Aquatic; Thermal Springs; Hot (42-90C); Unclassified	Free-living; Non-saline; Water (non-saline)	aquatic biome; hot spring; spring water
2009439003	Metagenome	Environmental; Aquatic; Thermal Springs; Hot (42-90C); Unclassified	Free-living; Non-saline; Water (non-saline)	aquatic biome; hot spring; spring water
2010170001	Metagenome	Environmental; Aquatic; Thermal Springs; Hot (42-90C); Unclassified	Free-living; Non-saline; Water (non-saline)	aquatic biome; hot spring; spring water
2010170002	Metagenome	Environmental; Aquatic; Thermal Springs; Hot (42-90C); Unclassified	Free-living; Non-saline; Water (non-saline)	aquatic biome; hot spring; spring water
2010170003	Metagenome	Environmental; Aquatic; Thermal Springs; Hot (42-90C); Unclassified	Free-living; Non-saline; Water (non-saline)	aquatic biome; hot spring; spring water
2010484004	Metagenome	Environmental; Aquatic; Freshwater; Groundwater; Acid Mine Drainage	Free-living; Non-saline; Water (non-saline)	aquatic biome; acid mine drainage; acidic water
2010549000	Metagenome	Host-Associated; Plants; Rhizoplane; Endophytes; Unclassified	Host-associated; Plant; Plant rhizosphere	Not Available
2012990006	Metagenome	Environmental; Aquatic; Thermal Springs; Hot (42-90C); Unclassified	Free-living; Non-saline; Water (non-saline)	aquatic biome; hot spring; spring water
2012990007	Metagenome	Environmental; Aquatic; Thermal Springs; Hot (42-90C); Unclassified	Free-living; Non-saline; Water (non-saline)	aquatic biome; hot spring; spring water
2013515000	Metagenome	Environmental; Aquatic; Thermal Springs; Hot (42-90C); Unclassified	Free-living; Non-saline; Water (non-saline)	aquatic biome; hot spring; spring water
2013515001	Metagenome	Environmental; Aquatic; Thermal Springs; Hot (42-90C); Unclassified	Free-living; Non-saline; Water (non-saline)	aquatic biome; hot spring; spring water
2013843001	Metagenome	Engineered; Wastewater; Nutrient Removal; Dissolved Organics (Aerobic); Activated Sludge	Free-living; Non-saline; Water (non-saline)	Not Available
2013843002	Metagenome	Engineered; Bioremediation; Tetrachloroethylene And Derivatives; Chloroethene; Bioreactor	Free-living; Non-saline; Subsurface (non-saline)	Not Available
2013843003	Metagenome	Environmental; Aquatic; Thermal Springs; Hot (42-90C); Unclassified	Free-living; Non-saline; Water (non-saline)	aquatic biome; hot spring; spring water
2013954001	Metagenome	Environmental; Aquatic; Thermal Springs; Hot (42-90C); Unclassified	Free-living; Non-saline; Water (non-saline)	aquatic biome; hot spring; spring water
2014031002	Metagenome	Environmental; Aquatic; Thermal Springs; Hot (42-90C); Unclassified	Free-living; Non-saline; Water (non-saline)	aquatic biome; hot spring; spring water
2014031003	Metagenome	Environmental; Aquatic; Thermal Springs; Hot (42-90C); Unclassified	Free-living; Non-saline; Water (non-saline)	aquatic biome; hot spring; spring water
2014031004	Metagenome	Environmental; Aquatic; Thermal Springs; Hot (42-90C); Unclassified	Free-living; Non-saline; Water (non-saline)	aquatic biome; hot spring; spring water
2014031005	Metagenome	Environmental; Aquatic; Thermal Springs; Hot (42-90C); Unclassified	Free-living; Non-saline; Water (non-saline)	aquatic biome; hot spring; spring water
2014031006	Metagenome	Environmental; Aquatic; Thermal Springs; Hot (42-90C); Unclassified	Free-living; Non-saline; Water (non-saline)	aquatic biome; hot spring; spring water
2014031007	Metagenome	Environmental; Aquatic; Thermal Springs; Hot (42-90C); Unclassified	Free-living; Non-saline; Water (non-saline)	aquatic biome; hot spring; spring water
2014613002	Metagenome	Environmental; Aquatic; Marine; Oceanic; Photic Zone	Free-living; Saline; Water (saline)	marine biome; marine photic zone; sea water
2014642000	Metagenome	Environmental; Aquatic; Marine; Oceanic; Photic Zone	Free-living; Saline; Water (saline)	marine biome; marine photic zone; planktonic material
2014642001	Metagenome	Environmental; Aquatic; Marine; Oceanic; Photic Zone	Free-living; Saline; Water (saline)	marine biome; marine photic zone; planktonic material
2014642002	Metagenome	Environmental; Aquatic; Marine; Oceanic; Aphotic Zone	Free-living; Saline; Water (saline)	marine biome; marine aphotic zone; planktonic material
2014642003	Metagenome	Environmental; Aquatic; Marine; Oceanic; Aphotic Zone	Free-living; Saline; Water (saline)	marine biome; marine aphotic zone; planktonic material
2014642004	Metagenome	Environmental; Aquatic; Marine; Oceanic; Abyssal Plane	Free-living; Saline; Water (saline)	oceanic abyssopelagic zone biome; abyssal plain; planktonic material
2014642005	Metagenome	Environmental; Aquatic; Marine; Oceanic; Unclassified	Free-living; Saline; Water (saline)	marine biome; marine water body; planktonic material
2015219000	Metagenome	Environmental; Aquatic; Thermal Springs; Hot (42-90C); Unclassified	Free-living; Non-saline; Water (non-saline)	aquatic biome; hot spring; spring water
2015219001	Metagenome	Environmental; Aquatic; Thermal Springs; Hot (42-90C); Unclassified	Free-living; Non-saline; Water (non-saline)	aquatic biome; hot spring; spring water
2015219002	Metagenome	Environmental; Aquatic; Thermal Springs; Hot (42-90C); Unclassified	Free-living; Non-saline; Water (non-saline)	aquatic biome; hot spring; spring water
2016842001	Metagenome	Environmental; Aquatic; Thermal Springs; Hot (42-90C); Unclassified	Free-living; Non-saline; Water (non-saline)	aquatic biome; hot spring; spring water
2016842003	Metagenome	Environmental; Aquatic; Thermal Springs; Hot (42-90C); Unclassified	Free-living; Non-saline; Water (non-saline)	aquatic biome; hot spring; spring water
2016842004	Metagenome	Environmental; Aquatic; Thermal Springs; Hot (42-90C); Unclassified	Free-living; Non-saline; Water (non-saline)	aquatic biome; hot spring; spring water
2016842005	Metagenome	Environmental; Aquatic; Thermal Springs; Hot (42-90C); Unclassified	Free-living; Non-saline; Water (non-saline)	aquatic biome; hot spring; sediment
2016842008	Metagenome	Environmental; Aquatic; Thermal Springs; Hot (42-90C); Unclassified	Free-living; Non-saline; Water (non-saline)	aquatic biome; hot spring; microbial mat material
2017108002	Metagenome	Engineered; Wastewater; Nutrient Removal; Nitrogen Removal; Anammox	Free-living; Non-saline; Water (non-saline)	Not Available
2019105003	Metagenome	Engineered; Wastewater; Nutrient Removal; Dissolved Organics (Anaerobic); Unclassified	Free-living; Non-saline; Water (non-saline)	Not Available
2019105005	Metagenome	Environmental; Aquatic; Marine; Oceanic; Photic Zone	Free-living; Saline; Water (saline)	marine biome; marine photic zone; sea water
2020350000	Metagenome	Environmental; Aquatic; Non-Marine Saline And Alkaline; Saline; Unclassified	Free-living; Saline; Hypersaline (saline)	aquatic biome; lake; saline water
2020350001	Metagenome	Engineered; Wastewater; Nutrient Removal; Dissolved Organics (Anaerobic); Unclassified	Free-living; Non-saline; Water (non-saline)	Not Available
2020627000	Metagenome	Engineered; Wastewater; Nutrient Removal; Dissolved Organics (Anaerobic); Activated Sludge	Free-living; Non-saline; Water (non-saline)	Not Available
2020627001	Metagenome	Engineered; Wastewater; Nutrient Removal; Dissolved Organics (Aerobic); Activated Sludge	Free-living; Non-saline; Water (non-saline)	Not Available
2020627003	Metagenome	Engineered; Bioremediation; Hydrocarbon; Benzene; Bioreactor	na; na; na	Not Available
2021593000	Metagenome	Host-Associated; Arthropoda; Unclassified; Unclassified; Unclassified	Host-associated; Animal; Animal corpus	Not Available
2022920000	Metagenome	Environmental; Aquatic; Non-Marine Saline And Alkaline; Saline; Unclassified	Free-living; Saline; Hypersaline (saline)	aquatic biome; lake; saline water
2022920002	Metagenome	Environmental; Aquatic; Thermal Springs; Hot (42-90C); Unclassified	Free-living; Non-saline; Water (non-saline)	aquatic biome; hot spring; spring water
2022920003	Metagenome	Environmental; Aquatic; Thermal Springs; Hot (42-90C); Unclassified	Free-living; Non-saline; Water (non-saline)	aquatic biome; hot spring; spring water
2022920004	Metagenome	Environmental; Aquatic; Thermal Springs; Hot (42-90C); Unclassified	Free-living; Non-saline; Water (non-saline)	aquatic biome; hot spring; spring water
2022920005	Metagenome	Environmental; Aquatic; Thermal Springs; Hot (42-90C); Unclassified	Free-living; Non-saline; Water (non-saline)	aquatic biome; hot spring; spring water
2022920007	Metagenome	Environmental; Aquatic; Thermal Springs; Hot (42-90C); Unclassified	Free-living; Non-saline; Water (non-saline)	aquatic biome; hot spring; spring water
2022920008	Metagenome	Environmental; Aquatic; Thermal Springs; Hot (42-90C); Unclassified	Free-living; Non-saline; Water (non-saline)	aquatic biome; hot spring; spring water
2022920009	Metagenome	Environmental; Aquatic; Thermal Springs; Hot (42-90C); Unclassified	Free-living; Non-saline; Water (non-saline)	aquatic biome; hot spring; spring water
2022920010	Metagenome	Environmental; Aquatic; Thermal Springs; Hot (42-90C); Unclassified	Free-living; Non-saline; Water (non-saline)	aquatic biome; hot spring; spring water
2022920012	Metagenome	Environmental; Aquatic; Thermal Springs; Hot (42-90C); Unclassified	Free-living; Non-saline; Water (non-saline)	aquatic biome; hot spring; spring water
2022920013	Metagenome	Environmental; Aquatic; Thermal Springs; Hot (42-90C); Unclassified	Free-living; Non-saline; Water (non-saline)	aquatic biome; hot spring; spring water
2022920016	Metagenome	Environmental; Aquatic; Thermal Springs; Hot (42-90C); Unclassified	Free-living; Non-saline; Water (non-saline)	aquatic biome; hot spring; spring water
2022920017	Metagenome	Environmental; Aquatic; Thermal Springs; Hot (42-90C); Unclassified	Free-living; Non-saline; Water (non-saline)	aquatic biome; hot spring; spring water
2022920018	Metagenome	Environmental; Aquatic; Thermal Springs; Hot (42-90C); Unclassified	Free-living; Non-saline; Water (non-saline)	aquatic biome; hot spring; spring water
2022920019	Metagenome	Environmental; Aquatic; Thermal Springs; Hot (42-90C); Unclassified	Free-living; Non-saline; Water (non-saline)	aquatic biome; hot spring; spring water
2022920020	Metagenome	Environmental; Aquatic; Thermal Springs; Hot (42-90C); Unclassified	Free-living; Non-saline; Water (non-saline)	aquatic biome; hot spring; microbial mat material
2025206003	Metagenome	Environmental; Aquatic; Non-Marine Saline And Alkaline; Hypersaline; Unclassified	Free-living; Saline; Hypersaline (saline)	aquatic biome; hypersaline lake; lake water
2027040000	Metagenome	Engineered; Wastewater; Nutrient Removal; Dissolved Organics (Anaerobic); Unclassified	Free-living; Non-saline; Water (non-saline)	Not Available
2027040001	Metagenome	Engineered; Wastewater; Nutrient Removal; Dissolved Organics (Anaerobic); Activated Sludge	Free-living; Non-saline; Water (non-saline)	Not Available
2027040003	Metagenome	Engineered; Wastewater; Nutrient Removal; Dissolved Organics (Aerobic); Activated Sludge	Free-living; Non-saline; Water (non-saline)	Not Available
2028778000	Metagenome	Engineered; Wastewater; Nutrient Removal; Dissolved Organics (Anaerobic); Unclassified	Free-living; Non-saline; Water (non-saline)	Not Available
2028778002	Metagenome	Environmental; Aquatic; Marine; Oceanic; Photic Zone	Free-living; Saline; Water (saline)	marine biome; marine photic zone; sea water
2029527000	Metagenome	Engineered; Solid Waste; Grass; Composting; Bioreactor	Free-living; Non-saline; Soil (non-saline)	Not Available
2029527002	Metagenome	Environmental; Terrestrial; Soil; Sand; Desert	Free-living; Non-saline; Soil (non-saline)	desert biome; research facility; soil
2029527004	Metagenome	Host-Associated; Arthropoda; Symbiotic Fungal Gardens And Galleries; Fungus Garden; Unclassified	Host-associated; Fungus; Fungus corpus	Not Available
2029527005	Metagenome	Host-Associated; Arthropoda; Symbiotic Fungal Gardens And Galleries; Fungus Garden; Garden Dump	Host-associated; Fungus; Fungus corpus	Not Available
2030936001	Metagenome	Host-Associated; Arthropoda; Digestive System; Hindgut; P3 Segment	Host-associated; Animal; Animal proximal gut	Not Available
2030936005	Metagenome	Engineered; Built Environment; City; Subway; Unclassified	Host-associated; Fungus; Fungus corpus	Not Available
2032320002	Metagenome	Environmental; Terrestrial; Soil; Sand; Desert	Free-living; Non-saline; Soil (non-saline)	desert biome; research facility; soil
2032320003	Metagenome	Environmental; Terrestrial; Soil; Sand; Desert	Free-living; Non-saline; Soil (non-saline)	desert biome; research facility; soil
2032320004	Metagenome	Environmental; Terrestrial; Soil; Unclassified; Unclassified	Free-living; Non-saline; Soil (non-saline)	terrestrial biome; wetland area; soil
2032320005	Metagenome	Environmental; Terrestrial; Soil; Unclassified; Unclassified	Free-living; Non-saline; Soil (non-saline)	terrestrial biome; park; soil
2032320006	Metagenome	Environmental; Terrestrial; Soil; Unclassified; Unclassified	Free-living; Non-saline; Soil (non-saline)	terrestrial biome; research facility; soil
2035265000	Metagenome	Environmental; Aquatic; Freshwater; Lentic; Unclassified	Free-living; Non-saline; Water (non-saline)	freshwater lake biome; freshwater lake; lake water
2035918000	Metagenome	Host-Associated; Arthropoda; Symbiotic Fungal Gardens And Galleries; Fungus Garden; Unclassified	Host-associated; Fungus; Fungus corpus	Not Available
2035918001	Metagenome	Engineered; Wastewater; Nutrient Removal; Dissolved Organics (Aerobic); Activated Sludge	Free-living; Non-saline; Water (non-saline)	Not Available
2035918004	Metagenome	Environmental; Terrestrial; Soil; Unclassified; Unclassified	Free-living; Non-saline; Soil (non-saline)	terrestrial biome; research facility; soil
2035918005	Metagenome	Environmental; Terrestrial; Soil; Sand; Desert	Free-living; Non-saline; Soil (non-saline)	desert biome; research facility; soil
2035918006	Metagenome	Environmental; Terrestrial; Soil; Unclassified; Unclassified	Free-living; Non-saline; Soil (non-saline)	terrestrial biome; wetland area; soil
2035918007	Metagenome	Environmental; Aquatic; Freshwater; Groundwater; Coalbed Water	Free-living; Non-saline; Subsurface (non-saline)	aquatic biome; coal mine; underground water
2038011000	Metagenome	Host-Associated; Arthropoda; Symbiotic Fungal Gardens And Galleries; Fungus Garden; Unclassified	Host-associated; Fungus; Fungus corpus	Not Available
2038011001	Metagenome	Environmental; Aquatic; Freshwater; Groundwater; Coalbed Water	Free-living; Non-saline; Subsurface (non-saline)	aquatic biome; coal mine; underground water
2038011002	Metagenome	Environmental; Aquatic; Freshwater; Groundwater; Coalbed Water	Free-living; Non-saline; Subsurface (non-saline)	aquatic biome; coal mine; underground water
2040502000	Metagenome	Host-Associated; Arthropoda; Symbiotic Fungal Gardens And Galleries; Fungus Garden; Unclassified	Host-associated; Fungus; Fungus corpus	Not Available
2040502001	Metagenome	Environmental; Terrestrial; Soil; Unclassified; Unclassified	Free-living; Non-saline; Soil (non-saline)	terrestrial biome; research facility; soil
2040502003	Metagenome	Environmental; Aquatic; Marine; Oceanic; Unclassified	Free-living; Saline; Water (saline)	marine biome; marine water body; sea water
2042536000	Metagenome	Environmental; Aquatic; Marine; Oceanic; Aphotic Zone	Free-living; Saline; Water (saline)	marine biome; marine water body; sea water
2042536001	Metagenome	Host-Associated; Human; Digestive System; Large Intestine; Fecal	Host-associated; Animal; Animal distal gut	Not Available
2042536002	Metagenome	Host-Associated; Human; Digestive System; Large Intestine; Fecal	Host-associated; Animal; Animal distal gut	Not Available
2043231002	Metagenome	Environmental; Aquatic; Marine; Oceanic; Unclassified	Free-living; Saline; Water (saline)	marine biome; marine water body; sea water
2043231003	Metagenome	Environmental; Aquatic; Marine; Oceanic; Unclassified	Free-living; Saline; Water (saline)	marine biome; marine water body; sea water
2043231004	Metagenome	Environmental; Aquatic; Marine; Oceanic; Sediment	Free-living; Saline; Water (saline)	marine benthic biome; marine benthic feature; marine sediment
2043231005	Metagenome	Environmental; Aquatic; Marine; Oceanic; Sediment	Free-living; Saline; Water (saline)	marine benthic biome; marine benthic feature; marine sediment
2044078000	Metagenome	Environmental; Terrestrial; Soil; Unclassified; Agricultural Land	Host-associated; Plant; Plant rhizosphere	terrestrial biome; rhizosphere; bulk soil
2044078001	Metagenome	Host-Associated; Plants; Rhizoplane; Unclassified; Unclassified	Host-associated; Plant; Plant rhizosphere	terrestrial biome; rhizosphere; soil
2044078002	Metagenome	Host-Associated; Plants; Rhizoplane; Unclassified; Unclassified	Host-associated; Plant; Plant rhizosphere	Not Available
2044078003	Metagenome	Environmental; Terrestrial; Soil; Unclassified; Agricultural Land	Host-associated; Plant; Plant rhizosphere	terrestrial biome; rhizosphere; bulk soil
2044078004	Metagenome	Host-Associated; Plants; Roots; Rhizosphere; Unclassified	Host-associated; Plant; Plant rhizosphere	terrestrial biome; rhizosphere; soil
2044078005	Metagenome	Environmental; Terrestrial; Soil; Unclassified; Agricultural Land	Host-associated; Plant; Plant rhizosphere	terrestrial biome; rhizosphere; bulk soil
2044078008	Metagenome	Engineered; Biotransformation; Mixed Alcohol Bioreactor; Unclassified; Unclassified	na; na; na	Not Available
2044078009	Metagenome	Host-Associated; Human; Digestive System; Oral Cavity; Unclassified	Host-associated; Animal; Animal secretion	Not Available
2044078014	Metagenome	Environmental; Aquatic; Marine; Neritic Zone; Sediment	Free-living; Saline; Sediment (saline)	marine benthic biome; marine neritic zone; marine sediment
2044078019	Metagenome	Environmental; Aquatic; Freshwater; Storm Water; Drainage Pipe Biofilm	Free-living; Non-saline; Surface (non-saline)	aquatic biome; artificial channel; biofilm material
2046860001	Metagenome	Environmental; Aquatic; Freshwater; Storm Water; Drainage Pipe Biofilm	Free-living; Non-saline; Surface (non-saline)	aquatic biome; artificial channel; biofilm material
2046860002	Metagenome	Environmental; Aquatic; Freshwater; Drinking Water; Unclassified	Free-living; Non-saline; Water (non-saline)	Not Available
2046860005	Metagenome	Environmental; Aquatic; Freshwater; Lentic; Sediment	Free-living; Non-saline; Sediment (non-saline)	freshwater lake biome; freshwater lake; lake sediment
2046860006	Metagenome	Environmental; Aquatic; Freshwater; Lentic; Sediment	Free-living; Non-saline; Sediment (non-saline)	freshwater lake biome; freshwater lake; lake sediment
2046860007	Metagenome	Environmental; Aquatic; Freshwater; Lentic; Sediment	Free-living; Non-saline; Sediment (non-saline)	freshwater lake biome; freshwater lake; lake sediment
2049941000	Metagenome	Host-Associated; Mammals; Digestive System; Foregut; Rumen	Host-associated; Animal; Animal proximal gut	Not Available
2049941003	Metatranscriptome	Environmental; Aquatic; Marine; Hydrothermal Vents; Unclassified	Free-living; Non-saline; Subsurface (non-saline)	marine hydrothermal vent biome; marine hydrothermal vent; hydrothermal fluid
2051223000	Metagenome	Host-Associated; Human; Digestive System; Large Intestine; Fecal	Host-associated; Animal; Animal distal gut	Not Available
2051223001	Metagenome	Host-Associated; Human; Digestive System; Large Intestine; Fecal	Host-associated; Animal; Animal distal gut	Not Available
2051223005	Metagenome	Host-Associated; Human; Digestive System; Large Intestine; Fecal	Host-associated; Animal; Animal distal gut	Not Available
2051223006	Metagenome	Host-Associated; Human; Digestive System; Large Intestine; Fecal	Host-associated; Animal; Animal distal gut	Not Available
2051223007	Metagenome	Host-Associated; Human; Digestive System; Large Intestine; Fecal	Host-associated; Animal; Animal distal gut	Not Available
2051774008	Metagenome	Environmental; Aquatic; Non-Marine Saline And Alkaline; Saline; Unclassified	Free-living; Saline; Hypersaline (saline)	aquatic biome; saline lake; lake water
2058419001	Metagenome	Environmental; Aquatic; Non-Marine Saline And Alkaline; Saline; Unclassified	Free-living; Saline; Hypersaline (saline)	aquatic biome; lake; saline water
2058419004	Metagenome	Environmental; Aquatic; Thermal Springs; Unclassified; Unclassified	Free-living; Non-saline; Water (non-saline)	aquatic biome; hot spring; spring water
2061766000	Metagenome	Engineered; Bioremediation; Hydrocarbon; Benzene; Bioreactor	na; na; na	Not Available
2061766003	Metatranscriptome	Environmental; Aquatic; Marine; Hydrothermal Vents; Unclassified	Free-living; Non-saline; Subsurface (non-saline)	marine hydrothermal vent biome; marine hydrothermal vent; hydrothermal fluid
2061766005	Metatranscriptome	Environmental; Aquatic; Marine; Oceanic; Microbial Mats	Free-living; Saline; Surface (saline)	estuarine biome; estuary; microbial mat material
2061766007	Metagenome	Host-Associated; Mammals; Digestive System; Foregut; Rumen	Host-associated; Animal; Animal proximal gut	Not Available
2065487000	Metagenome	Host-Associated; Human; Digestive System; Large Intestine; Fecal	Host-associated; Animal; Animal distal gut	Not Available
2065487001	Metagenome	Host-Associated; Human; Digestive System; Large Intestine; Fecal	Host-associated; Animal; Animal distal gut	Not Available
2065487018	Metagenome	Environmental; Terrestrial; Soil; Unclassified; Grasslands	Free-living; Non-saline; Soil (non-saline)	terrestrial biome; prairie; soil
2067725000	Metagenome	Environmental; Terrestrial; Soil; Unclassified; Grasslands	Free-living; Non-saline; Soil (non-saline)	terrestrial biome; prairie; soil
2067725001	Metagenome	Environmental; Terrestrial; Soil; Unclassified; Grasslands	Free-living; Non-saline; Soil (non-saline)	terrestrial biome; prairie; soil
2067725002	Metagenome	Environmental; Terrestrial; Soil; Unclassified; Grasslands	Free-living; Non-saline; Soil (non-saline)	terrestrial biome; prairie; soil
2067725003	Metagenome	Environmental; Terrestrial; Soil; Unclassified; Grasslands	Free-living; Non-saline; Soil (non-saline)	terrestrial biome; prairie; soil
2067725004	Metagenome	Environmental; Terrestrial; Soil; Unclassified; Grasslands	Free-living; Non-saline; Soil (non-saline)	terrestrial biome; prairie; soil
2067725009	Metagenome	Environmental; Terrestrial; Soil; Unclassified; Permafrost	Free-living; Non-saline; Soil (non-saline)	polar biome; polar; permafrost
2070309002	Metagenome	Environmental; Aquatic; Freshwater; Storm Water; Drainage Pipe Biofilm	Free-living; Non-saline; Surface (non-saline)	aquatic biome; artificial channel; biofilm material
2070309003	Metagenome	Environmental; Aquatic; Freshwater; Storm Water; Drainage Pipe Biofilm	Free-living; Non-saline; Surface (non-saline)	aquatic biome; artificial channel; biofilm material
2070309004	Metagenome	Environmental; Terrestrial; Soil; Unclassified; Tropical Rainforest	Free-living; Non-saline; Soil (non-saline)	forest biome; land; forest soil
2070309005	Metagenome	Engineered; Wastewater; Nutrient Removal; Dissolved Organics (Anaerobic); Unclassified	Free-living; Non-saline; Water (non-saline)	Not Available
2070309006	Metagenome	Engineered; Wastewater; Nutrient Removal; Dissolved Organics (Anaerobic); Activated Sludge	Free-living; Non-saline; Water (non-saline)	Not Available
2070309007	Metagenome	Engineered; Wastewater; Nutrient Removal; Dissolved Organics (Anaerobic); Activated Sludge	Free-living; Non-saline; Water (non-saline)	Not Available
2070309008	Metagenome	Engineered; Wastewater; Nutrient Removal; Dissolved Organics (Anaerobic); Unclassified	Free-living; Non-saline; Water (non-saline)	Not Available
2070309009	Metagenome	Environmental; Terrestrial; Soil; Unclassified; Grasslands	Free-living; Non-saline; Soil (non-saline)	terrestrial biome; prairie; soil
2070309017	Metagenome	Host-Associated; Human; Digestive System; Large Intestine; Fecal	Host-associated; Animal; Animal distal gut	Not Available
2075704000	Metagenome	Host-Associated; Mammals; Digestive System; Foregut; Rumen	Host-associated; Animal; Animal proximal gut	Not Available
2077657000	Metagenome	Environmental; Aquatic; Thermal Springs; Warm (34-42C); Sediment	Free-living; Non-saline; Surface (non-saline)	aquatic biome; sulfur spring; sediment
2077657001	Metagenome	Environmental; Aquatic; Thermal Springs; Warm (34-42C); Sediment	Free-living; Non-saline; Surface (non-saline)	aquatic biome; sulfur spring; sediment
2077657002	Metagenome	Environmental; Aquatic; Thermal Springs; Warm (34-42C); Sediment	Free-living; Non-saline; Surface (non-saline)	aquatic biome; sulfur spring; sediment
2077657008	Metagenome	Host-Associated; Mammals; Digestive System; Foregut; Rumen	Host-associated; Animal; Animal proximal gut	Not Available
2077657009	Metagenome	Host-Associated; Mammals; Digestive System; Foregut; Rumen	Host-associated; Animal; Animal proximal gut	Not Available
2077657010	Metagenome	Environmental; Aquatic; Non-Marine Saline And Alkaline; Saline; Unclassified	Free-living; Saline; Hypersaline (saline)	aquatic biome; lake; saline water
2077657018	Metagenome	Environmental; Aquatic; Marine; Oceanic; Sediment	Free-living; Saline; Sediment (saline)	marine benthic biome; marine benthic feature; marine sediment
2077657023	Metagenome	Environmental; Aquatic; Thermal Springs; Hot (42-90C); Unclassified	Free-living; Non-saline; Water (non-saline)	aquatic biome; hot spring; spring water
2077657024	Metagenome	Environmental; Aquatic; Thermal Springs; Hot (42-90C); Unclassified	Free-living; Non-saline; Water (non-saline)	aquatic biome; hot spring; spring water
2081372001	Metagenome	Environmental; Aquatic; Marine; Oceanic; Oil-Contaminated	Free-living; Saline; Water (saline)	marine biome; marine water body; sea water
2081372003	Metagenome	Environmental; Aquatic; Marine; Oceanic; Oil-Contaminated	Free-living; Saline; Water (saline)	marine biome; marine water body; sea water
2081372005	Metagenome	Host-Associated; Mammals; Digestive System; Foregut; Rumen	Host-associated; Animal; Animal proximal gut	Not Available
2081372006	Metagenome	Environmental; Terrestrial; Soil; Sand; Desert	Free-living; Non-saline; Soil (non-saline)	desert biome; research facility; soil
2081372007	Metagenome	Environmental; Aquatic; Non-Marine Saline And Alkaline; Hypersaline; Unclassified	Free-living; Saline; Hypersaline (saline)	aquatic biome; hypersaline lake; lake water
2081372008	Metagenome	Engineered; Bioremediation; Terephthalate; Wastewater; Bioreactor	Free-living; Non-saline; Water (non-saline)	Not Available
2084038000	Metagenome	Host-Associated; Mammals; Digestive System; Foregut; Rumen	Host-associated; Animal; Animal proximal gut	Not Available
2084038005	Metagenome	Environmental; Aquatic; Freshwater; Groundwater; Acid Mine Drainage	Free-living; Non-saline; Water (non-saline)	aquatic biome; acid mine drainage; acidic water
2084038009	Metagenome	Environmental; Aquatic; Freshwater; Lentic; Sediment	Free-living; Non-saline; Sediment (non-saline)	freshwater lake biome; freshwater lake; lake sediment
2084038011	Metagenome	Environmental; Aquatic; Non-Marine Saline And Alkaline; Hypersaline; Unclassified	Free-living; Saline; Hypersaline (saline)	aquatic biome; hypersaline lake; lake water
2084038014	Metagenome	Environmental; Terrestrial; Soil; Unclassified; Contaminated	Free-living; Non-saline; Soil (non-saline)	terrestrial biome; land; contaminated soil
2084038015	Metagenome	Environmental; Terrestrial; Soil; Unclassified; Contaminated	Free-living; Non-saline; Soil (non-saline)	terrestrial biome; land; contaminated soil
2084038016	Metagenome	Environmental; Terrestrial; Soil; Unclassified; Contaminated	Free-living; Non-saline; Soil (non-saline)	terrestrial biome; land; contaminated soil
2084038017	Metagenome	Environmental; Terrestrial; Soil; Unclassified; Contaminated	Free-living; Non-saline; Soil (non-saline)	terrestrial biome; land; contaminated soil
2084038018	Metagenome	Host-Associated; Arthropoda; Symbiotic Fungal Gardens And Galleries; Fungus Garden; Unclassified	Host-associated; Fungus; Fungus corpus	Not Available
2084038019	Metagenome	Environmental; Aquatic; Non-Marine Saline And Alkaline; Hypersaline; Unclassified	Free-living; Saline; Hypersaline (saline)	aquatic biome; hypersaline lake; lake water
2084038021	Metagenome	Environmental; Aquatic; Marine; Oceanic; Sediment	Free-living; Saline; Sediment (saline)	marine benthic biome; marine benthic feature; marine sediment
2084038022	Metagenome	Environmental; Aquatic; Thermal Springs; Hot (42-90C); Unclassified	Free-living; Non-saline; Water (non-saline)	aquatic biome; hot spring; spring water
2088090000	Metagenome	Host-Associated; Mammals; Digestive System; Foregut; Rumen	Host-associated; Animal; Animal proximal gut	Not Available
2088090001	Metagenome	Host-Associated; Plants; Rhizoplane; Unclassified; Unclassified	Host-associated; Plant; Plant rhizosphere	terrestrial biome; rhizosphere; soil
2088090002	Metagenome	Host-Associated; Plants; Rhizoplane; Unclassified; Unclassified	Host-associated; Plant; Plant rhizosphere	terrestrial biome; rhizosphere; soil
2088090003	Metagenome	Host-Associated; Plants; Rhizoplane; Unclassified; Unclassified	Host-associated; Plant; Plant rhizosphere	terrestrial biome; rhizosphere; soil
2088090004	Metagenome	Environmental; Terrestrial; Soil; Unclassified; Permafrost	Free-living; Non-saline; Soil (non-saline)	terrestrial biome; solid layer; permafrost
2088090005	Metagenome	Environmental; Aquatic; Freshwater; Lentic; Sediment	Free-living; Non-saline; Sediment (non-saline)	freshwater lake biome; freshwater lake; lake sediment
2088090006	Metagenome	Environmental; Aquatic; Freshwater; Unclassified; Unclassified	Free-living; Non-saline; Sediment (non-saline)	freshwater lake biome; freshwater lake; lake sediment
2088090007	Metagenome	Environmental; Aquatic; Freshwater; Lentic; Unclassified	Free-living; Non-saline; Sediment (non-saline)	freshwater lake biome; freshwater lake; lake sediment
2088090008	Metagenome	Environmental; Terrestrial; Soil; Unclassified; Permafrost	Free-living; Non-saline; Soil (non-saline)	terrestrial biome; solid layer; permafrost
2088090009	Metagenome	Environmental; Aquatic; Freshwater; Lentic; Sediment	Free-living; Non-saline; Sediment (non-saline)	freshwater lake biome; freshwater lake; lake sediment
2088090012	Metagenome	Environmental; Aquatic; Marine; Neritic Zone; Unclassified	Free-living; Saline; Sediment (saline)	marine benthic biome; marine benthic feature; marine sediment
2088090013	Metagenome	Environmental; Aquatic; Freshwater; Lentic; Sediment	Free-living; Non-saline; Sediment (non-saline)	freshwater lake biome; freshwater lake; lake sediment
2088090014	Metagenome	Environmental; Terrestrial; Soil; Unclassified; Grasslands	Free-living; Non-saline; Soil (non-saline)	terrestrial biome; prairie; soil
2088090015	Metagenome	Environmental; Terrestrial; Soil; Unclassified; Grasslands	Free-living; Non-saline; Soil (non-saline)	terrestrial biome; prairie; soil
2088090020	Metagenome	Host-Associated; Mammals; Digestive System; Stomach; Endoperitrophic Space	Host-associated; Animal; Animal proximal gut	Not Available
2088090021	Metagenome	Host-Associated; Mammals; Digestive System; Unclassified; Unclassified	Host-associated; Animal; Animal proximal gut	Not Available
2088090022	Metagenome	Host-Associated; Mammals; Digestive System; Midgut; Unclassified	Host-associated; Animal; Animal proximal gut	Not Available
2088090023	Metagenome	Host-Associated; Mammals; Digestive System; Midgut; Unclassified	Host-associated; Animal; Animal proximal gut	Not Available
2088090024	Metagenome	Host-Associated; Mammals; Digestive System; Stomach; Unclassified	Host-associated; Animal; Animal proximal gut	Not Available
2088090031	Metagenome	Environmental; Aquatic; Non-Marine Saline And Alkaline; Saline; Unclassified	Free-living; Saline; Hypersaline (saline)	aquatic biome; lake; brackish water
2100351000	Metagenome	Engineered; Bioreactor; Anaerobic; Unclassified; Unclassified	Free-living; Non-saline; Water (non-saline)	Not Available
2100351001	Metagenome	Environmental; Aquatic; Marine; Neritic Zone; Unclassified	Free-living; Saline; Sediment (saline)	marine benthic biome; marine benthic feature; marine sediment
2100351007	Metagenome	Environmental; Aquatic; Freshwater; Lentic; Sediment	Free-living; Non-saline; Sediment (non-saline)	freshwater lake biome; freshwater lake; lake sediment
2100351008	Metagenome	Environmental; Aquatic; Thermal Springs; Hot (42-90C); Unclassified	Free-living; Non-saline; Water (non-saline)	aquatic biome; hot spring; spring water
2100351011	Metagenome	Environmental; Aquatic; Marine; Neritic Zone; Unclassified	Free-living; Saline; Sediment (saline)	marine benthic biome; marine benthic feature; marine sediment
2100351012	Metagenome	Environmental; Aquatic; Marine; Neritic Zone; Unclassified	Free-living; Saline; Sediment (saline)	marine benthic biome; marine benthic feature; marine sediment
2100351014	Metagenome	Environmental; Aquatic; Non-Marine Saline And Alkaline; Hypersaline; Unclassified	Free-living; Saline; Hypersaline (saline)	aquatic biome; hypersaline lake; lake water
2119805007	Metagenome	Environmental; Aquatic; Thermal Springs; Hot (42-90C); Unclassified	Free-living; Non-saline; Water (non-saline)	aquatic biome; hot spring; spring water
2119805009	Metagenome	Environmental; Terrestrial; Soil; Sand; Desert	Free-living; Non-saline; Soil (non-saline)	desert biome; research facility; soil biocrust
2119805011	Metagenome	Environmental; Terrestrial; Soil; Sand; Desert	Free-living; Non-saline; Soil (non-saline)	desert biome; research facility; soil biocrust
2119805012	Metagenome	Environmental; Terrestrial; Soil; Sand; Desert	Free-living; Non-saline; Soil (non-saline)	desert biome; research facility; soil
2124908004	Metagenome	Engineered; Solid Waste; Wood; Composting; Bioreactor	na; na; na	Not Available
2124908006	Metagenome	Environmental; Terrestrial; Soil; Unclassified; Unclassified	Free-living; Non-saline; Soil (non-saline)	terrestrial biome; research facility; soil
2124908007	Metagenome	Environmental; Terrestrial; Soil; Unclassified; Unclassified	Free-living; Non-saline; Soil (non-saline)	terrestrial biome; research facility; soil
2124908008	Metagenome	Environmental; Terrestrial; Soil; Unclassified; Unclassified	Free-living; Non-saline; Soil (non-saline)	terrestrial biome; research facility; soil
2124908009	Metagenome	Environmental; Terrestrial; Soil; Unclassified; Unclassified	Free-living; Non-saline; Soil (non-saline)	terrestrial biome; research facility; soil
2124908010	Metagenome	Host-Associated; Human; Digestive System; Oral Cavity; Unclassified	Host-associated; Animal; Animal surface	Not Available
2124908011	Metagenome	Host-Associated; Human; Digestive System; Oral Cavity; Unclassified	Host-associated; Animal; Animal secretion	Not Available
2124908012	Metagenome	Host-Associated; Human; Digestive System; Oral Cavity; Unclassified	Host-associated; Animal; Animal surface	Not Available
2124908013	Metagenome	Host-Associated; Human; Digestive System; Oral Cavity; Unclassified	Host-associated; Animal; Animal surface	Not Available
2124908014	Metagenome	Host-Associated; Human; Digestive System; Oral Cavity; Unclassified	Host-associated; Animal; Animal corpus	Not Available
2124908015	Metagenome	Host-Associated; Human; Digestive System; Oral Cavity; Unclassified	Host-associated; Animal; Animal secretion	Not Available
2124908016	Metagenome	Environmental; Unclassified; Unclassified; Unclassified; Unclassified	na; na; na	Not Available
2124908018	Metagenome	Host-Associated; Plants; Rhizoplane; Unclassified; Unclassified	Host-associated; Plant; Plant rhizosphere	Not Available
2124908021	Metagenome	Environmental; Terrestrial; Soil; Unclassified; Unclassified	Host-associated; Plant; Plant rhizosphere	terrestrial biome; agricultural field; bulk soil
2124908025	Metagenome	Environmental; Terrestrial; Soil; Unclassified; Grasslands	Host-associated; Plant; Plant rhizosphere	terrestrial biome; rhizosphere; bulk soil
2124908027	Metagenome	Host-Associated; Plants; Rhizoplane; Unclassified; Unclassified	Host-associated; Plant; Plant rhizosphere	Not Available
2124908028	Metagenome	Environmental; Terrestrial; Soil; Unclassified; Permafrost	Free-living; Non-saline; Soil (non-saline)	terrestrial biome; solid layer; permafrost
2124908029	Metagenome	Environmental; Terrestrial; Soil; Unclassified; Permafrost	Free-living; Non-saline; Soil (non-saline)	terrestrial biome; active permafrost layer; permafrost
2124908031	Metagenome	Environmental; Aquatic; Thermal Springs; Hot (42-90C); Unclassified	Free-living; Non-saline; Water (non-saline)	aquatic biome; hot spring; spring water
2124908032	Metagenome	Environmental; Terrestrial; Soil; Unclassified; Permafrost	Free-living; Non-saline; Soil (non-saline)	terrestrial biome; bayou; permafrost
2124908035	Metagenome	Environmental; Terrestrial; Soil; Unclassified; Permafrost	Free-living; Non-saline; Soil (non-saline)	terrestrial biome; solid layer; permafrost
2124908036	Metagenome	Environmental; Terrestrial; Soil; Unclassified; Permafrost	Free-living; Non-saline; Soil (non-saline)	terrestrial biome; active permafrost layer; permafrost
2124908037	Metagenome	Environmental; Terrestrial; Soil; Unclassified; Permafrost	Free-living; Non-saline; Soil (non-saline)	terrestrial biome; solid layer; permafrost
2124908038	Metagenome	Environmental; Terrestrial; Soil; Unclassified; Permafrost	Free-living; Non-saline; Soil (non-saline)	terrestrial biome; solid layer; permafrost
2124908039	Metagenome	Environmental; Terrestrial; Soil; Unclassified; Permafrost	Free-living; Non-saline; Soil (non-saline)	terrestrial biome; solid layer; permafrost
2124908040	Metagenome	Environmental; Terrestrial; Soil; Unclassified; Permafrost	Free-living; Non-saline; Soil (non-saline)	terrestrial biome; solid layer; permafrost
2124908041	Metagenome	Environmental; Terrestrial; Soil; Unclassified; Permafrost	Free-living; Non-saline; Soil (non-saline)	terrestrial biome; solid layer; permafrost
2124908043	Metagenome	Environmental; Terrestrial; Soil; Unclassified; Permafrost	Free-living; Non-saline; Soil (non-saline)	terrestrial biome; active permafrost layer; permafrost
2124908044	Metagenome	Environmental; Terrestrial; Soil; Unclassified; Permafrost	Free-living; Non-saline; Soil (non-saline)	terrestrial biome; active permafrost layer; permafrost
2124908045	Metagenome	Environmental; Terrestrial; Soil; Unclassified; Grasslands	Free-living; Non-saline; Soil (non-saline)	terrestrial biome; prairie; soil
2140918001	Metagenome	Environmental; Aquatic; Thermal Springs; Hot (42-90C); Unclassified	Free-living; Non-saline; Water (non-saline)	aquatic biome; hot spring; spring water
2140918002	Metagenome	Environmental; Terrestrial; Soil; Loam; Unclassified	Host-associated; Plant; Plant rhizosphere	terrestrial biome; rhizosphere; bulk soil
2140918005	Metagenome	Environmental; Aquatic; Marine; Neritic Zone; Unclassified	Free-living; Saline; Sediment (saline)	marine benthic biome; marine benthic feature; marine sediment
2140918006	Metagenome	Environmental; Terrestrial; Soil; Unclassified; Permafrost	Free-living; Non-saline; Soil (non-saline)	terrestrial biome; solid layer; permafrost
2140918007	Metagenome	Environmental; Terrestrial; Soil; Unclassified; Permafrost	Free-living; Non-saline; Soil (non-saline)	terrestrial biome; bayou; permafrost
2140918008	Metagenome	Environmental; Terrestrial; Soil; Unclassified; Permafrost	Free-living; Non-saline; Soil (non-saline)	terrestrial biome; solid layer; permafrost
2140918009	Metagenome	Environmental; Terrestrial; Soil; Unclassified; Permafrost	Free-living; Non-saline; Soil (non-saline)	terrestrial biome; solid layer; permafrost
2140918012	Metagenome	Environmental; Aquatic; Freshwater; Lentic; Sediment	Free-living; Non-saline; Sediment (non-saline)	freshwater lake biome; freshwater lake; lake sediment
2140918013	Metagenome	Environmental; Terrestrial; Soil; Unclassified; Grasslands	Free-living; Non-saline; Soil (non-saline)	terrestrial biome; prairie; soil
2140918017	Metagenome	Environmental; Aquatic; Non-Marine Saline And Alkaline; Hypersaline; Unclassified	Free-living; Saline; Hypersaline (saline)	aquatic biome; hypersaline lake; lake water
2140918023	Metagenome	Environmental; Terrestrial; Soil; Unclassified; Permafrost	Free-living; Non-saline; Soil (non-saline)	terrestrial biome; solid layer; permafrost
2140918024	Metagenome	Environmental; Terrestrial; Soil; Unclassified; Permafrost	Free-living; Non-saline; Soil (non-saline)	terrestrial biome; solid layer; permafrost
2140918025	Metagenome	Environmental; Terrestrial; Soil; Unclassified; Permafrost	Free-living; Non-saline; Soil (non-saline)	terrestrial biome; solid layer; permafrost
2140918027	Metagenome	Environmental; Aquatic; Non-Marine Saline And Alkaline; Hypersaline; Unclassified	Free-living; Saline; Hypersaline (saline)	aquatic biome; hypersaline lake; lake water
2140918032	Metagenome	Host-Associated; Mammals; Digestive System; Foregut; Rumen	Host-associated; Animal; Animal proximal gut	Not Available
2149837002	Metagenome	Environmental; Aquatic; Marine; Oceanic; Unclassified	Free-living; Saline; Water (saline)	marine biome; marine water body; sea water
2149837010	Metagenome	Environmental; Aquatic; Freshwater; Lentic; Unclassified	Free-living; Non-saline; Water (non-saline)	freshwater lake biome; freshwater lake; lake water
2149837011	Metagenome	Environmental; Aquatic; Freshwater; Lentic; Unclassified	Free-living; Non-saline; Water (non-saline)	freshwater lake biome; freshwater algal bloom; lake water
2149837012	Metagenome	Host-Associated; Plants; Rhizoplane; Unclassified; Unclassified	Host-associated; Plant; Plant rhizosphere	terrestrial biome; rhizosphere; soil
2149837015	Metagenome	Host-Associated; Human; Digestive System; Large Intestine; Fecal	Host-associated; Animal; Animal distal gut	Not Available
2149837016	Metagenome	Host-Associated; Human; Digestive System; Large Intestine; Fecal	Host-associated; Animal; Animal distal gut	Not Available
2149837017	Metagenome	Host-Associated; Human; Digestive System; Large Intestine; Fecal	Host-associated; Animal; Animal distal gut	Not Available
2149837018	Metagenome	Host-Associated; Human; Digestive System; Large Intestine; Fecal	Host-associated; Animal; Animal distal gut	Not Available
2149837019	Metagenome	Host-Associated; Human; Digestive System; Large Intestine; Fecal	Host-associated; Animal; Animal distal gut	Not Available
2149837021	Metagenome	Host-Associated; Human; Digestive System; Large Intestine; Fecal	Host-associated; Animal; Animal distal gut	Not Available
2149837022	Metagenome	Host-Associated; Human; Digestive System; Large Intestine; Fecal	Host-associated; Animal; Animal distal gut	Not Available
2149837023	Metagenome	Host-Associated; Human; Digestive System; Large Intestine; Fecal	Host-associated; Animal; Animal distal gut	Not Available
2149837027	Metagenome	Environmental; Aquatic; Marine; Hydrothermal Vents; Black Smokers	Free-living; Non-saline; Subsurface (non-saline)	marine black smoker biome; black smoker; sea water
2156126000	Metagenome	Engineered; Solid Waste; Zoo Waste; Composting; Unclassified	Free-living; Non-saline; Soil (non-saline)	Not Available
2156126001	Metagenome	Engineered; Solid Waste; Zoo Waste; Composting; Unclassified	Free-living; Non-saline; Soil (non-saline)	Not Available
2156126005	Metagenome	Environmental; Aquatic; Marine; Oceanic; Unclassified	Free-living; Saline; Water (saline)	Not Available
2156126007	Metagenome	Environmental; Aquatic; Marine; Intertidal Zone; Estuary	Free-living; Saline; Water (saline)	marine biome; estuary; sea water
2156126008	Metagenome	Environmental; Aquatic; Marine; Intertidal Zone; Estuary	Free-living; Saline; Water (saline)	marine biome; estuary; sea water
2162886006	Metagenome	Environmental; Terrestrial; Soil; Unclassified; Unclassified	Host-associated; Plant; Plant rhizosphere	terrestrial biome; rhizosphere; soil
2162886007	Metagenome	Host-Associated; Plants; Rhizoplane; Unclassified; Unclassified	Host-associated; Plant; Plant rhizosphere	Not Available
2162886008	Metagenome	Environmental; Terrestrial; Soil; Unclassified; Tropical Rainforest	Free-living; Non-saline; Soil (non-saline)	forest biome; tropical forest; forest soil
2162886011	Metagenome	Host-Associated; Plants; Rhizoplane; Unclassified; Unclassified	Host-associated; Plant; Plant rhizosphere	Not Available
2162886012	Metagenome	Host-Associated; Plants; Rhizoplane; Unclassified; Unclassified	Host-associated; Plant; Plant rhizosphere	Not Available
2162886013	Metagenome	Environmental; Terrestrial; Soil; Unclassified; Unclassified	Host-associated; Plant; Plant rhizosphere	terrestrial biome; agricultural field; bulk soil
2162886015	Metagenome	Environmental; Terrestrial; Soil; Unclassified; Unclassified	Free-living; Non-saline; Soil (non-saline)	grassland biome; land; grassland soil
2166559003	Metagenome	Environmental; Aquatic; Marine; Intertidal Zone; Sediment	Free-living; Saline; Sediment (saline)	marine salt marsh biome; saline marsh; sediment
2166559005	Metagenome	Engineered; Modeled; Simulated Communities (Sequence Read Mixture); Unclassified; Unclassified	na; na; na	Not Available
2166559006	Metagenome	Environmental; Terrestrial; Soil; Unclassified; Grasslands	Free-living; Non-saline; Soil (non-saline)	grassland biome; land; grassland soil
2166559007	Metagenome	Host-Associated; Human; Digestive System; Large Intestine; Fecal	Host-associated; Animal; Animal distal gut	Not Available
2166559009	Metagenome	Host-Associated; Human; Digestive System; Large Intestine; Fecal	Host-associated; Animal; Animal distal gut	Not Available
2166559011	Metagenome	Host-Associated; Human; Digestive System; Large Intestine; Fecal	Host-associated; Animal; Animal distal gut	Not Available
2166559013	Metagenome	Environmental; Aquatic; Marine; Oceanic; Unclassified	Host-associated; Animal; Animal distal gut	ocean biome; marine water body; sea water
2166559017	Metagenome	Environmental; Aquatic; Marine; Oceanic; Unclassified	Host-associated; Animal; Animal distal gut	ocean biome; marine water body; sea water
2166559018	Metagenome	Environmental; Aquatic; Marine; Oceanic; Unclassified	Host-associated; Animal; Animal distal gut	ocean biome; marine water body; sea water
2166559019	Metagenome	Environmental; Aquatic; Freshwater; Lotic; Unclassified	Host-associated; Animal; Animal corpus	freshwater lake biome; freshwater lake; lake water
2166559021	Metagenome	Environmental; Aquatic; Freshwater; Lentic; Unclassified	Free-living; Non-saline; Water (non-saline)	freshwater lake biome; freshwater algal bloom; lake water
2166559024	Metagenome	Engineered; Bioreactor; Anaerobic; Unclassified; Unclassified	Free-living; Non-saline; Water (non-saline)	Not Available
2170459000	Metagenome	Environmental; Terrestrial; Soil; Unclassified; Permafrost	Free-living; Non-saline; Soil (non-saline)	polar desert biome; desert; permafrost
2170459001	Metagenome	Environmental; Terrestrial; Soil; Unclassified; Permafrost	Free-living; Non-saline; Soil (non-saline)	polar desert biome; desert; permafrost
2170459002	Metagenome	Environmental; Terrestrial; Soil; Unclassified; Grasslands	Free-living; Non-saline; Soil (non-saline)	grassland biome; land; grassland soil
2170459003	Metagenome	Environmental; Terrestrial; Soil; Unclassified; Grasslands	Free-living; Non-saline; Soil (non-saline)	grassland biome; land; grassland soil
2170459004	Metagenome	Environmental; Terrestrial; Soil; Unclassified; Grasslands	Free-living; Non-saline; Soil (non-saline)	grassland biome; land; grassland soil
2170459005	Metagenome	Environmental; Terrestrial; Soil; Unclassified; Grasslands	Free-living; Non-saline; Soil (non-saline)	grassland biome; land; grassland soil
2170459006	Metagenome	Environmental; Terrestrial; Soil; Unclassified; Grasslands	Free-living; Non-saline; Soil (non-saline)	grassland biome; land; grassland soil
2170459007	Metagenome	Environmental; Terrestrial; Soil; Unclassified; Grasslands	Free-living; Non-saline; Soil (non-saline)	grassland biome; land; grassland soil
2170459008	Metagenome	Environmental; Terrestrial; Soil; Unclassified; Grasslands	Free-living; Non-saline; Soil (non-saline)	grassland biome; land; grassland soil
2170459009	Metagenome	Environmental; Terrestrial; Soil; Unclassified; Grasslands	Free-living; Non-saline; Soil (non-saline)	grassland biome; land; grassland soil
2170459010	Metagenome	Environmental; Terrestrial; Soil; Unclassified; Grasslands	Free-living; Non-saline; Soil (non-saline)	grassland biome; land; grassland soil
2170459011	Metagenome	Environmental; Terrestrial; Soil; Unclassified; Grasslands	Free-living; Non-saline; Soil (non-saline)	grassland biome; land; grassland soil
2170459012	Metagenome	Environmental; Terrestrial; Soil; Unclassified; Grasslands	Free-living; Non-saline; Soil (non-saline)	grassland biome; land; grassland soil
2170459013	Metagenome	Environmental; Terrestrial; Soil; Unclassified; Grasslands	Free-living; Non-saline; Soil (non-saline)	grassland biome; land; grassland soil
2170459014	Metagenome	Engineered; Solid Waste; Grass; Composting; Unclassified	Free-living; Non-saline; Soil (non-saline)	Not Available
2170459015	Metagenome	Engineered; Solid Waste; Grass; Composting; Unclassified	Free-living; Non-saline; Soil (non-saline)	Not Available
2170459016	Metagenome	Engineered; Solid Waste; Grass; Composting; Unclassified	Free-living; Non-saline; Soil (non-saline)	Not Available
2170459017	Metagenome	Engineered; Solid Waste; Grass; Composting; Unclassified	Free-living; Non-saline; Soil (non-saline)	Not Available
2170459018	Metagenome	Engineered; Solid Waste; Grass; Composting; Unclassified	Free-living; Non-saline; Soil (non-saline)	Not Available
2170459019	Metagenome	Engineered; Solid Waste; Grass; Composting; Unclassified	Free-living; Non-saline; Soil (non-saline)	Not Available
2170459020	Metagenome	Engineered; Solid Waste; Grass; Composting; Unclassified	Free-living; Non-saline; Soil (non-saline)	Not Available
2170459021	Metagenome	Engineered; Solid Waste; Grass; Composting; Unclassified	Free-living; Non-saline; Soil (non-saline)	Not Available
2170459022	Metagenome	Environmental; Terrestrial; Soil; Unclassified; Unclassified	Free-living; Non-saline; Soil (non-saline)	grassland biome; land; grassland soil
2170459023	Metagenome	Environmental; Terrestrial; Soil; Unclassified; Unclassified	Free-living; Non-saline; Soil (non-saline)	grassland biome; land; grassland soil
2170459024	Metagenome	Environmental; Terrestrial; Soil; Unclassified; Unclassified	Free-living; Non-saline; Soil (non-saline)	grassland biome; land; grassland soil
2189573000	Metagenome	Environmental; Terrestrial; Soil; Unclassified; Grasslands	Free-living; Non-saline; Soil (non-saline)	grassland biome; land; grassland soil
2189573001	Metagenome	Environmental; Terrestrial; Soil; Unclassified; Unclassified	Free-living; Non-saline; Soil (non-saline)	grassland biome; land; grassland soil
2189573002	Metagenome	Environmental; Terrestrial; Soil; Unclassified; Unclassified	Free-living; Non-saline; Soil (non-saline)	grassland biome; land; grassland soil
2189573003	Metagenome	Environmental; Terrestrial; Soil; Unclassified; Unclassified	Free-living; Non-saline; Soil (non-saline)	grassland biome; land; grassland soil
2189573004	Metagenome	Environmental; Terrestrial; Soil; Unclassified; Unclassified	Free-living; Non-saline; Soil (non-saline)	grassland biome; land; grassland soil
2189573005	Metagenome	Environmental; Terrestrial; Soil; Unclassified; Unclassified	Free-living; Non-saline; Soil (non-saline)	grassland biome; land; grassland soil
2189573022	Metagenome	Environmental; Terrestrial; Soil; Unclassified; Tropical Rainforest	Free-living; Non-saline; Soil (non-saline)	forest biome; tropical forest; forest soil
2189573024	Metagenome	Environmental; Terrestrial; Rock-Dwelling (Subaerial Biofilms); Unclassified; Unclassified	Free-living; Non-saline; Subsurface (non-saline)	terrestrial biome; cave wall; rock
2189573025	Metagenome	Environmental; Aquatic; Marine; Intertidal Zone; Estuary	Free-living; Saline; Water (saline)	marine biome; estuary; sea water
2189573026	Metagenome	Environmental; Aquatic; Marine; Intertidal Zone; Unclassified	Free-living; Saline; Water (saline)	marine biome; estuary; estuarine water
2189573027	Metagenome	Environmental; Aquatic; Marine; Intertidal Zone; Estuary	Free-living; Saline; Water (saline)	marine biome; estuary; sea water
2189573028	Metagenome	Environmental; Aquatic; Marine; Intertidal Zone; Estuary	Free-living; Saline; Water (saline)	marine biome; estuary; sea water
2199352003	Metagenome	Environmental; Aquatic; Freshwater; Lentic; Epilimnion	Free-living; Non-saline; Water (non-saline)	freshwater lake biome; epilimnion; lake water
2199352004	Metagenome	Environmental; Aquatic; Freshwater; Lentic; Epilimnion	Free-living; Non-saline; Water (non-saline)	freshwater lake biome; epilimnion; lake water
2199352005	Metagenome	Environmental; Aquatic; Freshwater; Lentic; Epilimnion	Free-living; Non-saline; Water (non-saline)	freshwater lake biome; epilimnion; lake water
2199352008	Metagenome	Engineered; Solid Waste; Grass; Composting; Bioreactor	Free-living; Non-saline; Soil (non-saline)	Not Available
2199352009	Metagenome	Environmental; Aquatic; Marine; Intertidal Zone; Sediment	Free-living; Saline; Sediment (saline)	marine biome; intertidal zone; marine sediment
2199352012	Metagenome	Engineered; Solid Waste; Grass; Composting; Bioreactor	Free-living; Non-saline; Soil (non-saline)	Not Available
2199352018	Metagenome	Environmental; Aquatic; Non-Marine Saline And Alkaline; Saline; Unclassified	Free-living; Saline; Hypersaline (saline)	aquatic biome; lake; saline water
2199352023	Metagenome	Engineered; Lab Enrichment; Defined Media; Marine Media; Unclassified	na; na; na	Not Available
2199352024	Metagenome	Environmental; Terrestrial; Soil; Unclassified; Unclassified	Free-living; Non-saline; Soil (non-saline)	terrestrial biome; land; soil
2199352025	Metagenome	Environmental; Terrestrial; Soil; Unclassified; Unclassified	Free-living; Non-saline; Soil (non-saline)	grassland biome; land; grassland soil
2199352026	Metagenome	Host-Associated; Mammals; Digestive System; Foregut; Rumen	Host-associated; Animal; Animal proximal gut	Not Available
2199352030	Metagenome	Engineered; Solid Waste; Zoo Waste; Composting; Unclassified	Free-living; Non-saline; Soil (non-saline)	Not Available
2199352031	Metagenome	Environmental; Terrestrial; Rock-Dwelling (Subaerial Biofilms); Unclassified; Unclassified	Free-living; Non-saline; Subsurface (non-saline)	terrestrial biome; cave wall; rock
2199352032	Metagenome	Environmental; Terrestrial; Rock-Dwelling (Subaerial Biofilms); Unclassified; Unclassified	Free-living; Non-saline; Subsurface (non-saline)	terrestrial biome; cave wall; rock
2199352033	Metagenome	Environmental; Terrestrial; Rock-Dwelling (Subaerial Biofilms); Unclassified; Unclassified	Free-living; Non-saline; Subsurface (non-saline)	terrestrial biome; speleothem; rock
2199352036	Metagenome	Environmental; Aquatic; Marine; Oceanic; Oil-Contaminated	Free-living; Saline; Water (saline)	marine biome; oil spill; sea water
2209111000	Metagenome	Environmental; Terrestrial; Soil; Sand; Desert	Free-living; Non-saline; Soil (non-saline)	desert biome; plateau; soil
2209111001	Metagenome	Environmental; Aquatic; Freshwater; Groundwater; Unclassified	Free-living; Non-saline; Water (non-saline)	freshwater biome; sinkhole; microbial mat material
2209111004	Metagenome	Host-Associated; Arthropoda; Digestive System; Gut; Unclassified	Host-associated; Animal; Animal proximal gut	Not Available
2209111006	Metagenome	Host-Associated; Plants; Rhizoplane; Unclassified; Unclassified	Host-associated; Plant; Plant rhizosphere	Not Available
2209111007	Metagenome	Environmental; Terrestrial; Rock-Dwelling (Subaerial Biofilms); Unclassified; Unclassified	Free-living; Non-saline; Subsurface (non-saline)	terrestrial biome; speleothem; rock
2209111009	Metagenome	Environmental; Aquatic; Marine; Oceanic; Unclassified	Free-living; Saline; Hypersaline (saline)	aquatic biome; saline evaporation pond; saline water
2209111012	Metatranscriptome	Environmental; Aquatic; Freshwater; Lentic; Unclassified	Free-living; Non-saline; Water (non-saline)	freshwater biome; lentic water body; fresh water
2209111013	Metatranscriptome	Environmental; Aquatic; Freshwater; Sediment; Unclassified	Free-living; Non-saline; Soil (non-saline)	terrestrial biome; land; sand
2209111015	Metagenome	Engineered; Wastewater; Industrial Wastewater; Petrochemical; Unclassified	Free-living; Non-saline; Water (non-saline)	Not Available
2209111016	Metagenome	Engineered; Solid Waste; Grass; Composting; Bioreactor	Free-living; Non-saline; Soil (non-saline)	Not Available
2209111018	Metagenome	Engineered; Solid Waste; Grass; Composting; Bioreactor	Free-living; Non-saline; Soil (non-saline)	Not Available
2209111019	Metagenome	Environmental; Terrestrial; Soil; Unclassified; Grasslands	Free-living; Non-saline; Soil (non-saline)	grassland biome; land; grassland soil
2209111020	Metagenome	Environmental; Terrestrial; Soil; Unclassified; Grasslands	Free-living; Non-saline; Soil (non-saline)	grassland biome; land; grassland soil
2209111022	Metagenome	Environmental; Terrestrial; Soil; Unclassified; Unclassified	Free-living; Non-saline; Soil (non-saline)	grassland biome; land; grassland soil
2222084000	Metagenome	Environmental; Aquatic; Marine; Oceanic; Oil-Contaminated	Free-living; Saline; Water (saline)	marine biome; oil spill; sea water
2222084001	Metagenome	Environmental; Aquatic; Marine; Intertidal Zone; Oil-Contaminated	Free-living; Saline; Water (saline)	marine biome; oil spill; sea water
2222084002	Metatranscriptome	Environmental; Aquatic; Freshwater; Sediment; Unclassified	Free-living; Non-saline; Soil (non-saline)	terrestrial biome; land; silt
2222084003	Metagenome	Environmental; Aquatic; Marine; Oceanic; Oil-Contaminated	Free-living; Saline; Water (saline)	marine biome; oil spill; sea water
2222084004	Metagenome	Environmental; Aquatic; Marine; Oceanic; Oil-Contaminated	Free-living; Saline; Water (saline)	marine biome; oil spill; sea water
2222084006	Metagenome	Environmental; Aquatic; Marine; Oceanic; Oil-Contaminated	Free-living; Saline; Water (saline)	marine biome; oil spill; sea water
2222084008	Metagenome	Environmental; Terrestrial; Soil; Unclassified; Unclassified	Host-associated; Plant; Plant rhizosphere	terrestrial biome; agricultural field; agricultural soil
2222084009	Metagenome	Environmental; Terrestrial; Soil; Unclassified; Unclassified	Host-associated; Plant; Plant rhizosphere	terrestrial biome; agricultural field; agricultural soil
2222084010	Metagenome	Environmental; Aquatic; Marine; Unclassified; Unclassified	Free-living; Saline; Water (saline)	aquatic biome; lagoon; hypersaline water
2222084011	Metagenome	Environmental; Aquatic; Freshwater; Wetlands; Unclassified	Free-living; Saline; Water (saline)	aquatic biome; lagoon; fresh water
2225789001	Metagenome	Environmental; Aquatic; Non-Marine Saline And Alkaline; Saline; Unclassified	Free-living; Saline; Hypersaline (saline)	aquatic biome; lake; saline water
2225789004	Metagenome	Host-Associated; Arthropoda; Digestive System; Midgut; Unclassified	Host-associated; Animal; Animal proximal gut	Not Available
2228664000	Metagenome	Host-Associated; Arthropoda; Digestive System; Midgut; Unclassified	Host-associated; Animal; Animal proximal gut	Not Available
2228664009	Metagenome	Engineered; Lab Enrichment; Defined Media; Anaerobic Media; Unclassified	Free-living; Non-saline; Water (non-saline)	Not Available
2228664010	Metagenome	Engineered; Wastewater; Industrial Wastewater; Petrochemical; Unclassified	Free-living; Non-saline; Water (non-saline)	Not Available
2228664013	Metagenome	Engineered; Wastewater; Industrial Wastewater; Petrochemical; Unclassified	Free-living; Non-saline; Water (non-saline)	Not Available
2228664014	Metatranscriptome	Environmental; Terrestrial; Soil; Unclassified; Unclassified	Free-living; Non-saline; Soil (non-saline)	Not Available
2228664017	Metagenome	Environmental; Aquatic; Marine; Oceanic; Oil-Contaminated	Free-living; Saline; Water (saline)	marine biome; oil spill; sea water
2228664018	Metagenome	Host-Associated; Arthropoda; Digestive System; Hindgut; P3 Segment	Host-associated; Animal; Animal proximal gut	Not Available
2228664019	Metatranscriptome	Host-Associated; Arthropoda; Digestive System; Hindgut; P3 Segment	Host-associated; Animal; Animal proximal gut	Not Available
2228664021	Metagenome	Environmental; Terrestrial; Soil; Unclassified; Grasslands	Free-living; Non-saline; Soil (non-saline)	terrestrial biome; prairie; soil
2228664022	Metagenome	Environmental; Terrestrial; Soil; Unclassified; Grasslands	Free-living; Non-saline; Soil (non-saline)	terrestrial biome; prairie; soil
2236347000	Metatranscriptome	Environmental; Aquatic; Marine; Hydrothermal Vents; Unclassified	Free-living; Non-saline; Subsurface (non-saline)	marine hydrothermal vent biome; marine hydrothermal vent; hydrothermal fluid
2236661024	Metagenome	Host-Associated; Human; Digestive System; Oral Cavity; Saliva	Host-associated; Animal; Animal secretion	Not Available
2236876001	Metagenome	Environmental; Aquatic; Marine; Intertidal Zone; Estuary	Free-living; Saline; Water (saline)	marine biome; estuary; sea water
2236876002	Metagenome	Environmental; Aquatic; Marine; Intertidal Zone; Estuary	Free-living; Saline; Water (saline)	marine biome; estuary; sea water
2236876003	Metagenome	Environmental; Aquatic; Marine; Intertidal Zone; Estuary	Free-living; Saline; Water (saline)	marine biome; estuary; sea water
2236876004	Metagenome	Environmental; Aquatic; Marine; Intertidal Zone; Estuary	Free-living; Saline; Water (saline)	marine biome; estuary; sea water
2236876005	Metagenome	Environmental; Aquatic; Marine; Intertidal Zone; Estuary	Free-living; Saline; Water (saline)	marine biome; estuary; sea water
2236876006	Metagenome	Environmental; Aquatic; Marine; Intertidal Zone; Unclassified	Free-living; Saline; Water (saline)	marine biome; estuary; estuarine water
2236876007	Metagenome	Environmental; Aquatic; Marine; Intertidal Zone; Unclassified	Free-living; Saline; Water (saline)	marine biome; estuary; estuarine water
2236876008	Metagenome	Environmental; Aquatic; Marine; Intertidal Zone; Unclassified	Free-living; Saline; Water (saline)	marine biome; estuary; estuarine water
2236876009	Metagenome	Environmental; Aquatic; Marine; Intertidal Zone; Unclassified	Free-living; Saline; Water (saline)	marine biome; estuary; estuarine water
2236876010	Metagenome	Environmental; Aquatic; Marine; Intertidal Zone; Unclassified	Free-living; Saline; Water (saline)	marine biome; estuary; estuarine water
2236876011	Metagenome	Environmental; Aquatic; Marine; Intertidal Zone; Unclassified	Free-living; Saline; Water (saline)	marine biome; estuary; estuarine water
2236876016	Metagenome	Environmental; Aquatic; Freshwater; Groundwater; Unclassified	Free-living; Non-saline; Subsurface (non-saline)	aquatic biome; mine; groundwater
2236876017	Metagenome	Environmental; Aquatic; Non-Marine Saline And Alkaline; Saline; Unclassified	Free-living; Saline; Hypersaline (saline)	aquatic biome; saline evaporation pond; saline water
2236876018	Metagenome	Environmental; Aquatic; Non-Marine Saline And Alkaline; Saline; Unclassified	Free-living; Saline; Hypersaline (saline)	aquatic biome; saline evaporation pond; saline water
2236876020	Metagenome	Engineered; Wastewater; Industrial Wastewater; Petrochemical; Unclassified	Free-living; Non-saline; Water (non-saline)	Not Available
2236876021	Metagenome	Environmental; Aquatic; Non-Marine Saline And Alkaline; Salt Crystallizer Ponds; Unclassified	Free-living; Saline; Hypersaline (saline)	aquatic biome; saline evaporation pond; saline water
2236876022	Metagenome	Environmental; Aquatic; Marine; Oceanic; Unclassified	Free-living; Saline; Hypersaline (saline)	aquatic biome; saline evaporation pond; saline water
2236876023	Metagenome	Environmental; Aquatic; Non-Marine Saline And Alkaline; Saline; Unclassified	Free-living; Saline; Hypersaline (saline)	aquatic biome; saline evaporation pond; saline water
2236876025	Metagenome	Host-Associated; Mammals; Digestive System; Stomach; Unclassified	Host-associated; Animal; Animal proximal gut	Not Available
2263196002	Metagenome	Environmental; Aquatic; Marine; Intertidal Zone; Sediment	Free-living; Saline; Water (saline)	marine biome; intertidal zone; marine sediment
3300000030	Metagenome	Environmental; Aquatic; Marine; Wetlands; Sediment	Free-living; Saline; Sediment (saline)	marine biome; saline wetland; sediment
3300000032	Metagenome	Engineered; Lab Enrichment; Defined Media; Anaerobic Media; Unclassified	Free-living; Non-saline; Water (non-saline)	Not Available
3300000033	Metagenome	Environmental; Terrestrial; Soil; Unclassified; Grasslands	Free-living; Non-saline; Soil (non-saline)	terrestrial biome; prairie; soil
3300000035	Metagenome	Host-Associated; Birds; Digestive System; Crop; Lumen	Host-associated; Animal; Animal proximal gut	Not Available
3300000036	Metagenome	Host-Associated; Arthropoda; Digestive System; Midgut; Unclassified	Host-associated; Animal; Animal proximal gut	Not Available
3300000041	Metagenome	Host-Associated; Plants; Rhizoplane; Unclassified; Unclassified	Host-associated; Plant; Plant rhizosphere	Not Available
3300000042	Metagenome	Host-Associated; Plants; Rhizosphere; Soil; Unclassified	Host-associated; Plant; Plant rhizosphere	Not Available
3300000043	Metagenome	Host-Associated; Plants; Rhizoplane; Unclassified; Unclassified	Host-associated; Plant; Plant rhizosphere	Not Available
3300000044	Metagenome	Host-Associated; Plants; Rhizosphere; Soil; Unclassified	Host-associated; Plant; Plant rhizosphere	Not Available
3300000045	Metagenome	Host-Associated; Plants; Rhizoplane; Unclassified; Unclassified	Host-associated; Plant; Plant rhizosphere	Not Available
3300000050	Metagenome	Host-Associated; Porifera; Unclassified; Unclassified; Unclassified	Host-associated; Animal; Animal corpus	Not Available
3300000051	Metagenome	Host-Associated; Porifera; Unclassified; Unclassified; Unclassified	Host-associated; Animal; Animal corpus	Not Available
3300000052	Metagenome	Engineered; Biotransformation; Microbial Solubilization Of Coal; Unclassified; Unclassified	Free-living; Non-saline; Water (non-saline)	Not Available
3300000053	Metagenome	Engineered; Biotransformation; Microbial Solubilization Of Coal; Unclassified; Unclassified	Free-living; Non-saline; Water (non-saline)	Not Available
3300000060	Metagenome	Host-Associated; Arthropoda; Digestive System; Midgut; Unclassified	Host-associated; Animal; Animal proximal gut	Not Available
3300000064	Metagenome	Host-Associated; Mammals; Digestive System; Foregut; Rumen	Host-associated; Animal; Animal proximal gut	Not Available
3300000077	Metagenome	Environmental; Aquatic; Marine; Wetlands; Sediment	Free-living; Saline; Sediment (saline)	marine biome; saline wetland; sediment
3300000079	Metagenome	Host-Associated; Mammals; Digestive System; Foregut; Rumen	Host-associated; Animal; Animal proximal gut	Not Available
3300000084	Metagenome	Environmental; Aquatic; Thermal Springs; Hot (42-90C); Sediment	Free-living; Non-saline; Water (non-saline)	aquatic biome; hot spring; sediment
3300000085	Metagenome	Environmental; Aquatic; Thermal Springs; Hot (42-90C); Sediment	Free-living; Non-saline; Water (non-saline)	aquatic biome; hot spring; sediment
3300000094	Metagenome	Environmental; Aquatic; Marine; Wetlands; Sediment	Free-living; Saline; Sediment (saline)	marine biome; saline wetland; sediment
3300000095	Metagenome	Environmental; Terrestrial; Soil; Sand; Desert	Free-living; Non-saline; Soil (non-saline)	desert biome; plateau; soil
3300000101	Metagenome	Environmental; Aquatic; Marine; Neritic Zone; Unclassified	Free-living; Saline; Water (saline)	marine biome; marine neritic zone; sea water
3300000109	Metagenome	Environmental; Aquatic; Thermal Springs; Hot (42-90C); Sediment	Free-living; Non-saline; Water (non-saline)	aquatic biome; hot spring; sediment
3300000114	Metagenome	Host-Associated; Arthropoda; Digestive System; Midgut; Unclassified	Host-associated; Animal; Animal proximal gut	Not Available
3300000115	Metagenome	Environmental; Aquatic; Marine; Neritic Zone; Unclassified	Free-living; Saline; Water (saline)	marine biome; marine neritic zone; sea water
3300000116	Metagenome	Environmental; Aquatic; Marine; Neritic Zone; Unclassified	Free-living; Saline; Water (saline)	marine biome; marine neritic zone; sea water
3300000117	Metagenome	Environmental; Aquatic; Marine; Neritic Zone; Unclassified	Free-living; Saline; Water (saline)	marine biome; marine neritic zone; sea water
3300000118	Metagenome	Environmental; Aquatic; Marine; Intertidal Zone; Sediment	Free-living; Saline; Sediment (saline)	marine biome; intertidal zone; marine sediment
3300000119	Metagenome	Environmental; Aquatic; Marine; Intertidal Zone; Sediment	Free-living; Saline; Sediment (saline)	marine biome; intertidal zone; marine sediment
3300000120	Metagenome	Environmental; Aquatic; Marine; Intertidal Zone; Sediment	Free-living; Saline; Sediment (saline)	marine biome; fjord; sediment
3300000121	Metagenome	Environmental; Aquatic; Marine; Intertidal Zone; Sediment	Free-living; Saline; Sediment (saline)	marine biome; intertidal zone; marine sediment
3300000122	Metagenome	Environmental; Aquatic; Marine; Intertidal Zone; Sediment	Free-living; Saline; Sediment (saline)	marine biome; intertidal zone; marine sediment
3300000123	Metagenome	Environmental; Aquatic; Marine; Intertidal Zone; Sediment	Free-living; Saline; Sediment (saline)	marine biome; intertidal zone; marine sediment
3300000124	Metagenome	Environmental; Aquatic; Marine; Wetlands; Sediment	Free-living; Saline; Sediment (saline)	marine benthic biome; marine benthic feature; marine sediment
3300000125	Metagenome	Environmental; Aquatic; Marine; Intertidal Zone; Sediment	Free-living; Saline; Sediment (saline)	marine biome; intertidal zone; marine sediment
3300000126	Metagenome	Environmental; Aquatic; Marine; Wetlands; Sediment	Free-living; Saline; Sediment (saline)	marine benthic biome; marine benthic feature; marine sediment
3300000127	Metagenome	Environmental; Aquatic; Marine; Intertidal Zone; Sediment	Free-living; Saline; Sediment (saline)	marine biome; fjord; sediment
3300000128	Metagenome	Environmental; Aquatic; Marine; Intertidal Zone; Sediment	Free-living; Saline; Sediment (saline)	marine biome; fjord; sediment
3300000129	Metagenome	Environmental; Aquatic; Marine; Intertidal Zone; Sediment	Free-living; Saline; Sediment (saline)	marine biome; intertidal zone; marine sediment
3300000130	Metagenome	Environmental; Aquatic; Marine; Intertidal Zone; Sediment	Free-living; Saline; Sediment (saline)	marine biome; fjord; sediment
3300000131	Metagenome	Environmental; Aquatic; Marine; Intertidal Zone; Sediment	Free-living; Saline; Sediment (saline)	marine biome; intertidal zone; marine sediment
3300000132	Metagenome	Environmental; Aquatic; Marine; Intertidal Zone; Sediment	Free-living; Saline; Sediment (saline)	marine biome; intertidal zone; marine sediment
3300000133	Metagenome	Environmental; Aquatic; Marine; Intertidal Zone; Sediment	Free-living; Saline; Sediment (saline)	marine biome; fjord; sediment
3300000134	Metagenome	Environmental; Aquatic; Marine; Wetlands; Sediment	Free-living; Saline; Sediment (saline)	marine benthic biome; marine benthic feature; marine sediment
3300000135	Metagenome	Environmental; Aquatic; Marine; Intertidal Zone; Sediment	Free-living; Saline; Sediment (saline)	marine biome; intertidal zone; marine sediment
3300000136	Metagenome	Environmental; Aquatic; Marine; Intertidal Zone; Sediment	Free-living; Saline; Sediment (saline)	marine biome; intertidal zone; marine sediment
3300000137	Metagenome	Environmental; Aquatic; Marine; Oceanic; Photic Zone	Free-living; Saline; Water (saline)	marine biome; marine water body; sea water
3300000140	Metagenome	Environmental; Aquatic; Marine; Oceanic; Aphotic Zone	Free-living; Saline; Water (saline)	marine biome; marine aphotic zone; sea water
3300000141	Metagenome	Environmental; Aquatic; Marine; Oceanic; Aphotic Zone	Free-living; Saline; Water (saline)	marine biome; marine aphotic zone; sea water
3300000142	Metagenome	Environmental; Aquatic; Marine; Oceanic; Aphotic Zone	Free-living; Saline; Water (saline)	marine biome; marine aphotic zone; sea water
3300000143	Metagenome	Environmental; Aquatic; Marine; Intertidal Zone; Unclassified	Free-living; Saline; Water (saline)	marine biome; coastal inlet; sea water
3300000144	Metagenome	Environmental; Aquatic; Marine; Oceanic; Aphotic Zone	Free-living; Saline; Water (saline)	marine biome; marine aphotic zone; sea water
3300000145	Metagenome	Engineered; Solid Waste; Feedstock; Composting; Unclassified	Free-living; Non-saline; Soil (non-saline)	Not Available
3300000146	Metagenome	Environmental; Aquatic; Marine; Intertidal Zone; Unclassified	Free-living; Saline; Water (saline)	marine biome; coastal inlet; sea water
3300000147	Metagenome	Environmental; Aquatic; Marine; Intertidal Zone; Unclassified	Free-living; Saline; Water (saline)	marine biome; coastal inlet; sea water
3300000148	Metagenome	Environmental; Aquatic; Marine; Intertidal Zone; Unclassified	Free-living; Saline; Water (saline)	marine biome; coastal inlet; sea water
3300000149	Metagenome	Environmental; Aquatic; Marine; Oceanic; Photic Zone	Free-living; Saline; Water (saline)	marine biome; marine water body; sea water
3300000150	Metagenome	Environmental; Aquatic; Marine; Intertidal Zone; Unclassified	Free-living; Saline; Water (saline)	marine biome; coastal inlet; sea water
3300000151	Metagenome	Environmental; Aquatic; Marine; Intertidal Zone; Unclassified	Free-living; Saline; Water (saline)	marine biome; coastal inlet; sea water
3300000152	Metagenome	Environmental; Aquatic; Marine; Oceanic; Aphotic Zone	Free-living; Saline; Water (saline)	marine biome; marine aphotic zone; sea water
3300000153	Metagenome	Environmental; Aquatic; Marine; Intertidal Zone; Unclassified	Free-living; Saline; Water (saline)	marine biome; coastal inlet; sea water
3300000154	Metagenome	Environmental; Aquatic; Marine; Intertidal Zone; Unclassified	Free-living; Saline; Water (saline)	marine biome; coastal inlet; sea water
3300000155	Metagenome	Environmental; Aquatic; Marine; Intertidal Zone; Unclassified	Free-living; Saline; Water (saline)	marine biome; coastal inlet; sea water
3300000156	Metagenome	Engineered; Solid Waste; Grass; Composting; Bioreactor	na; na; na	Not Available
3300000157	Metagenome	Environmental; Aquatic; Marine; Oceanic; Aphotic Zone	Free-living; Saline; Water (saline)	marine biome; marine aphotic zone; sea water
3300000158	Metagenome	Environmental; Aquatic; Marine; Intertidal Zone; Unclassified	Free-living; Saline; Water (saline)	marine biome; coastal inlet; sea water
3300000159	Metagenome	Environmental; Aquatic; Marine; Oceanic; Photic Zone	Free-living; Saline; Water (saline)	marine biome; marine water body; sea water
3300000160	Metagenome	Environmental; Aquatic; Marine; Intertidal Zone; Unclassified	Free-living; Saline; Water (saline)	marine biome; coastal inlet; sea water
3300000162	Metagenome	Environmental; Aquatic; Freshwater; Lentic; Hypolimnion	Free-living; Non-saline; Water (non-saline)	freshwater lake biome; hypolimnion; lake water
3300000163	Metagenome	Environmental; Aquatic; Marine; Oceanic; Aphotic Zone	Free-living; Saline; Water (saline)	marine biome; marine aphotic zone; sea water
3300000164	Metagenome	Environmental; Aquatic; Marine; Intertidal Zone; Unclassified	Free-living; Saline; Water (saline)	marine biome; coastal inlet; sea water
3300000165	Metagenome	Host-Associated; Algae; Red Algae; Ectosymbionts; Unclassified	Free-living; Saline; Surface (saline)	Not Available
3300000166	Metagenome	Environmental; Aquatic; Marine; Intertidal Zone; Unclassified	Free-living; Saline; Water (saline)	marine biome; coastal inlet; sea water
3300000167	Metagenome	Environmental; Aquatic; Marine; Intertidal Zone; Unclassified	Free-living; Saline; Water (saline)	marine biome; coastal inlet; sea water
3300000168	Metagenome	Environmental; Aquatic; Marine; Oceanic; Photic Zone	Free-living; Saline; Water (saline)	marine biome; marine water body; sea water
3300000170	Metagenome	Environmental; Aquatic; Marine; Intertidal Zone; Unclassified	Free-living; Saline; Water (saline)	marine biome; coastal inlet; sea water
3300000171	Metagenome	Environmental; Aquatic; Marine; Intertidal Zone; Unclassified	Free-living; Saline; Water (saline)	marine biome; coastal inlet; sea water
3300000172	Metagenome	Environmental; Aquatic; Marine; Intertidal Zone; Unclassified	Free-living; Saline; Water (saline)	marine biome; coastal inlet; sea water
3300000173	Metagenome	Environmental; Aquatic; Marine; Oceanic; Aphotic Zone	Free-living; Saline; Water (saline)	marine biome; marine aphotic zone; sea water
3300000174	Metagenome	Environmental; Aquatic; Marine; Intertidal Zone; Unclassified	Free-living; Saline; Water (saline)	marine biome; coastal inlet; sea water
3300000176	Metagenome	Environmental; Aquatic; Freshwater; Lentic; Epilimnion	Free-living; Non-saline; Water (non-saline)	freshwater lake biome; epilimnion; lake water
3300000177	Metagenome	Environmental; Aquatic; Freshwater; Lentic; Hypolimnion	Free-living; Non-saline; Water (non-saline)	freshwater lake biome; hypolimnion; lake water
3300000178	Metagenome	Environmental; Aquatic; Freshwater; Groundwater; Unclassified	Free-living; Non-saline; Water (non-saline)	Not Available
3300000179	Metagenome	Environmental; Aquatic; Marine; Oceanic; Aphotic Zone	Free-living; Saline; Water (saline)	marine biome; marine aphotic zone; sea water
3300000180	Metagenome	Environmental; Aquatic; Marine; Oceanic; Unclassified	Free-living; Saline; Water (saline)	marine biome; marine water body; sea water
3300000181	Metagenome	Environmental; Aquatic; Marine; Oceanic; Aphotic Zone	Free-living; Saline; Water (saline)	marine biome; marine aphotic zone; sea water
3300000183	Metagenome	Environmental; Aquatic; Marine; Oceanic; Aphotic Zone	Free-living; Saline; Water (saline)	marine biome; marine aphotic zone; sea water
3300000185	Metagenome	Engineered; Wastewater; Industrial Wastewater; Petrochemical; Unclassified	Free-living; Non-saline; Water (non-saline)	Not Available
3300000186	Metagenome	Environmental; Aquatic; Marine; Oceanic; Aphotic Zone	Free-living; Saline; Water (saline)	marine biome; marine aphotic zone; sea water
3300000187	Metagenome	Environmental; Aquatic; Marine; Intertidal Zone; Unclassified	Free-living; Saline; Water (saline)	marine biome; coastal inlet; sea water
3300000188	Metagenome	Environmental; Aquatic; Marine; Intertidal Zone; Unclassified	Free-living; Saline; Water (saline)	marine biome; coastal inlet; sea water
3300000189	Metagenome	Host-Associated; Algae; Red Algae; Ectosymbionts; Unclassified	Free-living; Saline; Surface (saline)	Not Available
3300000190	Metagenome	Environmental; Aquatic; Marine; Oceanic; Aphotic Zone	Free-living; Saline; Water (saline)	marine biome; marine aphotic zone; sea water
3300000192	Metagenome	Environmental; Aquatic; Marine; Intertidal Zone; Unclassified	Free-living; Saline; Water (saline)	marine biome; coastal inlet; sea water
3300000193	Metagenome	Environmental; Aquatic; Marine; Intertidal Zone; Unclassified	Free-living; Saline; Water (saline)	marine biome; coastal inlet; sea water
3300000194	Metagenome	Host-Associated; Algae; Red Algae; Ectosymbionts; Unclassified	Free-living; Saline; Surface (saline)	Not Available
3300000195	Metagenome	Environmental; Aquatic; Marine; Intertidal Zone; Unclassified	Free-living; Saline; Water (saline)	marine biome; coastal inlet; sea water
3300000196	Metagenome	Environmental; Aquatic; Marine; Oceanic; Aphotic Zone	Free-living; Saline; Water (saline)	marine biome; marine aphotic zone; sea water
3300000197	Metagenome	Host-Associated; Algae; Red Algae; Unclassified; Unclassified	Free-living; Saline; Surface (saline)	Not Available
3300000198	Metagenome	Environmental; Aquatic; Marine; Oceanic; Aphotic Zone	Free-living; Saline; Water (saline)	marine biome; marine aphotic zone; sea water
3300000199	Metagenome	Environmental; Aquatic; Marine; Intertidal Zone; Unclassified	Free-living; Saline; Water (saline)	marine biome; coastal inlet; sea water
3300000200	Metagenome	Environmental; Aquatic; Marine; Intertidal Zone; Unclassified	Free-living; Saline; Water (saline)	marine biome; coastal inlet; sea water
3300000201	Metagenome	Environmental; Aquatic; Marine; Intertidal Zone; Unclassified	Free-living; Saline; Water (saline)	marine biome; coastal inlet; sea water
3300000203	Metagenome	Environmental; Aquatic; Freshwater; Lentic; Epilimnion	Free-living; Non-saline; Water (non-saline)	freshwater lake biome; epilimnion; lake water
3300000204	Metagenome	Environmental; Aquatic; Marine; Intertidal Zone; Unclassified	Free-living; Saline; Water (saline)	marine biome; coastal inlet; sea water
3300000205	Metagenome	Engineered; Solid Waste; Feedstock; Composting; Unclassified	Free-living; Non-saline; Soil (non-saline)	Not Available
3300000206	Metagenome	Environmental; Aquatic; Freshwater; Lotic; Unclassified	Free-living; Non-saline; Water (non-saline)	freshwater river biome; river; surface water
3300000207	Metagenome	Environmental; Aquatic; Marine; Intertidal Zone; Unclassified	Free-living; Saline; Water (saline)	marine biome; coastal inlet; sea water
3300000208	Metagenome	Engineered; Solid Waste; Feedstock; Composting; Unclassified	Free-living; Non-saline; Soil (non-saline)	Not Available
3300000209	Metagenome	Environmental; Aquatic; Marine; Oceanic; Aphotic Zone	Free-living; Saline; Water (saline)	marine biome; marine aphotic zone; sea water
3300000210	Metatranscriptome	Host-Associated; Mammals; Digestive System; Foregut; Rumen	Host-associated; Animal; Animal proximal gut	Not Available
3300000211	Metagenome	Environmental; Aquatic; Marine; Intertidal Zone; Unclassified	Free-living; Saline; Water (saline)	marine biome; coastal inlet; sea water
3300000212	Metagenome	Environmental; Aquatic; Marine; Intertidal Zone; Unclassified	Free-living; Saline; Water (saline)	marine biome; coastal inlet; sea water
3300000213	Metagenome	Environmental; Aquatic; Marine; Oceanic; Photic Zone	Free-living; Saline; Water (saline)	marine biome; marine water body; sea water
3300000214	Metagenome	Environmental; Aquatic; Marine; Intertidal Zone; Unclassified	Free-living; Saline; Water (saline)	marine biome; coastal inlet; sea water
3300000215	Metagenome	Environmental; Aquatic; Marine; Intertidal Zone; Unclassified	Free-living; Saline; Water (saline)	marine biome; coastal inlet; sea water
3300000216	Metagenome	Environmental; Aquatic; Marine; Intertidal Zone; Unclassified	Free-living; Saline; Water (saline)	marine biome; coastal inlet; sea water
3300000218	Metagenome	Environmental; Aquatic; Marine; Oceanic; Aphotic Zone	Free-living; Saline; Water (saline)	marine biome; marine aphotic zone; sea water
3300000219	Metagenome	Environmental; Aquatic; Marine; Oceanic; Aphotic Zone	Free-living; Saline; Water (saline)	marine biome; marine aphotic zone; sea water
3300000221	Metagenome	Environmental; Aquatic; Marine; Oceanic; Aphotic Zone	Free-living; Saline; Water (saline)	marine biome; marine aphotic zone; sea water
3300000222	Metagenome	Environmental; Aquatic; Marine; Oceanic; Aphotic Zone	Free-living; Saline; Water (saline)	marine biome; marine aphotic zone; sea water
3300000223	Metagenome	Environmental; Aquatic; Marine; Oceanic; Photic Zone	Free-living; Saline; Water (saline)	marine biome; marine water body; sea water
3300000224	Metagenome	Environmental; Aquatic; Marine; Intertidal Zone; Unclassified	Free-living; Saline; Water (saline)	marine biome; coastal inlet; sea water
3300000225	Metagenome	Environmental; Aquatic; Marine; Intertidal Zone; Unclassified	Free-living; Saline; Water (saline)	marine biome; coastal inlet; sea water
3300000226	Metagenome	Environmental; Aquatic; Marine; Intertidal Zone; Unclassified	Free-living; Saline; Water (saline)	marine biome; coastal inlet; sea water
3300000227	Metagenome	Environmental; Aquatic; Freshwater; Groundwater; Cave Water	Free-living; Non-saline; Subsurface (non-saline)	freshwater biome; cave; groundwater
3300000228	Metagenome	Environmental; Aquatic; Freshwater; Groundwater; Cave Water	Free-living; Non-saline; Subsurface (non-saline)	freshwater biome; aquifer; biofilm material
3300000229	Metagenome	Environmental; Aquatic; Freshwater; Groundwater; Cave Water	Free-living; Non-saline; Subsurface (non-saline)	freshwater biome; cave; groundwater
3300000230	Metagenome	Environmental; Aquatic; Freshwater; Groundwater; Cave Water	Free-living; Non-saline; Subsurface (non-saline)	freshwater biome; aquifer; biofilm material
3300000231	Metagenome	Environmental; Aquatic; Freshwater; Groundwater; Cave Water	Free-living; Non-saline; Subsurface (non-saline)	freshwater biome; cave; groundwater
3300000232	Metagenome	Environmental; Aquatic; Freshwater; Groundwater; Cave Water	Free-living; Non-saline; Subsurface (non-saline)	freshwater biome; aquifer; biofilm material
3300000233	Metagenome	Environmental; Aquatic; Freshwater; Groundwater; Cave Water	Free-living; Non-saline; Subsurface (non-saline)	freshwater biome; aquifer; biofilm material
3300000234	Metagenome	Environmental; Aquatic; Freshwater; Groundwater; Cave Water	Free-living; Non-saline; Subsurface (non-saline)	freshwater biome; aquifer; biofilm material
3300000235	Metagenome	Environmental; Aquatic; Freshwater; Groundwater; Cave Water	Free-living; Non-saline; Subsurface (non-saline)	freshwater biome; aquifer; biofilm material
3300000236	Metagenome	Environmental; Aquatic; Freshwater; Groundwater; Cave Water	Free-living; Non-saline; Subsurface (non-saline)	freshwater biome; aquifer; biofilm material
3300000237	Metagenome	Environmental; Aquatic; Marine; Intertidal Zone; Unclassified	Free-living; Saline; Water (saline)	marine biome; coastal inlet; sea water
3300000238	Metagenome	Environmental; Aquatic; Marine; Intertidal Zone; Unclassified	Free-living; Saline; Water (saline)	marine biome; coastal inlet; sea water
3300000239	Metagenome	Environmental; Aquatic; Marine; Intertidal Zone; Unclassified	Free-living; Saline; Water (saline)	marine biome; coastal inlet; sea water
3300000241	Metagenome	Environmental; Aquatic; Marine; Wetlands; Sediment	Free-living; Saline; Sediment (saline)	marine benthic biome; marine benthic feature; marine sediment
3300000242	Metagenome	Environmental; Aquatic; Marine; Intertidal Zone; Estuary	Free-living; Saline; Sediment (saline)	marine biome; intertidal zone; estuarine water
3300000243	Metagenome	Environmental; Aquatic; Marine; Intertidal Zone; Sediment	Free-living; Saline; Sediment (saline)	marine biome; fjord; sediment
3300000245	Metagenome	Environmental; Aquatic; Non-Marine Saline And Alkaline; Salt Crystallizer Ponds; Unclassified	Free-living; Saline; Hypersaline (saline)	aquatic biome; saline evaporation pond; hypersaline water
3300000247	Metagenome	Environmental; Aquatic; Marine; Oceanic; Aphotic Zone	Free-living; Saline; Water (saline)	marine biome; marine aphotic zone; sea water
3300000248	Metagenome	Environmental; Aquatic; Marine; Oceanic; Aphotic Zone	Free-living; Saline; Water (saline)	marine biome; marine aphotic zone; sea water
3300000249	Metagenome	Environmental; Aquatic; Marine; Oceanic; Aphotic Zone	Free-living; Saline; Water (saline)	marine biome; marine aphotic zone; sea water
3300000250	Metagenome	Environmental; Aquatic; Marine; Oceanic; Aphotic Zone	Free-living; Saline; Water (saline)	marine biome; marine aphotic zone; sea water
3300000251	Metagenome	Environmental; Aquatic; Marine; Oceanic; Aphotic Zone	Free-living; Saline; Water (saline)	marine biome; marine aphotic zone; sea water
3300000252	Metagenome	Environmental; Aquatic; Marine; Oceanic; Aphotic Zone	Free-living; Saline; Water (saline)	marine biome; marine aphotic zone; sea water
3300000253	Metagenome	Environmental; Aquatic; Marine; Oceanic; Aphotic Zone	Free-living; Saline; Water (saline)	marine biome; marine aphotic zone; sea water
3300000254	Metagenome	Environmental; Aquatic; Marine; Intertidal Zone; Unclassified	Free-living; Saline; Water (saline)	marine biome; coastal inlet; sea water
3300000255	Metagenome	Environmental; Aquatic; Marine; Oceanic; Photic Zone	Free-living; Saline; Water (saline)	marine biome; marine water body; sea water
3300000256	Metagenome	Environmental; Aquatic; Marine; Oceanic; Photic Zone	Free-living; Saline; Water (saline)	marine biome; marine water body; sea water
3300000257	Metagenome	Environmental; Aquatic; Marine; Oceanic; Photic Zone	Free-living; Saline; Water (saline)	marine biome; marine water body; sea water
3300000258	Metagenome	Environmental; Aquatic; Marine; Oceanic; Aphotic Zone	Free-living; Saline; Water (saline)	marine biome; marine aphotic zone; sea water
3300000259	Metagenome	Environmental; Aquatic; Marine; Oceanic; Aphotic Zone	Free-living; Saline; Water (saline)	marine biome; marine aphotic zone; sea water
3300000260	Metagenome	Environmental; Aquatic; Marine; Oceanic; Aphotic Zone	Free-living; Saline; Water (saline)	marine biome; marine aphotic zone; sea water
3300000261	Metagenome	Environmental; Aquatic; Marine; Oceanic; Aphotic Zone	Free-living; Saline; Water (saline)	marine biome; marine aphotic zone; sea water
3300000262	Metagenome	Environmental; Aquatic; Marine; Oceanic; Aphotic Zone	Free-living; Saline; Water (saline)	marine biome; marine aphotic zone; sea water
3300000263	Metagenome	Environmental; Aquatic; Marine; Oceanic; Aphotic Zone	Free-living; Saline; Water (saline)	marine biome; marine aphotic zone; sea water
3300000264	Metagenome	Environmental; Aquatic; Marine; Oceanic; Aphotic Zone	Free-living; Saline; Water (saline)	marine biome; marine aphotic zone; sea water
3300000265	Metagenome	Environmental; Aquatic; Marine; Oceanic; Photic Zone	Free-living; Saline; Water (saline)	marine biome; marine water body; sea water
3300000266	Metagenome	Environmental; Aquatic; Marine; Oceanic; Aphotic Zone	Free-living; Saline; Water (saline)	marine biome; marine aphotic zone; sea water
3300000268	Metagenome	Environmental; Aquatic; Freshwater; Lotic; Unclassified	Free-living; Non-saline; Water (non-saline)	freshwater river biome; river; surface water
3300000269	Metagenome	Environmental; Aquatic; Freshwater; Lotic; Unclassified	Free-living; Non-saline; Water (non-saline)	freshwater river biome; river; surface water
3300000270	Metagenome	Environmental; Aquatic; Marine; Intertidal Zone; Microbialites	Free-living; Saline; Water (saline)	marine biome; fjord; rock
3300000271	Metagenome	Engineered; Biotransformation; Microbial Enhanced Oil Recovery; Unclassified; Unclassified	na; na; na	Not Available
3300000272	Metagenome	Environmental; Aquatic; Marine; Hydrothermal Vents; Unclassified	Free-living; Non-saline; Subsurface (non-saline)	marine hydrothermal vent biome; marine hydrothermal vent; hydrothermal fluid
3300000273	Metagenome	Host-Associated; Human; Digestive System; Large Intestine; Fecal	Host-associated; Animal; Animal distal gut	Not Available
3300000274	Metagenome	Host-Associated; Human; Digestive System; Large Intestine; Fecal	Host-associated; Animal; Animal distal gut	Not Available
3300000275	Metagenome	Host-Associated; Human; Digestive System; Large Intestine; Fecal	Host-associated; Animal; Animal distal gut	Not Available
3300000276	Metagenome	Host-Associated; Human; Digestive System; Large Intestine; Fecal	Host-associated; Animal; Animal distal gut	Not Available
3300000278	Metagenome	Host-Associated; Human; Digestive System; Large Intestine; Fecal	Host-associated; Animal; Animal distal gut	Not Available
3300000279	Metagenome	Host-Associated; Human; Digestive System; Large Intestine; Fecal	Host-associated; Animal; Animal distal gut	Not Available
3300000280	Metagenome	Host-Associated; Human; Digestive System; Large Intestine; Fecal	Host-associated; Animal; Animal distal gut	Not Available
3300000281	Metagenome	Host-Associated; Human; Digestive System; Large Intestine; Fecal	Host-associated; Animal; Animal distal gut	Not Available
3300000282	Metagenome	Host-Associated; Human; Digestive System; Large Intestine; Fecal	Host-associated; Animal; Animal distal gut	Not Available
3300000283	Metagenome	Host-Associated; Human; Digestive System; Large Intestine; Fecal	Host-associated; Animal; Animal distal gut	Not Available
3300000284	Metagenome	Host-Associated; Human; Digestive System; Large Intestine; Fecal	Host-associated; Animal; Animal distal gut	Not Available
3300000285	Metagenome	Host-Associated; Human; Digestive System; Large Intestine; Fecal	Host-associated; Animal; Animal distal gut	Not Available
3300000286	Metagenome	Host-Associated; Human; Digestive System; Large Intestine; Fecal	Host-associated; Animal; Animal distal gut	Not Available
3300000287	Metagenome	Host-Associated; Human; Digestive System; Large Intestine; Fecal	Host-associated; Animal; Animal distal gut	Not Available
3300000288	Metagenome	Host-Associated; Human; Digestive System; Large Intestine; Fecal	Host-associated; Animal; Animal distal gut	Not Available
3300000289	Metagenome	Host-Associated; Human; Digestive System; Large Intestine; Fecal	Host-associated; Animal; Animal distal gut	Not Available
3300000290	Metagenome	Host-Associated; Human; Digestive System; Large Intestine; Fecal	Host-associated; Animal; Animal distal gut	Not Available
3300000291	Metagenome	Host-Associated; Human; Digestive System; Large Intestine; Fecal	Host-associated; Animal; Animal distal gut	Not Available
3300000292	Metagenome	Host-Associated; Human; Digestive System; Large Intestine; Fecal	Host-associated; Animal; Animal distal gut	Not Available
3300000293	Metagenome	Host-Associated; Human; Digestive System; Large Intestine; Fecal	Host-associated; Animal; Animal distal gut	Not Available
3300000294	Metagenome	Host-Associated; Human; Digestive System; Large Intestine; Fecal	Host-associated; Animal; Animal distal gut	Not Available
3300000295	Metagenome	Host-Associated; Human; Digestive System; Large Intestine; Fecal	Host-associated; Animal; Animal distal gut	Not Available
3300000296	Metagenome	Host-Associated; Human; Digestive System; Large Intestine; Fecal	Host-associated; Animal; Animal distal gut	Not Available
3300000297	Metagenome	Host-Associated; Human; Digestive System; Large Intestine; Fecal	Host-associated; Animal; Animal distal gut	Not Available
3300000298	Metagenome	Host-Associated; Human; Digestive System; Large Intestine; Fecal	Host-associated; Animal; Animal distal gut	Not Available
3300000301	Metagenome	Host-Associated; Birds; Digestive System; Ceca; Lumen	Host-associated; Animal; Animal proximal gut	Not Available
3300000302	Metagenome	Host-Associated; Birds; Digestive System; Ceca; Unclassified	Host-associated; Animal; Animal proximal gut	Not Available
3300000303	Metagenome	Host-Associated; Birds; Digestive System; Ceca; Unclassified	Host-associated; Animal; Animal proximal gut	Not Available
3300000305	Metatranscriptome	Host-Associated; Human; Digestive System; Large Intestine; Fecal	Host-associated; Plant; Plant rhizosphere	terrestrial biome; rhizosphere; soil
3300000309	Metagenome	Environmental; Aquatic; Marine; Wetlands; Sediment	Free-living; Saline; Sediment (saline)	marine biome; saline wetland; sediment
3300000310	Metagenome	Environmental; Aquatic; Marine; Wetlands; Sediment	Free-living; Saline; Sediment (saline)	marine biome; saline wetland; sediment
3300000311	Metagenome	Environmental; Aquatic; Marine; Wetlands; Sediment	Free-living; Saline; Sediment (saline)	marine biome; saline wetland; sediment
3300000312	Metagenome	Environmental; Aquatic; Marine; Wetlands; Sediment	Free-living; Saline; Sediment (saline)	marine biome; saline wetland; sediment
3300000313	Metagenome	Environmental; Aquatic; Marine; Wetlands; Sediment	Free-living; Saline; Sediment (saline)	marine biome; saline wetland; sediment
3300000316	Metagenome	Environmental; Aquatic; Marine; Wetlands; Sediment	Free-living; Saline; Sediment (saline)	marine biome; saline wetland; sediment
3300000317	Metagenome	Environmental; Aquatic; Marine; Wetlands; Sediment	Free-living; Saline; Sediment (saline)	marine biome; saline wetland; sediment
3300000318	Metagenome	Environmental; Aquatic; Marine; Wetlands; Sediment	Free-living; Saline; Sediment (saline)	marine biome; saline wetland; sediment
3300000322	Metagenome	Environmental; Aquatic; Marine; Oceanic; Aphotic Zone	Free-living; Saline; Water (saline)	marine biome; marine aphotic zone; sea water
3300000323	Metagenome	Environmental; Aquatic; Marine; Oceanic; Aphotic Zone	Free-living; Saline; Water (saline)	marine biome; marine aphotic zone; sea water
3300000324	Metagenome	Environmental; Aquatic; Marine; Intertidal Zone; Unclassified	Free-living; Saline; Water (saline)	marine biome; coastal inlet; sea water
3300000325	Metagenome	Environmental; Aquatic; Marine; Intertidal Zone; Unclassified	Free-living; Saline; Water (saline)	marine biome; coastal inlet; sea water
3300000329	Metagenome	Host-Associated; Human; Digestive System; Large Intestine; Fecal	Host-associated; Animal; Animal distal gut	Not Available
3300000330	Metagenome	Host-Associated; Human; Digestive System; Large Intestine; Fecal	Host-associated; Animal; Animal distal gut	Not Available
3300000331	Metagenome	Host-Associated; Human; Digestive System; Large Intestine; Fecal	Host-associated; Animal; Animal distal gut	Not Available
3300000334	Metatranscriptome	Environmental; Terrestrial; Soil; Unclassified; Permafrost	Free-living; Non-saline; Soil (non-saline)	terrestrial biome; thermokarst; permafrost
3300000335	Metagenome	Environmental; Terrestrial; Soil; Unclassified; Permafrost	Free-living; Non-saline; Soil (non-saline)	terrestrial biome; active permafrost layer; permafrost
3300000336	Metatranscriptome	Environmental; Terrestrial; Soil; Unclassified; Permafrost	Free-living; Non-saline; Soil (non-saline)	terrestrial biome; thermokarst; permafrost
3300000337	Metatranscriptome	Environmental; Terrestrial; Soil; Unclassified; Permafrost	Free-living; Non-saline; Soil (non-saline)	terrestrial biome; solid layer; permafrost
3300000339	Metatranscriptome	Environmental; Terrestrial; Soil; Unclassified; Permafrost	Free-living; Non-saline; Soil (non-saline)	terrestrial biome; active permafrost layer; permafrost
3300000340	Metagenome	Environmental; Aquatic; Non-Marine Saline And Alkaline; Unclassified; Unclassified	Free-living; Saline; Water (saline)	aquatic biome; geyser; microbial mat material
3300000341	Metagenome	Environmental; Aquatic; Non-Marine Saline And Alkaline; Unclassified; Unclassified	Free-living; Saline; Water (saline)	aquatic biome; spring; microbial mat material
3300000342	Metagenome	Environmental; Aquatic; Non-Marine Saline And Alkaline; Unclassified; Unclassified	Free-living; Saline; Water (saline)	aquatic biome; spring; microbial mat material
3300000345	Metagenome	Environmental; Aquatic; Thermal Springs; Hot (42-90C); Unclassified	Free-living; Saline; Water (saline)	aquatic biome; hot spring; microbial mat material
3300000346	Metatranscriptome	Environmental; Aquatic; Freshwater; Lotic; Unclassified	Free-living; Saline; Water (saline)	aquatic biome; spring; microbial mat material
3300000347	Metagenome	Environmental; Aquatic; Non-Marine Saline And Alkaline; Saline; Microbial Mats	Free-living; Saline; Water (saline)	aquatic biome; hot spring; microbial mat material
3300000348	Metatranscriptome	Environmental; Aquatic; Freshwater; Lotic; Unclassified	Free-living; Saline; Water (saline)	aquatic biome; spring; spring water
3300000350	Metagenome	Environmental; Aquatic; Non-Marine Saline And Alkaline; Alkaline; Sediment	Free-living; Saline; Hypersaline (saline)	aquatic biome; lake; brine
3300000351	Metagenome	Environmental; Aquatic; Non-Marine Saline And Alkaline; Alkaline; Sediment	Free-living; Saline; Hypersaline (saline)	aquatic biome; bioreactor; sediment
3300000353	Metagenome	Environmental; Aquatic; Non-Marine Saline And Alkaline; Hypersaline; Unclassified	Free-living; Saline; Water (saline)	aquatic biome; hot spring; microbial mat material
3300000354	Metagenome	Environmental; Aquatic; Non-Marine Saline And Alkaline; Hypersaline; Microbial Mats	Free-living; Saline; Water (saline)	aquatic biome; hot spring; microbial mat material
3300000356	Metagenome	Host-Associated; Human; Digestive System; Large Intestine; Fecal	Host-associated; Animal; Animal distal gut	Not Available
3300000357	Metagenome	Host-Associated; Human; Digestive System; Large Intestine; Fecal	Host-associated; Animal; Animal distal gut	Not Available
3300000359	Metagenome	Host-Associated; Human; Digestive System; Large Intestine; Fecal	Host-associated; Animal; Animal distal gut	Not Available
3300000360	Metagenome	Host-Associated; Human; Digestive System; Large Intestine; Fecal	Host-associated; Animal; Animal distal gut	Not Available
3300000361	Metagenome	Environmental; Aquatic; Non-Marine Saline And Alkaline; Alkaline; Sediment	Free-living; Saline; Hypersaline (saline)	Not Available
3300000362	Metagenome	Environmental; Aquatic; Non-Marine Saline And Alkaline; Alkaline; Sediment	Free-living; Saline; Hypersaline (saline)	aquatic biome; lake; lake sediment
3300000363	Metagenome	Environmental; Terrestrial; Soil; Unclassified; Grasslands	Free-living; Non-saline; Soil (non-saline)	terrestrial biome; prairie; soil
3300000364	Metagenome	Environmental; Terrestrial; Soil; Unclassified; Grasslands	Free-living; Non-saline; Soil (non-saline)	terrestrial biome; prairie; soil
3300000365	Metagenome	Environmental; Aquatic; Non-Marine Saline And Alkaline; Alkaline; Sediment	Free-living; Saline; Hypersaline (saline)	aquatic biome; lake; lake sediment
3300000366	Metagenome	Environmental; Aquatic; Non-Marine Saline And Alkaline; Alkaline; Sediment	Free-living; Saline; Hypersaline (saline)	aquatic biome; saline lake; lake sediment
3300000367	Metagenome	Environmental; Aquatic; Non-Marine Saline And Alkaline; Alkaline; Sediment	Free-living; Saline; Hypersaline (saline)	aquatic biome; saline lake; lake sediment
3300000368	Metatranscriptome	Environmental; Aquatic; Marine; Neritic Zone; Unclassified	Free-living; Saline; Water (saline)	marine biome; marine neritic zone; sea water
3300000369	Metagenome	Environmental; Aquatic; Marine; Unclassified; Unclassified	Free-living; Saline; Water (saline)	marine biome; pond; sediment
3300000371	Metagenome	Environmental; Aquatic; Marine; Unclassified; Unclassified	Free-living; Saline; Water (saline)	marine biome; pond; sediment
3300000374	Metagenome	Environmental; Aquatic; Non-Marine Saline And Alkaline; Saline; Sediment	Free-living; Saline; Water (saline)	aquatic biome; lagoon; sediment
3300000385	Metagenome	Environmental; Aquatic; Marine; Unclassified; Unclassified	Free-living; Saline; Water (saline)	marine biome; marine water body; sea water
3300000386	Metagenome	Environmental; Aquatic; Non-Marine Saline And Alkaline; Saline; Unclassified	Free-living; Saline; Water (saline)	Not Available
3300000393	Metatranscriptome	Environmental; Aquatic; Marine; Hydrothermal Vents; Unclassified	Free-living; Non-saline; Subsurface (non-saline)	marine hydrothermal vent biome; marine hydrothermal vent; hydrothermal fluid
3300000397	Metagenome	Environmental; Aquatic; Thermal Springs; Hot (42-90C); Unclassified	Free-living; Saline; Water (saline)	aquatic biome; hot spring; spring water
3300000398	Metagenome	Environmental; Aquatic; Non-Marine Saline And Alkaline; Alkaline; Unclassified	Free-living; Saline; Water (saline)	aquatic biome; hot spring; spring water
3300000400	Metagenome	Environmental; Aquatic; Marine; Oceanic; Unclassified	Host-associated; Animal; Animal corpus	Not Available
3300000401	Metagenome	Environmental; Aquatic; Non-Marine Saline And Alkaline; Unclassified; Unclassified	Free-living; Saline; Water (saline)	aquatic biome; bay; sea water
3300000405	Metagenome	Environmental; Aquatic; Non-Marine Saline And Alkaline; Hypersaline; Unclassified	Free-living; Saline; Hypersaline (saline)	aquatic biome; hypersaline lake; lake water
3300000409	Metagenome	Environmental; Aquatic; Marine; Unclassified; Unclassified	Free-living; Saline; Water (saline)	marine biome; pond; sediment
3300000418	Metagenome	Environmental; Aquatic; Marine; Unclassified; Unclassified	Free-living; Saline; Water (saline)	marine biome; intertidal zone; sea water
3300000422	Metagenome	Environmental; Aquatic; Non-Marine Saline And Alkaline; Saline; Sediment	Free-living; Saline; Water (saline)	aquatic biome; lagoon; sediment
3300000425	Metagenome	Environmental; Aquatic; Marine; Unclassified; Unclassified	Free-living; Saline; Water (saline)	marine biome; pond; sediment
3300000426	Metagenome	Environmental; Aquatic; Marine; Unclassified; Unclassified	Free-living; Saline; Water (saline)	marine biome; pond; sediment
3300000427	Metagenome	Environmental; Aquatic; Non-Marine Saline And Alkaline; Saline; Unclassified	Free-living; Saline; Water (saline)	aquatic biome; saline evaporation pond; saline water
3300000433	Metagenome	Environmental; Terrestrial; Soil; Loam; Forest Soil	Free-living; Non-saline; Soil (non-saline)	forest biome; solid layer; forest soil
3300000435	Metagenome	Environmental; Terrestrial; Soil; Loam; Forest Soil	Free-living; Non-saline; Soil (non-saline)	forest biome; solid layer; forest soil
3300000436	Metagenome	Environmental; Terrestrial; Soil; Sand; Desert	Free-living; Non-saline; Soil (non-saline)	desert biome; plateau; soil
3300000439	Metagenome	Environmental; Aquatic; Freshwater; Lentic; Epilimnion	Free-living; Non-saline; Water (non-saline)	Not Available
3300000443	Metagenome	Environmental; Terrestrial; Soil; Loam; Grasslands	Free-living; Non-saline; Soil (non-saline)	terrestrial biome; prairie; soil
3300000451	Metagenome	Environmental; Terrestrial; Soil; Loam; Forest Soil	Free-living; Non-saline; Soil (non-saline)	forest biome; solid layer; forest soil
3300000452	Metagenome	Environmental; Terrestrial; Soil; Loam; Forest Soil	Free-living; Non-saline; Soil (non-saline)	forest biome; solid layer; forest soil
3300000470	Metagenome	Environmental; Aquatic; Marine; Intertidal Zone; Salt Marsh	Free-living; Saline; Water (saline)	Not Available
3300000476	Metagenome	Engineered; Solid Waste; Zoo Waste; Composting; Unclassified	Free-living; Non-saline; Soil (non-saline)	Not Available
3300000477	Metagenome	Environmental; Aquatic; Non-Marine Saline And Alkaline; Alkaline; Sediment	Free-living; Saline; Hypersaline (saline)	aquatic biome; lake; lake sediment
3300000478	Metagenome	Environmental; Terrestrial; Soil; Unclassified; Mine	Free-living; Non-saline; Subsurface (non-saline)	terrestrial biome; mine; soil
3300000482	Metagenome	Engineered; Bioreactor; Anaerobic; Unclassified; Unclassified	Free-living; Non-saline; Water (non-saline)	Not Available
3300000483	Metagenome	Engineered; Solid Waste; Zoo Waste; Composting; Unclassified	Free-living; Non-saline; Soil (non-saline)	Not Available
3300000489	Metagenome	Engineered; Solid Waste; Zoo Waste; Composting; Unclassified	Free-living; Non-saline; Soil (non-saline)	Not Available
3300000491	Metagenome	Environmental; Aquatic; Freshwater; Lentic; Unclassified	Free-living; Non-saline; Water (non-saline)	freshwater lake biome; freshwater lake; lake water
3300000493	Metagenome	Environmental; Aquatic; Freshwater; Lentic; Unclassified	Free-living; Non-saline; Water (non-saline)	freshwater lake biome; freshwater lake; lake water
3300000494	Metagenome	Engineered; Wastewater; Nutrient Removal; Dissolved Organics (Anaerobic); Activated Sludge	Free-living; Non-saline; Water (non-saline)	Not Available
3300000495	Metagenome	Environmental; Aquatic; Freshwater; Lentic; Unclassified	Free-living; Non-saline; Water (non-saline)	freshwater lake biome; freshwater lake; lake water
3300000504	Metagenome	Environmental; Aquatic; Marine; Intertidal Zone; Salt Marsh	Free-living; Saline; Water (saline)	Not Available
3300000506	Metagenome	Engineered; Wastewater; Nutrient Removal; Dissolved Organics (Anaerobic); Activated Sludge	Free-living; Non-saline; Water (non-saline)	Not Available
3300000507	Metagenome	Engineered; Wastewater; Industrial Wastewater; Petrochemical; Unclassified	Free-living; Non-saline; Water (non-saline)	Not Available
3300000509	Metagenome	Environmental; Terrestrial; Soil; Loam; Forest Soil	Free-living; Non-saline; Soil (non-saline)	forest biome; solid layer; forest soil
3300000510	Metagenome	Engineered; Bioreactor; Anaerobic; Unclassified; Unclassified	Free-living; Non-saline; Water (non-saline)	Not Available
3300000511	Metagenome	Environmental; Aquatic; Marine; Unclassified; Unclassified	Free-living; Saline; Water (saline)	marine biome; pond; sediment
3300000513	Metagenome	Engineered; Wastewater; Industrial Wastewater; Petrochemical; Unclassified	Free-living; Non-saline; Water (non-saline)	Not Available
3300000514	Metagenome	Engineered; Solid Waste; Zoo Waste; Composting; Unclassified	Free-living; Non-saline; Soil (non-saline)	Not Available
3300000517	Metagenome	Environmental; Aquatic; Marine; Unclassified; Unclassified	Free-living; Saline; Water (saline)	marine biome; marine water body; sea water
3300000518	Metagenome	Environmental; Terrestrial; Soil; Loam; Forest Soil	Free-living; Non-saline; Soil (non-saline)	forest biome; solid layer; forest soil
3300000519	Metagenome	Environmental; Terrestrial; Soil; Loam; Grasslands	Free-living; Non-saline; Soil (non-saline)	terrestrial biome; prairie; soil
3300000525	Metagenome	Environmental; Aquatic; Non-Marine Saline And Alkaline; Hypersaline; Unclassified	Free-living; Saline; Hypersaline (saline)	aquatic biome; hypersaline lake; lake water
3300000530	Metagenome	Environmental; Aquatic; Freshwater; Groundwater; Mine Drainage	Free-living; Non-saline; Water (non-saline)	aquatic biome; acid mine drainage; acidic water
3300000531	Metagenome	Host-Associated; Plants; Rhizoplane; Unclassified; Unclassified	Host-associated; Plant; Plant rhizosphere	terrestrial biome; rhizosphere; soil
3300000532	Metagenome	Host-Associated; Plants; Rhizoplane; Unclassified; Unclassified	Host-associated; Plant; Plant rhizosphere	terrestrial biome; rhizosphere; soil
3300000545	Metagenome	Host-Associated; Plants; Rhizoplane; Unclassified; Unclassified	Host-associated; Plant; Plant rhizosphere	terrestrial biome; rhizosphere; soil
3300000546	Metagenome	Host-Associated; Plants; Rhizoplane; Unclassified; Unclassified	Host-associated; Plant; Plant rhizosphere	terrestrial biome; rhizosphere; soil
3300000549	Metagenome	Host-Associated; Plants; Rhizoplane; Unclassified; Unclassified	Host-associated; Plant; Plant rhizosphere	terrestrial biome; rhizosphere; soil
3300000550	Metagenome	Environmental; Terrestrial; Soil; Loam; Grasslands	Free-living; Non-saline; Soil (non-saline)	terrestrial biome; prairie; soil
3300000553	Metagenome	Environmental; Aquatic; Freshwater; Lentic; Hypolimnion	Free-living; Non-saline; Water (non-saline)	Not Available
3300000557	Metagenome	Environmental; Aquatic; Non-Marine Saline And Alkaline; Alkaline; Sediment	Free-living; Saline; Hypersaline (saline)	aquatic biome; lake; lake sediment
3300000558	Metagenome	Engineered; Wastewater; Industrial Wastewater; Petrochemical; Unclassified	Free-living; Non-saline; Water (non-saline)	Not Available
3300000559	Metagenome	Environmental; Terrestrial; Soil; Loam; Grasslands	Free-living; Non-saline; Soil (non-saline)	terrestrial biome; prairie; soil
3300000561	Metagenome	Environmental; Terrestrial; Soil; Loam; Grasslands	Free-living; Non-saline; Soil (non-saline)	terrestrial biome; prairie; soil
3300000563	Metagenome	Environmental; Aquatic; Non-Marine Saline And Alkaline; Alkaline; Sediment	Free-living; Saline; Hypersaline (saline)	aquatic biome; lake; lake sediment
3300000564	Metagenome	Environmental; Terrestrial; Soil; Loam; Grasslands	Free-living; Non-saline; Soil (non-saline)	terrestrial biome; prairie; soil
3300000567	Metagenome	Environmental; Terrestrial; Soil; Unclassified; Unclassified	Free-living; Non-saline; Soil (non-saline)	terrestrial biome; peatland; peat soil
3300000568	Metagenome	Engineered; Wastewater; Industrial Wastewater; Petrochemical; Unclassified	Free-living; Non-saline; Water (non-saline)	Not Available
3300000571	Metagenome	Environmental; Aquatic; Freshwater; Groundwater; Contaminated	Free-living; Non-saline; Subsurface (non-saline)	freshwater biome; planetary subsurface zone; contaminated water
3300000574	Metagenome	Environmental; Aquatic; Freshwater; Groundwater; Contaminated	Free-living; Non-saline; Subsurface (non-saline)	freshwater biome; planetary subsurface zone; contaminated water
3300000575	Metagenome	Environmental; Aquatic; Non-Marine Saline And Alkaline; Alkaline; Sediment	Free-living; Saline; Hypersaline (saline)	aquatic biome; lake; brine
3300000576	Metagenome	Environmental; Aquatic; Non-Marine Saline And Alkaline; Alkaline; Sediment	Free-living; Saline; Hypersaline (saline)	aquatic biome; lake; brine
3300000579	Metagenome	Environmental; Terrestrial; Soil; Unclassified; Forest Soil	Free-living; Non-saline; Soil (non-saline)	forest biome; land; forest soil
3300000580	Metagenome	Environmental; Terrestrial; Soil; Unclassified; Forest Soil	Free-living; Non-saline; Soil (non-saline)	forest biome; land; forest soil
3300000591	Metagenome	Environmental; Aquatic; Freshwater; Drinking Water; Chlorinated	Free-living; Non-saline; Subsurface (non-saline)	freshwater biome; well; groundwater
3300000596	Metagenome	Environmental; Terrestrial; Soil; Loam; Grasslands	Free-living; Non-saline; Soil (non-saline)	terrestrial biome; prairie; soil
3300000597	Metagenome	Environmental; Terrestrial; Soil; Unclassified; Forest Soil	Free-living; Non-saline; Soil (non-saline)	forest biome; land; forest soil
3300000650	Metagenome	Environmental; Terrestrial; Soil; Unclassified; Forest Soil	Free-living; Non-saline; Soil (non-saline)	forest biome; land; forest soil
3300000651	Metagenome	Environmental; Terrestrial; Soil; Unclassified; Forest Soil	Free-living; Non-saline; Soil (non-saline)	forest biome; land; forest soil
3300000652	Metagenome	Host-Associated; Plants; Rhizoplane; Epiphytes; Unclassified	Host-associated; Plant; Plant rhizosphere	Not Available
3300000655	Metagenome	Environmental; Terrestrial; Soil; Unclassified; Forest Soil	Free-living; Non-saline; Soil (non-saline)	forest biome; land; forest soil
3300000658	Metagenome	Environmental; Terrestrial; Soil; Loam; Forest Soil	Free-living; Non-saline; Soil (non-saline)	forest biome; tropical forest; forest soil
3300000659	Metagenome	Environmental; Terrestrial; Soil; Loam; Forest Soil	Free-living; Non-saline; Soil (non-saline)	forest biome; tropical forest; forest soil
3300000660	Metagenome	Environmental; Terrestrial; Soil; Loam; Forest Soil	Free-living; Non-saline; Soil (non-saline)	forest biome; tropical forest; forest soil
3300000661	Metagenome	Environmental; Terrestrial; Soil; Loam; Forest Soil	Free-living; Non-saline; Soil (non-saline)	forest biome; tropical forest; forest soil
3300000662	Metagenome	Environmental; Terrestrial; Soil; Loam; Forest Soil	Free-living; Non-saline; Soil (non-saline)	forest biome; tropical forest; forest soil
3300000664	Metagenome	Environmental; Terrestrial; Soil; Loam; Forest Soil	Free-living; Non-saline; Soil (non-saline)	forest biome; tropical forest; forest soil
3300000666	Metagenome	Environmental; Terrestrial; Soil; Loam; Forest Soil	Free-living; Non-saline; Soil (non-saline)	forest biome; tropical forest; forest soil
3300000667	Metagenome	Environmental; Terrestrial; Soil; Loam; Forest Soil	Free-living; Non-saline; Soil (non-saline)	forest biome; tropical forest; forest soil
3300000668	Metagenome	Environmental; Terrestrial; Soil; Loam; Forest Soil	Free-living; Non-saline; Soil (non-saline)	forest biome; tropical forest; forest soil
3300000669	Metagenome	Environmental; Terrestrial; Soil; Loam; Forest Soil	Free-living; Non-saline; Soil (non-saline)	forest biome; tropical forest; forest soil
3300000670	Metagenome	Environmental; Terrestrial; Soil; Loam; Forest Soil	Free-living; Non-saline; Soil (non-saline)	forest biome; tropical forest; forest soil
3300000671	Metagenome	Environmental; Terrestrial; Soil; Loam; Forest Soil	Free-living; Non-saline; Soil (non-saline)	forest biome; tropical forest; forest soil
3300000672	Metagenome	Environmental; Terrestrial; Soil; Loam; Forest Soil	Free-living; Non-saline; Soil (non-saline)	forest biome; solid layer; forest soil
3300000674	Metagenome	Environmental; Terrestrial; Soil; Loam; Forest Soil	Free-living; Non-saline; Soil (non-saline)	forest biome; tropical forest; forest soil
3300000675	Metagenome	Environmental; Terrestrial; Soil; Loam; Forest Soil	Free-living; Non-saline; Soil (non-saline)	forest biome; tropical forest; forest soil
3300000676	Metagenome	Environmental; Terrestrial; Soil; Loam; Forest Soil	Free-living; Non-saline; Soil (non-saline)	forest biome; tropical forest; forest soil
3300000677	Metagenome	Environmental; Terrestrial; Soil; Loam; Forest Soil	Free-living; Non-saline; Soil (non-saline)	forest biome; tropical forest; forest soil
3300000678	Metagenome	Environmental; Terrestrial; Soil; Loam; Forest Soil	Free-living; Non-saline; Soil (non-saline)	forest biome; tropical forest; forest soil
3300000679	Metagenome	Environmental; Terrestrial; Soil; Loam; Forest Soil	Free-living; Non-saline; Soil (non-saline)	forest biome; tropical forest; forest soil
3300000680	Metagenome	Environmental; Terrestrial; Soil; Loam; Forest Soil	Free-living; Non-saline; Soil (non-saline)	forest biome; tropical forest; forest soil
3300000681	Metagenome	Environmental; Terrestrial; Soil; Loam; Forest Soil	Free-living; Non-saline; Soil (non-saline)	forest biome; tropical forest; forest soil
3300000682	Metagenome	Environmental; Terrestrial; Soil; Loam; Forest Soil	Free-living; Non-saline; Soil (non-saline)	forest biome; tropical forest; forest soil
3300000683	Metagenome	Environmental; Terrestrial; Soil; Loam; Forest Soil	Free-living; Non-saline; Soil (non-saline)	forest biome; tropical forest; forest soil
3300000684	Metagenome	Environmental; Terrestrial; Soil; Loam; Forest Soil	Free-living; Non-saline; Soil (non-saline)	forest biome; tropical forest; forest soil
3300000685	Metagenome	Environmental; Terrestrial; Soil; Loam; Forest Soil	Free-living; Non-saline; Soil (non-saline)	forest biome; tropical forest; forest soil
3300000686	Metagenome	Environmental; Terrestrial; Soil; Loam; Forest Soil	Free-living; Non-saline; Soil (non-saline)	forest biome; tropical forest; forest soil
3300000687	Metagenome	Environmental; Terrestrial; Soil; Loam; Forest Soil	Free-living; Non-saline; Soil (non-saline)	forest biome; tropical forest; forest soil
3300000688	Metagenome	Environmental; Terrestrial; Soil; Loam; Forest Soil	Free-living; Non-saline; Soil (non-saline)	forest biome; tropical forest; forest soil
3300000689	Metagenome	Environmental; Terrestrial; Soil; Loam; Forest Soil	Free-living; Non-saline; Soil (non-saline)	forest biome; tropical forest; forest soil
3300000690	Metagenome	Environmental; Terrestrial; Soil; Loam; Forest Soil	Free-living; Non-saline; Soil (non-saline)	forest biome; tropical forest; forest soil
3300000691	Metagenome	Environmental; Terrestrial; Soil; Loam; Forest Soil	Free-living; Non-saline; Soil (non-saline)	forest biome; tropical forest; forest soil
3300000692	Metagenome	Environmental; Terrestrial; Soil; Loam; Forest Soil	Free-living; Non-saline; Soil (non-saline)	forest biome; tropical forest; forest soil
3300000693	Metagenome	Environmental; Terrestrial; Soil; Loam; Forest Soil	Free-living; Non-saline; Soil (non-saline)	forest biome; tropical forest; forest soil
3300000694	Metagenome	Environmental; Terrestrial; Soil; Loam; Forest Soil	Free-living; Non-saline; Soil (non-saline)	forest biome; tropical forest; forest soil
3300000695	Metagenome	Environmental; Terrestrial; Soil; Loam; Forest Soil	Free-living; Non-saline; Soil (non-saline)	forest biome; tropical forest; forest soil
3300000696	Metagenome	Environmental; Terrestrial; Soil; Loam; Forest Soil	Free-living; Non-saline; Soil (non-saline)	forest biome; tropical forest; forest soil
3300000697	Metagenome	Environmental; Terrestrial; Soil; Loam; Forest Soil	Free-living; Non-saline; Soil (non-saline)	forest biome; tropical forest; forest soil
3300000698	Metagenome	Environmental; Terrestrial; Soil; Loam; Forest Soil	Free-living; Non-saline; Soil (non-saline)	forest biome; tropical forest; forest soil
3300000699	Metagenome	Environmental; Terrestrial; Soil; Loam; Forest Soil	Free-living; Non-saline; Soil (non-saline)	forest biome; tropical forest; forest soil
3300000700	Metagenome	Environmental; Terrestrial; Soil; Loam; Forest Soil	Free-living; Non-saline; Soil (non-saline)	forest biome; tropical forest; forest soil
3300000701	Metagenome	Environmental; Terrestrial; Soil; Loam; Forest Soil	Free-living; Non-saline; Soil (non-saline)	forest biome; tropical forest; forest soil
3300000702	Metagenome	Environmental; Terrestrial; Soil; Loam; Forest Soil	Free-living; Non-saline; Soil (non-saline)	forest biome; tropical forest; forest soil
3300000703	Metagenome	Environmental; Terrestrial; Soil; Loam; Forest Soil	Free-living; Non-saline; Soil (non-saline)	forest biome; tropical forest; forest soil
3300000704	Metagenome	Environmental; Terrestrial; Soil; Loam; Forest Soil	Free-living; Non-saline; Soil (non-saline)	forest biome; tropical forest; forest soil
3300000705	Metagenome	Environmental; Terrestrial; Soil; Loam; Forest Soil	Free-living; Non-saline; Soil (non-saline)	forest biome; tropical forest; forest soil
3300000706	Metagenome	Environmental; Terrestrial; Soil; Loam; Forest Soil	Free-living; Non-saline; Soil (non-saline)	forest biome; tropical forest; forest soil
3300000707	Metagenome	Environmental; Terrestrial; Soil; Loam; Forest Soil	Free-living; Non-saline; Soil (non-saline)	forest biome; tropical forest; forest soil
3300000708	Metagenome	Environmental; Terrestrial; Soil; Loam; Forest Soil	Free-living; Non-saline; Soil (non-saline)	forest biome; tropical forest; forest soil
3300000709	Metagenome	Environmental; Terrestrial; Soil; Loam; Grasslands	Free-living; Non-saline; Soil (non-saline)	terrestrial biome; prairie; soil
3300000710	Metagenome	Environmental; Terrestrial; Soil; Loam; Forest Soil	Free-living; Non-saline; Soil (non-saline)	forest biome; tropical forest; forest soil
3300000711	Metagenome	Environmental; Terrestrial; Soil; Loam; Forest Soil	Free-living; Non-saline; Soil (non-saline)	forest biome; tropical forest; forest soil
3300000712	Metagenome	Environmental; Terrestrial; Soil; Loam; Forest Soil	Free-living; Non-saline; Soil (non-saline)	forest biome; solid layer; forest soil
3300000715	Metagenome	Environmental; Terrestrial; Soil; Loam; Forest Soil	Free-living; Non-saline; Soil (non-saline)	forest biome; tropical forest; forest soil
3300000716	Metagenome	Environmental; Terrestrial; Soil; Loam; Forest Soil	Free-living; Non-saline; Soil (non-saline)	forest biome; tropical forest; forest soil
3300000717	Metagenome	Environmental; Terrestrial; Soil; Loam; Forest Soil	Free-living; Non-saline; Soil (non-saline)	forest biome; tropical forest; forest soil
3300000719	Metagenome	Environmental; Terrestrial; Soil; Loam; Forest Soil	Free-living; Non-saline; Soil (non-saline)	forest biome; tropical forest; forest soil
3300000720	Metagenome	Environmental; Terrestrial; Soil; Loam; Forest Soil	Free-living; Non-saline; Soil (non-saline)	forest biome; tropical forest; forest soil
3300000721	Metagenome	Environmental; Terrestrial; Soil; Loam; Forest Soil	Free-living; Non-saline; Soil (non-saline)	forest biome; tropical forest; forest soil
3300000723	Metagenome	Environmental; Terrestrial; Soil; Loam; Forest Soil	Free-living; Non-saline; Soil (non-saline)	forest biome; tropical forest; forest soil
3300000724	Metagenome	Environmental; Terrestrial; Soil; Loam; Forest Soil	Free-living; Non-saline; Soil (non-saline)	forest biome; tropical forest; forest soil
3300000725	Metagenome	Environmental; Terrestrial; Soil; Loam; Forest Soil	Free-living; Non-saline; Soil (non-saline)	forest biome; tropical forest; forest soil
3300000726	Metagenome	Environmental; Terrestrial; Soil; Loam; Forest Soil	Free-living; Non-saline; Soil (non-saline)	forest biome; tropical forest; forest soil
3300000727	Metagenome	Environmental; Terrestrial; Soil; Loam; Forest Soil	Free-living; Non-saline; Soil (non-saline)	forest biome; tropical forest; forest soil
3300000728	Metagenome	Environmental; Terrestrial; Soil; Loam; Forest Soil	Free-living; Non-saline; Soil (non-saline)	forest biome; tropical forest; forest soil
3300000729	Metagenome	Environmental; Terrestrial; Soil; Loam; Forest Soil	Free-living; Non-saline; Soil (non-saline)	forest biome; tropical forest; forest soil
3300000730	Metagenome	Engineered; Wastewater; Nutrient Removal; Dissolved Organics (Aerobic); Activated Sludge	Free-living; Non-saline; Water (non-saline)	Not Available
3300000731	Metagenome	Environmental; Terrestrial; Soil; Loam; Forest Soil	Free-living; Non-saline; Soil (non-saline)	forest biome; tropical forest; forest soil
3300000732	Metagenome	Environmental; Terrestrial; Soil; Loam; Forest Soil	Free-living; Non-saline; Soil (non-saline)	forest biome; solid layer; forest soil
3300000733	Metagenome	Environmental; Terrestrial; Soil; Loam; Forest Soil	Free-living; Non-saline; Soil (non-saline)	forest biome; tropical forest; forest soil
3300000734	Metagenome	Environmental; Terrestrial; Soil; Loam; Forest Soil	Free-living; Non-saline; Soil (non-saline)	forest biome; tropical forest; forest soil
3300000736	Metagenome	Environmental; Aquatic; Freshwater; Lentic; Epilimnion	Free-living; Non-saline; Water (non-saline)	freshwater lake biome; freshwater lake; lake sediment
3300000750	Metatranscriptome	Environmental; Terrestrial; Soil; Sand; Desert	Free-living; Non-saline; Soil (non-saline)	desert biome; desert; soil
3300000754	Metagenome	Environmental; Terrestrial; Soil; Loam; Grasslands	Free-living; Non-saline; Soil (non-saline)	terrestrial biome; prairie; soil
3300000756	Metagenome	Environmental; Aquatic; Freshwater; Lentic; Hypolimnion	Free-living; Non-saline; Water (non-saline)	freshwater lake biome; freshwater lake; lake sediment
3300000786	Metagenome	Environmental; Aquatic; Marine; Wetlands; Sediment	Free-living; Saline; Sediment (saline)	marine biome; saline wetland; sediment
3300000787	Metagenome	Environmental; Terrestrial; Soil; Unclassified; Grasslands	Free-living; Non-saline; Soil (non-saline)	terrestrial biome; prairie; soil
3300000789	Metagenome	Environmental; Terrestrial; Soil; Unclassified; Grasslands	Free-living; Non-saline; Soil (non-saline)	terrestrial biome; prairie; soil
3300000792	Metagenome	Environmental; Aquatic; Marine; Intertidal Zone; Sediment	Free-living; Saline; Sediment (saline)	marine biome; intertidal zone; marine sediment
3300000793	Metagenome	Environmental; Terrestrial; Soil; Unclassified; Forest Soil	Free-living; Non-saline; Soil (non-saline)	forest biome; land; forest soil
3300000816	Metagenome	Environmental; Terrestrial; Soil; Unclassified; Forest Soil	Free-living; Non-saline; Soil (non-saline)	forest biome; land; forest soil
3300000827	Metatranscriptome	Environmental; Terrestrial; Soil; Sand; Desert	Free-living; Non-saline; Soil (non-saline)	desert biome; desert; soil
3300000828	Metatranscriptome	Environmental; Terrestrial; Soil; Sand; Desert	Free-living; Non-saline; Soil (non-saline)	desert biome; desert; soil
3300000829	Metatranscriptome	Environmental; Terrestrial; Soil; Sand; Desert	Free-living; Non-saline; Soil (non-saline)	desert biome; desert; soil
3300000831	Metatranscriptome	Environmental; Terrestrial; Soil; Sand; Desert	Free-living; Non-saline; Soil (non-saline)	desert biome; desert; soil
3300000833	Metatranscriptome	Environmental; Terrestrial; Soil; Sand; Desert	Free-living; Non-saline; Soil (non-saline)	desert biome; desert; soil
3300000837	Metagenome	Environmental; Terrestrial; Soil; Unclassified; Forest Soil	Free-living; Non-saline; Soil (non-saline)	forest biome; land; forest soil
3300000843	Metagenome	Environmental; Aquatic; Freshwater; Lotic; Unclassified	Free-living; Saline; Water (saline)	freshwater river biome; river; river water
3300000853	Metagenome	Environmental; Aquatic; Marine; Neritic Zone; Unclassified	Free-living; Saline; Water (saline)	marine biome; plume front; sea water
3300000854	Metagenome	Environmental; Aquatic; Marine; Wetlands; Sediment	Free-living; Saline; Sediment (saline)	marine biome; saline wetland; sediment
3300000856	Metagenome	Environmental; Terrestrial; Soil; Loam; Forest Soil	Free-living; Non-saline; Soil (non-saline)	forest biome; tropical forest; forest soil
3300000858	Metagenome	Environmental; Terrestrial; Soil; Unclassified; Grasslands	Free-living; Non-saline; Soil (non-saline)	terrestrial biome; prairie; soil
3300000860	Metagenome	Environmental; Aquatic; Marine; Neritic Zone; Unclassified	Free-living; Saline; Water (saline)	marine biome; marine neritic zone; sea water
3300000862	Metagenome	Environmental; Terrestrial; Soil; Loam; Forest Soil	Free-living; Non-saline; Soil (non-saline)	forest biome; tropical forest; forest soil
3300000863	Metagenome	Environmental; Terrestrial; Soil; Loam; Forest Soil	Free-living; Non-saline; Soil (non-saline)	forest biome; tropical forest; forest soil
3300000864	Metagenome	Environmental; Aquatic; Marine; Neritic Zone; Unclassified	Free-living; Saline; Water (saline)	marine biome; plume front; sea water
3300000866	Metagenome	Environmental; Aquatic; Thermal Springs; Hot (42-90C); Sediment	Free-living; Non-saline; Sediment (non-saline)	aquatic biome; hot spring; sediment
3300000867	Metagenome	Environmental; Aquatic; Marine; Intertidal Zone; Estuary	Free-living; Saline; Water (saline)	estuarine biome; intertidal zone; estuarine water
3300000872	Metagenome	Engineered; Lab Enrichment; Defined Media; Aerobic Media; Unclassified	Free-living; Saline; Water (saline)	Not Available
3300000878	Metagenome	Environmental; Terrestrial; Soil; Unclassified; Permafrost	Free-living; Non-saline; Soil (non-saline)	terrestrial biome; active permafrost layer; permafrost
3300000880	Metagenome	Environmental; Terrestrial; Soil; Unclassified; Permafrost	Free-living; Non-saline; Soil (non-saline)	terrestrial biome; active permafrost layer; permafrost
3300000881	Metagenome	Environmental; Terrestrial; Soil; Unclassified; Grasslands	Free-living; Non-saline; Soil (non-saline)	terrestrial biome; prairie; soil
3300000882	Metagenome	Environmental; Aquatic; Freshwater; Lotic; Unclassified	Free-living; Saline; Water (saline)	freshwater river biome; river; river water
3300000883	Metagenome	Environmental; Aquatic; Marine; Intertidal Zone; Estuary	Free-living; Saline; Water (saline)	estuarine biome; intertidal zone; estuarine water
3300000886	Metagenome	Environmental; Terrestrial; Soil; Unclassified; Permafrost	Free-living; Non-saline; Soil (non-saline)	terrestrial biome; active permafrost layer; permafrost
3300000887	Metagenome	Environmental; Terrestrial; Soil; Unclassified; Permafrost	Free-living; Non-saline; Soil (non-saline)	terrestrial biome; active permafrost layer; permafrost
3300000890	Metagenome	Environmental; Terrestrial; Soil; Unclassified; Grasslands	Free-living; Non-saline; Soil (non-saline)	terrestrial biome; prairie; soil
3300000891	Metagenome	Environmental; Terrestrial; Soil; Unclassified; Grasslands	Free-living; Non-saline; Soil (non-saline)	terrestrial biome; prairie; soil
3300000892	Metagenome	Environmental; Aquatic; Marine; Unclassified; Unclassified	Free-living; Saline; Water (saline)	marine biome; pond; sediment
3300000893	Metagenome	Environmental; Terrestrial; Soil; Unclassified; Forest Soil	Free-living; Non-saline; Soil (non-saline)	forest biome; land; forest soil
3300000894	Metagenome	Environmental; Aquatic; Marine; Wetlands; Sediment	Free-living; Saline; Sediment (saline)	marine biome; saline wetland; sediment
3300000896	Metagenome	Environmental; Terrestrial; Soil; Loam; Forest Soil	Free-living; Non-saline; Soil (non-saline)	forest biome; solid layer; forest soil
3300000897	Metagenome	Environmental; Terrestrial; Soil; Loam; Forest Soil	Free-living; Non-saline; Soil (non-saline)	forest biome; solid layer; forest soil
3300000898	Metagenome	Environmental; Terrestrial; Soil; Loam; Forest Soil	Free-living; Non-saline; Soil (non-saline)	forest biome; tropical forest; forest soil
3300000899	Metagenome	Environmental; Terrestrial; Soil; Loam; Forest Soil	Free-living; Non-saline; Soil (non-saline)	forest biome; tropical forest; forest soil
3300000900	Metagenome	Environmental; Aquatic; Non-Marine Saline And Alkaline; Alkaline; Microbial Mats	Free-living; Non-saline; Surface (non-saline)	freshwater lake biome; freshwater lake; microbial mat material
3300000901	Metagenome	Environmental; Terrestrial; Soil; Loam; Forest Soil	Free-living; Non-saline; Soil (non-saline)	forest biome; solid layer; forest soil
3300000902	Metagenome	Environmental; Terrestrial; Soil; Loam; Forest Soil	Free-living; Non-saline; Soil (non-saline)	forest biome; solid layer; forest soil
3300000903	Metagenome	Environmental; Terrestrial; Soil; Loam; Forest Soil	Free-living; Non-saline; Soil (non-saline)	forest biome; solid layer; forest soil
3300000904	Metagenome	Environmental; Terrestrial; Soil; Loam; Forest Soil	Free-living; Non-saline; Soil (non-saline)	forest biome; solid layer; forest soil
3300000905	Metagenome	Environmental; Terrestrial; Soil; Loam; Forest Soil	Free-living; Non-saline; Soil (non-saline)	forest biome; tropical forest; forest soil
3300000907	Metagenome	Environmental; Terrestrial; Soil; Loam; Forest Soil	Free-living; Non-saline; Soil (non-saline)	forest biome; solid layer; forest soil
3300000908	Metagenome	Environmental; Terrestrial; Soil; Loam; Forest Soil	Free-living; Non-saline; Soil (non-saline)	forest biome; solid layer; forest soil
3300000909	Metagenome	Environmental; Terrestrial; Soil; Loam; Forest Soil	Free-living; Non-saline; Soil (non-saline)	forest biome; tropical forest; forest soil
3300000911	Metagenome	Environmental; Aquatic; Non-Marine Saline And Alkaline; Hypersaline; Microbial Mats	Free-living; Saline; Water (saline)	aquatic biome; hypersaline lake; microbial mat material
3300000912	Metagenome	Environmental; Terrestrial; Soil; Loam; Forest Soil	Free-living; Non-saline; Soil (non-saline)	forest biome; solid layer; forest soil
3300000917	Metagenome	Environmental; Aquatic; Marine; Wetlands; Sediment	Free-living; Saline; Sediment (saline)	marine biome; saline wetland; sediment
3300000920	Metagenome	Engineered; Lab Enrichment; Defined Media; Aerobic Media; Unclassified	Free-living; Saline; Water (saline)	Not Available
3300000928	Metagenome	Environmental; Aquatic; Marine; Neritic Zone; Unclassified	Free-living; Saline; Water (saline)	marine biome; plume front; sea water
3300000929	Metagenome	Environmental; Aquatic; Marine; Neritic Zone; Unclassified	Free-living; Saline; Water (saline)	marine biome; plume front; sea water
3300000930	Metagenome	Environmental; Aquatic; Marine; Neritic Zone; Unclassified	Free-living; Saline; Water (saline)	marine biome; marine neritic zone; sea water
3300000931	Metagenome	Engineered; Lab Enrichment; Defined Media; Aerobic Media; Unclassified	Free-living; Saline; Water (saline)	Not Available
3300000932	Metagenome	Engineered; Lab Enrichment; Defined Media; Aerobic Media; Unclassified	Free-living; Saline; Water (saline)	Not Available
3300000934	Metagenome	Environmental; Aquatic; Freshwater; Groundwater; Unclassified	Free-living; Non-saline; Water (non-saline)	freshwater lake biome; sinkhole; fresh water
3300000935	Metagenome	Environmental; Terrestrial; Soil; Loam; Forest Soil	Free-living; Non-saline; Soil (non-saline)	forest biome; tropical forest; forest soil
3300000936	Metagenome	Environmental; Terrestrial; Soil; Loam; Forest Soil	Free-living; Non-saline; Soil (non-saline)	forest biome; tropical forest; forest soil
3300000939	Metagenome	Environmental; Aquatic; Freshwater; Groundwater; Unclassified	Free-living; Non-saline; Water (non-saline)	freshwater lake biome; sinkhole; fresh water
3300000940	Metagenome	Environmental; Aquatic; Freshwater; Groundwater; Unclassified	Free-living; Non-saline; Water (non-saline)	freshwater lake biome; sinkhole; fresh water
3300000944	Metagenome	Host-Associated; Algae; Green Algae; Ectosymbionts; Unclassified	Free-living; Saline; Surface (saline)	Not Available
3300000946	Metagenome	Environmental; Aquatic; Marine; Oceanic; Unclassified	Free-living; Saline; Water (saline)	marine biome; marine water body; sea water
3300000947	Metagenome	Host-Associated; Algae; Green Algae; Ectosymbionts; Unclassified	Free-living; Saline; Surface (saline)	Not Available
3300000948	Metagenome	Host-Associated; Algae; Green Algae; Ectosymbionts; Unclassified	Free-living; Saline; Surface (saline)	Not Available
3300000949	Metagenome	Host-Associated; Algae; Green Algae; Ectosymbionts; Unclassified	Free-living; Saline; Surface (saline)	Not Available
3300000950	Metagenome	Environmental; Aquatic; Marine; Oceanic; Unclassified	Free-living; Saline; Water (saline)	marine biome; marine water body; sea water
3300000953	Metagenome	Environmental; Terrestrial; Soil; Unclassified; Grasslands	Free-living; Non-saline; Soil (non-saline)	terrestrial biome; prairie; soil
3300000954	Metagenome	Environmental; Aquatic; Marine; Unclassified; Unclassified	Free-living; Saline; Water (saline)	marine benthic biome; marine benthic feature; marine sediment
3300000955	Metagenome	Environmental; Terrestrial; Soil; Unclassified; Grasslands	Free-living; Non-saline; Soil (non-saline)	terrestrial biome; prairie; soil
3300000956	Metagenome	Environmental; Terrestrial; Soil; Unclassified; Grasslands	Free-living; Non-saline; Soil (non-saline)	terrestrial biome; prairie; soil
3300000961	Metagenome	Environmental; Aquatic; Marine; Oceanic; Unclassified	Free-living; Saline; Water (saline)	marine biome; marine water body; sea water
3300000965	Metagenome	Environmental; Aquatic; Marine; Oceanic; Unclassified	Free-living; Saline; Water (saline)	marine biome; marine water body; sea water
3300000966	Metagenome	Environmental; Aquatic; Marine; Oceanic; Unclassified	Free-living; Saline; Water (saline)	marine biome; marine water body; sea water
3300000969	Metagenome	Host-Associated; Algae; Green Algae; Ectosymbionts; Unclassified	Free-living; Saline; Surface (saline)	Not Available
3300000970	Metagenome	Host-Associated; Algae; Green Algae; Ectosymbionts; Unclassified	Free-living; Saline; Surface (saline)	Not Available
3300000971	Metagenome	Environmental; Aquatic; Marine; Oceanic; Unclassified	Free-living; Saline; Water (saline)	marine biome; marine water body; sea water
3300000973	Metagenome	Host-Associated; Algae; Green Algae; Ectosymbionts; Unclassified	Free-living; Saline; Surface (saline)	Not Available
3300000974	Metagenome	Environmental; Aquatic; Marine; Oceanic; Unclassified	Free-living; Saline; Water (saline)	marine biome; marine water body; sea water
3300000976	Metagenome	Host-Associated; Algae; Green Algae; Ectosymbionts; Unclassified	Free-living; Saline; Surface (saline)	Not Available
3300000977	Metagenome	Host-Associated; Algae; Green Algae; Ectosymbionts; Unclassified	Free-living; Saline; Surface (saline)	Not Available
3300000978	Metagenome	Environmental; Aquatic; Marine; Oceanic; Unclassified	Free-living; Saline; Water (saline)	marine biome; marine water body; sea water
3300000979	Metagenome	Host-Associated; Algae; Green Algae; Ectosymbionts; Unclassified	Free-living; Saline; Surface (saline)	Not Available
3300000980	Metagenome	Host-Associated; Algae; Green Algae; Ectosymbionts; Unclassified	Free-living; Saline; Surface (saline)	Not Available
3300000981	Metagenome	Host-Associated; Arthropoda; Digestive System; Gut; Unclassified	Free-living; Saline; Water (saline)	marine biome; marine water body; sea water
3300000983	Metagenome	Host-Associated; Algae; Green Algae; Ectosymbionts; Unclassified	Free-living; Saline; Surface (saline)	Not Available
3300000984	Metagenome	Environmental; Aquatic; Marine; Oceanic; Unclassified	Free-living; Saline; Water (saline)	marine biome; marine water body; sea water
3300000985	Metagenome	Environmental; Aquatic; Freshwater; Groundwater; Unclassified	Free-living; Non-saline; Water (non-saline)	freshwater lake biome; sinkhole; fresh water
3300000995	Metagenome	Environmental; Aquatic; Marine; Oceanic; Unclassified	Free-living; Saline; Water (saline)	marine biome; marine water body; sea water
3300000999	Metagenome	Environmental; Aquatic; Marine; Oceanic; Unclassified	Free-living; Saline; Water (saline)	marine biome; marine water body; sea water
3300001004	Metagenome	Environmental; Aquatic; Marine; Oceanic; Unclassified	Free-living; Saline; Water (saline)	marine biome; marine water body; sea water
3300001006	Metagenome	Environmental; Aquatic; Marine; Oceanic; Unclassified	Free-living; Saline; Water (saline)	marine biome; marine water body; sea water
3300001007	Metagenome	Environmental; Terrestrial; Soil; Loam; Grasslands	Free-living; Non-saline; Soil (non-saline)	grassland biome; land; fertilized soil
3300001009	Metagenome	Environmental; Terrestrial; Soil; Loam; Grasslands	Free-living; Non-saline; Soil (non-saline)	grassland biome; land; grassland soil
3300001010	Metagenome	Environmental; Aquatic; Marine; Oceanic; Unclassified	Free-living; Saline; Water (saline)	marine biome; marine water body; sea water
3300001012	Metagenome	Host-Associated; Algae; Green Algae; Ectosymbionts; Unclassified	Free-living; Saline; Surface (saline)	Not Available
3300001025	Metagenome	Environmental; Terrestrial; Soil; Loam; Grasslands	Free-living; Non-saline; Soil (non-saline)	grassland biome; land; fertilized soil
3300001034	Metagenome	Environmental; Terrestrial; Soil; Loam; Grasslands	Free-living; Non-saline; Soil (non-saline)	grassland biome; land; fertilized soil
3300001041	Metagenome	Environmental; Aquatic; Freshwater; Groundwater; Unclassified	Free-living; Non-saline; Subsurface (non-saline)	Not Available
3300001046	Metagenome	Environmental; Aquatic; Marine; Oceanic; Unclassified	Free-living; Saline; Water (saline)	marine biome; marine water body; sea water
3300001049	Metagenome	Environmental; Aquatic; Marine; Oceanic; Unclassified	Free-living; Saline; Water (saline)	marine biome; marine water body; sea water
3300001058	Metagenome	Environmental; Aquatic; Marine; Oceanic; Unclassified	Free-living; Saline; Water (saline)	marine biome; marine water body; sea water
3300001060	Metagenome	Environmental; Aquatic; Marine; Oceanic; Unclassified	Free-living; Saline; Water (saline)	marine biome; marine water body; sea water
3300001063	Metagenome	Environmental; Aquatic; Marine; Oceanic; Unclassified	Free-living; Saline; Water (saline)	marine biome; marine water body; sea water
3300001068	Metagenome	Environmental; Aquatic; Marine; Oceanic; Unclassified	Free-living; Saline; Water (saline)	marine biome; marine water body; sea water
3300001073	Metagenome	Environmental; Terrestrial; Soil; Unclassified; Unclassified	Free-living; Non-saline; Subsurface (non-saline)	terrestrial biome; land; soil
3300001074	Metagenome	Environmental; Terrestrial; Soil; Loam; Forest Soil	Free-living; Non-saline; Soil (non-saline)	forest biome; land; fertilized soil
3300001075	Metagenome	Environmental; Terrestrial; Soil; Loam; Forest Soil	Free-living; Non-saline; Soil (non-saline)	forest biome; tropical forest; forest soil
3300001076	Metagenome	Environmental; Terrestrial; Soil; Loam; Grasslands	Free-living; Non-saline; Soil (non-saline)	grassland biome; land; fertilized soil
3300001077	Metagenome	Engineered; Solid Waste; Feedstock; Composting; Unclassified	Free-living; Non-saline; Soil (non-saline)	Not Available
3300001078	Metagenome	Environmental; Terrestrial; Soil; Loam; Forest Soil	Free-living; Non-saline; Soil (non-saline)	forest biome; land; forest soil
3300001079	Metagenome	Environmental; Terrestrial; Soil; Loam; Forest Soil	Free-living; Non-saline; Soil (non-saline)	forest biome; land; forest soil
3300001080	Metagenome	Environmental; Terrestrial; Soil; Loam; Forest Soil	Free-living; Non-saline; Soil (non-saline)	forest biome; land; forest soil
3300001081	Metagenome	Environmental; Terrestrial; Soil; Loam; Forest Soil	Free-living; Non-saline; Soil (non-saline)	forest biome; solid layer; forest soil
3300001082	Metagenome	Environmental; Terrestrial; Soil; Loam; Forest Soil	Free-living; Non-saline; Soil (non-saline)	coniferous forest biome; land; spruce forest soil
3300001083	Metagenome	Environmental; Terrestrial; Soil; Loam; Forest Soil	Free-living; Non-saline; Soil (non-saline)	coniferous forest biome; land; spruce forest soil
3300001084	Metagenome	Environmental; Terrestrial; Soil; Loam; Forest Soil	Free-living; Non-saline; Soil (non-saline)	coniferous forest biome; land; spruce forest soil
3300001085	Metagenome	Environmental; Terrestrial; Soil; Loam; Forest Soil	Free-living; Non-saline; Soil (non-saline)	forest biome; solid layer; forest soil
3300001086	Metagenome	Environmental; Terrestrial; Soil; Loam; Forest Soil	Free-living; Non-saline; Soil (non-saline)	coniferous forest biome; land; spruce forest soil
3300001087	Metagenome	Environmental; Terrestrial; Soil; Loam; Forest Soil	Free-living; Non-saline; Soil (non-saline)	forest biome; solid layer; forest soil
3300001088	Metagenome	Environmental; Terrestrial; Soil; Loam; Forest Soil	Free-living; Non-saline; Soil (non-saline)	forest biome; land; forest soil
3300001089	Metagenome	Environmental; Terrestrial; Soil; Loam; Forest Soil	Free-living; Non-saline; Soil (non-saline)	coniferous forest biome; land; spruce forest soil
3300001091	Metagenome	Environmental; Aquatic; Marine; Oceanic; Unclassified	Free-living; Saline; Water (saline)	marine biome; marine water body; sea water
3300001093	Metagenome	Environmental; Aquatic; Thermal Springs; Hot (42-90C); Unclassified	Free-living; Non-saline; Water (non-saline)	aquatic biome; hot spring; spring water
3300001095	Metagenome	Engineered; Bioremediation; Terephthalate; Wastewater; Unclassified	Free-living; Non-saline; Water (non-saline)	Not Available
3300001096	Metagenome	Engineered; Bioremediation; Terephthalate; Wastewater; Unclassified	Free-living; Non-saline; Water (non-saline)	Not Available
3300001097	Metagenome	Environmental; Aquatic; Non-Marine Saline And Alkaline; Hypersaline; Unclassified	Free-living; Saline; Hypersaline (saline)	Not Available
3300001098	Metagenome	Environmental; Terrestrial; Soil; Loam; Forest Soil	Free-living; Non-saline; Soil (non-saline)	forest biome; solid layer; forest soil
3300001100	Metagenome	Environmental; Terrestrial; Soil; Loam; Forest Soil	Free-living; Non-saline; Soil (non-saline)	coniferous forest biome; land; spruce forest soil
3300001102	Metagenome	Host-Associated; Algae; Green Algae; Ectosymbionts; Unclassified	Free-living; Saline; Surface (saline)	Not Available
3300001104	Metagenome	Environmental; Terrestrial; Soil; Loam; Forest Soil	Free-living; Non-saline; Soil (non-saline)	forest biome; solid layer; forest soil
3300001106	Metagenome	Environmental; Aquatic; Marine; Oceanic; Unclassified	Free-living; Saline; Water (saline)	marine biome; marine water body; sea water
3300001108	Metagenome	Environmental; Terrestrial; Soil; Loam; Forest Soil	Free-living; Non-saline; Soil (non-saline)	forest biome; solid layer; forest soil
3300001109	Metagenome	Environmental; Aquatic; Thermal Springs; Hot (42-90C); Unclassified	Free-living; Non-saline; Water (non-saline)	aquatic biome; hot spring; spring water
3300001111	Metagenome	Environmental; Terrestrial; Soil; Loam; Forest Soil	Free-living; Non-saline; Soil (non-saline)	forest biome; land; forest soil
3300001113	Metagenome	Environmental; Aquatic; Marine; Oceanic; Unclassified	Free-living; Saline; Water (saline)	marine biome; marine water body; sea water
3300001114	Metagenome	Environmental; Aquatic; Marine; Oceanic; Unclassified	Free-living; Saline; Water (saline)	marine biome; marine water body; sea water
3300001116	Metagenome	Environmental; Terrestrial; Soil; Loam; Forest Soil	Free-living; Non-saline; Soil (non-saline)	forest biome; land; forest soil
3300001117	Metagenome	Environmental; Aquatic; Marine; Oceanic; Unclassified	Free-living; Saline; Water (saline)	marine biome; marine water body; sea water
3300001120	Metagenome	Environmental; Terrestrial; Soil; Loam; Forest Soil	Free-living; Non-saline; Soil (non-saline)	forest biome; solid layer; forest soil
3300001121	Metagenome	Environmental; Aquatic; Marine; Oceanic; Unclassified	Free-living; Saline; Water (saline)	marine biome; marine water body; sea water
3300001122	Metagenome	Environmental; Aquatic; Marine; Oceanic; Unclassified	Free-living; Saline; Water (saline)	marine biome; marine water body; sea water
3300001123	Metagenome	Environmental; Aquatic; Marine; Oceanic; Unclassified	Free-living; Saline; Water (saline)	marine biome; marine water body; sea water
3300001124	Metagenome	Environmental; Terrestrial; Soil; Loam; Forest Soil	Free-living; Non-saline; Soil (non-saline)	coniferous forest biome; land; spruce forest soil
3300001125	Metagenome	Environmental; Aquatic; Marine; Oceanic; Unclassified	Free-living; Saline; Water (saline)	marine biome; marine water body; sea water
3300001126	Metagenome	Environmental; Aquatic; Marine; Oceanic; Unclassified	Free-living; Saline; Water (saline)	marine biome; marine water body; sea water
3300001129	Metagenome	Environmental; Aquatic; Marine; Oceanic; Unclassified	Free-living; Saline; Water (saline)	marine biome; marine water body; sea water
3300001131	Metagenome	Environmental; Terrestrial; Soil; Loam; Forest Soil	Free-living; Non-saline; Soil (non-saline)	coniferous forest biome; land; spruce forest soil
3300001132	Metagenome	Environmental; Terrestrial; Soil; Loam; Forest Soil	Free-living; Non-saline; Soil (non-saline)	forest biome; tropical forest; forest soil
3300001133	Metagenome	Environmental; Terrestrial; Soil; Unclassified; Unclassified	Free-living; Non-saline; Subsurface (non-saline)	terrestrial biome; land; soil
3300001134	Metagenome	Environmental; Terrestrial; Soil; Loam; Forest Soil	Free-living; Non-saline; Soil (non-saline)	forest biome; land; forest soil
3300001136	Metagenome	Environmental; Aquatic; Marine; Unclassified; Unclassified	Free-living; Saline; Water (saline)	marine biome; pond; sediment
3300001137	Metagenome	Environmental; Terrestrial; Soil; Loam; Forest Soil	Free-living; Non-saline; Soil (non-saline)	coniferous forest biome; land; spruce forest soil
3300001138	Metagenome	Environmental; Terrestrial; Soil; Loam; Grasslands	Free-living; Non-saline; Soil (non-saline)	grassland biome; land; fertilized soil
3300001139	Metagenome	Environmental; Terrestrial; Soil; Unclassified; Grasslands	Free-living; Non-saline; Soil (non-saline)	terrestrial biome; prairie; soil
3300001140	Metagenome	Environmental; Terrestrial; Soil; Loam; Forest Soil	Free-living; Non-saline; Soil (non-saline)	forest biome; land; forest soil
3300001141	Metagenome	Environmental; Terrestrial; Soil; Loam; Forest Soil	Free-living; Non-saline; Soil (non-saline)	forest biome; land; forest soil
3300001142	Metagenome	Environmental; Terrestrial; Soil; Loam; Forest Soil	Free-living; Non-saline; Soil (non-saline)	forest biome; solid layer; forest soil
3300001143	Metagenome	Environmental; Terrestrial; Soil; Loam; Forest Soil	Free-living; Non-saline; Soil (non-saline)	forest biome; land; forest soil
3300001144	Metagenome	Environmental; Terrestrial; Soil; Loam; Forest Soil	Free-living; Non-saline; Soil (non-saline)	forest biome; solid layer; forest soil
3300001145	Metagenome	Environmental; Terrestrial; Soil; Loam; Forest Soil	Free-living; Non-saline; Soil (non-saline)	coniferous forest biome; land; spruce forest soil
3300001147	Metagenome	Environmental; Terrestrial; Soil; Loam; Forest Soil	Free-living; Non-saline; Soil (non-saline)	forest biome; solid layer; forest soil
3300001150	Metagenome	Environmental; Terrestrial; Soil; Loam; Forest Soil	Free-living; Non-saline; Soil (non-saline)	forest biome; solid layer; forest soil
3300001151	Metagenome	Environmental; Terrestrial; Soil; Loam; Forest Soil	Free-living; Non-saline; Soil (non-saline)	forest biome; solid layer; forest soil
3300001152	Metagenome	Environmental; Terrestrial; Soil; Loam; Forest Soil	Free-living; Non-saline; Soil (non-saline)	forest biome; land; forest soil
3300001153	Metagenome	Environmental; Terrestrial; Soil; Loam; Forest Soil	Free-living; Non-saline; Soil (non-saline)	forest biome; land; forest soil
3300001154	Metagenome	Environmental; Terrestrial; Soil; Loam; Forest Soil	Free-living; Non-saline; Soil (non-saline)	coniferous forest biome; land; spruce forest soil
3300001155	Metagenome	Environmental; Terrestrial; Soil; Loam; Forest Soil	Free-living; Non-saline; Soil (non-saline)	forest biome; land; forest soil
3300001156	Metagenome	Environmental; Terrestrial; Soil; Loam; Forest Soil	Free-living; Non-saline; Soil (non-saline)	forest biome; land; forest soil
3300001157	Metagenome	Environmental; Terrestrial; Soil; Loam; Forest Soil	Free-living; Non-saline; Soil (non-saline)	forest biome; land; forest soil
3300001158	Metagenome	Environmental; Terrestrial; Soil; Loam; Forest Soil	Free-living; Non-saline; Soil (non-saline)	forest biome; land; forest soil
3300001159	Metagenome	Environmental; Terrestrial; Soil; Loam; Forest Soil	Free-living; Non-saline; Soil (non-saline)	coniferous forest biome; land; spruce forest soil
3300001160	Metagenome	Environmental; Terrestrial; Soil; Loam; Forest Soil	Free-living; Non-saline; Soil (non-saline)	forest biome; solid layer; forest soil
3300001161	Metagenome	Environmental; Terrestrial; Soil; Loam; Forest Soil	Free-living; Non-saline; Soil (non-saline)	forest biome; solid layer; forest soil
3300001162	Metagenome	Environmental; Terrestrial; Soil; Loam; Forest Soil	Free-living; Non-saline; Soil (non-saline)	forest biome; solid layer; forest soil
3300001163	Metagenome	Environmental; Terrestrial; Soil; Loam; Forest Soil	Free-living; Non-saline; Soil (non-saline)	forest biome; land; forest soil
3300001164	Metagenome	Environmental; Terrestrial; Soil; Loam; Forest Soil	Free-living; Non-saline; Soil (non-saline)	forest biome; solid layer; forest soil
3300001166	Metagenome	Environmental; Terrestrial; Soil; Loam; Forest Soil	Free-living; Non-saline; Soil (non-saline)	forest biome; solid layer; forest soil
3300001167	Metagenome	Environmental; Terrestrial; Soil; Loam; Forest Soil	Free-living; Non-saline; Soil (non-saline)	forest biome; solid layer; forest soil
3300001168	Metagenome	Environmental; Terrestrial; Soil; Loam; Forest Soil	Free-living; Non-saline; Soil (non-saline)	forest biome; land; forest soil
3300001169	Metagenome	Environmental; Terrestrial; Soil; Loam; Forest Soil	Free-living; Non-saline; Soil (non-saline)	forest biome; solid layer; forest soil
3300001170	Metagenome	Environmental; Terrestrial; Soil; Loam; Forest Soil	Free-living; Non-saline; Soil (non-saline)	coniferous forest biome; land; spruce forest soil
3300001171	Metagenome	Environmental; Terrestrial; Soil; Loam; Forest Soil	Free-living; Non-saline; Soil (non-saline)	forest biome; land; forest soil
3300001172	Metagenome	Environmental; Terrestrial; Soil; Loam; Forest Soil	Free-living; Non-saline; Soil (non-saline)	coniferous forest biome; land; spruce forest soil
3300001173	Metagenome	Environmental; Terrestrial; Soil; Loam; Forest Soil	Free-living; Non-saline; Soil (non-saline)	forest biome; solid layer; forest soil
3300001174	Metagenome	Environmental; Terrestrial; Soil; Loam; Forest Soil	Free-living; Non-saline; Soil (non-saline)	coniferous forest biome; land; spruce forest soil
3300001175	Metagenome	Environmental; Terrestrial; Soil; Loam; Forest Soil	Free-living; Non-saline; Soil (non-saline)	coniferous forest biome; land; spruce forest soil
3300001176	Metagenome	Environmental; Terrestrial; Soil; Loam; Forest Soil	Free-living; Non-saline; Soil (non-saline)	coniferous forest biome; land; spruce forest soil
3300001177	Metagenome	Environmental; Terrestrial; Soil; Loam; Forest Soil	Free-living; Non-saline; Soil (non-saline)	coniferous forest biome; land; spruce forest soil
3300001178	Metagenome	Environmental; Terrestrial; Soil; Loam; Forest Soil	Free-living; Non-saline; Soil (non-saline)	forest biome; solid layer; forest soil
3300001179	Metagenome	Environmental; Terrestrial; Soil; Loam; Forest Soil	Free-living; Non-saline; Soil (non-saline)	forest biome; solid layer; forest soil
3300001180	Metagenome	Environmental; Terrestrial; Soil; Loam; Forest Soil	Free-living; Non-saline; Soil (non-saline)	coniferous forest biome; land; spruce forest soil
3300001181	Metagenome	Environmental; Terrestrial; Soil; Loam; Forest Soil	Free-living; Non-saline; Soil (non-saline)	coniferous forest biome; land; spruce forest soil
3300001182	Metagenome	Environmental; Terrestrial; Soil; Loam; Forest Soil	Free-living; Non-saline; Soil (non-saline)	forest biome; solid layer; forest soil
3300001183	Metagenome	Host-Associated; Algae; Green Algae; Ectosymbionts; Unclassified	Free-living; Saline; Surface (saline)	Not Available
3300001197	Metagenome	Environmental; Terrestrial; Oil Reservoir; Unclassified; Unclassified	Free-living; Non-saline; Water (non-saline)	terrestrial biome; oil reservoir; sediment
3300001199	Metagenome	Environmental; Aquatic; Freshwater; Lotic; Unclassified	Free-living; Non-saline; Water (non-saline)	aquatic biome; aquifer; groundwater
3300001200	Metagenome	Host-Associated; Algae; Green Algae; Ectosymbionts; Unclassified	Free-living; Saline; Surface (saline)	Not Available
3300001201	Metagenome	Host-Associated; Algae; Green Algae; Ectosymbionts; Unclassified	Free-living; Saline; Surface (saline)	Not Available
3300001202	Metagenome	Host-Associated; Algae; Green Algae; Ectosymbionts; Unclassified	Free-living; Saline; Surface (saline)	Not Available
3300001203	Metagenome	Host-Associated; Algae; Green Algae; Ectosymbionts; Unclassified	Free-living; Saline; Surface (saline)	Not Available
3300001204	Metagenome	Environmental; Terrestrial; Soil; Loam; Forest Soil	Free-living; Non-saline; Soil (non-saline)	forest biome; land; forest soil
3300001205	Metagenome	Environmental; Terrestrial; Soil; Loam; Grasslands	Free-living; Non-saline; Soil (non-saline)	grassland biome; land; grassland soil
3300001213	Metagenome	Environmental; Aquatic; Marine; Wetlands; Sediment	Free-living; Saline; Sediment (saline)	Not Available
3300001217	Metagenome	Host-Associated; Human; Digestive System; Large Intestine; Fecal	Host-associated; Plant; Plant rhizosphere	Not Available
3300001218	Metagenome	Environmental; Aquatic; Freshwater; Lentic; Epilimnion	Free-living; Non-saline; Water (non-saline)	freshwater lake biome; epilimnion; lake water
3300001221	Metagenome	Host-Associated; Plants; Roots; Rhizosphere; Unclassified	Host-associated; Plant; Plant rhizosphere	Not Available
3300001224	Metagenome	Host-Associated; Plants; Rhizoplane; Epiphytes; Unclassified	Host-associated; Plant; Plant rhizosphere	Not Available
3300001225	Metagenome	Host-Associated; Plants; Rhizoplane; Epiphytes; Unclassified	Host-associated; Plant; Plant rhizosphere	Not Available
3300001228	Metagenome	Host-Associated; Plants; Rhizoplane; Epiphytes; Unclassified	Host-associated; Plant; Plant rhizosphere	Not Available
3300001239	Metagenome	Engineered; Wastewater; Industrial Wastewater; Petrochemical; Unclassified	Free-living; Non-saline; Water (non-saline)	Not Available
3300001242	Metagenome	Environmental; Aquatic; Freshwater; Groundwater; Unclassified	Free-living; Non-saline; Subsurface (non-saline)	Not Available
3300001243	Metagenome	Environmental; Aquatic; Freshwater; Lentic; Epilimnion	Free-living; Non-saline; Water (non-saline)	freshwater lake biome; epilimnion; lake water
3300001244	Metagenome	Environmental; Aquatic; Freshwater; Lentic; Epilimnion	Free-living; Non-saline; Water (non-saline)	freshwater lake biome; epilimnion; lake water
3300001245	Metatranscriptome	Environmental; Aquatic; Marine; Intertidal Zone; Estuary	Free-living; Saline; Water (saline)	estuarine biome; estuary; estuarine water
3300001246	Metagenome	Environmental; Aquatic; Freshwater; Lentic; Epilimnion	Free-living; Non-saline; Water (non-saline)	freshwater lake biome; epilimnion; lake water
3300001247	Metagenome	Environmental; Aquatic; Freshwater; Lentic; Epilimnion	Free-living; Non-saline; Water (non-saline)	freshwater lake biome; epilimnion; lake water
3300001248	Metagenome	Environmental; Aquatic; Freshwater; Lentic; Epilimnion	Free-living; Non-saline; Water (non-saline)	freshwater lake biome; epilimnion; lake water
3300001249	Metagenome	Environmental; Aquatic; Freshwater; Lentic; Epilimnion	Free-living; Non-saline; Water (non-saline)	freshwater lake biome; epilimnion; lake water
3300001250	Metagenome	Environmental; Aquatic; Freshwater; Lentic; Epilimnion	Free-living; Non-saline; Water (non-saline)	freshwater lake biome; epilimnion; lake water
3300001252	Metagenome	Environmental; Aquatic; Freshwater; Lentic; Epilimnion	Free-living; Non-saline; Water (non-saline)	freshwater lake biome; epilimnion; lake water
3300001253	Metagenome	Environmental; Aquatic; Freshwater; Lentic; Epilimnion	Free-living; Non-saline; Water (non-saline)	freshwater lake biome; epilimnion; lake water
3300001254	Metagenome	Environmental; Aquatic; Freshwater; Lentic; Epilimnion	Free-living; Non-saline; Water (non-saline)	freshwater lake biome; epilimnion; lake water
3300001255	Metagenome	Environmental; Aquatic; Freshwater; Lentic; Epilimnion	Free-living; Non-saline; Water (non-saline)	freshwater lake biome; epilimnion; lake water
3300001256	Metatranscriptome	Environmental; Aquatic; Freshwater; Lotic; Unclassified	Free-living; Saline; Water (saline)	aquatic biome; hot spring; microbial mat material
3300001257	Metagenome	Environmental; Aquatic; Freshwater; Lentic; Epilimnion	Free-living; Non-saline; Water (non-saline)	freshwater lake biome; epilimnion; lake water
3300001259	Metagenome	Environmental; Aquatic; Freshwater; Lentic; Epilimnion	Free-living; Non-saline; Water (non-saline)	freshwater lake biome; epilimnion; lake water
3300001260	Metagenome	Environmental; Aquatic; Freshwater; Lentic; Epilimnion	Free-living; Non-saline; Water (non-saline)	freshwater lake biome; epilimnion; lake water
3300001261	Metagenome	Environmental; Aquatic; Freshwater; Lentic; Epilimnion	Free-living; Non-saline; Water (non-saline)	freshwater lake biome; epilimnion; lake water
3300001262	Metagenome	Host-Associated; Algae; Green Algae; Ectosymbionts; Unclassified	Free-living; Saline; Surface (saline)	Not Available
3300001263	Metagenome	Host-Associated; Algae; Green Algae; Ectosymbionts; Unclassified	Free-living; Saline; Surface (saline)	Not Available
3300001264	Metagenome	Host-Associated; Algae; Green Algae; Ectosymbionts; Unclassified	Free-living; Saline; Surface (saline)	Not Available
3300001265	Metagenome	Host-Associated; Algae; Green Algae; Ectosymbionts; Unclassified	Free-living; Saline; Surface (saline)	Not Available
3300001266	Metagenome	Environmental; Aquatic; Freshwater; Lentic; Epilimnion	Free-living; Non-saline; Water (non-saline)	freshwater lake biome; epilimnion; lake water
3300001267	Metagenome	Environmental; Aquatic; Freshwater; Lentic; Epilimnion	Free-living; Non-saline; Water (non-saline)	freshwater lake biome; epilimnion; lake water
3300001268	Metagenome	Environmental; Aquatic; Freshwater; Lentic; Epilimnion	Free-living; Non-saline; Water (non-saline)	freshwater lake biome; epilimnion; lake water
3300001269	Metagenome	Host-Associated; Algae; Green Algae; Ectosymbionts; Unclassified	Free-living; Saline; Surface (saline)	Not Available
3300001270	Metagenome	Host-Associated; Algae; Green Algae; Ectosymbionts; Unclassified	Free-living; Saline; Surface (saline)	Not Available
3300001271	Metagenome	Host-Associated; Algae; Green Algae; Ectosymbionts; Unclassified	Free-living; Saline; Surface (saline)	Not Available
3300001272	Metagenome	Environmental; Aquatic; Freshwater; Lentic; Epilimnion	Free-living; Non-saline; Water (non-saline)	freshwater lake biome; epilimnion; lake water
3300001273	Metagenome	Environmental; Aquatic; Freshwater; Lentic; Epilimnion	Free-living; Non-saline; Water (non-saline)	freshwater lake biome; epilimnion; lake water
3300001274	Metagenome	Environmental; Aquatic; Freshwater; Lentic; Epilimnion	Free-living; Non-saline; Water (non-saline)	freshwater lake biome; epilimnion; lake water
3300001275	Metagenome	Environmental; Aquatic; Freshwater; Lentic; Epilimnion	Free-living; Non-saline; Water (non-saline)	freshwater lake biome; epilimnion; lake water
3300001278	Metagenome	Host-Associated; Algae; Green Algae; Ectosymbionts; Unclassified	Free-living; Saline; Surface (saline)	Not Available
3300001279	Metagenome	Environmental; Aquatic; Marine; Wetlands; Sediment	Free-living; Saline; Sediment (saline)	marine biome; saline wetland; sediment
3300001281	Metagenome	Environmental; Aquatic; Marine; Wetlands; Sediment	Free-living; Saline; Sediment (saline)	marine biome; saline wetland; sediment
3300001282	Metagenome	Environmental; Aquatic; Freshwater; Lentic; Epilimnion	Free-living; Non-saline; Water (non-saline)	freshwater lake biome; epilimnion; lake water
3300001283	Metagenome	Environmental; Terrestrial; Soil; Loam; Forest Soil	Free-living; Non-saline; Soil (non-saline)	forest biome; solid layer; forest soil
3300001285	Metagenome	Environmental; Terrestrial; Soil; Loam; Forest Soil	Free-living; Non-saline; Soil (non-saline)	forest biome; tropical forest; forest soil
3300001286	Metagenome	Environmental; Aquatic; Freshwater; Groundwater; Contaminated	Free-living; Non-saline; Subsurface (non-saline)	freshwater biome; anthropogenic contamination feature; contaminated water
3300001287	Metagenome	Environmental; Aquatic; Freshwater; Lentic; Epilimnion	Free-living; Non-saline; Water (non-saline)	freshwater lake biome; epilimnion; lake water
3300001298	Metagenome	Environmental; Terrestrial; Soil; Unclassified; Permafrost	Free-living; Non-saline; Soil (non-saline)	terrestrial biome; glacial lake; permafrost
3300001305	Metagenome	Environmental; Terrestrial; Soil; Loam; Grasslands	Free-living; Non-saline; Soil (non-saline)	grassland biome; land; grassland soil
3300001309	Metagenome	Environmental; Aquatic; Non-Marine Saline And Alkaline; Unclassified; Unclassified	Free-living; Saline; Water (saline)	aquatic biome; lake; lake water
3300001313	Metagenome	Host-Associated; Plants; Rhizoplane; Epiphytes; Unclassified	Host-associated; Plant; Plant rhizosphere	Not Available
3300001320	Metagenome	Environmental; Terrestrial; Soil; Unclassified; Permafrost	Free-living; Non-saline; Soil (non-saline)	terrestrial biome; active permafrost layer; permafrost
3300001321	Metagenome	Host-Associated; Plants; Rhizoplane; Epiphytes; Unclassified	Host-associated; Plant; Plant rhizosphere	Not Available
3300001322	Metagenome	Environmental; Terrestrial; Soil; Unclassified; Permafrost	Free-living; Non-saline; Soil (non-saline)	terrestrial biome; active permafrost layer; permafrost
3300001324	Metagenome	Environmental; Terrestrial; Soil; Unclassified; Permafrost	Free-living; Non-saline; Soil (non-saline)	terrestrial biome; active permafrost layer; permafrost
3300001325	Metagenome	Environmental; Aquatic; Marine; Unclassified; Unclassified	Free-living; Saline; Water (saline)	marine biome; marine water body; sea water
3300001326	Metagenome	Environmental; Terrestrial; Soil; Unclassified; Permafrost	Free-living; Non-saline; Soil (non-saline)	terrestrial biome; active permafrost layer; permafrost
3300001328	Metagenome	Environmental; Terrestrial; Soil; Unclassified; Permafrost	Free-living; Non-saline; Soil (non-saline)	terrestrial biome; active permafrost layer; permafrost
3300001329	Metagenome	Environmental; Terrestrial; Soil; Unclassified; Permafrost	Free-living; Non-saline; Soil (non-saline)	terrestrial biome; active permafrost layer; permafrost
3300001330	Metagenome	Environmental; Terrestrial; Soil; Unclassified; Permafrost	Free-living; Non-saline; Soil (non-saline)	terrestrial biome; active permafrost layer; permafrost
3300001331	Metagenome	Environmental; Terrestrial; Soil; Unclassified; Permafrost	Free-living; Non-saline; Soil (non-saline)	terrestrial biome; active permafrost layer; permafrost
3300001332	Metagenome	Environmental; Aquatic; Non-Marine Saline And Alkaline; Saline; Unclassified	Free-living; Saline; Hypersaline (saline)	aquatic biome; saline evaporation pond; hypersaline water
3300001333	Metagenome	Environmental; Terrestrial; Soil; Unclassified; Permafrost	Free-living; Non-saline; Soil (non-saline)	terrestrial biome; active permafrost layer; permafrost
3300001334	Metagenome	Environmental; Terrestrial; Soil; Unclassified; Permafrost	Free-living; Non-saline; Soil (non-saline)	terrestrial biome; active permafrost layer; permafrost
3300001335	Metagenome	Environmental; Aquatic; Marine; Wetlands; Unclassified	Free-living; Saline; Surface (saline)	aquatic biome; wetland area; microbial mat material
3300001336	Metagenome	Environmental; Aquatic; Freshwater; Wetlands; Unclassified	Free-living; Non-saline; Surface (non-saline)	freshwater lake biome; freshwater lake; microbial mat material
3300001337	Metagenome	Environmental; Aquatic; Non-Marine Saline And Alkaline; Hypersaline; Microbial Mats	Free-living; Saline; Water (saline)	aquatic biome; hot spring; microbial mat material
3300001339	Metagenome	Environmental; Aquatic; Thermal Springs; Hot (42-90C); Unclassified	Free-living; Saline; Water (saline)	aquatic biome; hot spring; microbial mat material
3300001340	Metagenome	Environmental; Aquatic; Thermal Springs; Hot (42-90C); Acidic	Free-living; Saline; Water (saline)	aquatic biome; hot spring; microbial mat material
3300001341	Metagenome	Environmental; Aquatic; Marine; Unclassified; Unclassified	Free-living; Saline; Water (saline)	marine biome; marine water body; sea water
3300001343	Metagenome	Host-Associated; Arthropoda; Digestive System; Gut; Unclassified	Host-associated; Animal; Animal proximal gut	Not Available
3300001344	Metagenome	Environmental; Aquatic; Marine; Neritic Zone; Unclassified	Free-living; Saline; Water (saline)	marine biome; marine pelagic zone; sea water
3300001345	Metagenome	Host-Associated; Arthropoda; Digestive System; Gut; Unclassified	Host-associated; Animal; Animal proximal gut	Not Available
3300001346	Metagenome	Environmental; Aquatic; Marine; Neritic Zone; Unclassified	Free-living; Saline; Water (saline)	marine biome; oceanic subsurface zone; sea water
3300001347	Metagenome	Environmental; Aquatic; Marine; Neritic Zone; Unclassified	Free-living; Saline; Water (saline)	marine biome; oceanic subsurface zone; sea water
3300001348	Metagenome	Environmental; Aquatic; Marine; Neritic Zone; Unclassified	Free-living; Saline; Water (saline)	marine biome; oceanic subsurface zone; sea water
3300001349	Metagenome	Environmental; Aquatic; Marine; Neritic Zone; Unclassified	Free-living; Saline; Water (saline)	marine biome; oceanic subsurface zone; sea water
3300001351	Metagenome	Environmental; Aquatic; Marine; Neritic Zone; Unclassified	Free-living; Saline; Water (saline)	marine biome; oceanic subsurface zone; sea water
3300001352	Metagenome	Environmental; Aquatic; Marine; Neritic Zone; Unclassified	Free-living; Saline; Water (saline)	marine biome; oceanic subsurface zone; sea water
3300001353	Metagenome	Environmental; Aquatic; Marine; Neritic Zone; Unclassified	Free-living; Saline; Water (saline)	marine biome; oceanic subsurface zone; sea water
3300001354	Metagenome	Environmental; Aquatic; Marine; Neritic Zone; Unclassified	Free-living; Saline; Water (saline)	marine biome; oceanic subsurface zone; sea water
3300001355	Metagenome	Environmental; Aquatic; Marine; Neritic Zone; Unclassified	Free-living; Saline; Water (saline)	marine biome; oceanic subsurface zone; sea water
3300001356	Metagenome	Environmental; Terrestrial; Soil; Unclassified; Unclassified	Free-living; Non-saline; Soil (non-saline)	terrestrial biome; peatland; peat soil
3300001357	Metagenome	Environmental; Aquatic; Non-Marine Saline And Alkaline; Saline; Microbial Mats	Free-living; Saline; Water (saline)	Not Available
3300001359	Metagenome	Environmental; Terrestrial; Soil; Unclassified; Permafrost	Free-living; Non-saline; Soil (non-saline)	terrestrial biome; active permafrost layer; permafrost
3300001361	Metagenome	Environmental; Terrestrial; Soil; Unclassified; Permafrost	Free-living; Non-saline; Soil (non-saline)	terrestrial biome; active permafrost layer; permafrost
3300001368	Metagenome	Engineered; Bioreactor; Anaerobic; Unclassified; Unclassified	Free-living; Non-saline; Water (non-saline)	Not Available
3300001369	Metagenome	Environmental; Terrestrial; Soil; Loam; Forest Soil	Free-living; Non-saline; Soil (non-saline)	forest biome; solid layer; forest soil
3300001370	Metagenome	Environmental; Aquatic; Freshwater; Lentic; Epilimnion	Free-living; Non-saline; Water (non-saline)	freshwater lake biome; epilimnion; lake water
3300001371	Metagenome	Environmental; Aquatic; Marine; Intertidal Zone; Sediment	Free-living; Saline; Water (saline)	marine biome; bay; marine sediment
3300001372	Metagenome	Environmental; Aquatic; Marine; Intertidal Zone; Sediment	Free-living; Saline; Water (saline)	marine biome; estuary; sea water
3300001373	Metagenome	Environmental; Aquatic; Marine; Intertidal Zone; Sediment	Free-living; Saline; Water (saline)	marine biome; estuary; sea water
3300001374	Metagenome	Host-Associated; Algae; Green Algae; Ectosymbionts; Unclassified	Free-living; Saline; Surface (saline)	Not Available
3300001375	Metagenome	Host-Associated; Mammals; Digestive System; Foregut; Rumen	Host-associated; Animal; Animal proximal gut	Not Available
3300001377	Metagenome	Host-Associated; Mammals; Digestive System; Foregut; Rumen	Host-associated; Animal; Animal proximal gut	Not Available
3300001380	Metagenome	Environmental; Aquatic; Freshwater; Groundwater; Contaminated	Free-living; Non-saline; Subsurface (non-saline)	freshwater biome; planetary subsurface zone; contaminated water
3300001382	Metagenome	Environmental; Aquatic; Thermal Springs; Hot (42-90C); Sediment	Free-living; Saline; Water (saline)	aquatic biome; hot spring; sediment
3300001383	Metagenome	Environmental; Terrestrial; Soil; Unclassified; Permafrost	Free-living; Non-saline; Soil (non-saline)	polar biome; polar; peat soil
3300001384	Metagenome	Environmental; Terrestrial; Soil; Unclassified; Permafrost	Free-living; Non-saline; Soil (non-saline)	polar biome; polar; peat soil
3300001385	Metagenome	Environmental; Terrestrial; Soil; Unclassified; Permafrost	Free-living; Non-saline; Soil (non-saline)	polar biome; polar; peat soil
3300001386	Metagenome	Environmental; Aquatic; Marine; Oceanic; Unclassified	Free-living; Non-saline; Subsurface (non-saline)	marine hydrothermal vent biome; marine hydrothermal plume; hydrothermal fluid
3300001389	Metagenome	Engineered; Bioremediation; Hydrocarbon; Benzene; Bioreactor	na; na; na	Not Available
3300001390	Metagenome	Environmental; Aquatic; Marine; Hydrothermal Vents; Unclassified	Free-living; Non-saline; Subsurface (non-saline)	marine hydrothermal vent biome; marine hydrothermal vent; hydrothermal fluid
3300001391	Metagenome	Environmental; Aquatic; Marine; Hydrothermal Vents; Unclassified	Free-living; Non-saline; Subsurface (non-saline)	marine hydrothermal vent biome; marine hydrothermal vent; hydrothermal fluid
3300001392	Metagenome	Environmental; Aquatic; Marine; Hydrothermal Vents; Black Smokers	Free-living; Non-saline; Subsurface (non-saline)	marine black smoker biome; black smoker; sea water
3300001394	Metagenome	Environmental; Terrestrial; Soil; Unclassified; Permafrost	Free-living; Non-saline; Soil (non-saline)	polar biome; polar; peat soil
3300001395	Metagenome	Host-Associated; Mammals; Digestive System; Foregut; Rumen	Host-associated; Animal; Animal proximal gut	Not Available
3300001396	Metagenome	Environmental; Terrestrial; Soil; Unclassified; Permafrost	Free-living; Non-saline; Soil (non-saline)	polar biome; polar; peat soil
3300001397	Metagenome	Environmental; Terrestrial; Soil; Unclassified; Permafrost	Free-living; Non-saline; Soil (non-saline)	polar biome; polar; peat soil
3300001398	Metagenome	Environmental; Terrestrial; Soil; Unclassified; Permafrost	Free-living; Non-saline; Soil (non-saline)	polar biome; polar; peat soil
3300001399	Metagenome	Environmental; Terrestrial; Soil; Unclassified; Permafrost	Free-living; Non-saline; Soil (non-saline)	polar biome; polar; peat soil
3300001400	Metagenome	Environmental; Terrestrial; Soil; Unclassified; Permafrost	Free-living; Non-saline; Soil (non-saline)	polar biome; polar; peat soil
3300001401	Metagenome	Environmental; Terrestrial; Soil; Unclassified; Permafrost	Free-living; Non-saline; Soil (non-saline)	polar biome; polar; peat soil
3300001402	Metagenome	Environmental; Terrestrial; Soil; Unclassified; Permafrost	Free-living; Non-saline; Soil (non-saline)	polar biome; polar; peat soil
3300001403	Metagenome	Environmental; Terrestrial; Soil; Unclassified; Permafrost	Free-living; Non-saline; Soil (non-saline)	polar biome; polar; peat soil
3300001404	Metagenome	Environmental; Terrestrial; Soil; Unclassified; Permafrost	Free-living; Non-saline; Soil (non-saline)	polar biome; polar; peat soil
3300001405	Metagenome	Environmental; Terrestrial; Soil; Unclassified; Permafrost	Free-living; Non-saline; Soil (non-saline)	polar biome; polar; peat soil
3300001406	Metagenome	Environmental; Terrestrial; Soil; Unclassified; Permafrost	Free-living; Non-saline; Soil (non-saline)	polar biome; polar; peat soil
3300001407	Metagenome	Environmental; Terrestrial; Soil; Unclassified; Permafrost	Free-living; Non-saline; Soil (non-saline)	polar biome; polar; peat soil
3300001408	Metagenome	Environmental; Terrestrial; Soil; Unclassified; Permafrost	Free-living; Non-saline; Soil (non-saline)	polar biome; polar; peat soil
3300001409	Metagenome	Environmental; Terrestrial; Soil; Unclassified; Permafrost	Free-living; Non-saline; Soil (non-saline)	polar biome; polar; peat soil
3300001410	Metagenome	Environmental; Terrestrial; Soil; Unclassified; Permafrost	Free-living; Non-saline; Soil (non-saline)	polar biome; polar; peat soil
3300001411	Metagenome	Environmental; Terrestrial; Soil; Unclassified; Permafrost	Free-living; Non-saline; Soil (non-saline)	polar biome; polar; peat soil
3300001412	Metagenome	Environmental; Terrestrial; Soil; Unclassified; Permafrost	Free-living; Non-saline; Soil (non-saline)	polar biome; polar; peat soil
3300001413	Metagenome	Environmental; Terrestrial; Soil; Unclassified; Permafrost	Free-living; Non-saline; Soil (non-saline)	polar biome; polar; peat soil
3300001414	Metagenome	Environmental; Terrestrial; Soil; Unclassified; Permafrost	Free-living; Non-saline; Soil (non-saline)	polar biome; polar; peat soil
3300001415	Metagenome	Environmental; Terrestrial; Soil; Unclassified; Permafrost	Free-living; Non-saline; Soil (non-saline)	polar biome; polar; peat soil
3300001416	Metagenome	Environmental; Terrestrial; Soil; Unclassified; Permafrost	Free-living; Non-saline; Soil (non-saline)	polar biome; polar; peat soil
3300001417	Metagenome	Environmental; Terrestrial; Soil; Unclassified; Permafrost	Free-living; Non-saline; Soil (non-saline)	polar biome; polar; peat soil
3300001418	Metagenome	Environmental; Terrestrial; Soil; Unclassified; Permafrost	Free-living; Non-saline; Soil (non-saline)	polar biome; polar; peat soil
3300001419	Metagenome	Environmental; Aquatic; Non-Marine Saline And Alkaline; Saline; Sediment	Free-living; Saline; Hypersaline (saline)	aquatic biome; lagoon; sediment
3300001422	Metagenome	Environmental; Terrestrial; Soil; Sand; Oil-Contaminated	Free-living; Non-saline; Water (non-saline)	terrestrial biome; outcrop; sand
3300001423	Metagenome	Environmental; Terrestrial; Soil; Unclassified; Permafrost	Free-living; Non-saline; Soil (non-saline)	polar biome; polar; peat soil
3300001424	Metagenome	Environmental; Terrestrial; Soil; Unclassified; Permafrost	Free-living; Non-saline; Soil (non-saline)	polar biome; polar; peat soil
3300001425	Metagenome	Host-Associated; Mammals; Digestive System; Foregut; Rumen	Host-associated; Animal; Animal proximal gut	Not Available
3300001426	Metagenome	Host-Associated; Plants; Rhizoplane; Epiphytes; Unclassified	Host-associated; Plant; Plant rhizosphere	Not Available
3300001427	Metagenome	Environmental; Terrestrial; Soil; Unclassified; Permafrost	Free-living; Non-saline; Soil (non-saline)	polar biome; polar; peat soil
3300001428	Metagenome	Environmental; Terrestrial; Soil; Unclassified; Permafrost	Free-living; Non-saline; Soil (non-saline)	polar biome; polar; peat soil
3300001429	Metagenome	Environmental; Terrestrial; Soil; Unclassified; Permafrost	Free-living; Non-saline; Soil (non-saline)	polar biome; polar; peat soil
3300001430	Metagenome	Environmental; Terrestrial; Soil; Unclassified; Unclassified	Host-associated; Plant; Plant rhizosphere	terrestrial biome; rhizosphere; bulk soil
3300001431	Metagenome	Environmental; Terrestrial; Soil; Loam; Grasslands	Free-living; Non-saline; Soil (non-saline)	terrestrial biome; prairie; soil
3300001432	Metagenome	Host-Associated; Plants; Rhizoplane; Epiphytes; Unclassified	Host-associated; Plant; Plant rhizosphere	Not Available
3300001433	Metagenome	Environmental; Terrestrial; Soil; Unclassified; Grasslands	Host-associated; Plant; Plant rhizosphere	terrestrial biome; rhizosphere; bulk soil
3300001438	Metagenome	Host-Associated; Plants; Rhizoplane; Epiphytes; Unclassified	Host-associated; Plant; Plant rhizosphere	Not Available
3300001446	Metagenome	Environmental; Aquatic; Non-Marine Saline And Alkaline; Alkaline; Unclassified	Free-living; Saline; Water (saline)	aquatic biome; spring; alkaline water
3300001447	Metagenome	Environmental; Terrestrial; Soil; Loam; Forest Soil	Free-living; Non-saline; Soil (non-saline)	forest biome; land; fertilized soil
3300001448	Metatranscriptome	Environmental; Aquatic; Freshwater; Wetlands; Sediment	Free-living; Saline; Sediment (saline)	aquatic biome; delta; sediment
3300001449	Metagenome	Environmental; Terrestrial; Soil; Unclassified; Permafrost	Free-living; Non-saline; Soil (non-saline)	polar biome; polar; peat soil
3300001450	Metagenome	Environmental; Aquatic; Marine; Oceanic; Unclassified	Free-living; Saline; Water (saline)	marine biome; marine water body; sea water
3300001451	Metagenome	Host-Associated; Mammals; Digestive System; Foregut; Rumen	Host-associated; Animal; Animal proximal gut	Not Available
3300001452	Metagenome	Environmental; Terrestrial; Soil; Unclassified; Permafrost	Free-living; Non-saline; Soil (non-saline)	polar biome; polar; peat soil
3300001453	Metagenome	Environmental; Terrestrial; Soil; Unclassified; Permafrost	Free-living; Non-saline; Soil (non-saline)	polar biome; polar; peat soil
3300001454	Metagenome	Environmental; Terrestrial; Soil; Unclassified; Permafrost	Free-living; Non-saline; Soil (non-saline)	polar biome; polar; peat soil
3300001455	Metagenome	Environmental; Terrestrial; Soil; Loam; Forest Soil	Free-living; Non-saline; Soil (non-saline)	forest biome; solid layer; forest soil
3300001458	Metagenome	Environmental; Aquatic; Marine; Hydrothermal Vents; Unclassified	Free-living; Non-saline; Subsurface (non-saline)	marine hydrothermal vent biome; marine hydrothermal plume; hydrothermal fluid
3300001459	Metagenome	Environmental; Aquatic; Marine; Hydrothermal Vents; Unclassified	Free-living; Non-saline; Subsurface (non-saline)	marine hydrothermal vent biome; marine hydrothermal plume; hydrothermal fluid
3300001460	Metagenome	Environmental; Aquatic; Marine; Oceanic; Unclassified	Free-living; Saline; Water (saline)	marine biome; marine water body; sea water
3300001461	Metagenome	Environmental; Terrestrial; Soil; Loam; Forest Soil	Free-living; Non-saline; Soil (non-saline)	forest biome; land; forest soil
3300001463	Metagenome	Host-Associated; Tunicates; Ascidians; Unclassified; Unclassified	Host-associated; Animal; Animal corpus	Not Available
3300001464	Metagenome	Environmental; Terrestrial; Soil; Loam; Forest Soil	Free-living; Non-saline; Soil (non-saline)	forest biome; land; fertilized soil
3300001466	Metagenome	Host-Associated; Arthropoda; Digestive System; Gut; Unclassified	Host-associated; Animal; Animal proximal gut	Not Available
3300001468	Metagenome	Host-Associated; Arthropoda; Digestive System; Gut; Unclassified	Host-associated; Animal; Animal proximal gut	Not Available
3300001471	Metagenome	Environmental; Terrestrial; Soil; Loam; Forest Soil	Free-living; Non-saline; Soil (non-saline)	forest biome; solid layer; forest soil
3300001472	Metagenome	Environmental; Aquatic; Marine; Oceanic; Unclassified	Free-living; Saline; Water (saline)	marine biome; marine water body; sea water
3300001473	Metagenome	Environmental; Aquatic; Marine; Unclassified; Unclassified	Free-living; Saline; Water (saline)	marine biome; marine water body; sea water
3300001474	Metagenome	Host-Associated; Arthropoda; Digestive System; Gut; Unclassified	Host-associated; Animal; Animal proximal gut	Not Available
3300001475	Metagenome	Environmental; Terrestrial; Soil; Loam; Forest Soil	Free-living; Non-saline; Soil (non-saline)	forest biome; land; fertilized soil
3300001477	Metagenome	Host-Associated; Mammals; Digestive System; Foregut; Rumen	Host-associated; Animal; Animal proximal gut	Not Available
3300001484	Metagenome	Host-Associated; Mammals; Digestive System; Foregut; Rumen	Host-associated; Animal; Animal proximal gut	Not Available
3300001490	Metagenome	Environmental; Terrestrial; Soil; Unclassified; Unclassified	Free-living; Non-saline; Soil (non-saline)	forest biome; land; forest soil
3300001515	Metagenome	Environmental; Aquatic; Marine; Hydrothermal Vents; Black Smokers	Free-living; Non-saline; Subsurface (non-saline)	marine black smoker biome; black smoker; sea water
3300001516	Metagenome	Environmental; Aquatic; Marine; Hydrothermal Vents; Black Smokers	Free-living; Non-saline; Subsurface (non-saline)	marine black smoker biome; black smoker; sea water
3300001522	Metagenome	Environmental; Aquatic; Marine; Hydrothermal Vents; Black Smokers	Free-living; Non-saline; Subsurface (non-saline)	marine black smoker biome; black smoker; sea water
3300001523	Metagenome	Environmental; Aquatic; Non-Marine Saline And Alkaline; Hypersaline; Unclassified	Free-living; Saline; Hypersaline (saline)	aquatic biome; hypersaline lake; lake water
3300001524	Metagenome	Environmental; Aquatic; Marine; Hydrothermal Vents; Black Smokers	Free-living; Non-saline; Subsurface (non-saline)	marine black smoker biome; black smoker; sea water
3300001525	Metagenome	Host-Associated; Mammals; Digestive System; Large Intestine; Fecal	Host-associated; Animal; Animal distal gut	Not Available
3300001526	Metagenome	Environmental; Terrestrial; Soil; Unclassified; Permafrost	Free-living; Non-saline; Soil (non-saline)	terrestrial biome; active permafrost layer; permafrost
3300001527	Metagenome	Environmental; Terrestrial; Soil; Unclassified; Permafrost	Free-living; Non-saline; Soil (non-saline)	terrestrial biome; active permafrost layer; permafrost
3300001528	Metagenome	Host-Associated; Mammals; Digestive System; Large Intestine; Fecal	Host-associated; Animal; Animal distal gut	Not Available
3300001532	Metagenome	Environmental; Terrestrial; Soil; Unclassified; Permafrost	Free-living; Non-saline; Soil (non-saline)	terrestrial biome; active permafrost layer; permafrost
3300001533	Metagenome	Environmental; Aquatic; Freshwater; Unclassified; Unclassified	Free-living; Non-saline; Water (non-saline)	freshwater lake biome; freshwater lake; lake sediment
3300001534	Metagenome	Environmental; Terrestrial; Soil; Unclassified; Permafrost	Free-living; Non-saline; Soil (non-saline)	terrestrial biome; active permafrost layer; permafrost
3300001535	Metagenome	Environmental; Terrestrial; Soil; Unclassified; Permafrost	Free-living; Non-saline; Soil (non-saline)	terrestrial biome; active permafrost layer; permafrost
3300001536	Metagenome	Environmental; Terrestrial; Soil; Unclassified; Permafrost	Free-living; Non-saline; Soil (non-saline)	terrestrial biome; active permafrost layer; permafrost
3300001537	Metagenome	Environmental; Terrestrial; Soil; Unclassified; Permafrost	Free-living; Non-saline; Soil (non-saline)	terrestrial biome; active permafrost layer; permafrost
3300001538	Metagenome	Environmental; Terrestrial; Soil; Unclassified; Permafrost	Free-living; Non-saline; Soil (non-saline)	terrestrial biome; active permafrost layer; permafrost
3300001539	Metagenome	Host-Associated; Tunicates; Ascidians; Unclassified; Unclassified	Host-associated; Animal; Animal corpus	Not Available
3300001541	Metagenome	Host-Associated; Arthropoda; Digestive System; Gut; Unclassified	Host-associated; Animal; Animal proximal gut	Not Available
3300001542	Metagenome	Host-Associated; Arthropoda; Digestive System; Gut; Unclassified	Host-associated; Animal; Animal proximal gut	Not Available
3300001544	Metagenome	Host-Associated; Arthropoda; Digestive System; Gut; Unclassified	Host-associated; Animal; Animal proximal gut	Not Available
3300001545	Metagenome	Environmental; Terrestrial; Soil; Loam; Forest Soil	Free-living; Non-saline; Soil (non-saline)	forest biome; solid layer; forest soil
3300001546	Metagenome	Environmental; Terrestrial; Soil; Loam; Forest Soil	Free-living; Non-saline; Soil (non-saline)	forest biome; solid layer; forest soil
3300001547	Metagenome	Environmental; Aquatic; Freshwater; Groundwater; Unclassified	Free-living; Saline; Sediment (saline)	aquatic biome; wetland area; groundwater
3300001548	Metatranscriptome	Environmental; Aquatic; Marine; Intertidal Zone; Estuary	Free-living; Saline; Water (saline)	estuarine biome; estuary; estuarine water
3300001554	Metagenome	Environmental; Aquatic; Marine; Hydrothermal Vents; Unclassified	Free-living; Non-saline; Subsurface (non-saline)	marine hydrothermal vent biome; marine hydrothermal plume; hydrothermal fluid
3300001565	Metagenome	Environmental; Terrestrial; Soil; Unclassified; Permafrost	Free-living; Non-saline; Soil (non-saline)	terrestrial biome; active permafrost layer; permafrost
3300001566	Metagenome	Environmental; Terrestrial; Soil; Unclassified; Permafrost	Free-living; Non-saline; Soil (non-saline)	terrestrial biome; active permafrost layer; permafrost
3300001567	Metagenome	Engineered; Wastewater; Industrial Wastewater; Petrochemical; Unclassified	Free-living; Non-saline; Water (non-saline)	Not Available
3300001568	Metagenome	Environmental; Aquatic; Marine; Oceanic; Unclassified	Free-living; Saline; Water (saline)	marine biome; marine water body; sea water
3300001569	Metagenome	Environmental; Aquatic; Marine; Oceanic; Unclassified	Free-living; Saline; Water (saline)	marine biome; marine water body; sea water
3300001570	Metagenome	Environmental; Aquatic; Marine; Oceanic; Unclassified	Free-living; Saline; Water (saline)	marine biome; marine water body; sea water
3300001572	Metagenome	Environmental; Aquatic; Marine; Oceanic; Unclassified	Free-living; Saline; Water (saline)	marine biome; marine water body; sea water
3300001573	Metagenome	Environmental; Aquatic; Marine; Oceanic; Unclassified	Free-living; Saline; Water (saline)	marine biome; marine water body; sea water
3300001574	Metagenome	Environmental; Aquatic; Marine; Oceanic; Unclassified	Free-living; Saline; Water (saline)	marine biome; marine water body; sea water
3300001576	Metagenome	Environmental; Aquatic; Marine; Oceanic; Unclassified	Free-living; Saline; Water (saline)	marine biome; marine water body; sea water
3300001579	Metagenome	Environmental; Aquatic; Marine; Oceanic; Unclassified	Free-living; Saline; Water (saline)	marine biome; marine water body; sea water
3300001580	Metagenome	Engineered; Wastewater; Industrial Wastewater; Petrochemical; Unclassified	Free-living; Non-saline; Water (non-saline)	Not Available
3300001581	Metagenome	Environmental; Aquatic; Marine; Oceanic; Unclassified	Free-living; Saline; Water (saline)	marine biome; marine water body; sea water
3300001582	Metagenome	Environmental; Aquatic; Marine; Oceanic; Unclassified	Free-living; Saline; Water (saline)	marine biome; marine water body; sea water
3300001584	Metagenome	Environmental; Aquatic; Marine; Oceanic; Unclassified	Free-living; Saline; Water (saline)	marine biome; marine water body; sea water
3300001585	Metagenome	Environmental; Aquatic; Marine; Oceanic; Unclassified	Free-living; Saline; Water (saline)	marine biome; marine water body; sea water
3300001587	Metagenome	Environmental; Aquatic; Marine; Oceanic; Unclassified	Free-living; Saline; Water (saline)	marine biome; marine water body; sea water
3300001589	Metagenome	Environmental; Aquatic; Marine; Oceanic; Unclassified	Free-living; Saline; Water (saline)	marine biome; marine water body; sea water
3300001592	Metagenome	Engineered; Wastewater; Industrial Wastewater; Petrochemical; Unclassified	Free-living; Non-saline; Water (non-saline)	Not Available
3300001593	Metagenome	Environmental; Terrestrial; Soil; Loam; Forest Soil	Free-living; Non-saline; Soil (non-saline)	coniferous forest biome; land; spruce forest soil
3300001594	Metagenome	Engineered; Wastewater; Industrial Wastewater; Petrochemical; Unclassified	Free-living; Non-saline; Water (non-saline)	Not Available
3300001598	Metagenome	Host-Associated; Mammals; Digestive System; Large Intestine; Fecal	Host-associated; Animal; Animal distal gut	Not Available
3300001605	Metagenome	Engineered; Wastewater; Industrial Wastewater; Petrochemical; Unclassified	Free-living; Non-saline; Water (non-saline)	Not Available
3300001609	Metagenome	Environmental; Terrestrial; Soil; Loam; Forest Soil	Free-living; Non-saline; Soil (non-saline)	forest biome; solid layer; forest soil
3300001610	Metagenome	Environmental; Terrestrial; Soil; Loam; Forest Soil	Free-living; Non-saline; Soil (non-saline)	forest biome; solid layer; forest soil
3300001611	Metagenome	Environmental; Terrestrial; Soil; Loam; Forest Soil	Free-living; Non-saline; Soil (non-saline)	forest biome; solid layer; forest soil
3300001612	Metagenome	Environmental; Terrestrial; Soil; Loam; Forest Soil	Free-living; Non-saline; Soil (non-saline)	forest biome; solid layer; forest soil
3300001613	Metagenome	Environmental; Terrestrial; Soil; Loam; Forest Soil	Free-living; Non-saline; Soil (non-saline)	forest biome; solid layer; forest soil
3300001614	Metagenome	Environmental; Terrestrial; Soil; Loam; Forest Soil	Free-living; Non-saline; Soil (non-saline)	forest biome; land; forest soil
3300001616	Metagenome	Environmental; Terrestrial; Soil; Loam; Forest Soil	Free-living; Non-saline; Soil (non-saline)	forest biome; land; forest soil
3300001618	Metagenome	Environmental; Terrestrial; Soil; Loam; Forest Soil	Free-living; Non-saline; Soil (non-saline)	forest biome; solid layer; forest soil
3300001619	Metagenome	Environmental; Terrestrial; Soil; Loam; Forest Soil	Free-living; Non-saline; Soil (non-saline)	forest biome; land; forest soil
3300001620	Metagenome	Environmental; Terrestrial; Soil; Loam; Forest Soil	Free-living; Non-saline; Soil (non-saline)	forest biome; solid layer; forest soil
3300001621	Metagenome	Environmental; Terrestrial; Soil; Loam; Forest Soil	Free-living; Non-saline; Soil (non-saline)	forest biome; solid layer; forest soil
3300001622	Metagenome	Environmental; Terrestrial; Soil; Loam; Forest Soil	Free-living; Non-saline; Soil (non-saline)	forest biome; solid layer; forest soil
3300001623	Metagenome	Environmental; Terrestrial; Soil; Loam; Forest Soil	Free-living; Non-saline; Soil (non-saline)	forest biome; land; forest soil
3300001624	Metagenome	Environmental; Terrestrial; Soil; Loam; Forest Soil	Free-living; Non-saline; Soil (non-saline)	forest biome; solid layer; forest soil
3300001625	Metagenome	Environmental; Terrestrial; Soil; Loam; Forest Soil	Free-living; Non-saline; Soil (non-saline)	forest biome; land; forest soil
3300001626	Metagenome	Environmental; Terrestrial; Soil; Loam; Forest Soil	Free-living; Non-saline; Soil (non-saline)	forest biome; land; forest soil
3300001627	Metagenome	Environmental; Terrestrial; Soil; Loam; Forest Soil	Free-living; Non-saline; Soil (non-saline)	forest biome; solid layer; forest soil
3300001628	Metagenome	Environmental; Terrestrial; Soil; Loam; Forest Soil	Free-living; Non-saline; Soil (non-saline)	forest biome; solid layer; forest soil
3300001629	Metagenome	Environmental; Terrestrial; Soil; Loam; Forest Soil	Free-living; Non-saline; Soil (non-saline)	forest biome; land; forest soil
3300001630	Metagenome	Environmental; Terrestrial; Soil; Loam; Forest Soil	Free-living; Non-saline; Soil (non-saline)	forest biome; land; forest soil
3300001632	Metagenome	Environmental; Terrestrial; Soil; Loam; Forest Soil	Free-living; Non-saline; Soil (non-saline)	forest biome; land; forest soil
3300001633	Metagenome	Environmental; Terrestrial; Soil; Loam; Forest Soil	Free-living; Non-saline; Soil (non-saline)	forest biome; land; forest soil
3300001634	Metagenome	Environmental; Terrestrial; Soil; Loam; Forest Soil	Free-living; Non-saline; Soil (non-saline)	forest biome; land; forest soil
3300001635	Metagenome	Environmental; Terrestrial; Soil; Loam; Forest Soil	Free-living; Non-saline; Soil (non-saline)	forest biome; land; forest soil
3300001636	Metagenome	Environmental; Terrestrial; Soil; Loam; Forest Soil	Free-living; Non-saline; Soil (non-saline)	forest biome; land; forest soil
3300001638	Metagenome	Environmental; Terrestrial; Soil; Loam; Forest Soil	Free-living; Non-saline; Soil (non-saline)	forest biome; land; forest soil
3300001639	Metagenome	Environmental; Terrestrial; Soil; Loam; Forest Soil	Free-living; Non-saline; Soil (non-saline)	forest biome; land; forest soil
3300001640	Metagenome	Environmental; Terrestrial; Soil; Loam; Forest Soil	Free-living; Non-saline; Soil (non-saline)	forest biome; land; forest soil
3300001641	Metagenome	Environmental; Terrestrial; Soil; Loam; Forest Soil	Free-living; Non-saline; Soil (non-saline)	forest biome; land; forest soil
3300001642	Metagenome	Environmental; Terrestrial; Soil; Loam; Forest Soil	Free-living; Non-saline; Soil (non-saline)	forest biome; land; forest soil
3300001643	Metagenome	Environmental; Terrestrial; Soil; Loam; Forest Soil	Free-living; Non-saline; Soil (non-saline)	forest biome; land; forest soil
3300001644	Metagenome	Environmental; Terrestrial; Soil; Loam; Forest Soil	Free-living; Non-saline; Soil (non-saline)	forest biome; land; forest soil
3300001645	Metagenome	Environmental; Terrestrial; Soil; Loam; Forest Soil	Free-living; Non-saline; Soil (non-saline)	forest biome; land; forest soil
3300001646	Metagenome	Environmental; Terrestrial; Soil; Loam; Forest Soil	Free-living; Non-saline; Soil (non-saline)	forest biome; land; forest soil
3300001647	Metagenome	Environmental; Terrestrial; Soil; Loam; Forest Soil	Free-living; Non-saline; Soil (non-saline)	forest biome; land; forest soil
3300001648	Metagenome	Environmental; Terrestrial; Soil; Loam; Forest Soil	Free-living; Non-saline; Soil (non-saline)	forest biome; land; forest soil
3300001649	Metagenome	Environmental; Terrestrial; Soil; Loam; Forest Soil	Free-living; Non-saline; Soil (non-saline)	forest biome; land; forest soil
3300001650	Metagenome	Environmental; Terrestrial; Soil; Loam; Forest Soil	Free-living; Non-saline; Soil (non-saline)	forest biome; land; forest soil
3300001652	Metagenome	Environmental; Terrestrial; Soil; Loam; Forest Soil	Free-living; Non-saline; Soil (non-saline)	forest biome; land; forest soil
3300001653	Metagenome	Environmental; Terrestrial; Soil; Loam; Forest Soil	Free-living; Non-saline; Soil (non-saline)	forest biome; land; forest soil
3300001658	Metagenome	Environmental; Terrestrial; Soil; Loam; Forest Soil	Free-living; Non-saline; Soil (non-saline)	forest biome; land; forest soil
3300001661	Metagenome	Environmental; Terrestrial; Soil; Loam; Forest Soil	Free-living; Non-saline; Soil (non-saline)	Not Available
3300001662	Metagenome	Environmental; Aquatic; Marine; Unclassified; Unclassified	Free-living; Saline; Water (saline)	marine biome; marine water body; sea water
3300001664	Metagenome	Environmental; Terrestrial; Soil; Unclassified; Permafrost	Free-living; Non-saline; Soil (non-saline)	terrestrial biome; active permafrost layer; permafrost
3300001665	Metagenome	Environmental; Aquatic; Marine; Cold Seeps; Unclassified	Free-living; Saline; Water (saline)	marine cold seep biome; cold seep; marine sediment
3300001667	Metagenome	Environmental; Aquatic; Marine; Cold Seeps; Unclassified	Free-living; Saline; Water (saline)	marine cold seep biome; cold seep; marine sediment
3300001676	Metagenome	Environmental; Aquatic; Marine; Hydrothermal Vents; Black Smokers	Free-living; Non-saline; Subsurface (non-saline)	marine black smoker biome; black smoker; sea water
3300001678	Metagenome	Environmental; Aquatic; Marine; Hydrothermal Vents; Black Smokers	Free-living; Non-saline; Subsurface (non-saline)	marine black smoker biome; black smoker; sea water
3300001679	Metagenome	Environmental; Aquatic; Marine; Hydrothermal Vents; Black Smokers	Free-living; Non-saline; Subsurface (non-saline)	marine black smoker biome; black smoker; sea water
3300001680	Metagenome	Environmental; Aquatic; Marine; Hydrothermal Vents; Black Smokers	Free-living; Non-saline; Subsurface (non-saline)	marine black smoker biome; black smoker; sea water
3300001681	Metagenome	Environmental; Aquatic; Marine; Hydrothermal Vents; Black Smokers	Free-living; Non-saline; Subsurface (non-saline)	marine black smoker biome; black smoker; sea water
3300001682	Metagenome	Engineered; Wastewater; Nutrient Removal; Dissolved Organics (Anaerobic); Activated Sludge	Free-living; Non-saline; Water (non-saline)	Not Available
3300001683	Metagenome	Environmental; Aquatic; Marine; Hydrothermal Vents; Unclassified	Free-living; Non-saline; Subsurface (non-saline)	marine hydrothermal vent biome; marine hydrothermal plume; hydrothermal fluid
3300001684	Metagenome	Environmental; Aquatic; Non-Marine Saline And Alkaline; Hypersaline; Microbial Mats	Free-living; Saline; Water (saline)	aquatic biome; hot spring; microbial mat material
3300001685	Metagenome	Environmental; Aquatic; Marine; Oil Seeps; Unclassified	Free-living; Saline; Sediment (saline)	marine biome; oil seep; sea water
3300001686	Metagenome	Environmental; Terrestrial; Soil; Loam; Grasslands	Free-living; Non-saline; Soil (non-saline)	grassland biome; land; grassland soil
3300001687	Metagenome	Environmental; Aquatic; Marine; Oceanic; Sediment	Free-living; Saline; Sediment (saline)	Not Available
3300001689	Metagenome	Host-Associated; Tunicates; Ascidians; Unclassified; Unclassified	Host-associated; Animal; Animal corpus	Not Available
3300001690	Metagenome	Environmental; Terrestrial; Soil; Unclassified; Agricultural Land	Free-living; Non-saline; Soil (non-saline)	terrestrial biome; agricultural field; agricultural soil
3300001691	Metagenome	Environmental; Terrestrial; Soil; Unclassified; Agricultural Land	Free-living; Non-saline; Soil (non-saline)	terrestrial biome; agricultural field; agricultural soil
3300001692	Metagenome	Environmental; Terrestrial; Soil; Unclassified; Agricultural Land	Free-living; Non-saline; Soil (non-saline)	terrestrial biome; agricultural field; agricultural soil
3300001694	Metagenome	Environmental; Terrestrial; Soil; Unclassified; Agricultural Land	Free-living; Non-saline; Soil (non-saline)	terrestrial biome; agricultural field; agricultural soil
3300001696	Metagenome	Environmental; Terrestrial; Soil; Unclassified; Agricultural Land	Free-living; Non-saline; Soil (non-saline)	terrestrial biome; agricultural field; agricultural soil
3300001701	Metagenome	Environmental; Terrestrial; Soil; Unclassified; Agricultural Land	Free-living; Non-saline; Soil (non-saline)	terrestrial biome; agricultural field; agricultural soil
3300001706	Metagenome	Environmental; Aquatic; Marine; Oceanic; Sediment	Free-living; Saline; Sediment (saline)	estuarine biome; estuary; sediment
3300001707	Metagenome	Environmental; Aquatic; Marine; Hydrothermal Vents; Unclassified	Free-living; Non-saline; Subsurface (non-saline)	marine hydrothermal vent biome; marine hydrothermal plume; hydrothermal fluid
3300001709	Metagenome	Environmental; Aquatic; Marine; Oceanic; Unclassified	Free-living; Saline; Water (saline)	marine biome; marine water body; sea water
3300001711	Metagenome	Environmental; Aquatic; Marine; Oceanic; Unclassified	Free-living; Saline; Water (saline)	marine biome; marine water body; sea water
3300001712	Metagenome	Environmental; Aquatic; Marine; Oceanic; Unclassified	Free-living; Saline; Water (saline)	marine biome; marine water body; sea water
3300001714	Metagenome	Environmental; Aquatic; Marine; Oceanic; Unclassified	Free-living; Saline; Water (saline)	marine biome; marine water body; sea water
3300001715	Metagenome	Environmental; Aquatic; Marine; Oceanic; Unclassified	Free-living; Saline; Water (saline)	marine biome; marine water body; sea water
3300001716	Metagenome	Environmental; Aquatic; Marine; Oceanic; Unclassified	Free-living; Saline; Water (saline)	marine biome; marine water body; sea water
3300001717	Metagenome	Environmental; Aquatic; Marine; Oceanic; Unclassified	Free-living; Saline; Water (saline)	marine biome; marine water body; sea water
3300001718	Metagenome	Environmental; Aquatic; Marine; Oceanic; Unclassified	Free-living; Saline; Water (saline)	marine biome; marine water body; sea water
3300001719	Metagenome	Environmental; Aquatic; Marine; Oceanic; Unclassified	Free-living; Saline; Water (saline)	marine biome; marine water body; sea water
3300001720	Metagenome	Environmental; Aquatic; Marine; Oceanic; Unclassified	Free-living; Saline; Water (saline)	marine biome; marine water body; sea water
3300001721	Metagenome	Environmental; Aquatic; Marine; Oceanic; Unclassified	Free-living; Saline; Water (saline)	marine biome; marine water body; sea water
3300001722	Metagenome	Environmental; Aquatic; Marine; Oceanic; Unclassified	Free-living; Saline; Water (saline)	marine biome; marine water body; sea water
3300001723	Metagenome	Environmental; Aquatic; Marine; Oceanic; Unclassified	Free-living; Saline; Water (saline)	marine biome; marine water body; sea water
3300001724	Metagenome	Environmental; Aquatic; Marine; Oceanic; Unclassified	Free-living; Saline; Water (saline)	marine biome; marine water body; sea water
3300001725	Metagenome	Environmental; Aquatic; Marine; Oceanic; Unclassified	Free-living; Saline; Water (saline)	marine biome; marine water body; sea water
3300001726	Metagenome	Environmental; Aquatic; Marine; Oceanic; Unclassified	Free-living; Saline; Water (saline)	marine biome; marine water body; sea water
3300001727	Metagenome	Environmental; Aquatic; Marine; Oceanic; Unclassified	Free-living; Saline; Water (saline)	marine biome; marine water body; sea water
3300001728	Metagenome	Environmental; Aquatic; Marine; Oceanic; Unclassified	Free-living; Saline; Water (saline)	marine biome; marine water body; sea water
3300001729	Metagenome	Environmental; Aquatic; Marine; Oceanic; Unclassified	Free-living; Saline; Water (saline)	marine biome; marine water body; sea water
3300001730	Metagenome	Environmental; Aquatic; Marine; Oceanic; Unclassified	Free-living; Saline; Water (saline)	marine biome; marine water body; sea water
3300001731	Metagenome	Environmental; Aquatic; Marine; Oceanic; Unclassified	Free-living; Saline; Water (saline)	marine biome; marine water body; sea water
3300001732	Metagenome	Environmental; Aquatic; Marine; Oceanic; Unclassified	Free-living; Saline; Water (saline)	marine biome; marine water body; sea water
3300001733	Metagenome	Environmental; Aquatic; Marine; Oceanic; Unclassified	Free-living; Saline; Water (saline)	marine biome; marine water body; sea water
3300001734	Metagenome	Host-Associated; Annelida; Digestive System; Unclassified; Unclassified	Host-associated; Animal; Animal proximal gut	Not Available
3300001735	Metagenome	Environmental; Aquatic; Marine; Oceanic; Unclassified	Free-living; Saline; Water (saline)	marine biome; marine water body; sea water
3300001736	Metagenome	Environmental; Aquatic; Marine; Oceanic; Unclassified	Free-living; Saline; Water (saline)	marine biome; marine water body; sea water
3300001737	Metagenome	Environmental; Aquatic; Non-Marine Saline And Alkaline; Saline; Unclassified	Free-living; Saline; Hypersaline (saline)	aquatic biome; lagoon; saline water
3300001738	Metagenome	Environmental; Aquatic; Marine; Oceanic; Unclassified	Free-living; Saline; Water (saline)	marine biome; marine water body; sea water
3300001739	Metagenome	Environmental; Aquatic; Marine; Oceanic; Unclassified	Free-living; Saline; Water (saline)	marine biome; marine water body; sea water
3300001740	Metagenome	Environmental; Aquatic; Marine; Oceanic; Unclassified	Free-living; Saline; Water (saline)	marine biome; marine water body; sea water
3300001741	Metagenome	Host-Associated; Annelida; Digestive System; Unclassified; Unclassified	Host-associated; Animal; Animal proximal gut	Not Available
3300001742	Metagenome	Host-Associated; Annelida; Digestive System; Unclassified; Unclassified	Host-associated; Animal; Animal proximal gut	Not Available
3300001743	Metagenome	Environmental; Aquatic; Marine; Oceanic; Unclassified	Free-living; Saline; Water (saline)	marine biome; marine water body; sea water
3300001744	Metagenome	Host-Associated; Annelida; Digestive System; Unclassified; Unclassified	Host-associated; Animal; Animal proximal gut	Not Available
3300001746	Metagenome	Host-Associated; Annelida; Digestive System; Unclassified; Unclassified	Host-associated; Animal; Animal proximal gut	Not Available
3300001747	Metagenome	Environmental; Terrestrial; Soil; Unclassified; Agricultural Land	Free-living; Non-saline; Soil (non-saline)	terrestrial biome; agricultural field; agricultural soil
3300001748	Metagenome	Environmental; Aquatic; Non-Marine Saline And Alkaline; Saline; Epilimnion	Free-living; Saline; Hypersaline (saline)	aquatic biome; lagoon; saline water
3300001749	Metagenome	Environmental; Aquatic; Marine; Oil Seeps; Unclassified	Free-living; Saline; Sediment (saline)	marine biome; oil seep; sea water
3300001750	Metagenome	Environmental; Aquatic; Marine; Oil Seeps; Unclassified	Free-living; Saline; Sediment (saline)	marine biome; oil seep; sea water
3300001751	Metagenome	Environmental; Aquatic; Marine; Oceanic; Sediment	Free-living; Saline; Sediment (saline)	estuarine biome; estuary; sediment
3300001752	Metagenome	Environmental; Aquatic; Marine; Oceanic; Sediment	Free-living; Saline; Sediment (saline)	estuarine biome; estuary; sediment
3300001753	Metagenome	Environmental; Aquatic; Marine; Oceanic; Sediment	Free-living; Saline; Sediment (saline)	estuarine biome; estuary; sediment
3300001754	Metagenome	Engineered; Wastewater; Unclassified; Unclassified; Unclassified	Free-living; Non-saline; Water (non-saline)	Not Available
3300001756	Metagenome	Engineered; Wastewater; Unclassified; Unclassified; Unclassified	Free-living; Non-saline; Water (non-saline)	Not Available
3300001758	Metagenome	Engineered; Wastewater; Unclassified; Unclassified; Unclassified	Free-living; Non-saline; Water (non-saline)	Not Available
3300001759	Metagenome	Engineered; Wastewater; Unclassified; Unclassified; Unclassified	Free-living; Non-saline; Water (non-saline)	Not Available
3300001760	Metagenome	Engineered; Wastewater; Unclassified; Unclassified; Unclassified	Free-living; Non-saline; Water (non-saline)	Not Available
3300001761	Metagenome	Engineered; Wastewater; Unclassified; Unclassified; Unclassified	Free-living; Non-saline; Water (non-saline)	Not Available
3300001763	Metagenome	Environmental; Aquatic; Marine; Hydrothermal Vents; Unclassified	Free-living; Non-saline; Subsurface (non-saline)	marine hydrothermal vent biome; marine hydrothermal plume; hydrothermal fluid
3300001765	Metagenome	Environmental; Aquatic; Freshwater; Groundwater; Unclassified	Free-living; Non-saline; Water (non-saline)	freshwater lake biome; sinkhole; fresh water
3300001766	Metagenome	Environmental; Terrestrial; Deep Subsurface; Unclassified; Unclassified	Free-living; Non-saline; Subsurface (non-saline)	terrestrial biome; planetary subsurface zone; rock
3300001767	Metagenome	Environmental; Terrestrial; Deep Subsurface; Unclassified; Unclassified	Free-living; Non-saline; Subsurface (non-saline)	terrestrial biome; planetary subsurface zone; rock
3300001768	Metagenome	Environmental; Aquatic; Marine; Hydrothermal Vents; Unclassified	Free-living; Non-saline; Subsurface (non-saline)	marine hydrothermal vent biome; marine hydrothermal plume; hydrothermal fluid
3300001769	Metagenome	Environmental; Aquatic; Marine; Hydrothermal Vents; Unclassified	Free-living; Non-saline; Subsurface (non-saline)	marine hydrothermal vent biome; marine hydrothermal plume; hydrothermal fluid
3300001770	Metagenome	Environmental; Terrestrial; Deep Subsurface; Unclassified; Unclassified	Free-living; Non-saline; Subsurface (non-saline)	terrestrial biome; planetary subsurface zone; rock
3300001771	Metagenome	Environmental; Aquatic; Marine; Hydrothermal Vents; Unclassified	Free-living; Non-saline; Subsurface (non-saline)	marine hydrothermal vent biome; marine hydrothermal plume; hydrothermal fluid
3300001773	Metagenome	Environmental; Aquatic; Thermal Springs; Unclassified; Unclassified	Free-living; Non-saline; Subsurface (non-saline)	aquatic biome; hot spring; microbial mat material
3300001774	Metagenome	Environmental; Terrestrial; Deep Subsurface; Unclassified; Unclassified	Free-living; Non-saline; Subsurface (non-saline)	terrestrial biome; planetary subsurface zone; rock
3300001776	Metagenome	Environmental; Aquatic; Marine; Hydrothermal Vents; Unclassified	Free-living; Non-saline; Subsurface (non-saline)	marine hydrothermal vent biome; marine hydrothermal plume; hydrothermal fluid
3300001778	Metagenome	Environmental; Aquatic; Marine; Oceanic; Unclassified	Free-living; Saline; Water (saline)	marine biome; plume front; planktonic material
3300001779	Metagenome	Environmental; Terrestrial; Deep Subsurface; Unclassified; Unclassified	Free-living; Non-saline; Subsurface (non-saline)	terrestrial biome; planetary subsurface zone; rock
3300001780	Metagenome	Environmental; Aquatic; Marine; Hydrothermal Vents; Unclassified	Free-living; Non-saline; Subsurface (non-saline)	marine hydrothermal vent biome; marine hydrothermal plume; hydrothermal fluid
3300001781	Metagenome	Environmental; Aquatic; Marine; Hydrothermal Vents; Unclassified	Free-living; Non-saline; Subsurface (non-saline)	marine hydrothermal vent biome; marine hydrothermal plume; hydrothermal fluid
3300001782	Metagenome	Environmental; Aquatic; Marine; Intertidal Zone; Sediment	Free-living; Saline; Sediment (saline)	estuarine biome; estuary; sediment
3300001783	Metagenome	Environmental; Aquatic; Marine; Hydrothermal Vents; Unclassified	Free-living; Non-saline; Subsurface (non-saline)	marine hydrothermal vent biome; marine hydrothermal plume; hydrothermal fluid
3300001784	Metagenome	Engineered; Bioreactor; Anaerobic; Unclassified; Unclassified	Free-living; Non-saline; Water (non-saline)	Not Available
3300001785	Metagenome	Engineered; Solid Waste; Grass; Composting; Bioreactor	na; na; na	Not Available
3300001788	Metagenome	Engineered; Solid Waste; Grass; Composting; Bioreactor	na; na; na	Not Available
3300001789	Metagenome	Engineered; Solid Waste; Grass; Composting; Bioreactor	na; na; na	Not Available
3300001791	Metagenome	Engineered; Unclassified; Unclassified; Unclassified; Unclassified	Free-living; Non-saline; Surface (non-saline)	Not Available
3300001793	Metagenome	Environmental; Terrestrial; Deep Subsurface; Unclassified; Unclassified	Free-living; Non-saline; Subsurface (non-saline)	terrestrial biome; planetary subsurface zone; rock
3300001795	Metagenome	Environmental; Terrestrial; Deep Subsurface; Unclassified; Unclassified	Free-living; Non-saline; Subsurface (non-saline)	terrestrial biome; planetary subsurface zone; rock
3300001796	Metagenome	Environmental; Terrestrial; Deep Subsurface; Unclassified; Unclassified	Free-living; Non-saline; Subsurface (non-saline)	terrestrial biome; planetary subsurface zone; rock
3300001797	Metagenome	Environmental; Aquatic; Marine; Oceanic; Unclassified	Free-living; Saline; Water (saline)	marine biome; marine water body; sea water
3300001798	Metagenome	Environmental; Terrestrial; Deep Subsurface; Unclassified; Unclassified	Free-living; Non-saline; Subsurface (non-saline)	terrestrial biome; planetary subsurface zone; rock
3300001800	Metagenome	Environmental; Terrestrial; Deep Subsurface; Unclassified; Unclassified	Free-living; Non-saline; Subsurface (non-saline)	terrestrial biome; planetary subsurface zone; rock
3300001801	Metatranscriptome	Environmental; Aquatic; Freshwater; Wetlands; Sediment	Free-living; Saline; Sediment (saline)	aquatic biome; delta; sediment
3300001802	Metagenome	Environmental; Aquatic; Freshwater; Lotic; Unclassified	Free-living; Non-saline; Water (non-saline)	marine biome; plume front; planktonic material
3300001804	Metatranscriptome	Environmental; Aquatic; Freshwater; Wetlands; Sediment	Free-living; Saline; Sediment (saline)	aquatic biome; delta; sediment
3300001805	Metagenome	Environmental; Terrestrial; Deep Subsurface; Unclassified; Unclassified	Free-living; Non-saline; Subsurface (non-saline)	terrestrial biome; planetary subsurface zone; rock
3300001806	Metatranscriptome	Environmental; Aquatic; Freshwater; Wetlands; Sediment	Free-living; Saline; Sediment (saline)	aquatic biome; delta; sediment
3300001808	Metatranscriptome	Environmental; Aquatic; Freshwater; Wetlands; Sediment	Free-living; Saline; Sediment (saline)	aquatic biome; delta; sediment
3300001809	Metatranscriptome	Environmental; Aquatic; Freshwater; Wetlands; Sediment	Free-living; Saline; Sediment (saline)	aquatic biome; delta; sediment
3300001810	Metatranscriptome	Environmental; Aquatic; Freshwater; Wetlands; Sediment	Free-living; Saline; Sediment (saline)	aquatic biome; delta; sediment
3300001811	Metagenome	Environmental; Terrestrial; Deep Subsurface; Unclassified; Unclassified	Free-living; Non-saline; Subsurface (non-saline)	terrestrial biome; planetary subsurface zone; rock
3300001813	Metagenome	Environmental; Terrestrial; Deep Subsurface; Unclassified; Unclassified	Free-living; Non-saline; Subsurface (non-saline)	terrestrial biome; planetary subsurface zone; rock
3300001814	Metagenome	Environmental; Terrestrial; Deep Subsurface; Unclassified; Unclassified	Free-living; Non-saline; Subsurface (non-saline)	terrestrial biome; planetary subsurface zone; rock
3300001816	Metagenome	Environmental; Aquatic; Marine; Oceanic; Unclassified	Free-living; Saline; Water (saline)	marine biome; plume front; planktonic material
3300001817	Metagenome	Environmental; Aquatic; Marine; Oceanic; Unclassified	Free-living; Saline; Water (saline)	marine biome; plume front; planktonic material
3300001818	Metagenome	Environmental; Aquatic; Marine; Oceanic; Unclassified	Free-living; Saline; Water (saline)	marine biome; plume front; planktonic material
3300001819	Metagenome	Environmental; Aquatic; Marine; Oceanic; Unclassified	Free-living; Saline; Water (saline)	marine biome; plume front; planktonic material
3300001820	Metagenome	Environmental; Aquatic; Marine; Oceanic; Unclassified	Free-living; Saline; Water (saline)	marine biome; plume front; planktonic material
3300001821	Metagenome	Environmental; Aquatic; Marine; Oceanic; Unclassified	Free-living; Saline; Water (saline)	marine biome; plume front; planktonic material
3300001822	Metagenome	Environmental; Aquatic; Marine; Oceanic; Unclassified	Free-living; Saline; Water (saline)	marine biome; plume front; planktonic material
3300001823	Metagenome	Environmental; Aquatic; Marine; Oceanic; Unclassified	Free-living; Saline; Water (saline)	marine biome; plume front; planktonic material
3300001824	Metagenome	Environmental; Aquatic; Marine; Oceanic; Unclassified	Free-living; Saline; Water (saline)	marine biome; plume front; planktonic material
3300001826	Metagenome	Environmental; Aquatic; Marine; Oceanic; Unclassified	Free-living; Saline; Water (saline)	marine biome; plume front; planktonic material
3300001827	Metagenome	Environmental; Aquatic; Marine; Oceanic; Unclassified	Free-living; Saline; Water (saline)	marine biome; plume front; planktonic material
3300001828	Metagenome	Environmental; Aquatic; Marine; Oceanic; Unclassified	Free-living; Saline; Water (saline)	marine biome; plume front; planktonic material
3300001829	Metagenome	Environmental; Aquatic; Marine; Oceanic; Unclassified	Free-living; Saline; Water (saline)	marine biome; plume front; planktonic material
3300001830	Metagenome	Environmental; Aquatic; Marine; Oceanic; Unclassified	Free-living; Saline; Water (saline)	marine biome; plume front; planktonic material
3300001831	Metagenome	Environmental; Aquatic; Marine; Oceanic; Unclassified	Free-living; Saline; Water (saline)	marine biome; plume front; planktonic material
3300001832	Metagenome	Environmental; Aquatic; Marine; Oceanic; Unclassified	Free-living; Saline; Water (saline)	marine biome; plume front; planktonic material
3300001833	Metagenome	Environmental; Aquatic; Marine; Oceanic; Unclassified	Free-living; Saline; Water (saline)	marine biome; plume front; planktonic material
3300001834	Metagenome	Environmental; Aquatic; Marine; Oceanic; Unclassified	Free-living; Saline; Water (saline)	marine biome; plume front; planktonic material
3300001836	Metagenome	Environmental; Aquatic; Freshwater; Lotic; Unclassified	Free-living; Non-saline; Water (non-saline)	marine biome; plume front; planktonic material
3300001837	Metagenome	Environmental; Aquatic; Freshwater; Lotic; Unclassified	Free-living; Non-saline; Water (non-saline)	marine biome; plume front; planktonic material
3300001838	Metagenome	Environmental; Aquatic; Freshwater; Lotic; Unclassified	Free-living; Non-saline; Water (non-saline)	marine biome; plume front; planktonic material
3300001839	Metagenome	Environmental; Aquatic; Freshwater; Lotic; Unclassified	Free-living; Non-saline; Water (non-saline)	marine biome; plume front; planktonic material
3300001840	Metagenome	Environmental; Aquatic; Marine; Hydrothermal Vents; Unclassified	Free-living; Non-saline; Subsurface (non-saline)	marine hydrothermal vent biome; marine hydrothermal plume; hydrothermal fluid
3300001842	Metagenome	Environmental; Aquatic; Freshwater; Lotic; Unclassified	Free-living; Non-saline; Water (non-saline)	marine biome; plume front; planktonic material
3300001843	Metagenome	Environmental; Aquatic; Freshwater; Lotic; Unclassified	Free-living; Non-saline; Water (non-saline)	marine biome; plume front; planktonic material
3300001844	Metagenome	Environmental; Aquatic; Freshwater; Lotic; Unclassified	Free-living; Non-saline; Water (non-saline)	marine biome; plume front; planktonic material
3300001845	Metagenome	Environmental; Aquatic; Marine; Hydrothermal Vents; Unclassified	Free-living; Non-saline; Subsurface (non-saline)	marine hydrothermal vent biome; marine hydrothermal plume; hydrothermal fluid
3300001846	Metagenome	Environmental; Aquatic; Marine; Oceanic; Unclassified	Free-living; Saline; Water (saline)	marine biome; plume front; planktonic material
3300001847	Metagenome	Environmental; Aquatic; Freshwater; Lotic; Unclassified	Free-living; Non-saline; Water (non-saline)	marine biome; plume front; planktonic material
3300001848	Metagenome	Environmental; Aquatic; Freshwater; Lotic; Unclassified	Free-living; Non-saline; Water (non-saline)	marine biome; plume front; planktonic material
3300001849	Metagenome	Environmental; Aquatic; Freshwater; Lotic; Unclassified	Free-living; Non-saline; Water (non-saline)	marine biome; plume front; planktonic material
3300001850	Metagenome	Environmental; Aquatic; Freshwater; Lotic; Unclassified	Free-living; Non-saline; Water (non-saline)	marine biome; plume front; planktonic material
3300001851	Metagenome	Environmental; Aquatic; Freshwater; Lotic; Unclassified	Free-living; Non-saline; Water (non-saline)	marine biome; plume front; planktonic material
3300001852	Metagenome	Environmental; Aquatic; Marine; Oceanic; Unclassified	Free-living; Saline; Water (saline)	marine biome; plume front; planktonic material
3300001853	Metagenome	Environmental; Aquatic; Marine; Oceanic; Unclassified	Free-living; Saline; Water (saline)	marine biome; marine water body; sea water
3300001854	Metagenome	Environmental; Aquatic; Marine; Oceanic; Sediment	Free-living; Saline; Sediment (saline)	estuarine biome; estuary; sediment
3300001855	Metagenome	Environmental; Aquatic; Marine; Oceanic; Sediment	Free-living; Saline; Sediment (saline)	estuarine biome; estuary; sediment
3300001865	Metagenome	Engineered; Bioreactor; Anaerobic; Unclassified; Unclassified	Free-living; Non-saline; Water (non-saline)	Not Available
3300001866	Metagenome	Engineered; Bioremediation; Tetrachloroethylene And Derivatives; Tetrachloroethylene; Unclassified	Free-living; Non-saline; Subsurface (non-saline)	Not Available
3300001867	Metagenome	Environmental; Terrestrial; Soil; Loam; Forest Soil	Free-living; Non-saline; Soil (non-saline)	Not Available
3300001868	Metagenome	Environmental; Terrestrial; Soil; Unclassified; Permafrost	Free-living; Non-saline; Soil (non-saline)	polar biome; polar; peat soil
3300001869	Metagenome	Environmental; Terrestrial; Soil; Unclassified; Permafrost	Free-living; Non-saline; Soil (non-saline)	polar biome; polar; peat soil
3300001870	Metagenome	Environmental; Terrestrial; Soil; Unclassified; Permafrost	Free-living; Non-saline; Soil (non-saline)	polar biome; peatland; peat soil
3300001871	Metagenome	Environmental; Terrestrial; Soil; Unclassified; Permafrost	Free-living; Non-saline; Soil (non-saline)	polar biome; polar; peat soil
3300001880	Metagenome	Host-Associated; Arthropoda; Digestive System; Hindgut; Unclassified	Host-associated; Animal; Animal proximal gut	Not Available
3300001881	Metagenome	Engineered; Bioremediation; Tetrachloroethylene And Derivatives; Tetrachloroethylene; Unclassified	Free-living; Non-saline; Subsurface (non-saline)	Not Available
3300001904	Metagenome	Host-Associated; Plants; Rhizoplane; Epiphytes; Unclassified	Host-associated; Plant; Plant rhizosphere	Not Available
3300001913	Metagenome	Host-Associated; Tunicates; Ascidians; Unclassified; Unclassified	Host-associated; Animal; Animal corpus	Not Available
3300001914	Metagenome	Engineered; Bioremediation; Tetrachloroethylene And Derivatives; Tetrachloroethylene; Unclassified	Free-living; Non-saline; Subsurface (non-saline)	Not Available
3300001915	Metagenome	Host-Associated; Plants; Rhizoplane; Epiphytes; Unclassified	Host-associated; Plant; Plant rhizosphere	Not Available
3300001919	Metagenome	Host-Associated; Mammals; Digestive System; Unclassified; Unclassified	Host-associated; Animal; Animal distal gut	Not Available
3300001923	Metagenome	Environmental; Aquatic; Marine; Oceanic; Unclassified	Free-living; Saline; Water (saline)	marine biome; marine water body; sea water
3300001924	Metagenome	Environmental; Aquatic; Marine; Intertidal Zone; Unclassified	Free-living; Saline; Water (saline)	marine biome; lagoon; sea water
3300001925	Metagenome	Environmental; Aquatic; Marine; Oceanic; Unclassified	Free-living; Saline; Water (saline)	marine biome; marine water body; sea water
3300001926	Metagenome	Environmental; Aquatic; Marine; Oceanic; Unclassified	Free-living; Saline; Water (saline)	marine biome; marine water body; sea water
3300001927	Metagenome	Environmental; Aquatic; Marine; Oceanic; Unclassified	Free-living; Saline; Water (saline)	marine biome; marine water body; sea water
3300001928	Metagenome	Environmental; Aquatic; Marine; Oceanic; Unclassified	Free-living; Saline; Water (saline)	marine biome; marine water body; sea water
3300001929	Metagenome	Environmental; Aquatic; Marine; Oceanic; Unclassified	Free-living; Saline; Water (saline)	marine biome; marine water body; sea water
3300001931	Metagenome	Environmental; Aquatic; Marine; Oceanic; Unclassified	Free-living; Saline; Water (saline)	marine biome; marine water body; sea water
3300001933	Metagenome	Environmental; Aquatic; Marine; Intertidal Zone; Unclassified	Free-living; Saline; Water (saline)	marine biome; intertidal zone; sea water
3300001934	Metagenome	Environmental; Aquatic; Marine; Intertidal Zone; Unclassified	Free-living; Saline; Water (saline)	marine biome; estuary; estuarine water
3300001935	Metagenome	Environmental; Aquatic; Marine; Intertidal Zone; Unclassified	Free-living; Saline; Water (saline)	marine biome; intertidal zone; sea water
3300001936	Metagenome	Environmental; Aquatic; Marine; Intertidal Zone; Unclassified	Free-living; Saline; Water (saline)	marine biome; intertidal zone; sea water
3300001937	Metagenome	Environmental; Aquatic; Marine; Oceanic; Unclassified	Free-living; Saline; Water (saline)	ocean biome; marine water body; sea water
3300001938	Metagenome	Environmental; Aquatic; Marine; Intertidal Zone; Unclassified	Free-living; Saline; Water (saline)	marine biome; intertidal zone; sea water
3300001939	Metagenome	Environmental; Aquatic; Marine; Intertidal Zone; Unclassified	Free-living; Saline; Water (saline)	marine biome; intertidal zone; sea water
3300001940	Metagenome	Environmental; Aquatic; Marine; Intertidal Zone; Unclassified	Free-living; Saline; Water (saline)	marine biome; estuary; estuarine water
3300001941	Metagenome	Environmental; Aquatic; Marine; Intertidal Zone; Unclassified	Free-living; Saline; Water (saline)	marine biome; intertidal zone; sea water
3300001942	Metagenome	Environmental; Aquatic; Marine; Oceanic; Unclassified	Free-living; Saline; Water (saline)	marine biome; marine water body; sea water
3300001943	Metagenome	Environmental; Aquatic; Marine; Intertidal Zone; Unclassified	Free-living; Saline; Water (saline)	marine biome; intertidal zone; sea water
3300001944	Metagenome	Environmental; Aquatic; Marine; Intertidal Zone; Unclassified	Free-living; Saline; Water (saline)	marine biome; intertidal zone; sea water
3300001945	Metagenome	Environmental; Aquatic; Marine; Oceanic; Unclassified	Free-living; Saline; Water (saline)	marine biome; marine water body; sea water
3300001946	Metagenome	Environmental; Aquatic; Marine; Intertidal Zone; Unclassified	Free-living; Saline; Water (saline)	marine biome; intertidal zone; sea water
3300001947	Metagenome	Environmental; Aquatic; Marine; Intertidal Zone; Unclassified	Free-living; Saline; Water (saline)	marine biome; intertidal zone; sea water
3300001948	Metagenome	Environmental; Aquatic; Marine; Intertidal Zone; Unclassified	Free-living; Saline; Water (saline)	marine biome; intertidal zone; sea water
3300001949	Metagenome	Environmental; Aquatic; Marine; Oceanic; Unclassified	Free-living; Saline; Water (saline)	marine biome; marine water body; sea water
3300001950	Metagenome	Environmental; Aquatic; Marine; Intertidal Zone; Unclassified	Free-living; Saline; Water (saline)	marine biome; intertidal zone; sea water
3300001951	Metagenome	Environmental; Aquatic; Marine; Intertidal Zone; Unclassified	Free-living; Saline; Water (saline)	marine biome; intertidal zone; sea water
3300001952	Metagenome	Environmental; Aquatic; Marine; Intertidal Zone; Unclassified	Free-living; Saline; Water (saline)	marine biome; intertidal zone; sea water
3300001953	Metagenome	Environmental; Aquatic; Marine; Intertidal Zone; Unclassified	Free-living; Saline; Water (saline)	marine biome; intertidal zone; sea water
3300001954	Metagenome	Environmental; Aquatic; Marine; Intertidal Zone; Unclassified	Free-living; Saline; Water (saline)	marine biome; intertidal zone; sea water
3300001955	Metagenome	Environmental; Aquatic; Marine; Intertidal Zone; Unclassified	Free-living; Saline; Water (saline)	marine biome; intertidal zone; sea water
3300001956	Metagenome	Environmental; Aquatic; Marine; Intertidal Zone; Unclassified	Free-living; Saline; Water (saline)	marine biome; intertidal zone; sea water
3300001957	Metagenome	Environmental; Aquatic; Marine; Intertidal Zone; Unclassified	Free-living; Saline; Water (saline)	marine biome; intertidal zone; sea water
3300001958	Metagenome	Environmental; Aquatic; Marine; Intertidal Zone; Unclassified	Free-living; Saline; Water (saline)	marine biome; intertidal zone; sea water
3300001959	Metagenome	Environmental; Aquatic; Marine; Intertidal Zone; Unclassified	Free-living; Saline; Water (saline)	Not Available
3300001960	Metagenome	Environmental; Aquatic; Marine; Intertidal Zone; Unclassified	Free-living; Saline; Water (saline)	marine biome; intertidal zone; sea water
3300001961	Metagenome	Environmental; Aquatic; Marine; Intertidal Zone; Unclassified	Free-living; Saline; Water (saline)	marine coral reef biome; coral reef; sea water
3300001962	Metagenome	Environmental; Aquatic; Marine; Oceanic; Unclassified	Free-living; Saline; Water (saline)	marine biome; marine water body; sea water
3300001963	Metagenome	Environmental; Aquatic; Marine; Intertidal Zone; Unclassified	Free-living; Saline; Water (saline)	marine biome; intertidal zone; sea water
3300001964	Metagenome	Environmental; Aquatic; Marine; Oceanic; Unclassified	Free-living; Saline; Water (saline)	marine biome; marine water body; sea water
3300001965	Metagenome	Environmental; Aquatic; Marine; Intertidal Zone; Unclassified	Free-living; Saline; Water (saline)	marine biome; intertidal zone; sea water
3300001966	Metagenome	Environmental; Aquatic; Marine; Oceanic; Unclassified	Free-living; Saline; Water (saline)	marine biome; marine water body; sea water
3300001967	Metagenome	Environmental; Aquatic; Marine; Intertidal Zone; Unclassified	Free-living; Saline; Water (saline)	marine biome; intertidal zone; sea water
3300001968	Metagenome	Environmental; Aquatic; Marine; Intertidal Zone; Unclassified	Free-living; Saline; Water (saline)	marine biome; artificial lake; sea water
3300001969	Metagenome	Environmental; Aquatic; Marine; Oceanic; Unclassified	Free-living; Saline; Water (saline)	marine biome; marine water body; sea water
3300001970	Metagenome	Environmental; Aquatic; Non-Marine Saline And Alkaline; Hypersaline; Unclassified	Free-living; Saline; Water (saline)	aquatic biome; island; highly saline water
3300001971	Metagenome	Environmental; Aquatic; Marine; Oceanic; Unclassified	Free-living; Saline; Water (saline)	marine biome; marine water body; sea water
3300001972	Metagenome	Environmental; Aquatic; Marine; Oceanic; Unclassified	Free-living; Saline; Water (saline)	marine biome; marine water body; sea water
3300001973	Metagenome	Environmental; Aquatic; Marine; Oceanic; Unclassified	Free-living; Saline; Water (saline)	ocean biome; marine water body; sea water
3300001974	Metagenome	Environmental; Aquatic; Marine; Intertidal Zone; Unclassified	Free-living; Saline; Water (saline)	marine biome; intertidal zone; sea water
3300001975	Metagenome	Engineered; Solid Waste; Landfill; Unclassified; Unclassified	Free-living; Non-saline; Surface (non-saline)	Not Available
3300001976	Metagenome	Host-Associated; Plants; Rhizoplane; Epiphytes; Unclassified	Host-associated; Plant; Plant rhizosphere	Not Available
3300001977	Metagenome	Host-Associated; Plants; Rhizoplane; Epiphytes; Unclassified	Host-associated; Plant; Plant rhizosphere	Not Available
3300001978	Metagenome	Host-Associated; Plants; Rhizoplane; Epiphytes; Unclassified	Host-associated; Plant; Plant rhizosphere	Not Available
3300001979	Metagenome	Host-Associated; Plants; Rhizoplane; Epiphytes; Unclassified	Host-associated; Plant; Plant rhizosphere	Not Available
3300001983	Metagenome	Environmental; Terrestrial; Soil; Clay; Grasslands	Host-associated; Plant; Plant rhizosphere	grassland biome; land; bulk soil
3300001988	Metagenome	Environmental; Aquatic; Thermal Springs; Hot (42-90C); Unclassified	Free-living; Non-saline; Water (non-saline)	aquatic biome; hot spring; spring water
3300001989	Metagenome	Host-Associated; Plants; Rhizoplane; Epiphytes; Unclassified	Host-associated; Plant; Plant rhizosphere	Not Available
3300001990	Metagenome	Host-Associated; Plants; Rhizoplane; Epiphytes; Unclassified	Host-associated; Plant; Plant rhizosphere	Not Available
3300001991	Metagenome	Host-Associated; Plants; Rhizoplane; Epiphytes; Unclassified	Host-associated; Plant; Plant rhizosphere	Not Available
3300002018	Metagenome	Host-Associated; Algae; Red Algae; Ectosymbionts; Unclassified	Free-living; Saline; Surface (saline)	Not Available
3300002019	Metagenome	Environmental; Terrestrial; Soil; Clay; Grasslands	Host-associated; Plant; Plant rhizosphere	grassland biome; land; bulk soil
3300002023	Metagenome	Environmental; Terrestrial; Soil; Clay; Grasslands	Host-associated; Plant; Plant rhizosphere	grassland biome; land; bulk soil
3300002024	Metagenome	Environmental; Aquatic; Freshwater; Groundwater; Unclassified	Free-living; Non-saline; Water (non-saline)	freshwater lake biome; sinkhole; fresh water
3300002025	Metagenome	Environmental; Terrestrial; Soil; Unclassified; Permafrost	Free-living; Non-saline; Soil (non-saline)	terrestrial biome; active permafrost layer; permafrost
3300002026	Metagenome	Environmental; Aquatic; Freshwater; Groundwater; Unclassified	Free-living; Non-saline; Water (non-saline)	freshwater lake biome; sinkhole; fresh water
3300002027	Metagenome	Environmental; Aquatic; Freshwater; Groundwater; Unclassified	Free-living; Non-saline; Water (non-saline)	freshwater lake biome; sinkhole; fresh water
3300002028	Metagenome	Environmental; Terrestrial; Soil; Unclassified; Permafrost	Free-living; Non-saline; Soil (non-saline)	terrestrial biome; active permafrost layer; permafrost
3300002029	Metagenome	Host-Associated; Algae; Red Algae; Ectosymbionts; Unclassified	Free-living; Saline; Surface (saline)	Not Available
3300002033	Metagenome	Environmental; Aquatic; Marine; Oceanic; Unclassified	Free-living; Saline; Water (saline)	marine biome; marine water body; sea water
3300002034	Metagenome	Host-Associated; Algae; Red Algae; Ectosymbionts; Unclassified	Free-living; Saline; Surface (saline)	Not Available
3300002035	Metagenome	Host-Associated; Algae; Red Algae; Ectosymbionts; Unclassified	Free-living; Saline; Surface (saline)	Not Available
3300002036	Metagenome	Host-Associated; Algae; Red Algae; Ectosymbionts; Unclassified	Free-living; Saline; Surface (saline)	Not Available
3300002037	Metagenome	Host-Associated; Algae; Red Algae; Ectosymbionts; Unclassified	Free-living; Saline; Surface (saline)	Not Available
3300002039	Metagenome	Host-Associated; Algae; Red Algae; Ectosymbionts; Unclassified	Free-living; Saline; Surface (saline)	Not Available
3300002040	Metagenome	Environmental; Aquatic; Marine; Intertidal Zone; Unclassified	Free-living; Saline; Water (saline)	Not Available
3300002052	Metagenome	Environmental; Aquatic; Marine; Oceanic; Sediment	Free-living; Saline; Sediment (saline)	estuarine biome; estuary; sediment
3300002053	Metagenome	Environmental; Aquatic; Marine; Intertidal Zone; Sediment	Free-living; Saline; Sediment (saline)	estuarine biome; estuary; sediment
3300002054	Metagenome	Host-Associated; Algae; Green Algae; Ectosymbionts; Unclassified	Free-living; Saline; Surface (saline)	Not Available
3300002056	Metagenome	Host-Associated; Algae; Green Algae; Ectosymbionts; Unclassified	Free-living; Saline; Surface (saline)	Not Available
3300002057	Metagenome	Host-Associated; Algae; Green Algae; Ectosymbionts; Unclassified	Free-living; Saline; Surface (saline)	Not Available
3300002058	Metagenome	Host-Associated; Algae; Green Algae; Ectosymbionts; Unclassified	Free-living; Saline; Surface (saline)	Not Available
3300002059	Metagenome	Host-Associated; Algae; Green Algae; Ectosymbionts; Unclassified	Free-living; Saline; Surface (saline)	Not Available
3300002060	Metagenome	Host-Associated; Algae; Green Algae; Ectosymbionts; Unclassified	Free-living; Saline; Surface (saline)	Not Available
3300002061	Metagenome	Host-Associated; Algae; Green Algae; Ectosymbionts; Unclassified	Free-living; Saline; Surface (saline)	Not Available
3300002062	Metagenome	Host-Associated; Algae; Green Algae; Ectosymbionts; Unclassified	Free-living; Saline; Surface (saline)	Not Available
3300002064	Metagenome	Host-Associated; Algae; Green Algae; Ectosymbionts; Unclassified	Free-living; Saline; Surface (saline)	Not Available
3300002065	Metagenome	Host-Associated; Algae; Green Algae; Ectosymbionts; Unclassified	Free-living; Saline; Surface (saline)	Not Available
3300002066	Metagenome	Environmental; Terrestrial; Soil; Unclassified; Permafrost	Free-living; Non-saline; Soil (non-saline)	Not Available
3300002067	Metagenome	Host-Associated; Plants; Rhizoplane; Epiphytes; Unclassified	Host-associated; Plant; Plant rhizosphere	Not Available
3300002068	Metagenome	Environmental; Terrestrial; Soil; Unclassified; Permafrost	Free-living; Non-saline; Soil (non-saline)	Not Available
3300002069	Metagenome	Environmental; Terrestrial; Soil; Unclassified; Permafrost	Free-living; Non-saline; Soil (non-saline)	Not Available
3300002070	Metagenome	Host-Associated; Plants; Rhizoplane; Epiphytes; Unclassified	Host-associated; Plant; Plant rhizosphere	Not Available
3300002071	Metagenome	Environmental; Terrestrial; Soil; Unclassified; Permafrost	Free-living; Non-saline; Soil (non-saline)	Not Available
3300002072	Metagenome	Environmental; Terrestrial; Soil; Unclassified; Permafrost	Free-living; Non-saline; Soil (non-saline)	Not Available
3300002073	Metagenome	Host-Associated; Plants; Rhizoplane; Epiphytes; Unclassified	Host-associated; Plant; Plant rhizosphere	Not Available
3300002074	Metagenome	Host-Associated; Plants; Rhizoplane; Epiphytes; Unclassified	Host-associated; Plant; Plant rhizosphere	Not Available
3300002075	Metagenome	Host-Associated; Plants; Rhizoplane; Epiphytes; Unclassified	Host-associated; Plant; Plant rhizosphere	Not Available
3300002076	Metagenome	Host-Associated; Plants; Rhizoplane; Epiphytes; Unclassified	Host-associated; Plant; Plant rhizosphere	Not Available
3300002077	Metagenome	Host-Associated; Plants; Rhizoplane; Epiphytes; Unclassified	Host-associated; Plant; Plant rhizosphere	Not Available
3300002079	Metagenome	Engineered; Wastewater; Unclassified; Unclassified; Unclassified	Free-living; Non-saline; Water (non-saline)	Not Available
3300002088	Metagenome	Environmental; Terrestrial; Soil; Unclassified; Unclassified	Free-living; Non-saline; Soil (non-saline)	terrestrial biome; prairie; soil
3300002089	Metagenome	Environmental; Terrestrial; Soil; Unclassified; Unclassified	Free-living; Non-saline; Soil (non-saline)	terrestrial biome; prairie; soil
3300002090	Metagenome	Environmental; Terrestrial; Soil; Unclassified; Unclassified	Free-living; Non-saline; Soil (non-saline)	terrestrial biome; prairie; soil
3300002091	Metagenome	Environmental; Aquatic; Freshwater; Lentic; Unclassified	Free-living; Non-saline; Water (non-saline)	aquatic biome; lake; lake water
3300002092	Metagenome	Environmental; Aquatic; Freshwater; Lentic; Unclassified	Free-living; Non-saline; Water (non-saline)	aquatic biome; lake; lake water
3300002093	Metagenome	Environmental; Terrestrial; Soil; Loam; Unclassified	Free-living; Non-saline; Subsurface (non-saline)	terrestrial biome; land; soil
3300002094	Metagenome	Environmental; Aquatic; Freshwater; Groundwater; Unclassified	Free-living; Non-saline; Subsurface (non-saline)	Not Available
3300002095	Metagenome	Environmental; Aquatic; Freshwater; Groundwater; Unclassified	Free-living; Non-saline; Subsurface (non-saline)	Not Available
3300002096	Metagenome	Environmental; Aquatic; Freshwater; Groundwater; Unclassified	Free-living; Non-saline; Subsurface (non-saline)	freshwater biome; planetary subsurface zone; groundwater
3300002097	Metagenome	Environmental; Aquatic; Freshwater; Groundwater; Unclassified	Free-living; Non-saline; Subsurface (non-saline)	Not Available
3300002098	Metagenome	Environmental; Aquatic; Freshwater; Lentic; Unclassified	Free-living; Non-saline; Water (non-saline)	aquatic biome; lake; lake water
3300002099	Metagenome	Environmental; Terrestrial; Soil; Unclassified; Unclassified	Free-living; Non-saline; Soil (non-saline)	terrestrial biome; prairie; soil
3300002100	Metagenome	Environmental; Terrestrial; Soil; Unclassified; Unclassified	Free-living; Non-saline; Soil (non-saline)	terrestrial biome; prairie; soil
3300002101	Metagenome	Environmental; Terrestrial; Soil; Unclassified; Permafrost	Free-living; Non-saline; Soil (non-saline)	polar biome; polar; peat soil
3300002103	Metagenome	Environmental; Terrestrial; Soil; Unclassified; Permafrost	Free-living; Non-saline; Soil (non-saline)	polar biome; polar; peat soil
3300002104	Metagenome	Environmental; Aquatic; Freshwater; Groundwater; Unclassified	Free-living; Non-saline; Subsurface (non-saline)	Not Available
3300002105	Metagenome	Environmental; Aquatic; Freshwater; Groundwater; Unclassified	Free-living; Non-saline; Subsurface (non-saline)	Not Available
3300002109	Metagenome	Environmental; Terrestrial; Soil; Unclassified; Agricultural Land	Free-living; Non-saline; Soil (non-saline)	terrestrial biome; agricultural field; agricultural soil
3300002113	Metagenome	Environmental; Terrestrial; Soil; Unclassified; Agricultural Land	Free-living; Non-saline; Soil (non-saline)	terrestrial biome; agricultural field; agricultural soil
3300002117	Metagenome	Environmental; Terrestrial; Soil; Unclassified; Agricultural Land	Free-living; Non-saline; Soil (non-saline)	terrestrial biome; agricultural field; agricultural soil
3300002118	Metagenome	Environmental; Terrestrial; Soil; Loam; Unclassified	Free-living; Non-saline; Subsurface (non-saline)	terrestrial biome; land; soil
3300002119	Metagenome	Host-Associated; Arthropoda; Digestive System; Gut; Unclassified	Host-associated; Animal; Animal proximal gut	Not Available
3300002120	Metagenome	Environmental; Terrestrial; Soil; Loam; Unclassified	Free-living; Non-saline; Subsurface (non-saline)	terrestrial biome; land; soil
3300002121	Metagenome	Environmental; Terrestrial; Soil; Loam; Unclassified	Free-living; Non-saline; Subsurface (non-saline)	terrestrial biome; land; soil
3300002122	Metagenome	Environmental; Terrestrial; Soil; Loam; Unclassified	Free-living; Non-saline; Subsurface (non-saline)	terrestrial biome; land; soil
3300002123	Metagenome	Environmental; Terrestrial; Soil; Loam; Unclassified	Free-living; Non-saline; Subsurface (non-saline)	terrestrial biome; land; soil
3300002124	Metagenome	Environmental; Terrestrial; Soil; Loam; Unclassified	Free-living; Non-saline; Subsurface (non-saline)	terrestrial biome; land; soil
3300002125	Metagenome	Host-Associated; Arthropoda; Digestive System; Gut; Unclassified	Host-associated; Animal; Animal proximal gut	Not Available
3300002126	Metagenome	Host-Associated; Plants; Rhizoplane; Epiphytes; Unclassified	Host-associated; Plant; Plant rhizosphere	Not Available
3300002127	Metagenome	Host-Associated; Arthropoda; Digestive System; Gut; Unclassified	Host-associated; Animal; Animal proximal gut	Not Available
3300002128	Metagenome	Environmental; Terrestrial; Soil; Unclassified; Grasslands	Host-associated; Plant; Plant rhizosphere	terrestrial biome; rhizosphere; bulk soil
3300002130	Metagenome	Engineered; Wastewater; Unclassified; Unclassified; Unclassified	Free-living; Non-saline; Water (non-saline)	Not Available
3300002131	Metagenome	Environmental; Aquatic; Unclassified; Unclassified; Unclassified	Free-living; Saline; Water (saline)	marine biome; marine water body; sea water
3300002132	Metagenome	Environmental; Aquatic; Unclassified; Unclassified; Unclassified	Free-living; Saline; Water (saline)	marine biome; marine water body; sea water
3300002133	Metagenome	Environmental; Aquatic; Unclassified; Unclassified; Unclassified	Free-living; Saline; Water (saline)	marine biome; marine water body; sea water
3300002134	Metagenome	Environmental; Aquatic; Unclassified; Unclassified; Unclassified	Free-living; Saline; Water (saline)	marine biome; marine water body; sea water
3300002136	Metagenome	Environmental; Aquatic; Unclassified; Unclassified; Unclassified	Free-living; Saline; Water (saline)	marine biome; marine water body; sea water
3300002137	Metagenome	Environmental; Aquatic; Unclassified; Unclassified; Unclassified	Free-living; Saline; Water (saline)	marine biome; marine water body; sea water
3300002138	Metagenome	Environmental; Aquatic; Unclassified; Unclassified; Unclassified	Free-living; Saline; Water (saline)	marine biome; marine water body; sea water
3300002139	Metagenome	Environmental; Aquatic; Unclassified; Unclassified; Unclassified	Free-living; Saline; Water (saline)	marine biome; marine water body; sea water
3300002140	Metagenome	Environmental; Aquatic; Unclassified; Unclassified; Unclassified	Free-living; Saline; Water (saline)	marine biome; marine water body; sea water
3300002141	Metagenome	Environmental; Aquatic; Unclassified; Unclassified; Unclassified	Free-living; Saline; Water (saline)	marine biome; marine water body; sea water
3300002142	Metagenome	Environmental; Aquatic; Unclassified; Unclassified; Unclassified	Free-living; Saline; Water (saline)	marine biome; marine water body; sea water
3300002143	Metagenome	Environmental; Aquatic; Unclassified; Unclassified; Unclassified	Free-living; Saline; Water (saline)	marine biome; marine water body; sea water
3300002144	Metagenome	Environmental; Aquatic; Unclassified; Unclassified; Unclassified	Free-living; Saline; Water (saline)	marine biome; marine water body; sea water
3300002145	Metagenome	Environmental; Aquatic; Unclassified; Unclassified; Unclassified	Free-living; Saline; Water (saline)	marine biome; marine water body; sea water
3300002147	Metagenome	Host-Associated; Porifera; Unclassified; Unclassified; Unclassified	Host-associated; Animal; Animal corpus	Not Available
3300002149	Metagenome	Environmental; Terrestrial; Soil; Loam; Unclassified	Free-living; Non-saline; Subsurface (non-saline)	terrestrial biome; land; soil
3300002150	Metagenome	Host-Associated; Porifera; Unclassified; Unclassified; Unclassified	Host-associated; Animal; Animal corpus	Not Available
3300002151	Metagenome	Host-Associated; Porifera; Unclassified; Unclassified; Unclassified	Host-associated; Animal; Animal corpus	Not Available
3300002152	Metagenome	Environmental; Aquatic; Freshwater; Groundwater; Unclassified	Free-living; Non-saline; Subsurface (non-saline)	freshwater biome; planetary subsurface zone; groundwater
3300002153	Metagenome	Environmental; Aquatic; Marine; Oceanic; Unclassified	Free-living; Saline; Water (saline)	marine biome; marine water body; planktonic material
3300002154	Metagenome	Environmental; Aquatic; Marine; Oceanic; Unclassified	Free-living; Saline; Water (saline)	ocean biome; marine water body; sea water
3300002155	Metagenome	Host-Associated; Plants; Rhizoplane; Epiphytes; Unclassified	Host-associated; Plant; Plant rhizosphere	Not Available
3300002158	Metagenome	Environmental; Aquatic; Freshwater; Lentic; Unclassified	Free-living; Non-saline; Water (non-saline)	freshwater lake biome; freshwater lake; lake water
3300002159	Metagenome	Host-Associated; Porifera; Unclassified; Unclassified; Unclassified	Host-associated; Animal; Animal corpus	Not Available
3300002160	Metagenome	Host-Associated; Porifera; Unclassified; Unclassified; Unclassified	Host-associated; Animal; Animal corpus	Not Available
3300002161	Metagenome	Environmental; Aquatic; Freshwater; Lentic; Unclassified	Free-living; Non-saline; Water (non-saline)	freshwater biome; lentic water body; sediment
3300002162	Metagenome	Environmental; Terrestrial; Soil; Unclassified; Permafrost	Free-living; Non-saline; Soil (non-saline)	polar biome; polar; peat soil
3300002163	Metagenome	Engineered; Biotransformation; Mixed Alcohol Bioreactor; Unclassified; Unclassified	Free-living; Non-saline; Surface (non-saline)	Not Available
3300002164	Metagenome	Engineered; Biotransformation; Mixed Alcohol Bioreactor; Unclassified; Unclassified	Free-living; Non-saline; Surface (non-saline)	Not Available
3300002165	Metagenome	Environmental; Aquatic; Marine; Oceanic; Unclassified	Free-living; Saline; Water (saline)	marine biome; marine water body; sea water
3300002166	Metagenome	Engineered; Biotransformation; Mixed Alcohol Bioreactor; Unclassified; Unclassified	Free-living; Non-saline; Surface (non-saline)	Not Available
3300002167	Metagenome	Engineered; Biotransformation; Mixed Alcohol Bioreactor; Unclassified; Unclassified	Free-living; Non-saline; Surface (non-saline)	Not Available
3300002168	Metagenome	Engineered; Biotransformation; Mixed Alcohol Bioreactor; Unclassified; Unclassified	Free-living; Non-saline; Surface (non-saline)	Not Available
3300002169	Metagenome	Engineered; Unclassified; Unclassified; Unclassified; Unclassified	Free-living; Non-saline; Surface (non-saline)	Not Available
3300002170	Metagenome	Engineered; Biotransformation; Mixed Alcohol Bioreactor; Unclassified; Unclassified	Free-living; Non-saline; Surface (non-saline)	Not Available
3300002171	Metagenome	Engineered; Bioremediation; Tetrachloroethylene And Derivatives; Tetrachloroethylene; Unclassified	Free-living; Non-saline; Subsurface (non-saline)	Not Available
3300002172	Metagenome	Engineered; Bioremediation; Tetrachloroethylene And Derivatives; Tetrachloroethylene; Unclassified	Free-living; Non-saline; Subsurface (non-saline)	Not Available
3300002173	Metagenome	Engineered; Biotransformation; Mixed Alcohol Bioreactor; Unclassified; Unclassified	Free-living; Non-saline; Surface (non-saline)	Not Available
3300002174	Metagenome	Engineered; Biotransformation; Mixed Alcohol Bioreactor; Unclassified; Unclassified	Free-living; Non-saline; Surface (non-saline)	Not Available
3300002175	Metagenome	Host-Associated; Arthropoda; Digestive System; Gut; Unclassified	Host-associated; Animal; Animal proximal gut	Not Available
3300002176	Metagenome	Environmental; Aquatic; Marine; Oceanic; Unclassified	Free-living; Saline; Water (saline)	oceanic mesopelagic zone biome; marine mesopelagic zone; sea water
3300002177	Metagenome	Environmental; Aquatic; Marine; Oceanic; Unclassified	Free-living; Saline; Water (saline)	oceanic mesopelagic zone biome; marine mesopelagic zone; sea water
3300002178	Metagenome	Environmental; Aquatic; Marine; Oceanic; Unclassified	Free-living; Saline; Water (saline)	oceanic mesopelagic zone biome; marine mesopelagic zone; sea water
3300002179	Metagenome	Environmental; Terrestrial; Soil; Unclassified; Permafrost	Free-living; Non-saline; Soil (non-saline)	polar biome; polar; peat soil
3300002180	Metagenome	Environmental; Aquatic; Marine; Oil Seeps; Unclassified	Free-living; Saline; Sediment (saline)	marine biome; oil seep; sea water
3300002181	Metagenome	Host-Associated; Annelida; Digestive System; Unclassified; Unclassified	Host-associated; Animal; Animal proximal gut	Not Available
3300002182	Metagenome	Environmental; Aquatic; Thermal Springs; Hot (42-90C); Unclassified	Free-living; Non-saline; Water (non-saline)	aquatic biome; hot spring; spring water
3300002183	Metagenome	Environmental; Terrestrial; Soil; Unclassified; Permafrost	Free-living; Non-saline; Soil (non-saline)	polar biome; polar; peat soil
3300002184	Metagenome	Environmental; Aquatic; Freshwater; Lentic; Unclassified	Free-living; Non-saline; Water (non-saline)	freshwater lake biome; freshwater lake; lake sediment
3300002185	Metagenome	Host-Associated; Arthropoda; Digestive System; Gut; Unclassified	Host-associated; Animal; Animal proximal gut	Not Available
3300002186	Metagenome	Environmental; Aquatic; Marine; Oceanic; Unclassified	Free-living; Saline; Water (saline)	marine biome; marine water body; planktonic material
3300002190	Metagenome	Engineered; Solid Waste; Zoo Waste; Composting; Unclassified	Free-living; Non-saline; Soil (non-saline)	Not Available
3300002191	Metagenome	Environmental; Aquatic; Marine; Unclassified; Unclassified	Free-living; Saline; Water (saline)	marine biome; marine water body; sea water
3300002193	Metagenome	Engineered; Solid Waste; Zoo Waste; Composting; Unclassified	Free-living; Non-saline; Soil (non-saline)	Not Available
3300002195	Metagenome	Environmental; Aquatic; Freshwater; Lentic; Epilimnion	Free-living; Non-saline; Water (non-saline)	freshwater lake biome; epilimnion; lake water
3300002196	Metagenome	Engineered; Solid Waste; Zoo Waste; Composting; Unclassified	Free-living; Non-saline; Soil (non-saline)	Not Available
3300002197	Metagenome	Environmental; Aquatic; Freshwater; Lentic; Epilimnion	Free-living; Non-saline; Water (non-saline)	freshwater lake biome; epilimnion; lake water
3300002198	Metagenome	Environmental; Aquatic; Freshwater; Lentic; Epilimnion	Free-living; Non-saline; Water (non-saline)	freshwater lake biome; epilimnion; lake water
3300002199	Metagenome	Environmental; Aquatic; Freshwater; Lentic; Epilimnion	Free-living; Non-saline; Water (non-saline)	freshwater lake biome; epilimnion; lake water
3300002200	Metagenome	Environmental; Aquatic; Freshwater; Lentic; Epilimnion	Free-living; Non-saline; Water (non-saline)	freshwater lake biome; epilimnion; lake water
3300002201	Metagenome	Environmental; Aquatic; Freshwater; Lentic; Epilimnion	Free-living; Non-saline; Water (non-saline)	freshwater lake biome; epilimnion; lake water
3300002202	Metagenome	Environmental; Aquatic; Freshwater; Lentic; Epilimnion	Free-living; Non-saline; Water (non-saline)	freshwater lake biome; epilimnion; lake water
3300002203	Metagenome	Environmental; Aquatic; Freshwater; Lentic; Epilimnion	Free-living; Non-saline; Water (non-saline)	freshwater lake biome; epilimnion; lake water
3300002205	Metagenome	Engineered; Solid Waste; Zoo Waste; Composting; Unclassified	Free-living; Non-saline; Soil (non-saline)	Not Available
3300002206	Metagenome	Environmental; Aquatic; Freshwater; Lentic; Epilimnion	Free-living; Non-saline; Water (non-saline)	freshwater lake biome; epilimnion; lake water
3300002210	Metagenome	Engineered; Solid Waste; Zoo Waste; Composting; Unclassified	Free-living; Non-saline; Soil (non-saline)	Not Available
3300002212	Metagenome	Environmental; Aquatic; Freshwater; Lentic; Epilimnion	Free-living; Non-saline; Water (non-saline)	freshwater lake biome; epilimnion; lake water
3300002219	Metagenome	Engineered; Wastewater; Industrial Wastewater; Petrochemical; Unclassified	Free-living; Non-saline; Water (non-saline)	Not Available
3300002220	Metagenome	Engineered; Wastewater; Industrial Wastewater; Petrochemical; Unclassified	Free-living; Non-saline; Water (non-saline)	Not Available
3300002221	Metagenome	Environmental; Aquatic; Marine; Oceanic; Unclassified	Free-living; Saline; Water (saline)	oceanic mesopelagic zone biome; marine mesopelagic zone; sea water
3300002222	Metagenome	Host-Associated; Porifera; Unclassified; Unclassified; Unclassified	Host-associated; Animal; Animal corpus	Not Available
3300002223	Metagenome	Environmental; Terrestrial; Soil; Loam; Unclassified	Free-living; Non-saline; Subsurface (non-saline)	terrestrial biome; land; soil
3300002224	Metagenome	Environmental; Aquatic; Marine; Oceanic; Unclassified	Free-living; Saline; Water (saline)	marine biome; marine water body; sea water
3300002225	Metagenome	Environmental; Aquatic; Marine; Oil Seeps; Unclassified	Free-living; Saline; Sediment (saline)	marine biome; oil seep; sea water
3300002226	Metagenome	Environmental; Aquatic; Marine; Oceanic; Unclassified	Free-living; Saline; Water (saline)	marine biome; marine water body; sea water
3300002227	Metagenome	Environmental; Aquatic; Marine; Oceanic; Unclassified	Free-living; Saline; Water (saline)	marine biome; marine water body; sea water
3300002228	Metagenome	Environmental; Aquatic; Marine; Oceanic; Unclassified	Free-living; Saline; Water (saline)	marine biome; marine water body; sea water
3300002229	Metagenome	Environmental; Aquatic; Marine; Oceanic; Unclassified	Free-living; Saline; Water (saline)	marine biome; marine water body; sea water
3300002230	Metagenome	Environmental; Aquatic; Marine; Oceanic; Unclassified	Free-living; Saline; Water (saline)	marine biome; marine water body; sea water
3300002231	Metagenome	Environmental; Aquatic; Marine; Hydrothermal Vents; Sediment	Free-living; Saline; Sediment (saline)	marine hydrothermal vent biome; marine hydrothermal vent; deep marine sediment
3300002238	Metagenome	Host-Associated; Arthropoda; Digestive System; Gut; Unclassified	Host-associated; Animal; Animal proximal gut	Not Available
3300002239	Metagenome	Host-Associated; Plants; Rhizoplane; Epiphytes; Unclassified	Host-associated; Plant; Plant rhizosphere	Not Available
3300002241	Metagenome	Engineered; Built Environment; City; Subway; Unclassified	Host-associated; Animal; Animal proximal gut	Not Available
3300002242	Metagenome	Environmental; Aquatic; Marine; Hydrothermal Vents; Sediment	Free-living; Saline; Sediment (saline)	marine hydrothermal vent biome; volcano; deep marine sediment
3300002243	Metagenome	Environmental; Terrestrial; Soil; Loam; Unclassified	Free-living; Non-saline; Subsurface (non-saline)	terrestrial biome; land; loam
3300002244	Metagenome	Host-Associated; Plants; Rhizoplane; Epiphytes; Unclassified	Host-associated; Plant; Plant rhizosphere	Not Available
3300002245	Metagenome	Environmental; Terrestrial; Soil; Loam; Forest Soil	Free-living; Non-saline; Soil (non-saline)	Not Available
3300002259	Metagenome	Environmental; Terrestrial; Unclassified; Unclassified; Unclassified	Free-living; Non-saline; Subsurface (non-saline)	Not Available
3300002269	Metagenome	Environmental; Aquatic; Freshwater; Lentic; Epilimnion	Free-living; Non-saline; Water (non-saline)	freshwater lake biome; epilimnion; lake water
3300002270	Metagenome	Environmental; Aquatic; Freshwater; Lentic; Epilimnion	Free-living; Non-saline; Water (non-saline)	freshwater lake biome; epilimnion; lake water
3300002271	Metagenome	Environmental; Aquatic; Freshwater; Lentic; Epilimnion	Free-living; Non-saline; Water (non-saline)	freshwater lake biome; epilimnion; lake water
3300002272	Metagenome	Environmental; Aquatic; Freshwater; Lentic; Epilimnion	Free-living; Non-saline; Water (non-saline)	freshwater lake biome; epilimnion; lake water
3300002273	Metagenome	Environmental; Aquatic; Freshwater; Lentic; Epilimnion	Free-living; Non-saline; Water (non-saline)	freshwater lake biome; epilimnion; lake water
3300002274	Metagenome	Environmental; Aquatic; Freshwater; Lentic; Epilimnion	Free-living; Non-saline; Water (non-saline)	freshwater lake biome; epilimnion; lake water
3300002275	Metagenome	Environmental; Aquatic; Freshwater; Lentic; Epilimnion	Free-living; Non-saline; Water (non-saline)	freshwater lake biome; epilimnion; lake water
3300002276	Metagenome	Environmental; Aquatic; Freshwater; Lentic; Epilimnion	Free-living; Non-saline; Water (non-saline)	freshwater lake biome; epilimnion; lake water
3300002277	Metagenome	Environmental; Aquatic; Freshwater; Lentic; Epilimnion	Free-living; Non-saline; Water (non-saline)	freshwater lake biome; epilimnion; lake water
3300002278	Metagenome	Environmental; Aquatic; Freshwater; Lentic; Epilimnion	Free-living; Non-saline; Water (non-saline)	freshwater lake biome; epilimnion; lake water
3300002279	Metagenome	Environmental; Aquatic; Freshwater; Lentic; Epilimnion	Free-living; Non-saline; Water (non-saline)	freshwater lake biome; epilimnion; lake water
3300002293	Metatranscriptome	Engineered; Biotransformation; Mixed Alcohol Bioreactor; Unclassified; Unclassified	Free-living; Non-saline; Surface (non-saline)	Not Available
3300002294	Metagenome	Environmental; Aquatic; Freshwater; Lentic; Unclassified	Free-living; Non-saline; Water (non-saline)	freshwater lake biome; freshwater lake; lake water
3300002295	Metagenome	Environmental; Aquatic; Freshwater; Lentic; Epilimnion	Free-living; Non-saline; Water (non-saline)	freshwater lake biome; epilimnion; lake water
3300002296	Metagenome	Environmental; Aquatic; Freshwater; Lentic; Unclassified	Free-living; Non-saline; Water (non-saline)	freshwater lake biome; freshwater lake; lake water
3300002297	Metagenome	Environmental; Aquatic; Freshwater; Lentic; Epilimnion	Free-living; Non-saline; Water (non-saline)	freshwater lake biome; epilimnion; lake water
3300002298	Metagenome	Environmental; Aquatic; Freshwater; Lentic; Epilimnion	Free-living; Non-saline; Water (non-saline)	freshwater lake biome; epilimnion; lake water
3300002299	Metagenome	Environmental; Aquatic; Freshwater; Lentic; Unclassified	Free-living; Non-saline; Water (non-saline)	freshwater lake biome; freshwater lake; lake water
3300002300	Metagenome	Environmental; Aquatic; Freshwater; Lentic; Epilimnion	Free-living; Non-saline; Water (non-saline)	freshwater lake biome; epilimnion; lake water
3300002301	Metagenome	Environmental; Aquatic; Freshwater; Lentic; Unclassified	Free-living; Non-saline; Water (non-saline)	aquatic biome; lake; lake water
3300002302	Metagenome	Environmental; Aquatic; Freshwater; Lentic; Epilimnion	Free-living; Non-saline; Water (non-saline)	freshwater lake biome; epilimnion; lake water
3300002303	Metagenome	Environmental; Aquatic; Freshwater; Lentic; Epilimnion	Free-living; Non-saline; Water (non-saline)	freshwater lake biome; epilimnion; lake water
3300002304	Metagenome	Environmental; Aquatic; Freshwater; Lentic; Unclassified	Free-living; Non-saline; Water (non-saline)	freshwater lake biome; freshwater lake; lake water
3300002305	Metagenome	Environmental; Aquatic; Freshwater; Lentic; Epilimnion	Free-living; Non-saline; Water (non-saline)	freshwater lake biome; epilimnion; lake water
3300002306	Metagenome	Environmental; Aquatic; Freshwater; Lentic; Epilimnion	Free-living; Non-saline; Water (non-saline)	freshwater lake biome; epilimnion; lake water
3300002307	Metagenome	Environmental; Aquatic; Freshwater; Lentic; Unclassified	Free-living; Non-saline; Water (non-saline)	aquatic biome; lake; lake water
3300002308	Metagenome	Host-Associated; Arthropoda; Digestive System; Gut; Unclassified	Host-associated; Animal; Animal proximal gut	Not Available
3300002334	Metagenome	Environmental; Aquatic; Marine; Oceanic; Unclassified	Free-living; Non-saline; Subsurface (non-saline)	freshwater biome; borehole; groundwater
3300002335	Metatranscriptome	Engineered; Wastewater; Nutrient Removal; Biological Phosphorus Removal; Bioreactor	Free-living; Non-saline; Water (non-saline)	Not Available
3300002338	Metatranscriptome	Engineered; Wastewater; Nutrient Removal; Biological Phosphorus Removal; Bioreactor	Free-living; Non-saline; Water (non-saline)	Not Available
3300002339	Metatranscriptome	Engineered; Wastewater; Nutrient Removal; Biological Phosphorus Removal; Bioreactor	Free-living; Non-saline; Water (non-saline)	Not Available
3300002340	Metatranscriptome	Engineered; Wastewater; Nutrient Removal; Biological Phosphorus Removal; Bioreactor	Free-living; Non-saline; Water (non-saline)	Not Available
3300002341	Metatranscriptome	Engineered; Wastewater; Nutrient Removal; Biological Phosphorus Removal; Bioreactor	Free-living; Non-saline; Water (non-saline)	Not Available
3300002342	Metatranscriptome	Engineered; Wastewater; Nutrient Removal; Biological Phosphorus Removal; Bioreactor	Free-living; Non-saline; Water (non-saline)	Not Available
3300002343	Metatranscriptome	Engineered; Wastewater; Nutrient Removal; Biological Phosphorus Removal; Bioreactor	Free-living; Non-saline; Water (non-saline)	Not Available
3300002344	Metatranscriptome	Engineered; Wastewater; Nutrient Removal; Biological Phosphorus Removal; Bioreactor	Free-living; Non-saline; Water (non-saline)	Not Available
3300002345	Metatranscriptome	Engineered; Wastewater; Nutrient Removal; Biological Phosphorus Removal; Bioreactor	Free-living; Non-saline; Water (non-saline)	Not Available
3300002346	Metatranscriptome	Engineered; Wastewater; Nutrient Removal; Biological Phosphorus Removal; Bioreactor	Free-living; Non-saline; Water (non-saline)	Not Available
3300002347	Metagenome	Environmental; Terrestrial; Soil; Unclassified; Permafrost	Free-living; Non-saline; Soil (non-saline)	Not Available
3300002348	Metagenome	Environmental; Aquatic; Freshwater; Lentic; Epilimnion	Free-living; Non-saline; Water (non-saline)	freshwater lake biome; epilimnion; lake water
3300002349	Metagenome	Environmental; Aquatic; Freshwater; Lentic; Epilimnion	Free-living; Non-saline; Water (non-saline)	freshwater lake biome; epilimnion; lake water
3300002350	Metagenome	Environmental; Aquatic; Freshwater; Lentic; Unclassified	Free-living; Non-saline; Water (non-saline)	freshwater lake biome; freshwater lake; lake water
3300002351	Metagenome	Environmental; Aquatic; Freshwater; Lentic; Epilimnion	Free-living; Non-saline; Water (non-saline)	freshwater lake biome; epilimnion; lake water
3300002353	Metagenome	Environmental; Aquatic; Freshwater; Lentic; Epilimnion	Free-living; Non-saline; Water (non-saline)	freshwater lake biome; epilimnion; lake water
3300002354	Metagenome	Environmental; Aquatic; Freshwater; Lentic; Unclassified	Free-living; Non-saline; Water (non-saline)	freshwater lake biome; freshwater lake; lake water
3300002355	Metagenome	Environmental; Aquatic; Freshwater; Lentic; Epilimnion	Free-living; Non-saline; Water (non-saline)	freshwater lake biome; epilimnion; lake water
3300002356	Metagenome	Environmental; Aquatic; Freshwater; Lentic; Epilimnion	Free-living; Non-saline; Water (non-saline)	freshwater lake biome; epilimnion; lake water
3300002357	Metagenome	Environmental; Aquatic; Freshwater; Lentic; Unclassified	Free-living; Non-saline; Water (non-saline)	freshwater lake biome; freshwater lake; lake water
3300002358	Metagenome	Environmental; Aquatic; Freshwater; Lentic; Epilimnion	Free-living; Non-saline; Water (non-saline)	freshwater lake biome; epilimnion; lake water
3300002360	Metagenome	Environmental; Aquatic; Freshwater; Lentic; Epilimnion	Free-living; Non-saline; Water (non-saline)	freshwater lake biome; epilimnion; lake water
3300002361	Metagenome	Environmental; Aquatic; Freshwater; Lentic; Epilimnion	Free-living; Non-saline; Water (non-saline)	freshwater lake biome; epilimnion; lake water
3300002362	Metagenome	Environmental; Aquatic; Freshwater; Lentic; Unclassified	Free-living; Non-saline; Water (non-saline)	freshwater lake biome; freshwater lake; lake water
3300002363	Metagenome	Environmental; Aquatic; Freshwater; Lentic; Epilimnion	Free-living; Non-saline; Water (non-saline)	freshwater lake biome; epilimnion; lake water
3300002364	Metagenome	Environmental; Aquatic; Freshwater; Lentic; Unclassified	Free-living; Non-saline; Water (non-saline)	freshwater lake biome; freshwater lake; lake water
3300002365	Metagenome	Environmental; Aquatic; Freshwater; Lentic; Epilimnion	Free-living; Non-saline; Water (non-saline)	freshwater lake biome; epilimnion; lake water
3300002366	Metagenome	Environmental; Aquatic; Freshwater; Lentic; Unclassified	Free-living; Non-saline; Water (non-saline)	freshwater lake biome; freshwater lake; lake water
3300002367	Metagenome	Environmental; Aquatic; Freshwater; Lentic; Epilimnion	Free-living; Non-saline; Water (non-saline)	freshwater lake biome; epilimnion; lake water
3300002368	Metagenome	Environmental; Aquatic; Freshwater; Lentic; Unclassified	Free-living; Non-saline; Water (non-saline)	freshwater lake biome; freshwater lake; lake water
3300002369	Metagenome	Environmental; Aquatic; Freshwater; Lentic; Epilimnion	Free-living; Non-saline; Water (non-saline)	freshwater lake biome; epilimnion; lake water
3300002370	Metagenome	Environmental; Aquatic; Freshwater; Lentic; Epilimnion	Free-living; Non-saline; Water (non-saline)	freshwater lake biome; epilimnion; lake water
3300002371	Metagenome	Environmental; Aquatic; Freshwater; Lentic; Epilimnion	Free-living; Non-saline; Water (non-saline)	freshwater lake biome; epilimnion; lake water
3300002372	Metagenome	Environmental; Aquatic; Freshwater; Lentic; Epilimnion	Free-living; Non-saline; Water (non-saline)	freshwater lake biome; epilimnion; lake water
3300002373	Metagenome	Environmental; Aquatic; Freshwater; Lentic; Epilimnion	Free-living; Non-saline; Water (non-saline)	freshwater lake biome; epilimnion; lake water
3300002374	Metagenome	Environmental; Aquatic; Freshwater; Lentic; Unclassified	Free-living; Non-saline; Water (non-saline)	freshwater lake biome; freshwater lake; lake water
3300002375	Metagenome	Environmental; Aquatic; Freshwater; Lentic; Epilimnion	Free-living; Non-saline; Water (non-saline)	freshwater lake biome; epilimnion; lake water
3300002376	Metatranscriptome	Engineered; Biotransformation; Mixed Alcohol Bioreactor; Unclassified; Unclassified	Free-living; Non-saline; Surface (non-saline)	Not Available
3300002377	Metatranscriptome	Engineered; Biotransformation; Mixed Alcohol Bioreactor; Unclassified; Unclassified	Free-living; Non-saline; Surface (non-saline)	Not Available
3300002378	Metatranscriptome	Engineered; Biotransformation; Mixed Alcohol Bioreactor; Unclassified; Unclassified	Free-living; Non-saline; Surface (non-saline)	Not Available
3300002379	Metagenome	Environmental; Aquatic; Freshwater; Lentic; Epilimnion	Free-living; Non-saline; Water (non-saline)	freshwater lake biome; epilimnion; lake water
3300002380	Metagenome	Environmental; Aquatic; Freshwater; Lentic; Epilimnion	Free-living; Non-saline; Water (non-saline)	freshwater lake biome; epilimnion; lake water
3300002381	Metagenome	Environmental; Aquatic; Freshwater; Lentic; Epilimnion	Free-living; Non-saline; Water (non-saline)	freshwater lake biome; epilimnion; lake water
3300002382	Metagenome	Environmental; Aquatic; Freshwater; Lentic; Epilimnion	Free-living; Non-saline; Water (non-saline)	freshwater lake biome; epilimnion; lake water
3300002383	Metagenome	Environmental; Aquatic; Freshwater; Lentic; Unclassified	Free-living; Non-saline; Water (non-saline)	freshwater lake biome; freshwater lake; lake water
3300002384	Metagenome	Environmental; Aquatic; Freshwater; Lentic; Epilimnion	Free-living; Non-saline; Water (non-saline)	freshwater lake biome; epilimnion; lake water
3300002385	Metagenome	Environmental; Aquatic; Freshwater; Lentic; Epilimnion	Free-living; Non-saline; Water (non-saline)	freshwater lake biome; epilimnion; lake water
3300002386	Metagenome	Environmental; Aquatic; Freshwater; Lentic; Epilimnion	Free-living; Non-saline; Water (non-saline)	freshwater lake biome; epilimnion; lake water
3300002387	Metagenome	Environmental; Aquatic; Freshwater; Lentic; Epilimnion	Free-living; Non-saline; Water (non-saline)	freshwater lake biome; epilimnion; lake water
3300002388	Metagenome	Environmental; Aquatic; Freshwater; Lentic; Epilimnion	Free-living; Non-saline; Water (non-saline)	freshwater lake biome; epilimnion; lake water
3300002389	Metagenome	Environmental; Aquatic; Freshwater; Lentic; Epilimnion	Free-living; Non-saline; Water (non-saline)	freshwater lake biome; epilimnion; lake water
3300002390	Metagenome	Environmental; Aquatic; Freshwater; Lentic; Unclassified	Free-living; Non-saline; Water (non-saline)	freshwater lake biome; epilimnion; lake water
3300002391	Metatranscriptome	Engineered; Biotransformation; Mixed Alcohol Bioreactor; Unclassified; Unclassified	Free-living; Non-saline; Surface (non-saline)	Not Available
3300002392	Metatranscriptome	Engineered; Biotransformation; Mixed Alcohol Bioreactor; Unclassified; Unclassified	Free-living; Non-saline; Surface (non-saline)	Not Available
3300002393	Metagenome	Environmental; Aquatic; Freshwater; Lentic; Epilimnion	Free-living; Non-saline; Water (non-saline)	freshwater lake biome; epilimnion; lake water
3300002394	Metagenome	Environmental; Aquatic; Freshwater; Lentic; Epilimnion	Free-living; Non-saline; Water (non-saline)	freshwater lake biome; epilimnion; lake water
3300002395	Metagenome	Environmental; Aquatic; Freshwater; Lentic; Epilimnion	Free-living; Non-saline; Water (non-saline)	freshwater lake biome; epilimnion; lake water
3300002396	Metagenome	Environmental; Aquatic; Freshwater; Lentic; Epilimnion	Free-living; Non-saline; Water (non-saline)	freshwater lake biome; epilimnion; lake water
3300002397	Metagenome	Environmental; Aquatic; Freshwater; Lentic; Epilimnion	Free-living; Non-saline; Water (non-saline)	freshwater lake biome; epilimnion; lake water
3300002398	Metagenome	Environmental; Aquatic; Freshwater; Lentic; Epilimnion	Free-living; Non-saline; Water (non-saline)	freshwater lake biome; epilimnion; lake water
3300002399	Metagenome	Environmental; Aquatic; Freshwater; Lentic; Epilimnion	Free-living; Non-saline; Water (non-saline)	freshwater lake biome; epilimnion; lake water
3300002400	Metagenome	Environmental; Aquatic; Freshwater; Lentic; Epilimnion	Free-living; Non-saline; Water (non-saline)	freshwater lake biome; epilimnion; lake water
3300002401	Metagenome	Environmental; Aquatic; Freshwater; Lentic; Epilimnion	Free-living; Non-saline; Water (non-saline)	freshwater lake biome; epilimnion; lake water
3300002402	Metagenome	Environmental; Aquatic; Freshwater; Lentic; Unclassified	Free-living; Non-saline; Water (non-saline)	freshwater lake biome; freshwater lake; lake water
3300002403	Metagenome	Environmental; Aquatic; Freshwater; Lentic; Epilimnion	Free-living; Non-saline; Water (non-saline)	freshwater lake biome; epilimnion; lake water
3300002404	Metagenome	Environmental; Aquatic; Freshwater; Lentic; Epilimnion	Free-living; Non-saline; Water (non-saline)	freshwater lake biome; epilimnion; lake water
3300002405	Metagenome	Host-Associated; Annelida; Reproductive System; Egg Capsule; Unclassified	Host-associated; Animal; Animal corpus	Not Available
3300002406	Metatranscriptome	Engineered; Biotransformation; Mixed Alcohol Bioreactor; Unclassified; Unclassified	Free-living; Non-saline; Surface (non-saline)	Not Available
3300002407	Metagenome	Environmental; Terrestrial; Soil; Loam; Unclassified	Free-living; Non-saline; Subsurface (non-saline)	terrestrial biome; land; soil
3300002408	Metagenome	Environmental; Aquatic; Freshwater; Lentic; Unclassified	Free-living; Non-saline; Water (non-saline)	Not Available
3300002446	Metagenome	Engineered; Lab Enrichment; Defined Media; Anaerobic Media; Unclassified	Free-living; Non-saline; Water (non-saline)	Not Available
3300002447	Metagenome	Environmental; Aquatic; Freshwater; Lentic; Unclassified	Free-living; Non-saline; Water (non-saline)	freshwater lake biome; freshwater lake; lake sediment
3300002448	Metagenome	Host-Associated; Porifera; Unclassified; Unclassified; Unclassified	Host-associated; Animal; Animal corpus	Not Available
3300002449	Metagenome	Host-Associated; Arthropoda; Digestive System; Gut; Unclassified	Host-associated; Animal; Animal proximal gut	Not Available
3300002450	Metagenome	Host-Associated; Arthropoda; Digestive System; Gut; Unclassified	Host-associated; Animal; Animal proximal gut	Not Available
3300002459	Metagenome	Host-Associated; Plants; Rhizoplane; Epiphytes; Unclassified	Host-associated; Plant; Plant rhizosphere	Not Available
3300002460	Metagenome	Environmental; Terrestrial; Soil; Loam; Unclassified	Free-living; Non-saline; Subsurface (non-saline)	terrestrial biome; land; soil
3300002461	Metagenome	Environmental; Aquatic; Freshwater; Drinking Water; Unclassified	Free-living; Non-saline; Water (non-saline)	freshwater biome; drinking water treatment plant; fresh water
3300002462	Metagenome	Host-Associated; Arthropoda; Digestive System; Gut; Proctodeal Segment	Host-associated; Animal; Animal proximal gut	Not Available
3300002465	Metagenome	Environmental; Aquatic; Freshwater; Microbialites; Unclassified	Free-living; Non-saline; Water (non-saline)	freshwater lake biome; anoxic lake; lake water
3300002468	Metagenome	Environmental; Terrestrial; Deep Subsurface; Clay; Unclassified	Free-living; Non-saline; Subsurface (non-saline)	terrestrial biome; planetary subsurface zone; clay soil
3300002469	Metagenome	Host-Associated; Arthropoda; Digestive System; Gut; Unclassified	Host-associated; Animal; Animal proximal gut	Not Available
3300002470	Metagenome	Environmental; Aquatic; Freshwater; Lentic; Epilimnion	Free-living; Non-saline; Water (non-saline)	freshwater lake biome; epilimnion; lake water
3300002471	Metagenome	Environmental; Aquatic; Freshwater; Lentic; Epilimnion	Free-living; Non-saline; Water (non-saline)	freshwater lake biome; epilimnion; lake water
3300002476	Metagenome	Environmental; Aquatic; Freshwater; Lentic; Epilimnion	Free-living; Non-saline; Water (non-saline)	freshwater lake biome; epilimnion; lake water
3300002481	Metagenome	Environmental; Aquatic; Marine; Volcanic; Unclassified	Free-living; Non-saline; Subsurface (non-saline)	marine hydrothermal vent biome; volcano; hydrothermal fluid
3300002482	Metagenome	Environmental; Aquatic; Marine; Oceanic; Unclassified	Free-living; Saline; Water (saline)	marine biome; marine water body; sea water
3300002483	Metagenome	Environmental; Aquatic; Marine; Oceanic; Unclassified	Free-living; Saline; Water (saline)	marine biome; marine water body; sea water
3300002484	Metagenome	Environmental; Aquatic; Marine; Oceanic; Unclassified	Free-living; Saline; Water (saline)	marine biome; marine water body; sea water
3300002485	Metagenome	Environmental; Terrestrial; Soil; Loam; Unclassified	Free-living; Non-saline; Subsurface (non-saline)	terrestrial biome; land; soil
3300002488	Metagenome	Environmental; Aquatic; Marine; Oceanic; Unclassified	Free-living; Saline; Water (saline)	marine biome; marine water body; sea water
3300002491	Metagenome	Environmental; Aquatic; Thermal Springs; Hot (42-90C); Unclassified	Free-living; Non-saline; Water (non-saline)	aquatic biome; hot spring; microbial mat material
3300002492	Metagenome	Environmental; Aquatic; Thermal Springs; Hot (42-90C); Unclassified	Free-living; Non-saline; Water (non-saline)	aquatic biome; hot spring; microbial mat material
3300002493	Metagenome	Environmental; Aquatic; Thermal Springs; Hot (42-90C); Unclassified	Free-living; Non-saline; Water (non-saline)	aquatic biome; hot spring; microbial mat material
3300002495	Metagenome	Environmental; Aquatic; Marine; Oceanic; Oil-Contaminated Sediment	Free-living; Saline; Sediment (saline)	Not Available
3300002498	Metagenome	Engineered; Wastewater; Industrial Wastewater; Petrochemical; Unclassified	Free-living; Non-saline; Water (non-saline)	Not Available
3300002500	Metagenome	Host-Associated; Algae; Green Algae; Ectosymbionts; Unclassified	Free-living; Saline; Surface (saline)	Not Available
3300002501	Metagenome	Host-Associated; Arthropoda; Digestive System; Gut; Unclassified	Host-associated; Animal; Animal proximal gut	Not Available
3300002502	Metagenome	Environmental; Terrestrial; Soil; Loam; Unclassified	Free-living; Non-saline; Subsurface (non-saline)	terrestrial biome; land; soil
3300002503	Metagenome	Environmental; Terrestrial; Soil; Loam; Unclassified	Free-living; Non-saline; Subsurface (non-saline)	terrestrial biome; land; soil
3300002504	Metagenome	Host-Associated; Arthropoda; Digestive System; Gut; Unclassified	Host-associated; Animal; Animal proximal gut	Not Available
3300002505	Metagenome	Host-Associated; Arthropoda; Digestive System; Gut; Unclassified	Host-associated; Animal; Animal proximal gut	Not Available
3300002507	Metagenome	Host-Associated; Arthropoda; Digestive System; Gut; Unclassified	Host-associated; Animal; Animal proximal gut	Not Available
3300002508	Metagenome	Host-Associated; Arthropoda; Digestive System; Gut; Unclassified	Host-associated; Animal; Animal proximal gut	Not Available
3300002509	Metagenome	Host-Associated; Arthropoda; Digestive System; Gut; Unclassified	Host-associated; Animal; Animal proximal gut	Not Available
3300002510	Metagenome	Environmental; Aquatic; Thermal Springs; Hot (42-90C); Unclassified	Free-living; Non-saline; Water (non-saline)	aquatic biome; hot spring; microbial mat material
3300002511	Metagenome	Environmental; Aquatic; Marine; Oceanic; Unclassified	Free-living; Saline; Water (saline)	marine biome; marine water body; sea water
3300002512	Metagenome	Host-Associated; Fish; Digestive System; Intestine; Unclassified	Host-associated; Animal; Animal proximal gut	Not Available
3300002513	Metagenome	Host-Associated; Fish; Digestive System; Intestine; Unclassified	Host-associated; Animal; Animal proximal gut	Not Available
3300002514	Metagenome	Environmental; Aquatic; Marine; Oceanic; Unclassified	Free-living; Saline; Water (saline)	marine biome; marine water body; sea water
3300002515	Metagenome	Environmental; Terrestrial; Soil; Unclassified; Permafrost	Free-living; Non-saline; Soil (non-saline)	polar biome; polar; peat soil
3300002516	Metagenome	Host-Associated; Tunicates; Ascidians; Unclassified; Unclassified	Host-associated; Animal; Animal corpus	Not Available
3300002517	Metagenome	Host-Associated; Fish; Digestive System; Intestine; Unclassified	Host-associated; Animal; Animal proximal gut	Not Available
3300002518	Metagenome	Environmental; Aquatic; Marine; Oceanic; Unclassified	Free-living; Saline; Water (saline)	marine biome; marine water body; sea water
3300002519	Metagenome	Environmental; Aquatic; Marine; Oceanic; Unclassified	Free-living; Saline; Water (saline)	marine biome; marine water body; sea water
3300002520	Metagenome	Host-Associated; Fish; Digestive System; Intestine; Unclassified	Host-associated; Animal; Animal proximal gut	Not Available
3300002521	Metagenome	Host-Associated; Fish; Digestive System; Intestine; Unclassified	Host-associated; Animal; Animal proximal gut	Not Available
3300002523	Metagenome	Engineered; Lab Enrichment; Defined Media; Unclassified; Unclassified	Free-living; Non-saline; Soil (non-saline)	Not Available
3300002524	Metagenome	Environmental; Aquatic; Marine; Intertidal Zone; Unclassified	Free-living; Saline; Water (saline)	marine biome; intertidal zone; sea water
3300002525	Metagenome	Environmental; Aquatic; Marine; Intertidal Zone; Unclassified	Free-living; Saline; Water (saline)	marine biome; intertidal zone; sea water
3300002526	Metagenome	Environmental; Aquatic; Marine; Oceanic; Unclassified	Free-living; Saline; Water (saline)	oceanic mesopelagic zone biome; marine mesopelagic zone; sea water
3300002527	Metagenome	Environmental; Aquatic; Marine; Intertidal Zone; Unclassified	Free-living; Saline; Water (saline)	marine biome; intertidal zone; sea water
3300002528	Metagenome	Environmental; Aquatic; Marine; Oceanic; Unclassified	Free-living; Saline; Water (saline)	oceanic mesopelagic zone biome; marine mesopelagic zone; sea water
3300002529	Metagenome	Environmental; Terrestrial; Soil; Loam; Unclassified	Free-living; Non-saline; Subsurface (non-saline)	terrestrial biome; land; soil
3300002530	Metagenome	Environmental; Terrestrial; Soil; Loam; Unclassified	Free-living; Non-saline; Subsurface (non-saline)	terrestrial biome; land; soil
3300002531	Metagenome	Engineered; Lab Enrichment; Defined Media; Unclassified; Unclassified	Free-living; Non-saline; Soil (non-saline)	Not Available
3300002532	Metagenome	Environmental; Aquatic; Marine; Volcanic; Unclassified	Free-living; Non-saline; Subsurface (non-saline)	marine hydrothermal vent biome; volcano; hydrothermal fluid
3300002533	Metagenome	Environmental; Aquatic; Marine; Intertidal Zone; Unclassified	Free-living; Saline; Water (saline)	marine biome; intertidal zone; sea water
3300002534	Metagenome	Engineered; Lab Enrichment; Defined Media; Anaerobic Media; Unclassified	Free-living; Non-saline; Water (non-saline)	Not Available
3300002538	Metagenome	Environmental; Terrestrial; Soil; Unclassified; Permafrost	Free-living; Non-saline; Soil (non-saline)	polar biome; polar; peat soil
3300002541	Metagenome	Engineered; Lab Enrichment; Defined Media; Unclassified; Unclassified	Free-living; Non-saline; Soil (non-saline)	Not Available
3300002542	Metagenome	Engineered; Lab Enrichment; Defined Media; Unclassified; Unclassified	Free-living; Non-saline; Soil (non-saline)	Not Available
3300002543	Metagenome	Engineered; Lab Enrichment; Defined Media; Unclassified; Unclassified	Free-living; Non-saline; Soil (non-saline)	Not Available
3300002544	Metagenome	Environmental; Terrestrial; Deep Subsurface; Clay; Unclassified	Free-living; Non-saline; Subsurface (non-saline)	terrestrial biome; borehole; clay soil
3300002545	Metagenome	Environmental; Terrestrial; Deep Subsurface; Clay; Unclassified	Free-living; Non-saline; Subsurface (non-saline)	terrestrial biome; borehole; clay soil
3300002546	Metagenome	Environmental; Terrestrial; Deep Subsurface; Clay; Unclassified	Free-living; Non-saline; Subsurface (non-saline)	terrestrial biome; borehole; clay soil
3300002547	Metagenome	Environmental; Aquatic; Freshwater; Ice; Unclassified	Free-living; Non-saline; Soil (non-saline)	polar desert biome; desert; ice
3300002548	Metagenome	Environmental; Aquatic; Freshwater; Ice; Unclassified	Free-living; Non-saline; Soil (non-saline)	polar desert biome; desert; ice
3300002549	Metagenome	Environmental; Terrestrial; Soil; Unclassified; Permafrost	Free-living; Non-saline; Soil (non-saline)	polar biome; polar; peat soil
3300002550	Metagenome	Environmental; Terrestrial; Soil; Unclassified; Permafrost	Free-living; Non-saline; Soil (non-saline)	polar biome; polar; peat soil
3300002551	Metagenome	Environmental; Terrestrial; Soil; Unclassified; Permafrost	Free-living; Non-saline; Soil (non-saline)	polar biome; polar; peat soil
3300002552	Metagenome	Host-Associated; Arthropoda; Digestive System; Gut; Unclassified	Host-associated; Animal; Animal proximal gut	Not Available
3300002553	Metagenome	Host-Associated; Unclassified; Unclassified; Unclassified; Unclassified	Host-associated; Animal; Animal corpus	Not Available
3300002557	Metagenome	Environmental; Terrestrial; Soil; Unclassified; Grasslands	Free-living; Non-saline; Soil (non-saline)	grassland biome; biosphere reserve; grassland soil
3300002558	Metagenome	Environmental; Terrestrial; Soil; Unclassified; Grasslands	Free-living; Non-saline; Soil (non-saline)	grassland biome; biosphere reserve; grassland soil
3300002559	Metagenome	Engineered; Lab Enrichment; Defined Media; Unclassified; Unclassified	Free-living; Non-saline; Soil (non-saline)	Not Available
3300002560	Metagenome	Environmental; Terrestrial; Soil; Unclassified; Grasslands	Free-living; Non-saline; Soil (non-saline)	grassland biome; biosphere reserve; grassland soil
3300002561	Metagenome	Environmental; Terrestrial; Soil; Unclassified; Grasslands	Free-living; Non-saline; Soil (non-saline)	grassland biome; biosphere reserve; grassland soil
3300002562	Metagenome	Environmental; Terrestrial; Soil; Unclassified; Grasslands	Free-living; Non-saline; Soil (non-saline)	grassland biome; biosphere reserve; grassland soil
3300002563	Metagenome	Environmental; Terrestrial; Soil; Unclassified; Permafrost	Free-living; Non-saline; Soil (non-saline)	polar biome; polar; peat soil
3300002564	Metagenome	Environmental; Terrestrial; Soil; Unclassified; Permafrost	Free-living; Non-saline; Soil (non-saline)	polar biome; polar; peat soil
3300002565	Metagenome	Environmental; Terrestrial; Soil; Unclassified; Permafrost	Free-living; Non-saline; Soil (non-saline)	polar biome; polar; peat soil
3300002568	Metagenome	Environmental; Terrestrial; Soil; Loam; Grasslands	Free-living; Non-saline; Soil (non-saline)	grassland biome; land; grassland soil
3300002569	Metagenome	Environmental; Terrestrial; Soil; Unclassified; Permafrost	Free-living; Non-saline; Soil (non-saline)	polar biome; polar; peat soil
3300002583	Metatranscriptome	Environmental; Aquatic; Marine; Oceanic; Aphotic Zone	Free-living; Non-saline; Subsurface (non-saline)	marine hydrothermal vent biome; marine hydrothermal vent; hydrothermal fluid
3300002584	Metatranscriptome	Environmental; Aquatic; Marine; Oceanic; Aphotic Zone	Free-living; Non-saline; Subsurface (non-saline)	marine hydrothermal vent biome; marine hydrothermal vent; hydrothermal fluid
3300002586	Metatranscriptome	Environmental; Aquatic; Marine; Oceanic; Aphotic Zone	Free-living; Non-saline; Subsurface (non-saline)	marine hydrothermal vent biome; marine hydrothermal vent; hydrothermal fluid
3300002589	Metatranscriptome	Environmental; Aquatic; Marine; Oceanic; Aphotic Zone	Free-living; Non-saline; Subsurface (non-saline)	marine hydrothermal vent biome; marine hydrothermal vent; hydrothermal fluid
3300002590	Metatranscriptome	Environmental; Aquatic; Marine; Oceanic; Aphotic Zone	Free-living; Non-saline; Subsurface (non-saline)	marine hydrothermal vent biome; marine hydrothermal vent; hydrothermal fluid
3300002592	Metatranscriptome	Environmental; Aquatic; Marine; Oceanic; Aphotic Zone	Free-living; Non-saline; Subsurface (non-saline)	marine hydrothermal vent biome; marine hydrothermal vent; hydrothermal fluid
3300002594	Metatranscriptome	Environmental; Aquatic; Marine; Oceanic; Aphotic Zone	Free-living; Non-saline; Subsurface (non-saline)	marine hydrothermal vent biome; marine hydrothermal vent; hydrothermal fluid
3300002596	Metagenome	Engineered; Wastewater; Industrial Wastewater; Petrochemical; Unclassified	Free-living; Non-saline; Water (non-saline)	Not Available
3300002597	Metagenome	Host-Associated; Mammals; Digestive System; Foregut; Rumen	Host-associated; Animal; Animal proximal gut	Not Available
3300002609	Metatranscriptome	Environmental; Aquatic; Marine; Oceanic; Aphotic Zone	Free-living; Non-saline; Subsurface (non-saline)	marine hydrothermal vent biome; marine hydrothermal vent; hydrothermal fluid
3300002610	Metagenome	Environmental; Terrestrial; Soil; Unclassified; Agricultural Land	Free-living; Non-saline; Soil (non-saline)	terrestrial biome; agricultural field; agricultural soil
3300002611	Metagenome	Environmental; Terrestrial; Soil; Unclassified; Agricultural Land	Free-living; Non-saline; Soil (non-saline)	terrestrial biome; agricultural field; agricultural soil
3300002613	Metagenome	Environmental; Terrestrial; Soil; Unclassified; Agricultural Land	Free-living; Non-saline; Soil (non-saline)	terrestrial biome; agricultural field; agricultural soil
3300002618	Metagenome	Environmental; Terrestrial; Soil; Unclassified; Agricultural Land	Free-living; Non-saline; Soil (non-saline)	terrestrial biome; agricultural field; agricultural soil
3300002620	Metagenome	Environmental; Terrestrial; Soil; Unclassified; Agricultural Land	Free-living; Non-saline; Soil (non-saline)	terrestrial biome; agricultural field; agricultural soil
3300002621	Metagenome	Environmental; Terrestrial; Soil; Unclassified; Agricultural Land	Free-living; Non-saline; Soil (non-saline)	terrestrial biome; agricultural field; agricultural soil
3300002625	Metagenome	Environmental; Terrestrial; Soil; Unclassified; Agricultural Land	Free-living; Non-saline; Soil (non-saline)	terrestrial biome; agricultural field; agricultural soil
3300002628	Metagenome	Environmental; Terrestrial; Soil; Unclassified; Agricultural Land	Free-living; Non-saline; Soil (non-saline)	terrestrial biome; agricultural field; agricultural soil
3300002629	Metagenome	Environmental; Terrestrial; Soil; Unclassified; Agricultural Land	Free-living; Non-saline; Soil (non-saline)	terrestrial biome; agricultural field; agricultural soil
3300002630	Metagenome	Environmental; Terrestrial; Soil; Unclassified; Agricultural Land	Free-living; Non-saline; Soil (non-saline)	terrestrial biome; agricultural field; agricultural soil
3300002631	Metagenome	Environmental; Terrestrial; Soil; Unclassified; Agricultural Land	Free-living; Non-saline; Soil (non-saline)	terrestrial biome; agricultural field; agricultural soil
3300002633	Metagenome	Host-Associated; Human; Digestive System; Large Intestine; Fecal	Free-living; Non-saline; Soil (non-saline)	terrestrial biome; agricultural field; agricultural soil
3300002634	Metagenome	Environmental; Terrestrial; Soil; Unclassified; Agricultural Land	Free-living; Non-saline; Soil (non-saline)	terrestrial biome; agricultural field; agricultural soil
3300002635	Metagenome	Environmental; Terrestrial; Soil; Unclassified; Agricultural Land	Free-living; Non-saline; Soil (non-saline)	terrestrial biome; agricultural field; agricultural soil
3300002638	Metagenome	Environmental; Terrestrial; Soil; Unclassified; Agricultural Land	Free-living; Non-saline; Soil (non-saline)	terrestrial biome; agricultural field; agricultural soil
3300002639	Metagenome	Environmental; Terrestrial; Soil; Unclassified; Agricultural Land	Free-living; Non-saline; Soil (non-saline)	terrestrial biome; agricultural field; agricultural soil
3300002640	Metagenome	Environmental; Terrestrial; Soil; Unclassified; Agricultural Land	Free-living; Non-saline; Soil (non-saline)	terrestrial biome; agricultural field; agricultural soil
3300002642	Metatranscriptome	Environmental; Aquatic; Marine; Oceanic; Unclassified	Free-living; Saline; Water (saline)	marine biome; coastal inlet; sea water
3300002643	Metagenome	Engineered; Wastewater; Industrial Wastewater; Petrochemical; Unclassified	Free-living; Non-saline; Water (non-saline)	Not Available
3300002644	Metatranscriptome	Environmental; Aquatic; Marine; Oceanic; Unclassified	Free-living; Saline; Water (saline)	marine biome; coastal inlet; sea water
3300002645	Metatranscriptome	Environmental; Terrestrial; Soil; Loam; Forest Soil	Free-living; Non-saline; Soil (non-saline)	forest biome; land; forest soil
3300002646	Metatranscriptome	Environmental; Aquatic; Marine; Oceanic; Unclassified	Free-living; Saline; Water (saline)	marine biome; coastal inlet; sea water
3300002647	Metatranscriptome	Environmental; Terrestrial; Soil; Loam; Forest Soil	Free-living; Non-saline; Soil (non-saline)	forest biome; solid layer; forest soil
3300002648	Metatranscriptome	Environmental; Terrestrial; Soil; Loam; Forest Soil	Free-living; Non-saline; Soil (non-saline)	forest biome; solid layer; forest soil
3300002649	Metatranscriptome	Environmental; Terrestrial; Soil; Loam; Forest Soil	Free-living; Non-saline; Soil (non-saline)	forest biome; solid layer; forest soil
3300002650	Metatranscriptome	Environmental; Terrestrial; Soil; Loam; Forest Soil	Free-living; Non-saline; Soil (non-saline)	forest biome; solid layer; forest soil
3300002651	Metatranscriptome	Environmental; Terrestrial; Soil; Loam; Forest Soil	Free-living; Non-saline; Soil (non-saline)	forest biome; land; forest soil
3300002652	Metatranscriptome	Environmental; Terrestrial; Soil; Loam; Forest Soil	Free-living; Non-saline; Soil (non-saline)	forest biome; land; forest soil
3300002653	Metatranscriptome	Environmental; Terrestrial; Soil; Loam; Forest Soil	Free-living; Non-saline; Soil (non-saline)	forest biome; land; forest soil
3300002654	Metatranscriptome	Environmental; Terrestrial; Soil; Loam; Forest Soil	Free-living; Non-saline; Soil (non-saline)	forest biome; land; forest soil
3300002655	Metatranscriptome	Environmental; Terrestrial; Soil; Loam; Forest Soil	Free-living; Non-saline; Soil (non-saline)	forest biome; solid layer; forest soil
3300002656	Metatranscriptome	Environmental; Terrestrial; Soil; Loam; Forest Soil	Free-living; Non-saline; Soil (non-saline)	forest biome; land; forest soil
3300002657	Metatranscriptome	Environmental; Terrestrial; Soil; Loam; Forest Soil	Free-living; Non-saline; Soil (non-saline)	forest biome; land; forest soil
3300002658	Metatranscriptome	Environmental; Terrestrial; Soil; Loam; Forest Soil	Free-living; Non-saline; Soil (non-saline)	forest biome; solid layer; forest soil
3300002659	Metatranscriptome	Environmental; Terrestrial; Soil; Loam; Forest Soil	Free-living; Non-saline; Soil (non-saline)	forest biome; solid layer; forest soil
3300002660	Metatranscriptome	Environmental; Terrestrial; Soil; Loam; Forest Soil	Free-living; Non-saline; Soil (non-saline)	forest biome; land; forest soil
3300002661	Metatranscriptome	Environmental; Terrestrial; Soil; Loam; Forest Soil	Free-living; Non-saline; Soil (non-saline)	forest biome; land; forest soil
3300002662	Metatranscriptome	Environmental; Terrestrial; Soil; Loam; Forest Soil	Free-living; Non-saline; Soil (non-saline)	forest biome; land; forest soil
3300002663	Metatranscriptome	Environmental; Terrestrial; Soil; Loam; Forest Soil	Free-living; Non-saline; Soil (non-saline)	forest biome; land; forest soil
3300002664	Metatranscriptome	Environmental; Terrestrial; Soil; Loam; Forest Soil	Free-living; Non-saline; Soil (non-saline)	forest biome; land; forest soil
3300002666	Metatranscriptome	Environmental; Aquatic; Marine; Oceanic; Unclassified	Free-living; Saline; Water (saline)	marine biome; coastal inlet; sea water
3300002667	Metatranscriptome	Environmental; Terrestrial; Soil; Loam; Forest Soil	Free-living; Non-saline; Soil (non-saline)	forest biome; land; forest soil
3300002668	Metatranscriptome	Environmental; Terrestrial; Soil; Loam; Forest Soil	Free-living; Non-saline; Soil (non-saline)	forest biome; solid layer; forest soil
3300002669	Metatranscriptome	Environmental; Terrestrial; Soil; Loam; Forest Soil	Free-living; Non-saline; Soil (non-saline)	forest biome; solid layer; forest soil
3300002670	Metatranscriptome	Environmental; Aquatic; Marine; Oceanic; Unclassified	Free-living; Saline; Water (saline)	marine biome; coastal inlet; sea water
3300002671	Metatranscriptome	Environmental; Terrestrial; Soil; Loam; Forest Soil	Free-living; Non-saline; Soil (non-saline)	forest biome; solid layer; forest soil
3300002672	Metatranscriptome	Environmental; Terrestrial; Soil; Loam; Forest Soil	Free-living; Non-saline; Soil (non-saline)	forest biome; land; forest soil
3300002673	Metatranscriptome	Environmental; Terrestrial; Soil; Loam; Forest Soil	Free-living; Non-saline; Soil (non-saline)	forest biome; solid layer; forest soil
3300002674	Metatranscriptome	Environmental; Aquatic; Marine; Oceanic; Unclassified	Free-living; Saline; Water (saline)	marine biome; coastal inlet; sea water
3300002675	Metatranscriptome	Environmental; Terrestrial; Soil; Loam; Forest Soil	Free-living; Non-saline; Soil (non-saline)	forest biome; solid layer; forest soil
3300002676	Metatranscriptome	Environmental; Aquatic; Marine; Oceanic; Unclassified	Free-living; Saline; Water (saline)	marine biome; coastal inlet; sea water
3300002677	Metatranscriptome	Environmental; Terrestrial; Soil; Loam; Forest Soil	Free-living; Non-saline; Soil (non-saline)	forest biome; solid layer; forest soil
3300002678	Metatranscriptome	Environmental; Terrestrial; Soil; Loam; Forest Soil	Free-living; Non-saline; Soil (non-saline)	forest biome; solid layer; forest soil
3300002679	Metatranscriptome	Environmental; Aquatic; Marine; Oceanic; Unclassified	Free-living; Saline; Water (saline)	marine biome; coastal inlet; sea water
3300002680	Metatranscriptome	Environmental; Terrestrial; Soil; Loam; Forest Soil	Free-living; Non-saline; Soil (non-saline)	forest biome; solid layer; forest soil
3300002681	Metatranscriptome	Environmental; Terrestrial; Soil; Loam; Forest Soil	Free-living; Non-saline; Soil (non-saline)	forest biome; solid layer; forest soil
3300002682	Metatranscriptome	Environmental; Aquatic; Marine; Oceanic; Unclassified	Free-living; Saline; Water (saline)	marine biome; coastal inlet; sea water
3300002683	Metatranscriptome	Environmental; Aquatic; Marine; Oceanic; Unclassified	Free-living; Saline; Water (saline)	marine biome; coastal inlet; sea water
3300002684	Metatranscriptome	Environmental; Aquatic; Marine; Oceanic; Unclassified	Free-living; Saline; Water (saline)	marine biome; coastal inlet; sea water
3300002685	Metatranscriptome	Environmental; Aquatic; Marine; Oceanic; Unclassified	Free-living; Saline; Water (saline)	marine biome; coastal inlet; sea water
3300002686	Metatranscriptome	Environmental; Aquatic; Marine; Oceanic; Unclassified	Free-living; Saline; Water (saline)	marine biome; coastal inlet; sea water
3300002687	Metatranscriptome	Environmental; Aquatic; Marine; Oceanic; Unclassified	Free-living; Saline; Water (saline)	marine biome; coastal inlet; sea water
3300002688	Metatranscriptome	Environmental; Aquatic; Marine; Oceanic; Unclassified	Free-living; Saline; Water (saline)	marine biome; coastal inlet; sea water
3300002689	Metatranscriptome	Environmental; Aquatic; Marine; Oceanic; Unclassified	Free-living; Saline; Water (saline)	marine biome; coastal inlet; sea water
3300002691	Metatranscriptome	Environmental; Aquatic; Marine; Oceanic; Unclassified	Free-living; Saline; Water (saline)	marine biome; coastal inlet; sea water
3300002692	Metatranscriptome	Environmental; Aquatic; Marine; Oceanic; Unclassified	Free-living; Saline; Water (saline)	marine biome; coastal inlet; sea water
3300002693	Metatranscriptome	Environmental; Aquatic; Marine; Oceanic; Unclassified	Free-living; Saline; Water (saline)	marine biome; coastal inlet; sea water
3300002695	Metagenome	Engineered; Wastewater; Industrial Wastewater; Petrochemical; Unclassified	Free-living; Non-saline; Water (non-saline)	Not Available
3300002696	Metatranscriptome	Environmental; Aquatic; Marine; Oceanic; Unclassified	Free-living; Saline; Water (saline)	marine biome; coastal inlet; sea water
3300002700	Metagenome	Engineered; Wastewater; Industrial Wastewater; Petrochemical; Unclassified	Free-living; Non-saline; Water (non-saline)	Not Available
3300002702	Metagenome	Engineered; Wastewater; Industrial Wastewater; Petrochemical; Unclassified	Free-living; Non-saline; Water (non-saline)	Not Available
3300002703	Metagenome	Engineered; Wastewater; Industrial Wastewater; Petrochemical; Unclassified	Free-living; Non-saline; Water (non-saline)	Not Available
3300002704	Metagenome	Host-Associated; Plants; Roots; Epiphytes; Unclassified	Host-associated; Plant; Plant rhizosphere	Not Available
3300002705	Metagenome	Host-Associated; Plants; Roots; Epiphytes; Unclassified	Host-associated; Plant; Plant rhizosphere	Not Available
3300002706	Metagenome	Environmental; Terrestrial; Soil; Unclassified; Agricultural Land	Free-living; Non-saline; Soil (non-saline)	terrestrial biome; agricultural field; agricultural soil
3300002712	Metagenome	Environmental; Terrestrial; Soil; Unclassified; Agricultural Land	Free-living; Non-saline; Soil (non-saline)	terrestrial biome; agricultural field; agricultural soil
3300002714	Metagenome	Environmental; Terrestrial; Soil; Unclassified; Agricultural Land	Free-living; Non-saline; Soil (non-saline)	terrestrial biome; agricultural field; agricultural soil
3300002715	Metagenome	Environmental; Terrestrial; Soil; Unclassified; Agricultural Land	Free-living; Non-saline; Soil (non-saline)	terrestrial biome; agricultural field; agricultural soil
3300002718	Metagenome	Environmental; Terrestrial; Soil; Unclassified; Agricultural Land	Free-living; Non-saline; Soil (non-saline)	terrestrial biome; agricultural field; agricultural soil
3300002719	Metagenome	Environmental; Terrestrial; Soil; Unclassified; Agricultural Land	Free-living; Non-saline; Soil (non-saline)	terrestrial biome; agricultural field; agricultural soil
3300002720	Metagenome	Environmental; Terrestrial; Soil; Unclassified; Agricultural Land	Free-living; Non-saline; Soil (non-saline)	terrestrial biome; agricultural field; agricultural soil
3300002722	Metagenome	Environmental; Terrestrial; Soil; Unclassified; Agricultural Land	Free-living; Non-saline; Soil (non-saline)	terrestrial biome; agricultural field; agricultural soil
3300002727	Metagenome	Environmental; Terrestrial; Soil; Loam; Unclassified	Free-living; Non-saline; Subsurface (non-saline)	terrestrial biome; land; soil
3300002729	Metagenome	Host-Associated; Invertebrates; Bryozoans; Gymnolaemates; Unclassified	Host-associated; Animal; Animal corpus	Not Available
3300002730	Metagenome	Engineered; Solid Waste; Zoo Waste; Composting; Unclassified	Free-living; Non-saline; Soil (non-saline)	Not Available
3300002731	Metagenome	Environmental; Terrestrial; Soil; Sand; Unclassified	Free-living; Saline; Sediment (saline)	mangrove biome; mangrove swamp; soil
3300002733	Metagenome	Environmental; Terrestrial; Deep Subsurface; Unclassified; Unclassified	Free-living; Non-saline; Subsurface (non-saline)	Not Available
3300002734	Metagenome	Host-Associated; Porifera; Unclassified; Unclassified; Unclassified	Host-associated; Animal; Animal corpus	Not Available
3300002735	Metagenome	Environmental; Terrestrial; Deep Subsurface; Clay; Unclassified	Free-living; Non-saline; Subsurface (non-saline)	terrestrial biome; planetary subsurface zone; clay soil
3300002737	Metagenome	Host-Associated; Plants; Rhizoplane; Epiphytes; Unclassified	Host-associated; Plant; Plant rhizosphere	Not Available
3300002738	Metagenome	Host-Associated; Plants; Roots; Epiphytes; Unclassified	Host-associated; Plant; Plant rhizosphere	Not Available
3300002741	Metagenome	Host-Associated; Plants; Roots; Epiphytes; Unclassified	Host-associated; Plant; Plant rhizosphere	Not Available
3300002750	Metagenome	Host-Associated; Plants; Rhizoplane; Epiphytes; Unclassified	Free-living; Non-saline; Soil (non-saline)	terrestrial biome; agricultural field; agricultural soil
3300002751	Metagenome	Environmental; Aquatic; Marine; Intertidal Zone; Unclassified	Free-living; Saline; Water (saline)	marine biome; intertidal zone; sea water
3300002753	Metagenome	Environmental; Aquatic; Marine; Intertidal Zone; Unclassified	Free-living; Saline; Water (saline)	marine biome; intertidal zone; sea water
3300002754	Metagenome	Environmental; Aquatic; Marine; Intertidal Zone; Unclassified	Free-living; Saline; Water (saline)	marine biome; intertidal zone; sea water
3300002756	Metagenome	Environmental; Terrestrial; Deep Subsurface; Clay; Unclassified	Free-living; Non-saline; Subsurface (non-saline)	terrestrial biome; borehole; clay soil
3300002757	Metagenome	Environmental; Terrestrial; Soil; Unclassified; Agricultural Land	Free-living; Non-saline; Soil (non-saline)	terrestrial biome; agricultural field; agricultural soil
3300002758	Metagenome	Environmental; Terrestrial; Soil; Unclassified; Agricultural Land	Free-living; Non-saline; Soil (non-saline)	terrestrial biome; agricultural field; agricultural soil
3300002760	Metagenome	Environmental; Aquatic; Marine; Oceanic; Unclassified	Free-living; Saline; Water (saline)	marine biome; marine water body; sea water
3300002762	Metagenome	Environmental; Terrestrial; Soil; Unclassified; Agricultural Land	Free-living; Non-saline; Soil (non-saline)	terrestrial biome; agricultural field; agricultural soil
3300002764	Metatranscriptome	Environmental; Aquatic; Marine; Oceanic; Aphotic Zone	Free-living; Non-saline; Subsurface (non-saline)	marine hydrothermal vent biome; marine hydrothermal vent; hydrothermal fluid
3300002766	Metatranscriptome	Environmental; Aquatic; Marine; Oceanic; Aphotic Zone	Free-living; Non-saline; Subsurface (non-saline)	marine hydrothermal vent biome; marine hydrothermal vent; hydrothermal fluid
3300002767	Metatranscriptome	Environmental; Aquatic; Marine; Oceanic; Aphotic Zone	Free-living; Non-saline; Subsurface (non-saline)	marine hydrothermal vent biome; marine hydrothermal vent; hydrothermal fluid
3300002769	Metatranscriptome	Environmental; Aquatic; Marine; Oceanic; Aphotic Zone	Free-living; Non-saline; Subsurface (non-saline)	marine hydrothermal vent biome; marine hydrothermal vent; hydrothermal fluid
3300002772	Metagenome	Host-Associated; Plants; Rhizoplane; Epiphytes; Unclassified	Host-associated; Plant; Plant rhizosphere	Not Available
3300002776	Metatranscriptome	Environmental; Aquatic; Marine; Oceanic; Unclassified	Free-living; Saline; Water (saline)	marine biome; coastal inlet; sea water
3300002780	Metagenome	Host-Associated; Mammals; Digestive System; Large Intestine; Fecal	Host-associated; Animal; Animal distal gut	Not Available
3300002787	Metagenome	Environmental; Terrestrial; Soil; Unclassified; Agricultural Land	Free-living; Non-saline; Soil (non-saline)	terrestrial biome; agricultural field; agricultural soil
3300002794	Metagenome	Environmental; Terrestrial; Soil; Unclassified; Agricultural Land	Free-living; Non-saline; Soil (non-saline)	terrestrial biome; agricultural field; agricultural soil
3300002801	Metagenome	Environmental; Terrestrial; Soil; Unclassified; Agricultural Land	Free-living; Non-saline; Soil (non-saline)	terrestrial biome; agricultural field; agricultural soil
3300002807	Metagenome	Environmental; Terrestrial; Soil; Unclassified; Agricultural Land	Free-living; Non-saline; Soil (non-saline)	terrestrial biome; agricultural field; agricultural soil
3300002809	Metagenome	Environmental; Terrestrial; Soil; Unclassified; Agricultural Land	Free-living; Non-saline; Soil (non-saline)	terrestrial biome; agricultural field; agricultural soil
3300002810	Metagenome	Environmental; Terrestrial; Soil; Unclassified; Agricultural Land	Free-living; Non-saline; Soil (non-saline)	terrestrial biome; agricultural field; agricultural soil
3300002811	Metagenome	Environmental; Terrestrial; Soil; Unclassified; Agricultural Land	Free-living; Non-saline; Soil (non-saline)	terrestrial biome; agricultural field; agricultural soil
3300002812	Metagenome	Environmental; Terrestrial; Soil; Unclassified; Agricultural Land	Free-living; Non-saline; Soil (non-saline)	terrestrial biome; agricultural field; agricultural soil
3300002820	Metagenome	Environmental; Terrestrial; Soil; Unclassified; Agricultural Land	Free-living; Non-saline; Soil (non-saline)	terrestrial biome; agricultural field; agricultural soil
3300002821	Metagenome	Engineered; Lab Enrichment; Defined Media; Anaerobic Media; Unclassified	Free-living; Non-saline; Water (non-saline)	Not Available
3300002822	Metagenome	Environmental; Aquatic; Marine; Oceanic; Sediment	Free-living; Saline; Sediment (saline)	mangrove biome; mangrove swamp; sediment
3300002824	Metagenome	Environmental; Terrestrial; Soil; Unclassified; Agricultural Land	Free-living; Non-saline; Soil (non-saline)	terrestrial biome; agricultural field; agricultural soil
3300002828	Metagenome	Environmental; Terrestrial; Soil; Unclassified; Agricultural Land	Free-living; Non-saline; Soil (non-saline)	terrestrial biome; agricultural field; agricultural soil
3300002831	Metagenome	Environmental; Terrestrial; Soil; Unclassified; Agricultural Land	Free-living; Non-saline; Soil (non-saline)	terrestrial biome; agricultural field; agricultural soil
3300002832	Metagenome	Environmental; Terrestrial; Soil; Unclassified; Agricultural Land	Free-living; Non-saline; Soil (non-saline)	terrestrial biome; agricultural field; agricultural soil
3300002833	Metagenome	Environmental; Terrestrial; Soil; Unclassified; Agricultural Land	Free-living; Non-saline; Soil (non-saline)	terrestrial biome; agricultural field; agricultural soil
3300002834	Metagenome	Host-Associated; Arthropoda; Digestive System; Gut; Unclassified	Host-associated; Animal; Animal proximal gut	Not Available
3300002835	Metagenome	Environmental; Aquatic; Freshwater; Lentic; Epilimnion	Free-living; Non-saline; Water (non-saline)	Not Available
3300002837	Metagenome	Engineered; Biotransformation; Unclassified; Unclassified; Unclassified	Free-living; Non-saline; Surface (non-saline)	Not Available
3300002839	Metagenome	Environmental; Terrestrial; Soil; Unclassified; Permafrost	Free-living; Non-saline; Soil (non-saline)	Not Available
3300002842	Metagenome	Environmental; Aquatic; Freshwater; Pond; Unclassified	Free-living; Non-saline; Water (non-saline)	aquatic biome; pond; stormwater
3300002843	Metagenome	Environmental; Aquatic; Freshwater; Pond; Unclassified	Free-living; Non-saline; Water (non-saline)	aquatic biome; pond; stormwater
3300002844	Metagenome	Environmental; Aquatic; Freshwater; Pond; Unclassified	Free-living; Non-saline; Water (non-saline)	aquatic biome; pond; stormwater
3300002845	Metagenome	Environmental; Aquatic; Freshwater; Pond; Unclassified	Free-living; Non-saline; Water (non-saline)	aquatic biome; pond; stormwater
3300002848	Metagenome	Environmental; Aquatic; Thermal Springs; Tepid (25-34C); Sediment	Free-living; Non-saline; Water (non-saline)	aquatic biome; volcano; sediment
3300002853	Metagenome	Environmental; Terrestrial; Soil; Unclassified; Unclassified	Free-living; Non-saline; Water (non-saline)	terrestrial biome; spring; soil
3300002854	Metagenome	Engineered; Lab Enrichment; Defined Media; Aerobic Media; Unclassified	na; na; na	Not Available
3300002856	Metagenome	Engineered; Biotransformation; Microbial Solubilization Of Coal; Unclassified; Unclassified	Free-living; Non-saline; Water (non-saline)	Not Available
3300002860	Metatranscriptome	Environmental; Terrestrial; Soil; Unclassified; Permafrost	Free-living; Non-saline; Soil (non-saline)	polar biome; polar; peat soil
3300002861	Metatranscriptome	Environmental; Terrestrial; Soil; Unclassified; Unclassified	Free-living; Non-saline; Soil (non-saline)	terrestrial biome; peatland; peat soil
3300002862	Metatranscriptome	Environmental; Terrestrial; Soil; Unclassified; Permafrost	Free-living; Non-saline; Soil (non-saline)	polar biome; polar; peat soil
3300002863	Metatranscriptome	Host-Associated; Plants; Rhizosphere; Soil; Unclassified	Host-associated; Plant; Plant rhizosphere	terrestrial biome; rhizosphere; soil
3300002864	Metatranscriptome	Host-Associated; Plants; Rhizosphere; Soil; Unclassified	Host-associated; Plant; Plant rhizosphere	terrestrial biome; rhizosphere; soil
3300002865	Metatranscriptome	Host-Associated; Plants; Rhizosphere; Soil; Unclassified	Host-associated; Plant; Plant rhizosphere	terrestrial biome; rhizosphere; soil
3300002866	Metatranscriptome	Host-Associated; Plants; Rhizosphere; Soil; Unclassified	Host-associated; Plant; Plant rhizosphere	terrestrial biome; rhizosphere; soil
3300002867	Metatranscriptome	Environmental; Terrestrial; Soil; Unclassified; Unclassified	Free-living; Non-saline; Soil (non-saline)	terrestrial biome; peatland; peat soil
3300002868	Metatranscriptome	Host-Associated; Plants; Rhizosphere; Soil; Unclassified	Host-associated; Plant; Plant rhizosphere	terrestrial biome; rhizosphere; soil
3300002869	Metatranscriptome	Environmental; Terrestrial; Soil; Unclassified; Unclassified	Free-living; Non-saline; Soil (non-saline)	terrestrial biome; peatland; peat soil
3300002870	Metatranscriptome	Host-Associated; Plants; Rhizosphere; Soil; Unclassified	Host-associated; Plant; Plant rhizosphere	terrestrial biome; rhizosphere; soil
3300002872	Metatranscriptome	Host-Associated; Plants; Rhizosphere; Soil; Unclassified	Host-associated; Plant; Plant rhizosphere	terrestrial biome; rhizosphere; soil
3300002873	Metatranscriptome	Environmental; Terrestrial; Soil; Unclassified; Unclassified	Free-living; Non-saline; Soil (non-saline)	terrestrial biome; peatland; peat soil
3300002874	Metatranscriptome	Environmental; Terrestrial; Soil; Unclassified; Unclassified	Free-living; Non-saline; Soil (non-saline)	terrestrial biome; peatland; peat soil
3300002875	Metatranscriptome	Environmental; Terrestrial; Soil; Unclassified; Unclassified	Free-living; Non-saline; Soil (non-saline)	terrestrial biome; peatland; peat soil
3300002876	Metatranscriptome	Environmental; Aquatic; Marine; Oceanic; Unclassified	Free-living; Saline; Water (saline)	marine biome; coastal inlet; sea water
3300002878	Metatranscriptome	Environmental; Aquatic; Marine; Oceanic; Unclassified	Free-living; Saline; Water (saline)	marine biome; coastal inlet; sea water
3300002879	Metagenome	Host-Associated; Human; Digestive System; Large Intestine; Fecal	Not Available	Not Available
3300002880	Metatranscriptome	Environmental; Aquatic; Marine; Oceanic; Unclassified	Free-living; Saline; Water (saline)	marine biome; coastal inlet; sea water
3300002881	Metatranscriptome	Environmental; Aquatic; Marine; Oceanic; Unclassified	Free-living; Saline; Water (saline)	marine biome; coastal inlet; sea water
3300002883	Metatranscriptome	Environmental; Aquatic; Marine; Oceanic; Unclassified	Free-living; Saline; Water (saline)	marine biome; coastal inlet; sea water
3300002884	Metatranscriptome	Environmental; Aquatic; Marine; Oceanic; Unclassified	Free-living; Saline; Water (saline)	marine biome; coastal inlet; sea water
[truncated: 17,323 more rows]

## Sheet: NMPF_top_ecosystems
NMPF	Top GOLD Ecosystem	Top EMPO Ecosystem	Top ENVO Ecosystem
F000001	Host-Associated; Arthropoda; Digestive System; Gut (99.99 %)	Host-associated; Animal; Animal proximal gut (100.00 %)	Unclassified (100.00 %)
F000002	Host-Associated; Annelida; Digestive System; Unclassified (97.84 %)	Host-associated; Animal; Animal proximal gut (100.00 %)	Unclassified (100.00 %)
F000003	Host-Associated; Arthropoda; Digestive System; Gut (98.11 %)	Host-associated; Animal; Animal proximal gut (99.90 %)	Unclassified (99.91 %)
F000004	Host-Associated; Arthropoda; Digestive System; Gut (100.00 %)	Host-associated; Animal; Animal proximal gut (100.00 %)	Unclassified (100.00 %)
F000005	Host-Associated; Annelida; Digestive System; Unclassified (99.54 %)	Host-associated; Animal; Animal proximal gut (100.00 %)	Unclassified (100.00 %)
F000006	Host-Associated; Arthropoda; Digestive System; Gut (98.45 %)	Host-associated; Animal; Animal proximal gut (99.88 %)	Unclassified (99.90 %)
F000007	Environmental; Aquatic; Marine; Oceanic (54.72 %)	Free-living; Saline; Water (saline) (62.98 %)	marine biome; coastal inlet; sea water (80.21 %)
F000008	Host-Associated; Arthropoda; Digestive System; Gut (99.95 %)	Host-associated; Animal; Animal proximal gut (100.00 %)	Unclassified (100.00 %)
F000009	Host-Associated; Arthropoda; Digestive System; Gut (98.27 %)	Host-associated; Animal; Animal proximal gut (99.81 %)	Unclassified (99.85 %)
F000010	Host-Associated; Plants; Rhizosphere; Unclassified (99.93 %)	Host-associated; Plant; Plant rhizosphere (99.92 %)	Unclassified (99.97 %)
F000011	Host-Associated; Arthropoda; Digestive System; Gut (99.73 %)	Host-associated; Animal; Animal proximal gut (99.93 %)	Unclassified (99.97 %)
F000012	Host-Associated; Annelida; Digestive System; Unclassified (71.88 %)	Host-associated; Animal; Animal proximal gut (100.00 %)	Unclassified (100.00 %)
F000013	Host-Associated; Annelida; Digestive System; Unclassified (87.98 %)	Host-associated; Animal; Animal proximal gut (100.00 %)	Unclassified (100.00 %)
F000014	Host-Associated; Annelida; Digestive System; Unclassified (92.45 %)	Host-associated; Animal; Animal proximal gut (100.00 %)	Unclassified (100.00 %)
F000015	Host-Associated; Arthropoda; Digestive System; Gut (98.88 %)	Host-associated; Animal; Animal proximal gut (99.94 %)	Unclassified (99.94 %)
F000016	Host-Associated; Arthropoda; Digestive System; Gut (99.64 %)	Host-associated; Animal; Animal proximal gut (100.00 %)	Unclassified (100.00 %)
F000017	Host-Associated; Annelida; Digestive System; Unclassified (60.93 %)	Host-associated; Animal; Animal proximal gut (100.00 %)	Unclassified (100.00 %)
F000018	Host-Associated; Arthropoda; Digestive System; Gut (97.34 %)	Host-associated; Animal; Animal proximal gut (99.95 %)	Unclassified (99.97 %)
F000019	Host-Associated; Arthropoda; Digestive System; Gut (99.42 %)	Host-associated; Animal; Animal proximal gut (99.78 %)	Unclassified (99.84 %)
F000020	Environmental; Aquatic; Marine; Oceanic (58.64 %)	Free-living; Saline; Water (saline) (56.33 %)	marine biome; coastal inlet; sea water (85.77 %)
F000021	Environmental; Aquatic; Marine; Unclassified (86.22 %)	Free-living; Saline; Water (saline) (91.83 %)	marine biome; coastal inlet; sea water (96.07 %)
F000022	Host-Associated; Arthropoda; Digestive System; Gut (98.99 %)	Host-associated; Animal; Animal proximal gut (99.88 %)	Unclassified (99.93 %)
F000023	Environmental; Aquatic; Marine; Oceanic (68.11 %)	Unclassified (52.02 %)	marine biome; coastal inlet; sea water (81.33 %)
F000024	Host-Associated; Annelida; Digestive System; Unclassified (73.56 %)	Host-associated; Animal; Animal proximal gut (100.00 %)	Unclassified (100.00 %)
F000025	Environmental; Terrestrial; Soil; Unclassified (90.87 %)	Unclassified (90.53 %)	forest biome; land; forest soil (38.92 %)
F000026	Host-Associated; Arthropoda; Digestive System; Gut (99.62 %)	Host-associated; Animal; Animal proximal gut (99.93 %)	Unclassified (99.95 %)
F000027	Host-Associated; Annelida; Digestive System; Unclassified (98.63 %)	Host-associated; Animal; Animal proximal gut (100.00 %)	Unclassified (100.00 %)
F000028	Host-Associated; Arthropoda; Digestive System; Gut (98.78 %)	Host-associated; Animal; Animal proximal gut (99.91 %)	Unclassified (99.94 %)
F000029	Host-Associated; Plants; Rhizosphere; Unclassified (99.92 %)	Host-associated; Plant; Plant rhizosphere (99.92 %)	Unclassified (99.98 %)
F000030	Host-Associated; Arthropoda; Digestive System; Gut (99.56 %)	Host-associated; Animal; Animal proximal gut (99.92 %)	Unclassified (99.96 %)
F000031	Host-Associated; Arthropoda; Digestive System; Gut (98.77 %)	Host-associated; Animal; Animal proximal gut (99.90 %)	Unclassified (99.94 %)
F000032	Host-Associated; Arthropoda; Digestive System; Gut (98.23 %)	Host-associated; Animal; Animal proximal gut (99.85 %)	Unclassified (99.87 %)
F000033	Host-Associated; Arthropoda; Digestive System; Gut (98.31 %)	Host-associated; Animal; Animal proximal gut (99.98 %)	Unclassified (99.98 %)
F000034	Host-Associated; Arthropoda; Digestive System; Gut (99.33 %)	Host-associated; Animal; Animal proximal gut (99.96 %)	Unclassified (99.98 %)
F000035	Host-Associated; Annelida; Digestive System; Unclassified (84.47 %)	Host-associated; Animal; Animal proximal gut (99.93 %)	Unclassified (99.98 %)
F000036	Environmental; Terrestrial; Soil; Unclassified (23.62 %)	Free-living; Non-saline; Soil (non-saline) (52.48 %)	forest biome; land; forest soil (20.91 %)
F000037	Environmental; Terrestrial; Soil; Unclassified (38.79 %)	Free-living; Non-saline; Soil (non-saline) (61.73 %)	forest biome; land; forest soil (38.11 %)
F000038	Host-Associated; Arthropoda; Digestive System; Gut (98.97 %)	Host-associated; Animal; Animal proximal gut (99.78 %)	Unclassified (99.83 %)
F000039	Environmental; Aquatic; Marine; Unclassified (85.96 %)	Free-living; Saline; Water (saline) (90.20 %)	marine biome; coastal inlet; sea water (95.68 %)
F000040	Environmental; Aquatic; Marine; Oceanic (74.76 %)	Unclassified (57.30 %)	marine biome; coastal inlet; sea water (80.99 %)
F000041	Host-Associated; Arthropoda; Digestive System; Gut (99.95 %)	Host-associated; Animal; Animal proximal gut (100.00 %)	Unclassified (100.00 %)
F000042	Environmental; Terrestrial; Soil; Unclassified (25.78 %)	Free-living; Non-saline; Soil (non-saline) (48.35 %)	forest biome; land; forest soil (17.86 %)
F000043	Environmental; Terrestrial; Soil; Unclassified (33.79 %)	Free-living; Non-saline; Soil (non-saline) (53.46 %)	forest biome; land; forest soil (27.44 %)
F000044	Environmental; Aquatic; Marine; Unclassified (84.63 %)	Free-living; Saline; Water (saline) (88.47 %)	marine biome; coastal inlet; sea water (95.35 %)
F000045	Host-Associated; Arthropoda; Digestive System; Gut (99.05 %)	Host-associated; Animal; Animal proximal gut (100.00 %)	Unclassified (100.00 %)
F000046	Host-Associated; Arthropoda; Digestive System; Gut (99.22 %)	Host-associated; Animal; Animal proximal gut (100.00 %)	Unclassified (100.00 %)
F000047	Host-Associated; Arthropoda; Digestive System; Gut (96.61 %)	Host-associated; Animal; Animal proximal gut (99.58 %)	Unclassified (99.61 %)
F000048	Environmental; Aquatic; Marine; Unclassified (80.95 %)	Free-living; Saline; Water (saline) (88.47 %)	marine biome; coastal inlet; sea water (93.37 %)
F000049	Environmental; Aquatic; Marine; Unclassified (76.29 %)	Free-living; Saline; Water (saline) (84.74 %)	marine biome; coastal inlet; sea water (92.40 %)
F000050	Host-Associated; Arthropoda; Digestive System; Gut (97.62 %)	Host-associated; Animal; Animal proximal gut (99.88 %)	Unclassified (99.91 %)
F000051	Environmental; Aquatic; Marine; Unclassified (82.36 %)	Free-living; Saline; Water (saline) (88.27 %)	marine biome; coastal inlet; sea water (95.16 %)
F000052	Environmental; Aquatic; Marine; Unclassified (88.74 %)	Free-living; Saline; Water (saline) (91.93 %)	marine biome; coastal inlet; sea water (96.18 %)
F000053	Host-Associated; Arthropoda; Digestive System; Gut (99.75 %)	Host-associated; Animal; Animal proximal gut (99.94 %)	Unclassified (99.97 %)
F000054	Host-Associated; Arthropoda; Digestive System; Gut (100.00 %)	Host-associated; Animal; Animal proximal gut (100.00 %)	Unclassified (100.00 %)
F000055	Environmental; Aquatic; Marine; Unclassified (35.98 %)	Free-living; Saline; Water (saline) (82.56 %)	marine biome; coastal inlet; sea water (67.09 %)
F000056	Host-Associated; Plants; Rhizosphere; Unclassified (100.00 %)	Host-associated; Plant; Plant rhizosphere (99.97 %)	Unclassified (100.00 %)
F000057	Environmental; Aquatic; Marine; Oceanic (70.59 %)	Free-living; Saline; Water (saline) (81.54 %)	marine biome; coastal inlet; sea water (84.01 %)
F000058	Host-Associated; Arthropoda; Digestive System; Gut (96.49 %)	Host-associated; Animal; Animal proximal gut (99.93 %)	Unclassified (99.97 %)
F000059	Environmental; Aquatic; Marine; Oceanic (75.03 %)	Unclassified (59.91 %)	marine biome; coastal inlet; sea water (85.54 %)
F000060	Environmental; Aquatic; Marine; Oceanic (67.53 %)	Free-living; Saline; Water (saline) (85.50 %)	marine biome; coastal inlet; sea water (89.78 %)
F000061	Environmental; Aquatic; Marine; Unclassified (82.99 %)	Free-living; Saline; Water (saline) (91.79 %)	marine biome; coastal inlet; sea water (93.24 %)
F000062	Host-Associated; Arthropoda; Digestive System; Gut (98.42 %)	Host-associated; Animal; Animal proximal gut (99.86 %)	Unclassified (99.86 %)
F000063	Environmental; Terrestrial; Soil; Unclassified (27.79 %)	Free-living; Non-saline; Soil (non-saline) (55.55 %)	forest biome; land; forest soil (27.29 %)
F000064	Host-Associated; Arthropoda; Digestive System; Gut (99.82 %)	Host-associated; Animal; Animal proximal gut (99.93 %)	Unclassified (99.93 %)
F000065	Environmental; Terrestrial; Soil; Loam (17.00 %)	Free-living; Non-saline; Soil (non-saline) (55.06 %)	terrestrial biome; peatland; peat soil (22.35 %)
F000066	Host-Associated; Arthropoda; Digestive System; Gut (99.74 %)	Host-associated; Animal; Animal proximal gut (99.93 %)	Unclassified (99.93 %)
F000067	Environmental; Aquatic; Marine; Unclassified (98.76 %)	Free-living; Saline; Water (saline) (98.94 %)	marine biome; coastal inlet; sea water (99.96 %)
F000068	Environmental; Aquatic; Marine; Unclassified (89.02 %)	Free-living; Saline; Water (saline) (92.53 %)	marine biome; coastal inlet; sea water (96.63 %)
F000069	Host-Associated; Annelida; Digestive System; Unclassified (90.24 %)	Host-associated; Animal; Animal proximal gut (100.00 %)	Unclassified (100.00 %)
F000070	Environmental; Aquatic; Marine; Oceanic (61.37 %)	Free-living; Saline; Water (saline) (51.07 %)	marine biome; coastal inlet; sea water (87.34 %)
F000071	Host-Associated; Annelida; Digestive System; Unclassified (98.58 %)	Host-associated; Animal; Animal proximal gut (100.00 %)	Unclassified (100.00 %)
F000072	Environmental; Terrestrial; Soil; Unclassified (21.16 %)	Free-living; Non-saline; Soil (non-saline) (54.66 %)	forest biome; land; forest soil (21.92 %)
F000073	Environmental; Aquatic; Marine; Unclassified (84.73 %)	Free-living; Saline; Water (saline) (91.63 %)	marine biome; coastal inlet; sea water (94.32 %)
F000074	Environmental; Terrestrial; Soil; Unclassified (91.73 %)	Unclassified (92.68 %)	forest biome; land; forest soil (48.55 %)
F000075	Environmental; Aquatic; Marine; Unclassified (29.82 %)	Free-living; Saline; Water (saline) (81.16 %)	marine biome; coastal inlet; sea water (59.95 %)
F000076	Environmental; Aquatic; Marine; Oceanic (48.40 %)	Free-living; Saline; Water (saline) (63.44 %)	marine biome; coastal inlet; sea water (77.71 %)
F000077	Environmental; Aquatic; Marine; Oceanic (74.85 %)	Unclassified (57.66 %)	marine biome; coastal inlet; sea water (82.93 %)
F000078	Environmental; Terrestrial; Soil; Unclassified (21.73 %)	Free-living; Non-saline; Soil (non-saline) (53.25 %)	terrestrial biome; peatland; peat soil (20.71 %)
F000079	Environmental; Terrestrial; Soil; Unclassified (69.19 %)	Free-living; Non-saline; Soil (non-saline) (49.72 %)	forest biome; tropical forest; tropical soil (55.29 %)
F000080	Environmental; Aquatic; Marine; Unclassified (80.97 %)	Free-living; Saline; Water (saline) (87.61 %)	marine biome; coastal inlet; sea water (94.25 %)
F000081	Environmental; Aquatic; Marine; Oceanic (75.41 %)	Unclassified (60.70 %)	marine biome; coastal inlet; sea water (87.18 %)
F000082	Host-Associated; Arthropoda; Digestive System; Gut (87.66 %)	Host-associated; Animal; Animal proximal gut (99.96 %)	Unclassified (100.00 %)
F000083	Environmental; Terrestrial; Soil; Unclassified (51.44 %)	Free-living; Non-saline; Soil (non-saline) (61.07 %)	forest biome; land; forest soil (35.90 %)
F000084	Host-Associated; Annelida; Digestive System; Unclassified (69.98 %)	Host-associated; Animal; Animal proximal gut (100.00 %)	Unclassified (100.00 %)
F000085	Environmental; Aquatic; Marine; Oceanic (63.11 %)	Unclassified (53.14 %)	marine biome; coastal inlet; sea water (81.03 %)
F000086	Environmental; Aquatic; Marine; Unclassified (79.20 %)	Free-living; Saline; Water (saline) (87.21 %)	marine biome; coastal inlet; sea water (92.20 %)
F000087	Host-Associated; Annelida; Digestive System; Unclassified (99.92 %)	Host-associated; Animal; Animal proximal gut (99.92 %)	Unclassified (99.92 %)
F000088	Environmental; Aquatic; Marine; Oceanic (36.41 %)	Free-living; Saline; Water (saline) (76.44 %)	marine biome; coastal inlet; sea water (62.32 %)
F000089	Host-Associated; Annelida; Digestive System; Unclassified (76.68 %)	Host-associated; Animal; Animal proximal gut (99.96 %)	Unclassified (100.00 %)
F000090	Host-Associated; Annelida; Digestive System; Unclassified (99.50 %)	Host-associated; Animal; Animal proximal gut (100.00 %)	Unclassified (100.00 %)
F000091	Host-Associated; Arthropoda; Digestive System; Gut (97.51 %)	Host-associated; Animal; Animal proximal gut (99.46 %)	Unclassified (99.59 %)
F000092	Environmental; Terrestrial; Soil; Unclassified (35.05 %)	Free-living; Non-saline; Soil (non-saline) (60.59 %)	forest biome; land; forest soil (29.27 %)
F000093	Host-Associated; Annelida; Digestive System; Unclassified (67.55 %)	Host-associated; Animal; Animal proximal gut (100.00 %)	Unclassified (100.00 %)
F000094	Host-Associated; Annelida; Digestive System; Unclassified (91.75 %)	Host-associated; Animal; Animal proximal gut (100.00 %)	Unclassified (100.00 %)
F000095	Host-Associated; Arthropoda; Digestive System; Gut (98.24 %)	Host-associated; Animal; Animal proximal gut (99.79 %)	Unclassified (99.87 %)
F000096	Host-Associated; Annelida; Digestive System; Unclassified (69.78 %)	Host-associated; Animal; Animal proximal gut (99.91 %)	Unclassified (99.91 %)
F000097	Environmental; Terrestrial; Soil; Unclassified (97.27 %)	Unclassified (97.71 %)	forest biome; land; forest soil (51.10 %)
F000098	Environmental; Terrestrial; Soil; Unclassified (68.09 %)	Free-living; Non-saline; Soil (non-saline) (52.04 %)	forest biome; tropical forest; tropical soil (55.35 %)
F000099	Host-Associated; Arthropoda; Digestive System; Gut (100.00 %)	Host-associated; Animal; Animal proximal gut (100.00 %)	Unclassified (100.00 %)
F000100	Environmental; Aquatic; Marine; Oceanic (73.78 %)	Unclassified (56.55 %)	marine biome; coastal inlet; sea water (85.09 %)
F000101	Host-Associated; Arthropoda; Digestive System; Gut (100.00 %)	Host-associated; Animal; Animal proximal gut (100.00 %)	Unclassified (100.00 %)
F000102	Host-Associated; Arthropoda; Digestive System; Gut (97.14 %)	Host-associated; Animal; Animal proximal gut (99.78 %)	Unclassified (99.82 %)
F000103	Environmental; Aquatic; Marine; Oceanic (78.81 %)	Unclassified (61.64 %)	marine biome; coastal inlet; sea water (80.15 %)
F000104	Host-Associated; Arthropoda; Digestive System; Gut (98.48 %)	Host-associated; Animal; Animal proximal gut (99.78 %)	Unclassified (99.78 %)
F000105	Environmental; Terrestrial; Soil; Unclassified (25.18 %)	Free-living; Non-saline; Soil (non-saline) (47.44 %)	desert biome; research facility; soil (24.51 %)
F000106	Host-Associated; Arthropoda; Digestive System; Gut (98.65 %)	Host-associated; Animal; Animal proximal gut (100.00 %)	Unclassified (100.00 %)
F000107	Environmental; Aquatic; Marine; Oceanic (35.33 %)	Free-living; Saline; Water (saline) (87.44 %)	marine biome; coastal inlet; sea water (83.39 %)
F000108	Environmental; Aquatic; Marine; Unclassified (98.92 %)	Free-living; Saline; Water (saline) (99.10 %)	marine biome; coastal inlet; sea water (99.91 %)
F000109	Environmental; Terrestrial; Peat; Unclassified (50.41 %)	Free-living; Non-saline; Soil (non-saline) (47.82 %)	terrestrial biome; peatland; peat soil (50.23 %)
F000110	Environmental; Aquatic; Marine; Oceanic (81.51 %)	Unclassified (66.35 %)	marine biome; coastal inlet; sea water (87.07 %)
F000111	Host-Associated; Annelida; Digestive System; Unclassified (98.62 %)	Host-associated; Animal; Animal proximal gut (100.00 %)	Unclassified (100.00 %)
F000112	Host-Associated; Arthropoda; Digestive System; Gut (100.00 %)	Host-associated; Animal; Animal proximal gut (100.00 %)	Unclassified (100.00 %)
F000113	Host-Associated; Arthropoda; Digestive System; Gut (99.07 %)	Host-associated; Animal; Animal proximal gut (99.58 %)	Unclassified (99.58 %)
F000114	Environmental; Aquatic; Marine; Unclassified (98.93 %)	Free-living; Saline; Water (saline) (99.30 %)	marine biome; coastal inlet; sea water (99.86 %)
F000115	Environmental; Aquatic; Marine; Oceanic (68.41 %)	Unclassified (52.60 %)	marine biome; coastal inlet; sea water (78.80 %)
F000116	Environmental; Terrestrial; Soil; Unclassified (35.65 %)	Host-associated; Plant; Plant rhizosphere (44.47 %)	desert biome; research facility; soil (39.35 %)
F000117	Host-Associated; Arthropoda; Digestive System; Gut (97.03 %)	Host-associated; Animal; Animal proximal gut (99.95 %)	Unclassified (99.95 %)
F000118	Host-Associated; Annelida; Digestive System; Unclassified (98.01 %)	Host-associated; Animal; Animal proximal gut (100.00 %)	Unclassified (100.00 %)
F000119	Environmental; Aquatic; Marine; Unclassified (90.69 %)	Free-living; Saline; Water (saline) (94.06 %)	marine biome; coastal inlet; sea water (97.39 %)
F000120	Environmental; Terrestrial; Soil; Unclassified (41.95 %)	Free-living; Non-saline; Soil (non-saline) (50.99 %)	desert biome; research facility; soil (29.70 %)
F000121	Environmental; Aquatic; Marine; Unclassified (61.53 %)	Free-living; Saline; Water (saline) (71.04 %)	marine biome; coastal inlet; sea water (90.01 %)
F000122	Host-Associated; Arthropoda; Digestive System; Gut (99.66 %)	Host-associated; Animal; Animal proximal gut (99.81 %)	Unclassified (99.85 %)
F000123	Environmental; Aquatic; Marine; Oceanic (79.44 %)	Unclassified (62.15 %)	marine biome; coastal inlet; sea water (83.20 %)
F000124	Host-Associated; Arthropoda; Digestive System; Gut (99.46 %)	Host-associated; Animal; Animal proximal gut (99.71 %)	Unclassified (99.76 %)
F000125	Host-Associated; Arthropoda; Digestive System; Gut (99.21 %)	Host-associated; Animal; Animal proximal gut (100.00 %)	Unclassified (100.00 %)
F000126	Environmental; Aquatic; Marine; Oceanic (63.09 %)	Free-living; Saline; Water (saline) (96.39 %)	marine biome; coastal inlet; sea water (93.86 %)
F000127	Environmental; Terrestrial; Soil; Unclassified (47.20 %)	Free-living; Non-saline; Soil (non-saline) (54.98 %)	forest biome; tropical forest; tropical soil (41.31 %)
F000128	Host-Associated; Arthropoda; Digestive System; Gut (98.17 %)	Host-associated; Animal; Animal proximal gut (99.95 %)	Unclassified (99.95 %)
F000129	Host-Associated; Plants; Phyllosphere; Unclassified (89.72 %)	Host-associated; Plant; Plant surface (89.72 %)	Unclassified (90.32 %)
F000130	Host-Associated; Plants; Phyllosphere; Unclassified (87.74 %)	Host-associated; Plant; Plant surface (87.74 %)	Unclassified (87.84 %)
F000131	Environmental; Terrestrial; Soil; Unclassified (25.98 %)	Free-living; Non-saline; Soil (non-saline) (45.22 %)	desert biome; research facility; soil (29.81 %)
F000132	Environmental; Terrestrial; Soil; Unclassified (22.41 %)	Free-living; Non-saline; Soil (non-saline) (59.08 %)	forest biome; land; forest soil (26.12 %)
F000133	Environmental; Aquatic; Marine; Oceanic (74.53 %)	Unclassified (57.70 %)	marine biome; coastal inlet; sea water (84.24 %)
F000134	Environmental; Aquatic; Marine; Oceanic (83.84 %)	Unclassified (68.65 %)	marine biome; coastal inlet; sea water (87.16 %)
F000135	Environmental; Terrestrial; Soil; Unclassified (31.62 %)	Free-living; Non-saline; Soil (non-saline) (45.39 %)	desert biome; research facility; soil (22.54 %)
F000136	Environmental; Terrestrial; Soil; Unclassified (21.26 %)	Free-living; Non-saline; Soil (non-saline) (54.97 %)	forest biome; land; forest soil (26.57 %)
F000137	Host-Associated; Annelida; Digestive System; Unclassified (87.69 %)	Host-associated; Animal; Animal proximal gut (100.00 %)	Unclassified (100.00 %)
F000138	Environmental; Terrestrial; Soil; Unclassified (25.95 %)	Free-living; Non-saline; Soil (non-saline) (56.91 %)	forest biome; land; forest soil (25.79 %)
F000139	Environmental; Aquatic; Marine; Unclassified (87.63 %)	Free-living; Saline; Water (saline) (91.17 %)	marine biome; coastal inlet; sea water (97.90 %)
F000140	Environmental; Terrestrial; Soil; Unclassified (59.94 %)	Free-living; Non-saline; Soil (non-saline) (53.72 %)	forest biome; tropical forest; tropical soil (46.79 %)
F000141	Environmental; Aquatic; Freshwater; Lake (44.10 %)	Free-living; Non-saline; Water (non-saline) (75.06 %)	aquatic biome; hypersaline lake; lake water (78.52 %)
F000142	Environmental; Terrestrial; Soil; Unclassified (53.33 %)	Free-living; Non-saline; Soil (non-saline) (42.54 %)	forest biome; tropical forest; tropical soil (46.72 %)
F000143	Host-Associated; Annelida; Digestive System; Digestive Tube (99.74 %)	Host-associated; Animal; Animal proximal gut (100.00 %)	Unclassified (100.00 %)
F000144	Host-Associated; Arthropoda; Digestive System; Gut (99.84 %)	Host-associated; Animal; Animal proximal gut (99.90 %)	Unclassified (99.90 %)
F000145	Environmental; Terrestrial; Soil; Unclassified (35.50 %)	Free-living; Non-saline; Soil (non-saline) (56.51 %)	forest biome; land; forest soil (35.24 %)
F000146	Environmental; Terrestrial; Soil; Unclassified (39.57 %)	Free-living; Non-saline; Soil (non-saline) (52.61 %)	grassland biome; land; grassland soil (24.45 %)
F000147	Environmental; Aquatic; Marine; Unclassified (85.71 %)	Free-living; Saline; Water (saline) (94.05 %)	marine biome; coastal inlet; sea water (94.05 %)
F000148	Host-Associated; Arthropoda; Digestive System; Gut (99.16 %)	Host-associated; Animal; Animal proximal gut (99.95 %)	Unclassified (100.00 %)
F000149	Environmental; Terrestrial; Soil; Unclassified (31.41 %)	Free-living; Non-saline; Soil (non-saline) (52.93 %)	forest biome; tropical forest; tropical soil (27.59 %)
F000150	Environmental; Terrestrial; Soil; Unclassified (32.20 %)	Free-living; Non-saline; Soil (non-saline) (60.26 %)	forest biome; land; forest soil (37.75 %)
F000151	Environmental; Terrestrial; Soil; Unclassified (24.51 %)	Free-living; Non-saline; Soil (non-saline) (56.04 %)	forest biome; land; forest soil (22.19 %)
F000152	Host-Associated; Arthropoda; Digestive System; Gut (100.00 %)	Host-associated; Animal; Animal proximal gut (100.00 %)	Unclassified (100.00 %)
F000153	Host-Associated; Arthropoda; Digestive System; Gut (97.41 %)	Host-associated; Animal; Animal proximal gut (99.84 %)	Unclassified (99.84 %)
F000154	Environmental; Terrestrial; Soil; Unclassified (65.04 %)	Free-living; Non-saline; Soil (non-saline) (55.10 %)	forest biome; tropical forest; tropical soil (51.61 %)
F000155	Environmental; Aquatic; Marine; Oceanic (42.41 %)	Free-living; Saline; Water (saline) (75.07 %)	marine biome; coastal inlet; sea water (67.98 %)
F000156	Environmental; Terrestrial; Soil; Unclassified (48.38 %)	Free-living; Non-saline; Soil (non-saline) (58.28 %)	forest biome; land; forest soil (31.01 %)
F000157	Environmental; Terrestrial; Soil; Unclassified (29.38 %)	Free-living; Non-saline; Soil (non-saline) (52.56 %)	forest biome; land; forest soil (25.21 %)
F000158	Environmental; Aquatic; Marine; Unclassified (84.12 %)	Free-living; Saline; Water (saline) (90.99 %)	marine biome; coastal inlet; sea water (94.37 %)
F000159	Environmental; Terrestrial; Soil; Unclassified (33.92 %)	Free-living; Non-saline; Soil (non-saline) (60.23 %)	forest biome; land; forest soil (29.31 %)
F000160	Host-Associated; Annelida; Digestive System; Unclassified (99.78 %)	Host-associated; Animal; Animal proximal gut (100.00 %)	Unclassified (100.00 %)
F000161	Environmental; Aquatic; Marine; Oceanic (78.05 %)	Free-living; Saline; Water (saline) (86.34 %)	marine biome; coastal inlet; sea water (96.48 %)
F000162	Host-Associated; Arthropoda; Digestive System; Gut (99.29 %)	Host-associated; Animal; Animal proximal gut (99.89 %)	Unclassified (99.89 %)
F000163	Host-Associated; Annelida; Digestive System; Unclassified (67.01 %)	Host-associated; Animal; Animal proximal gut (100.00 %)	Unclassified (100.00 %)
F000164	Host-Associated; Arthropoda; Digestive System; Gut (99.84 %)	Host-associated; Animal; Animal proximal gut (100.00 %)	Unclassified (100.00 %)
F000165	Environmental; Terrestrial; Soil; Unclassified (34.38 %)	Free-living; Non-saline; Soil (non-saline) (58.61 %)	forest biome; land; forest soil (27.85 %)
F000166	Environmental; Aquatic; Freshwater; Lake (44.81 %)	Free-living; Non-saline; Water (non-saline) (72.10 %)	aquatic biome; hypersaline lake; lake water (66.74 %)
F000167	Host-Associated; Arthropoda; Digestive System; Gut (100.00 %)	Host-associated; Animal; Animal proximal gut (100.00 %)	Unclassified (100.00 %)
F000168	Environmental; Terrestrial; Soil; Unclassified (37.74 %)	Free-living; Non-saline; Soil (non-saline) (55.86 %)	desert biome; research facility; soil (28.13 %)
F000169	Environmental; Terrestrial; Soil; Unclassified (30.82 %)	Free-living; Non-saline; Soil (non-saline) (56.32 %)	forest biome; land; forest soil (27.74 %)
F000170	Host-Associated; Annelida; Digestive System; Unclassified (98.04 %)	Host-associated; Animal; Animal proximal gut (100.00 %)	Unclassified (100.00 %)
F000171	Environmental; Terrestrial; Soil; Unclassified (26.14 %)	Free-living; Non-saline; Soil (non-saline) (50.87 %)	forest biome; land; forest soil (23.84 %)
F000172	Host-Associated; Arthropoda; Digestive System; Gut (99.94 %)	Host-associated; Animal; Animal proximal gut (100.00 %)	Unclassified (100.00 %)
F000173	Environmental; Terrestrial; Soil; Unclassified (32.08 %)	Free-living; Non-saline; Soil (non-saline) (54.47 %)	forest biome; land; forest soil (27.86 %)
F000174	Environmental; Terrestrial; Soil; Unclassified (28.57 %)	Free-living; Non-saline; Soil (non-saline) (55.05 %)	desert biome; research facility; soil (20.69 %)
F000175	Environmental; Terrestrial; Soil; Unclassified (25.17 %)	Free-living; Non-saline; Soil (non-saline) (50.91 %)	terrestrial biome; peatland; peat soil (24.03 %)
F000176	Host-Associated; Arthropoda; Digestive System; Gut (96.98 %)	Host-associated; Animal; Animal proximal gut (99.83 %)	Unclassified (99.83 %)
F000177	Host-Associated; Arthropoda; Digestive System; Gut (99.66 %)	Host-associated; Animal; Animal proximal gut (100.00 %)	Unclassified (100.00 %)
F000178	Environmental; Aquatic; Marine; Oceanic (63.55 %)	Free-living; Saline; Water (saline) (54.61 %)	marine biome; coastal inlet; sea water (81.32 %)
F000179	Host-Associated; Annelida; Digestive System; Digestive Tube (99.94 %)	Host-associated; Animal; Animal proximal gut (100.00 %)	Unclassified (100.00 %)
F000180	Environmental; Terrestrial; Soil; Unclassified (46.59 %)	Host-associated; Plant; Plant rhizosphere (45.95 %)	desert biome; research facility; soil (37.80 %)
F000181	Environmental; Terrestrial; Soil; Unclassified (94.71 %)	Unclassified (96.34 %)	forest biome; land; forest soil (37.00 %)
F000182	Host-Associated; Arthropoda; Digestive System; Gut (96.86 %)	Host-associated; Animal; Animal proximal gut (99.94 %)	Unclassified (100.00 %)
F000183	Environmental; Aquatic; Marine; Oceanic (56.52 %)	Free-living; Saline; Water (saline) (63.37 %)	marine biome; coastal inlet; sea water (76.18 %)
F000184	Host-Associated; Arthropoda; Digestive System; Gut (97.30 %)	Host-associated; Animal; Animal proximal gut (99.88 %)	Unclassified (99.88 %)
F000185	Host-Associated; Arthropoda; Digestive System; Gut (97.18 %)	Host-associated; Animal; Animal proximal gut (99.71 %)	Unclassified (99.77 %)
F000186	Environmental; Terrestrial; Soil; Unclassified (49.71 %)	Free-living; Non-saline; Soil (non-saline) (57.99 %)	grassland biome; land; grassland soil (55.70 %)
F000187	Environmental; Terrestrial; Soil; Unclassified (96.34 %)	Unclassified (97.58 %)	terrestrial biome; orchard; orchard soil (43.71 %)
F000188	Environmental; Terrestrial; Soil; Unclassified (41.90 %)	Free-living; Non-saline; Soil (non-saline) (47.28 %)	desert biome; research facility; soil (32.92 %)
F000189	Host-Associated; Arthropoda; Digestive System; Gut (100.00 %)	Host-associated; Animal; Animal proximal gut (100.00 %)	Unclassified (100.00 %)
F000190	Host-Associated; Arthropoda; Digestive System; Gut (97.61 %)	Host-associated; Animal; Animal proximal gut (99.94 %)	Unclassified (100.00 %)
F000191	Environmental; Aquatic; Freshwater; Lake (53.60 %)	Free-living; Non-saline; Water (non-saline) (94.24 %)	aquatic biome; hypersaline lake; lake water (65.49 %)
F000192	Environmental; Terrestrial; Soil; Unclassified (28.87 %)	Free-living; Non-saline; Soil (non-saline) (53.30 %)	desert biome; research facility; soil (20.05 %)
F000193	Host-Associated; Arthropoda; Digestive System; Gut (99.58 %)	Host-associated; Animal; Animal proximal gut (100.00 %)	Unclassified (100.00 %)
F000194	Environmental; Terrestrial; Soil; Unclassified (94.76 %)	Unclassified (96.87 %)	terrestrial biome; orchard; orchard soil (33.96 %)
F000195	Environmental; Terrestrial; Soil; Unclassified (38.70 %)	Free-living; Non-saline; Soil (non-saline) (48.40 %)	grassland biome; land; grassland soil (39.12 %)
F000196	Environmental; Aquatic; Marine; Unclassified (96.14 %)	Free-living; Saline; Water (saline) (98.37 %)	marine biome; coastal inlet; sea water (98.55 %)
F000197	Environmental; Terrestrial; Soil; Unclassified (17.49 %)	Free-living; Non-saline; Soil (non-saline) (47.58 %)	terrestrial biome; peatland; peat soil (18.83 %)
F000198	Environmental; Terrestrial; Soil; Unclassified (33.19 %)	Free-living; Non-saline; Soil (non-saline) (44.36 %)	forest biome; tropical forest; tropical soil (24.45 %)
F000199	Host-Associated; Plants; Phyllosphere; Unclassified (71.26 %)	Host-associated; Plant; Plant surface (73.83 %)	Unclassified (75.96 %)
F000200	Environmental; Aquatic; Marine; Coastal (39.07 %)	Free-living; Saline; Water (saline) (85.30 %)	marine biome; coastal inlet; sea water (63.32 %)
F000201	Host-Associated; Plants; Roots; Unclassified (58.67 %)	Unclassified (87.54 %)	Unclassified (99.81 %)
F000202	Host-Associated; Annelida; Digestive System; Unclassified (68.58 %)	Host-associated; Animal; Animal proximal gut (100.00 %)	Unclassified (100.00 %)
F000203	Environmental; Terrestrial; Soil; Unclassified (29.46 %)	Free-living; Non-saline; Soil (non-saline) (50.09 %)	terrestrial biome; peatland; peat soil (26.99 %)
F000204	Environmental; Aquatic; Marine; Oceanic (83.15 %)	Unclassified (67.79 %)	marine biome; coastal inlet; sea water (86.19 %)
F000205	Host-Associated; Annelida; Digestive System; Unclassified (68.39 %)	Host-associated; Animal; Animal proximal gut (100.00 %)	Unclassified (100.00 %)
F000206	Environmental; Terrestrial; Soil; Unclassified (93.30 %)	Unclassified (91.36 %)	forest biome; land; forest soil (45.99 %)
F000207	Environmental; Terrestrial; Soil; Unclassified (34.00 %)	Free-living; Non-saline; Soil (non-saline) (54.35 %)	forest biome; land; forest soil (28.43 %)
F000208	Environmental; Terrestrial; Soil; Unclassified (29.25 %)	Free-living; Non-saline; Soil (non-saline) (46.08 %)	desert biome; research facility; soil (24.11 %)
F000209	Environmental; Terrestrial; Soil; Unclassified (17.21 %)	Free-living; Non-saline; Soil (non-saline) (49.50 %)	desert biome; research facility; soil (22.36 %)
F000210	Host-Associated; Arthropoda; Digestive System; Gut (99.12 %)	Host-associated; Animal; Animal proximal gut (99.87 %)	Unclassified (99.87 %)
F000211	Environmental; Aquatic; Freshwater; Lake (89.64 %)	Free-living; Non-saline; Water (non-saline) (49.46 %)	aquatic biome; hypersaline lake; lake water (52.56 %)
F000212	Environmental; Terrestrial; Soil; Unclassified (69.62 %)	Unclassified (74.11 %)	forest biome; land; forest soil (35.57 %)
F000213	Host-Associated; Arthropoda; Digestive System; Gut (100.00 %)	Host-associated; Animal; Animal proximal gut (100.00 %)	Unclassified (100.00 %)
F000214	Environmental; Terrestrial; Soil; Unclassified (20.57 %)	Free-living; Non-saline; Soil (non-saline) (58.66 %)	forest biome; land; forest soil (25.29 %)
F000215	Host-Associated; Arthropoda; Digestive System; Gut (99.42 %)	Host-associated; Animal; Animal proximal gut (99.94 %)	Unclassified (99.94 %)
F000216	Environmental; Aquatic; Marine; Oceanic (61.52 %)	Free-living; Saline; Water (saline) (57.75 %)	marine biome; coastal inlet; sea water (81.56 %)
F000217	Environmental; Terrestrial; Soil; Unclassified (53.89 %)	Host-associated; Plant; Plant rhizosphere (46.31 %)	desert biome; research facility; soil (37.25 %)
F000218	Environmental; Terrestrial; Soil; Unclassified (25.06 %)	Free-living; Non-saline; Soil (non-saline) (55.80 %)	forest biome; land; forest soil (30.73 %)
F000219	Environmental; Terrestrial; Soil; Unclassified (26.43 %)	Free-living; Non-saline; Soil (non-saline) (52.42 %)	desert biome; research facility; soil (26.18 %)
F000220	Environmental; Aquatic; Freshwater; Lentic (42.81 %)	Free-living; Non-saline; Water (non-saline) (64.31 %)	aquatic biome; hypersaline lake; lake water (69.69 %)
F000221	Host-Associated; Invertebrates; Cnidaria; Coral (96.95 %)	Host-associated; Animal; Animal corpus (96.95 %)	Unclassified (100.00 %)
F000222	Environmental; Terrestrial; Soil; Unclassified (53.78 %)	Free-living; Non-saline; Soil (non-saline) (53.84 %)	forest biome; tropical forest; tropical soil (43.29 %)
F000223	Host-Associated; Annelida; Digestive System; Digestive Tube (99.74 %)	Host-associated; Animal; Animal proximal gut (100.00 %)	Unclassified (100.00 %)
F000224	Host-Associated; Plants; Rhizoplane; Epiphytes (15.31 %)	Host-associated; Plant; Plant rhizosphere (51.24 %)	desert biome; research facility; soil (45.03 %)
F000225	Host-Associated; Annelida; Digestive System; Unclassified (71.07 %)	Host-associated; Animal; Animal proximal gut (100.00 %)	Unclassified (100.00 %)
F000226	Environmental; Aquatic; Marine; Oceanic (66.30 %)	Free-living; Saline; Water (saline) (89.05 %)	marine biome; coastal inlet; sea water (94.62 %)
F000227	Host-Associated; Arthropoda; Digestive System; Gut (98.02 %)	Host-associated; Animal; Animal proximal gut (99.74 %)	Unclassified (99.74 %)
F000228	Environmental; Terrestrial; Soil; Unclassified (23.17 %)	Free-living; Non-saline; Soil (non-saline) (54.64 %)	forest biome; land; forest soil (21.33 %)
F000229	Host-Associated; Arthropoda; Digestive System; Gut (97.63 %)	Host-associated; Animal; Animal proximal gut (99.87 %)	Unclassified (99.93 %)
F000230	Environmental; Terrestrial; Soil; Unclassified (78.77 %)	Free-living; Non-saline; Soil (non-saline) (73.83 %)	grassland biome; land; grassland soil (69.87 %)
F000231	Environmental; Terrestrial; Soil; Unclassified (25.26 %)	Free-living; Non-saline; Soil (non-saline) (49.80 %)	desert biome; research facility; soil (23.28 %)
F000232	Environmental; Terrestrial; Soil; Unclassified (58.23 %)	Host-associated; Plant; Plant rhizosphere (52.48 %)	desert biome; research facility; soil (47.52 %)
F000233	Environmental; Terrestrial; Peat; Unclassified (20.04 %)	Free-living; Non-saline; Soil (non-saline) (49.60 %)	terrestrial biome; peatland; peat soil (29.30 %)
F000234	Environmental; Aquatic; Marine; Unclassified (88.84 %)	Free-living; Saline; Water (saline) (94.09 %)	marine biome; coastal inlet; sea water (95.75 %)
F000235	Environmental; Aquatic; Marine; Unclassified (90.73 %)	Free-living; Saline; Water (saline) (94.20 %)	marine biome; coastal inlet; sea water (97.93 %)
F000236	Environmental; Terrestrial; Soil; Unclassified (21.48 %)	Free-living; Non-saline; Soil (non-saline) (54.04 %)	forest biome; land; forest soil (21.08 %)
F000237	Environmental; Aquatic; Freshwater; Lake (17.56 %)	Free-living; Saline; Water (saline) (49.00 %)	marine biome; coastal inlet; sea water (29.17 %)
F000238	Environmental; Terrestrial; Soil; Unclassified (21.82 %)	Free-living; Non-saline; Soil (non-saline) (59.04 %)	forest biome; land; forest soil (27.11 %)
F000239	Environmental; Terrestrial; Soil; Unclassified (29.23 %)	Free-living; Non-saline; Soil (non-saline) (61.29 %)	forest biome; land; forest soil (37.16 %)
F000240	Environmental; Terrestrial; Soil; Unclassified (95.54 %)	Unclassified (96.22 %)	forest biome; land; forest soil (50.30 %)
F000241	Environmental; Aquatic; Marine; Unclassified (50.78 %)	Free-living; Saline; Water (saline) (69.82 %)	marine biome; coastal inlet; sea water (78.12 %)
F000242	Environmental; Terrestrial; Soil; Unclassified (30.00 %)	Free-living; Non-saline; Soil (non-saline) (61.22 %)	forest biome; land; forest soil (31.42 %)
F000243	Environmental; Terrestrial; Soil; Unclassified (94.65 %)	Unclassified (95.39 %)	forest biome; land; forest soil (41.46 %)
F000244	Environmental; Aquatic; Marine; Oceanic (81.74 %)	Unclassified (64.10 %)	marine biome; coastal inlet; sea water (84.67 %)
F000245	Environmental; Aquatic; Marine; Oceanic (42.37 %)	Free-living; Saline; Water (saline) (82.49 %)	marine biome; coastal inlet; sea water (86.92 %)
F000246	Host-Associated; Annelida; Digestive System; Unclassified (99.18 %)	Host-associated; Animal; Animal proximal gut (100.00 %)	Unclassified (100.00 %)
F000247	Host-Associated; Plants; Roots; Unclassified (67.49 %)	Unclassified (52.12 %)	Unclassified (69.19 %)
F000248	Environmental; Aquatic; Marine; Oceanic (52.67 %)	Free-living; Saline; Water (saline) (71.85 %)	marine biome; coastal inlet; sea water (72.26 %)
F000249	Environmental; Terrestrial; Soil; Unclassified (19.67 %)	Free-living; Non-saline; Soil (non-saline) (59.15 %)	forest biome; land; forest soil (23.65 %)
F000250	Environmental; Aquatic; Freshwater; Wetlands (19.48 %)	Free-living; Non-saline; Soil (non-saline) (45.06 %)	terrestrial biome; peatland; peat soil (32.30 %)
F000251	Environmental; Terrestrial; Soil; Unclassified (96.09 %)	Unclassified (96.29 %)	forest biome; land; forest soil (50.58 %)
F000252	Environmental; Terrestrial; Soil; Unclassified (46.12 %)	Free-living; Non-saline; Soil (non-saline) (53.20 %)	forest biome; tropical forest; tropical soil (40.62 %)
F000253	Host-Associated; Arthropoda; Digestive System; Gut (99.04 %)	Host-associated; Animal; Animal proximal gut (99.66 %)	Unclassified (99.93 %)
F000254	Environmental; Aquatic; Marine; Oceanic (80.97 %)	Unclassified (64.21 %)	marine biome; coastal inlet; sea water (79.86 %)
F000255	Host-Associated; Plants; Phyllosphere; Unclassified (75.22 %)	Host-associated; Plant; Plant surface (81.44 %)	Unclassified (83.44 %)
F000256	Environmental; Aquatic; Marine; Coastal (38.12 %)	Free-living; Saline; Water (saline) (89.16 %)	marine biome; coastal inlet; sea water (71.34 %)
F000257	Environmental; Terrestrial; Soil; Unclassified (58.47 %)	Free-living; Non-saline; Soil (non-saline) (52.52 %)	forest biome; tropical forest; tropical soil (55.49 %)
F000258	Environmental; Aquatic; Freshwater; Lake (44.63 %)	Free-living; Non-saline; Water (non-saline) (67.57 %)	aquatic biome; hypersaline lake; lake water (53.85 %)
F000259	Environmental; Terrestrial; Soil; Unclassified (47.47 %)	Free-living; Non-saline; Soil (non-saline) (58.22 %)	grassland biome; land; grassland soil (56.56 %)
F000260	Environmental; Terrestrial; Soil; Unclassified (23.90 %)	Free-living; Non-saline; Soil (non-saline) (57.09 %)	forest biome; land; forest soil (23.55 %)
F000261	Environmental; Terrestrial; Soil; Unclassified (25.42 %)	Free-living; Non-saline; Soil (non-saline) (40.27 %)	desert biome; research facility; soil (25.07 %)
F000262	Environmental; Terrestrial; Soil; Unclassified (33.75 %)	Free-living; Non-saline; Soil (non-saline) (43.84 %)	desert biome; research facility; soil (32.56 %)
F000263	Environmental; Aquatic; Freshwater; Lake (34.20 %)	Free-living; Non-saline; Water (non-saline) (57.87 %)	aquatic biome; hypersaline lake; lake water (49.09 %)
F000264	Environmental; Aquatic; Freshwater; Lake (41.50 %)	Free-living; Non-saline; Water (non-saline) (64.89 %)	aquatic biome; hypersaline lake; lake water (53.93 %)
F000265	Environmental; Terrestrial; Soil; Unclassified (30.14 %)	Host-associated; Plant; Plant rhizosphere (48.38 %)	desert biome; research facility; soil (34.01 %)
F000266	Environmental; Terrestrial; Soil; Unclassified (34.65 %)	Free-living; Non-saline; Soil (non-saline) (43.82 %)	desert biome; research facility; soil (25.12 %)
F000267	Environmental; Aquatic; Marine; Oceanic (73.80 %)	Unclassified (54.89 %)	marine biome; coastal inlet; sea water (81.94 %)
F000268	Environmental; Terrestrial; Soil; Unclassified (27.64 %)	Free-living; Non-saline; Soil (non-saline) (43.16 %)	desert biome; research facility; soil (27.43 %)
F000269	Environmental; Terrestrial; Soil; Unclassified (23.33 %)	Free-living; Non-saline; Soil (non-saline) (62.13 %)	terrestrial biome; peatland; peat soil (33.90 %)
F000270	Host-Associated; Arthropoda; Digestive System; Gut (100.00 %)	Host-associated; Animal; Animal proximal gut (100.00 %)	Unclassified (100.00 %)
F000271	Environmental; Terrestrial; Soil; Unclassified (71.88 %)	Free-living; Non-saline; Soil (non-saline) (73.86 %)	grassland biome; land; grassland soil (64.35 %)
F000272	Environmental; Aquatic; Freshwater; Wetlands (17.12 %)	Free-living; Non-saline; Soil (non-saline) (50.07 %)	terrestrial biome; peatland; peat soil (27.63 %)
F000273	Environmental; Aquatic; Freshwater; Lake (71.23 %)	Free-living; Non-saline; Water (non-saline) (86.94 %)	aquatic biome; hypersaline lake; lake water (82.51 %)
F000274	Environmental; Terrestrial; Soil; Loam (24.95 %)	Free-living; Non-saline; Soil (non-saline) (54.04 %)	forest biome; land; forest soil (30.09 %)
F000275	Environmental; Terrestrial; Soil; Unclassified (29.04 %)	Free-living; Non-saline; Soil (non-saline) (46.37 %)	terrestrial biome; peatland; peat soil (25.45 %)
F000276	Environmental; Aquatic; Marine; Unclassified (90.43 %)	Free-living; Saline; Water (saline) (94.75 %)	marine biome; coastal inlet; sea water (97.34 %)
F000277	Environmental; Terrestrial; Soil; Unclassified (39.09 %)	Free-living; Non-saline; Soil (non-saline) (70.99 %)	forest biome; land; forest soil (24.69 %)
F000278	Host-Associated; Annelida; Digestive System; Unclassified (94.94 %)	Host-associated; Animal; Animal proximal gut (100.00 %)	Unclassified (100.00 %)
F000279	Environmental; Terrestrial; Soil; Unclassified (21.19 %)	Free-living; Non-saline; Soil (non-saline) (56.76 %)	forest biome; land; forest soil (25.60 %)
F000280	Environmental; Terrestrial; Soil; Unclassified (43.09 %)	Free-living; Non-saline; Soil (non-saline) (54.16 %)	grassland biome; land; grassland soil (27.62 %)
F000281	Environmental; Terrestrial; Soil; Unclassified (16.93 %)	Free-living; Non-saline; Soil (non-saline) (49.93 %)	terrestrial biome; peatland; peat soil (20.41 %)
F000282	Environmental; Aquatic; Marine; Oceanic (76.47 %)	Unclassified (57.86 %)	marine biome; coastal inlet; sea water (82.77 %)
F000283	Environmental; Terrestrial; Soil; Unclassified (42.71 %)	Free-living; Non-saline; Soil (non-saline) (43.22 %)	desert biome; research facility; soil (34.45 %)
F000284	Environmental; Terrestrial; Soil; Unclassified (45.14 %)	Free-living; Non-saline; Soil (non-saline) (64.37 %)	forest biome; land; forest soil (41.73 %)
F000285	Host-Associated; Plants; Phyllosphere; Unclassified (77.73 %)	Host-associated; Plant; Plant surface (79.69 %)	Unclassified (81.59 %)
F000286	Host-Associated; Arthropoda; Digestive System; Gut (98.54 %)	Host-associated; Animal; Animal proximal gut (99.34 %)	Unclassified (99.34 %)
F000287	Environmental; Aquatic; Marine; Unclassified (84.09 %)	Free-living; Saline; Water (saline) (90.22 %)	marine biome; coastal inlet; sea water (94.23 %)
F000288	Environmental; Terrestrial; Soil; Unclassified (40.10 %)	Free-living; Non-saline; Soil (non-saline) (49.38 %)	desert biome; research facility; soil (22.28 %)
F000289	Environmental; Terrestrial; Soil; Unclassified (37.95 %)	Free-living; Non-saline; Soil (non-saline) (49.52 %)	forest biome; land; forest soil (33.70 %)
F000290	Environmental; Terrestrial; Soil; Unclassified (26.28 %)	Free-living; Non-saline; Soil (non-saline) (51.40 %)	Unclassified (30.62 %)
F000291	Environmental; Aquatic; Freshwater; Ice (92.06 %)	Free-living; Non-saline; Water (non-saline) (92.06 %)	freshwater lake biome; glacial lake; meltwater (92.06 %)
F000292	Environmental; Aquatic; Freshwater; Ice (90.42 %)	Free-living; Non-saline; Water (non-saline) (90.42 %)	freshwater lake biome; glacial lake; meltwater (90.42 %)
F000293	Environmental; Aquatic; Marine; Oceanic (77.14 %)	Unclassified (57.91 %)	marine biome; coastal inlet; sea water (85.06 %)
F000294	Host-Associated; Arthropoda; Digestive System; Gut (99.85 %)	Host-associated; Animal; Animal proximal gut (100.00 %)	Unclassified (100.00 %)
F000295	Environmental; Terrestrial; Soil; Unclassified (61.23 %)	Free-living; Non-saline; Soil (non-saline) (59.30 %)	forest biome; tropical forest; tropical soil (41.88 %)
F000296	Host-Associated; Annelida; Digestive System; Unclassified (99.93 %)	Host-associated; Animal; Animal proximal gut (100.00 %)	Unclassified (100.00 %)
F000297	Environmental; Terrestrial; Soil; Unclassified (33.68 %)	Free-living; Non-saline; Soil (non-saline) (50.59 %)	forest biome; tropical forest; tropical soil (22.85 %)
F000298	Host-Associated; Arthropoda; Digestive System; Gut (98.58 %)	Host-associated; Animal; Animal proximal gut (100.00 %)	Unclassified (100.00 %)
F000299	Environmental; Terrestrial; Soil; Unclassified (26.25 %)	Free-living; Non-saline; Soil (non-saline) (56.08 %)	forest biome; land; forest soil (24.83 %)
F000300	Environmental; Terrestrial; Soil; Unclassified (32.99 %)	Free-living; Non-saline; Soil (non-saline) (40.22 %)	desert biome; research facility; soil (28.73 %)
F000301	Host-Associated; Annelida; Digestive System; Digestive Tube (98.65 %)	Host-associated; Animal; Animal proximal gut (100.00 %)	Unclassified (100.00 %)
F000302	Environmental; Aquatic; Marine; Oceanic (25.21 %)	Free-living; Saline; Water (saline) (85.19 %)	marine biome; coastal inlet; sea water (68.81 %)
F000303	Environmental; Terrestrial; Soil; Unclassified (47.79 %)	Free-living; Non-saline; Soil (non-saline) (53.55 %)	grassland biome; land; grassland soil (33.36 %)
F000304	Environmental; Terrestrial; Soil; Unclassified (53.82 %)	Host-associated; Plant; Plant rhizosphere (49.18 %)	desert biome; research facility; soil (43.49 %)
F000305	Host-Associated; Plants; Rhizosphere; Unclassified (99.92 %)	Host-associated; Plant; Plant rhizosphere (99.92 %)	Unclassified (100.00 %)
F000306	Environmental; Aquatic; Marine; Unclassified (73.95 %)	Free-living; Saline; Water (saline) (84.76 %)	marine biome; coastal inlet; sea water (91.22 %)
F000307	Environmental; Terrestrial; Soil; Unclassified (37.59 %)	Free-living; Non-saline; Soil (non-saline) (60.53 %)	forest biome; land; forest soil (36.92 %)
F000308	Host-Associated; Arthropoda; Digestive System; Gut (99.32 %)	Host-associated; Animal; Animal proximal gut (99.77 %)	Unclassified (99.85 %)
F000309	Environmental; Terrestrial; Soil; Unclassified (21.63 %)	Free-living; Non-saline; Soil (non-saline) (47.10 %)	terrestrial biome; peatland; peat soil (15.00 %)
F000310	Environmental; Terrestrial; Soil; Unclassified (24.34 %)	Free-living; Non-saline; Soil (non-saline) (53.28 %)	forest biome; land; forest soil (20.20 %)
F000311	Environmental; Aquatic; Freshwater; Lake (29.94 %)	Free-living; Non-saline; Water (non-saline) (62.82 %)	aquatic biome; hypersaline lake; lake water (45.25 %)
F000312	Environmental; Terrestrial; Soil; Unclassified (34.74 %)	Free-living; Non-saline; Soil (non-saline) (49.92 %)	desert biome; research facility; soil (27.72 %)
F000313	Environmental; Terrestrial; Soil; Unclassified (32.20 %)	Free-living; Non-saline; Soil (non-saline) (53.59 %)	forest biome; land; forest soil (29.02 %)
F000314	Host-Associated; Arthropoda; Digestive System; Gut (99.62 %)	Host-associated; Animal; Animal proximal gut (100.00 %)	Unclassified (100.00 %)
F000315	Environmental; Terrestrial; Soil; Unclassified (60.42 %)	Free-living; Non-saline; Soil (non-saline) (61.87 %)	forest biome; tropical forest; tropical soil (41.24 %)
F000316	Host-Associated; Arthropoda; Digestive System; Gut (98.78 %)	Host-associated; Animal; Animal proximal gut (100.00 %)	Unclassified (100.00 %)
F000317	Host-Associated; Arthropoda; Digestive System; Gut (99.39 %)	Host-associated; Animal; Animal proximal gut (100.00 %)	Unclassified (100.00 %)
F000318	Environmental; Terrestrial; Soil; Unclassified (37.51 %)	Free-living; Non-saline; Soil (non-saline) (42.86 %)	desert biome; research facility; soil (33.38 %)
F000319	Environmental; Aquatic; Marine; Oceanic (79.42 %)	Free-living; Saline; Water (saline) (90.67 %)	marine biome; coastal inlet; sea water (96.63 %)
F000320	Environmental; Aquatic; Freshwater; Groundwater (99.39 %)	Free-living; Non-saline; Subsurface (non-saline) (99.39 %)	aquatic biome; mine; groundwater (99.85 %)
F000321	Environmental; Terrestrial; Soil; Unclassified (43.17 %)	Free-living; Non-saline; Soil (non-saline) (46.01 %)	desert biome; research facility; soil (36.04 %)
F000322	Host-Associated; Arthropoda; Digestive System; Gut (97.00 %)	Host-associated; Animal; Animal proximal gut (100.00 %)	Unclassified (100.00 %)
F000323	Environmental; Terrestrial; Soil; Unclassified (22.31 %)	Free-living; Non-saline; Soil (non-saline) (62.00 %)	terrestrial biome; peatland; peat soil (31.23 %)
F000324	Environmental; Aquatic; Freshwater; Lentic (34.18 %)	Free-living; Non-saline; Water (non-saline) (72.44 %)	aquatic biome; hypersaline lake; lake water (63.51 %)
F000325	Environmental; Aquatic; Freshwater; Lake (26.70 %)	Free-living; Saline; Water (saline) (44.68 %)	aquatic biome; hypersaline lake; lake water (34.34 %)
F000326	Environmental; Aquatic; Marine; Oceanic (73.75 %)	Unclassified (54.59 %)	marine biome; coastal inlet; sea water (82.47 %)
F000327	Environmental; Terrestrial; Soil; Unclassified (61.25 %)	Free-living; Non-saline; Soil (non-saline) (46.02 %)	forest biome; tropical forest; tropical soil (41.38 %)
F000328	Environmental; Terrestrial; Soil; Unclassified (36.19 %)	Free-living; Non-saline; Soil (non-saline) (46.48 %)	forest biome; tropical forest; tropical soil (26.76 %)
F000329	Environmental; Terrestrial; Soil; Unclassified (54.55 %)	Free-living; Non-saline; Soil (non-saline) (40.48 %)	grassland biome; land; grassland soil (33.33 %)
F000330	Host-Associated; Plants; Phyllosphere; Unclassified (80.16 %)	Host-associated; Plant; Plant surface (82.96 %)	Unclassified (85.45 %)
F000331	Environmental; Aquatic; Freshwater; Lake (46.77 %)	Free-living; Non-saline; Water (non-saline) (37.51 %)	aquatic biome; hypersaline lake; lake water (27.86 %)
F000332	Environmental; Aquatic; Freshwater; Lake (41.70 %)	Free-living; Non-saline; Water (non-saline) (76.62 %)	aquatic biome; hypersaline lake; lake water (69.52 %)
F000333	Host-Associated; Annelida; Digestive System; Unclassified (99.69 %)	Host-associated; Animal; Animal proximal gut (100.00 %)	Unclassified (100.00 %)
F000334	Environmental; Terrestrial; Soil; Unclassified (30.34 %)	Free-living; Non-saline; Soil (non-saline) (40.50 %)	forest biome; tropical forest; tropical soil (25.96 %)
F000335	Environmental; Aquatic; Freshwater; Wetlands (30.25 %)	Free-living; Non-saline; Water (non-saline) (37.30 %)	terrestrial biome; peatland; peat soil (52.98 %)
F000336	Environmental; Terrestrial; Soil; Unclassified (42.94 %)	Free-living; Non-saline; Soil (non-saline) (43.64 %)	desert biome; research facility; soil (34.46 %)
F000337	Host-Associated; Annelida; Digestive System; Unclassified (70.54 %)	Host-associated; Animal; Animal proximal gut (100.00 %)	Unclassified (100.00 %)
F000338	Environmental; Terrestrial; Soil; Unclassified (42.41 %)	Host-associated; Plant; Plant rhizosphere (47.29 %)	desert biome; research facility; soil (29.90 %)
F000339	Environmental; Aquatic; Marine; Oceanic (65.91 %)	Unclassified (50.87 %)	marine biome; coastal inlet; sea water (83.23 %)
F000340	Environmental; Aquatic; Freshwater; Lake (43.65 %)	Free-living; Non-saline; Water (non-saline) (70.01 %)	aquatic biome; hypersaline lake; lake water (63.22 %)
F000341	Environmental; Aquatic; Marine; Oceanic (78.61 %)	Unclassified (64.10 %)	marine biome; coastal inlet; sea water (85.42 %)
F000342	Environmental; Aquatic; Marine; Oceanic (55.86 %)	Free-living; Saline; Water (saline) (58.72 %)	marine biome; coastal inlet; sea water (77.73 %)
F000343	Host-Associated; Annelida; Digestive System; Digestive Tube (65.26 %)	Host-associated; Animal; Animal proximal gut (100.00 %)	Unclassified (100.00 %)
F000344	Environmental; Terrestrial; Soil; Unclassified (20.84 %)	Free-living; Non-saline; Water (non-saline) (28.16 %)	freshwater river biome; river; river water (17.98 %)
F000345	Environmental; Aquatic; Freshwater; Lake (48.76 %)	Free-living; Non-saline; Water (non-saline) (54.67 %)	aquatic biome; hypersaline lake; lake water (53.87 %)
F000346	Environmental; Aquatic; Freshwater; Lentic (35.20 %)	Free-living; Non-saline; Water (non-saline) (71.35 %)	aquatic biome; hypersaline lake; lake water (64.09 %)
F000347	Host-Associated; Arthropoda; Digestive System; Gut (99.84 %)	Host-associated; Animal; Animal proximal gut (99.92 %)	Unclassified (99.92 %)
F000348	Environmental; Terrestrial; Soil; Unclassified (25.20 %)	Free-living; Non-saline; Soil (non-saline) (54.88 %)	forest biome; land; forest soil (24.56 %)
F000349	Environmental; Terrestrial; Soil; Unclassified (28.82 %)	Free-living; Non-saline; Soil (non-saline) (52.84 %)	forest biome; land; forest soil (19.70 %)
F000350	Environmental; Aquatic; Freshwater; Lentic (98.72 %)	Free-living; Non-saline; Water (non-saline) (100.00 %)	aquatic biome; hypersaline lake; lake water (99.84 %)
F000351	Environmental; Aquatic; Marine; Unclassified (51.44 %)	Free-living; Saline; Water (saline) (74.92 %)	marine biome; coastal inlet; sea water (81.65 %)
F000352	Environmental; Aquatic; Marine; Oceanic (23.58 %)	Free-living; Saline; Water (saline) (78.43 %)	marine biome; coastal inlet; sea water (64.23 %)
F000353	Environmental; Aquatic; Thermal Springs; Hot (42-90C) (98.07 %)	Unclassified (58.43 %)	aquatic biome; saline evaporation pond; microbial mat material (97.51 %)
F000354	Environmental; Aquatic; Freshwater; Lake (41.48 %)	Free-living; Non-saline; Water (non-saline) (72.99 %)	aquatic biome; hypersaline lake; lake water (63.18 %)
F000355	Host-Associated; Arthropoda; Digestive System; Gut (98.39 %)	Host-associated; Animal; Animal proximal gut (100.00 %)	Unclassified (100.00 %)
F000356	Host-Associated; Arthropoda; Digestive System; Gut (99.92 %)	Host-associated; Animal; Animal proximal gut (99.92 %)	Unclassified (99.92 %)
F000357	Host-Associated; Arthropoda; Digestive System; Gut (99.35 %)	Host-associated; Animal; Animal proximal gut (99.84 %)	Unclassified (100.00 %)
F000358	Environmental; Terrestrial; Soil; Unclassified (96.93 %)	Unclassified (97.66 %)	forest biome; land; forest soil (41.96 %)
F000359	Environmental; Terrestrial; Soil; Unclassified (21.44 %)	Free-living; Non-saline; Soil (non-saline) (51.94 %)	terrestrial biome; peatland; peat soil (24.60 %)
F000360	Environmental; Terrestrial; Soil; Unclassified (85.80 %)	Unclassified (86.85 %)	forest biome; land; forest soil (39.29 %)
F000361	Environmental; Aquatic; Marine; Oceanic (99.92 %)	Unclassified (51.75 %)	marine biome; coastal inlet; sea water (93.50 %)
F000362	Environmental; Terrestrial; Soil; Unclassified (26.40 %)	Free-living; Non-saline; Soil (non-saline) (53.21 %)	forest biome; land; forest soil (30.87 %)
F000363	Host-Associated; Arthropoda; Digestive System; Gut (97.88 %)	Host-associated; Animal; Animal proximal gut (99.92 %)	Unclassified (99.92 %)
F000364	Environmental; Terrestrial; Soil; Unclassified (26.20 %)	Free-living; Non-saline; Soil (non-saline) (46.79 %)	forest biome; land; forest soil (21.72 %)
F000365	Environmental; Terrestrial; Soil; Unclassified (38.63 %)	Free-living; Non-saline; Soil (non-saline) (53.46 %)	desert biome; research facility; soil (25.10 %)
F000366	Host-Associated; Arthropoda; Digestive System; Gut (99.92 %)	Host-associated; Animal; Animal proximal gut (100.00 %)	Unclassified (100.00 %)
F000367	Environmental; Terrestrial; Soil; Unclassified (45.11 %)	Free-living; Non-saline; Soil (non-saline) (36.79 %)	desert biome; research facility; soil (29.28 %)
F000368	Environmental; Aquatic; Freshwater; Lake (32.38 %)	Free-living; Non-saline; Water (non-saline) (58.38 %)	aquatic biome; hypersaline lake; lake water (49.30 %)
F000369	Environmental; Aquatic; Freshwater; Lake (37.97 %)	Free-living; Non-saline; Water (non-saline) (65.71 %)	aquatic biome; hypersaline lake; lake water (49.59 %)
F000370	Environmental; Aquatic; Freshwater; Lake (36.45 %)	Free-living; Non-saline; Water (non-saline) (72.15 %)	aquatic biome; hypersaline lake; lake water (67.65 %)
F000371	Environmental; Aquatic; Marine; Unclassified (79.67 %)	Free-living; Saline; Water (saline) (87.62 %)	marine biome; coastal inlet; sea water (90.49 %)
F000372	Environmental; Terrestrial; Soil; Unclassified (18.77 %)	Free-living; Non-saline; Soil (non-saline) (47.13 %)	terrestrial biome; peatland; peat soil (33.44 %)
F000373	Environmental; Terrestrial; Soil; Unclassified (31.20 %)	Free-living; Non-saline; Soil (non-saline) (46.22 %)	forest biome; tropical forest; tropical soil (28.90 %)
F000374	Host-Associated; Arthropoda; Digestive System; Gut (100.00 %)	Host-associated; Animal; Animal proximal gut (100.00 %)	Unclassified (100.00 %)
F000375	Environmental; Aquatic; Marine; Coastal (31.06 %)	Free-living; Saline; Water (saline) (87.43 %)	marine biome; coastal inlet; sea water (77.07 %)
F000376	Environmental; Aquatic; Freshwater; Lake (36.60 %)	Free-living; Non-saline; Water (non-saline) (66.69 %)	aquatic biome; hypersaline lake; lake water (50.99 %)
F000377	Environmental; Aquatic; Marine; Intertidal Zone (98.68 %)	Free-living; Saline; Water (saline) (99.84 %)	Unclassified (98.68 %)
F000378	Environmental; Terrestrial; Soil; Unclassified (23.53 %)	Free-living; Non-saline; Soil (non-saline) (57.89 %)	forest biome; land; forest soil (24.94 %)
F000379	Environmental; Aquatic; Marine; Oceanic (33.53 %)	Free-living; Saline; Water (saline) (80.10 %)	marine biome; coastal inlet; sea water (74.48 %)
F000380	Environmental; Terrestrial; Soil; Unclassified (37.44 %)	Free-living; Non-saline; Soil (non-saline) (60.66 %)	forest biome; land; forest soil (32.40 %)
F000381	Environmental; Terrestrial; Soil; Unclassified (24.38 %)	Free-living; Non-saline; Soil (non-saline) (60.99 %)	forest biome; land; forest soil (31.40 %)
F000382	Host-Associated; Plants; Rhizosphere; Unclassified (20.66 %)	Host-associated; Plant; Plant rhizosphere (65.87 %)	desert biome; research facility; soil (45.37 %)
F000383	Host-Associated; Fungi; Mycelium; Unclassified (100.00 %)	Host-associated; Fungus; Fungus corpus (83.69 %)	Unclassified (100.00 %)
F000384	Host-Associated; Arthropoda; Digestive System; Gut (99.67 %)	Host-associated; Animal; Animal proximal gut (100.00 %)	Unclassified (100.00 %)
F000385	Environmental; Terrestrial; Soil; Unclassified (65.42 %)	Free-living; Non-saline; Soil (non-saline) (57.30 %)	forest biome; tropical forest; tropical soil (64.43 %)
F000386	Environmental; Terrestrial; Soil; Unclassified (21.86 %)	Free-living; Non-saline; Soil (non-saline) (52.78 %)	Unclassified (27.10 %)
F000387	Host-Associated; Annelida; Digestive System; Unclassified (65.36 %)	Host-associated; Animal; Animal proximal gut (100.00 %)	Unclassified (100.00 %)
F000388	Engineered; Wastewater; Anaerobic Digestor; Unclassified (27.89 %)	Free-living; Non-saline; Water (non-saline) (42.05 %)	Unclassified (40.47 %)
F000389	Environmental; Terrestrial; Soil; Unclassified (18.03 %)	Free-living; Non-saline; Soil (non-saline) (37.23 %)	terrestrial biome; peatland; peat soil (29.80 %)
F000390	Host-Associated; Arthropoda; Digestive System; Gut (94.99 %)	Host-associated; Animal; Animal proximal gut (99.92 %)	Unclassified (99.92 %)
F000391	Environmental; Terrestrial; Soil; Unclassified (24.92 %)	Free-living; Non-saline; Soil (non-saline) (57.36 %)	forest biome; land; forest soil (32.44 %)
F000392	Host-Associated; Plants; Phyllosphere; Unclassified (88.05 %)	Host-associated; Plant; Plant surface (87.54 %)	Unclassified (90.57 %)
F000393	Environmental; Terrestrial; Soil; Unclassified (96.37 %)	Unclassified (98.06 %)	terrestrial biome; orchard; orchard soil (70.07 %)
F000394	Host-Associated; Arthropoda; Digestive System; Gut (98.82 %)	Host-associated; Animal; Animal proximal gut (99.07 %)	Unclassified (100.00 %)
F000395	Environmental; Terrestrial; Soil; Unclassified (46.29 %)	Free-living; Non-saline; Soil (non-saline) (58.60 %)	grassland biome; land; grassland soil (54.89 %)
F000396	Environmental; Terrestrial; Soil; Unclassified (50.38 %)	Free-living; Non-saline; Soil (non-saline) (70.30 %)	terrestrial biome; peatland; peat soil (46.08 %)
F000397	Host-Associated; Arthropoda; Digestive System; Gut (99.83 %)	Host-associated; Animal; Animal proximal gut (100.00 %)	Unclassified (100.00 %)
F000398	Host-Associated; Arthropoda; Digestive System; Gut (100.00 %)	Host-associated; Animal; Animal proximal gut (100.00 %)	Unclassified (100.00 %)
F000399	Environmental; Terrestrial; Soil; Unclassified (47.72 %)	Free-living; Non-saline; Soil (non-saline) (63.62 %)	grassland biome; land; grassland soil (43.15 %)
F000400	Environmental; Aquatic; Freshwater; Wetlands (17.19 %)	Free-living; Non-saline; Soil (non-saline) (37.43 %)	terrestrial biome; peatland; peat soil (30.99 %)
F000401	Host-Associated; Annelida; Digestive System; Digestive Tube (99.49 %)	Host-associated; Animal; Animal proximal gut (100.00 %)	Unclassified (100.00 %)
F000402	Environmental; Terrestrial; Soil; Unclassified (42.63 %)	Free-living; Non-saline; Soil (non-saline) (35.34 %)	desert biome; research facility; soil (24.32 %)
F000403	Environmental; Aquatic; Freshwater; Lake (39.68 %)	Free-living; Non-saline; Water (non-saline) (58.20 %)	aquatic biome; hypersaline lake; lake water (62.28 %)
F000404	Host-Associated; Arthropoda; Digestive System; Gut (98.90 %)	Host-associated; Animal; Animal proximal gut (100.00 %)	Unclassified (100.00 %)
F000405	Environmental; Terrestrial; Soil; Unclassified (43.96 %)	Host-associated; Plant; Plant rhizosphere (42.26 %)	desert biome; research facility; soil (35.12 %)
F000406	Environmental; Aquatic; Marine; Unclassified (85.24 %)	Free-living; Saline; Water (saline) (89.93 %)	marine biome; coastal inlet; sea water (96.67 %)
F000407	Environmental; Terrestrial; Soil; Unclassified (23.72 %)	Free-living; Non-saline; Soil (non-saline) (48.89 %)	Unclassified (28.84 %)
F000408	Environmental; Terrestrial; Soil; Unclassified (39.33 %)	Free-living; Non-saline; Soil (non-saline) (49.66 %)	desert biome; research facility; soil (26.54 %)
F000409	Environmental; Terrestrial; Soil; Unclassified (30.40 %)	Free-living; Non-saline; Soil (non-saline) (50.21 %)	forest biome; land; forest soil (20.50 %)
F000410	Environmental; Terrestrial; Soil; Unclassified (17.95 %)	Free-living; Non-saline; Soil (non-saline) (57.69 %)	terrestrial biome; peatland; peat soil (24.79 %)
F000411	Environmental; Terrestrial; Soil; Unclassified (37.61 %)	Free-living; Non-saline; Soil (non-saline) (43.08 %)	desert biome; research facility; soil (30.17 %)
F000412	Host-Associated; Plants; Phyllosphere; Unclassified (87.08 %)	Host-associated; Plant; Plant surface (87.25 %)	Unclassified (89.56 %)
F000413	Environmental; Aquatic; Marine; Strait (27.72 %)	Free-living; Saline; Water (saline) (96.83 %)	marine biome; coastal inlet; sea water (75.02 %)
F000414	Environmental; Terrestrial; Soil; Unclassified (21.21 %)	Free-living; Non-saline; Soil (non-saline) (56.03 %)	forest biome; land; forest soil (22.58 %)
F000415	Environmental; Terrestrial; Soil; Unclassified (33.13 %)	Free-living; Non-saline; Soil (non-saline) (61.47 %)	grassland biome; land; grassland soil (24.32 %)
F000416	Environmental; Terrestrial; Soil; Unclassified (26.99 %)	Free-living; Non-saline; Soil (non-saline) (46.62 %)	desert biome; research facility; soil (24.51 %)
F000417	Environmental; Terrestrial; Soil; Unclassified (49.10 %)	Host-associated; Plant; Plant rhizosphere (50.13 %)	desert biome; research facility; soil (44.72 %)
F000418	Host-Associated; Annelida; Digestive System; Unclassified (95.00 %)	Host-associated; Animal; Animal proximal gut (100.00 %)	Unclassified (100.00 %)
F000419	Environmental; Terrestrial; Soil; Unclassified (22.84 %)	Free-living; Non-saline; Soil (non-saline) (55.00 %)	terrestrial biome; peatland; peat soil (30.17 %)
F000420	Environmental; Terrestrial; Soil; Unclassified (71.90 %)	Unclassified (62.84 %)	forest biome; tropical forest; tropical soil (71.29 %)
F000421	Host-Associated; Arthropoda; Digestive System; Gut (100.00 %)	Host-associated; Animal; Animal proximal gut (100.00 %)	Unclassified (100.00 %)
F000422	Host-Associated; Plants; Phyllosphere; Unclassified (98.19 %)	Host-associated; Plant; Plant surface (98.18 %)	Unclassified (98.18 %)
F000423	Environmental; Aquatic; Marine; Oceanic (69.12 %)	Free-living; Saline; Water (saline) (84.34 %)	marine biome; coastal inlet; sea water (96.28 %)
F000424	Host-Associated; Annelida; Digestive System; Digestive Tube (52.12 %)	Host-associated; Animal; Animal proximal gut (100.00 %)	Unclassified (100.00 %)
F000425	Host-Associated; Arthropoda; Digestive System; Gut (100.00 %)	Host-associated; Animal; Animal proximal gut (100.00 %)	Unclassified (100.00 %)
F000426	Environmental; Terrestrial; Soil; Unclassified (21.40 %)	Free-living; Non-saline; Soil (non-saline) (55.55 %)	forest biome; land; forest soil (25.04 %)
F000427	Environmental; Terrestrial; Soil; Unclassified (68.98 %)	Free-living; Non-saline; Soil (non-saline) (50.56 %)	forest biome; tropical forest; tropical soil (63.25 %)
F000428	Environmental; Terrestrial; Soil; Unclassified (30.70 %)	Free-living; Non-saline; Soil (non-saline) (52.26 %)	forest biome; land; forest soil (23.13 %)
F000429	Host-Associated; Arthropoda; Digestive System; Gut (97.39 %)	Host-associated; Animal; Animal proximal gut (99.91 %)	Unclassified (100.00 %)
F000430	Environmental; Terrestrial; Soil; Unclassified (44.91 %)	Free-living; Non-saline; Soil (non-saline) (48.04 %)	desert biome; research facility; soil (33.77 %)
F000431	Environmental; Aquatic; Marine; Oceanic (71.08 %)	Unclassified (51.57 %)	marine biome; coastal inlet; sea water (81.18 %)
F000432	Environmental; Terrestrial; Soil; Unclassified (26.74 %)	Host-associated; Plant; Plant rhizosphere (48.69 %)	desert biome; research facility; soil (30.14 %)
F000433	Host-Associated; Plants; Roots; Unclassified (73.50 %)	Unclassified (79.77 %)	Unclassified (100.00 %)
F000434	Host-Associated; Plants; Phyllosphere; Unclassified (97.12 %)	Host-associated; Plant; Plant surface (97.12 %)	Unclassified (97.12 %)
F000435	Environmental; Terrestrial; Soil; Unclassified (40.71 %)	Free-living; Non-saline; Soil (non-saline) (59.98 %)	forest biome; land; forest soil (38.62 %)
F000436	Environmental; Terrestrial; Soil; Unclassified (36.91 %)	Free-living; Non-saline; Soil (non-saline) (53.49 %)	grassland biome; land; grassland soil (43.11 %)
F000437	Environmental; Terrestrial; Soil; Unclassified (52.62 %)	Free-living; Non-saline; Soil (non-saline) (45.03 %)	desert biome; research facility; soil (40.66 %)
F000438	Environmental; Terrestrial; Soil; Unclassified (27.65 %)	Free-living; Non-saline; Soil (non-saline) (61.59 %)	forest biome; land; forest soil (34.03 %)
F000439	Environmental; Terrestrial; Soil; Unclassified (19.17 %)	Free-living; Non-saline; Soil (non-saline) (44.77 %)	terrestrial biome; peatland; peat soil (33.16 %)
F000440	Environmental; Terrestrial; Soil; Unclassified (54.88 %)	Host-associated; Plant; Plant rhizosphere (51.36 %)	desert biome; research facility; soil (42.57 %)
F000441	Environmental; Aquatic; Freshwater; Lake (32.92 %)	Free-living; Non-saline; Water (non-saline) (60.04 %)	aquatic biome; hypersaline lake; lake water (51.41 %)
F000442	Environmental; Terrestrial; Soil; Unclassified (30.12 %)	Free-living; Non-saline; Soil (non-saline) (55.30 %)	forest biome; land; forest soil (35.60 %)
F000443	Environmental; Terrestrial; Soil; Unclassified (33.83 %)	Free-living; Non-saline; Soil (non-saline) (56.01 %)	grassland biome; land; grassland soil (27.65 %)
F000444	Environmental; Terrestrial; Soil; Unclassified (96.37 %)	Unclassified (96.02 %)	forest biome; land; forest soil (38.37 %)
F000445	Environmental; Terrestrial; Soil; Unclassified (28.65 %)	Free-living; Non-saline; Soil (non-saline) (49.16 %)	forest biome; land; forest soil (23.52 %)
F000446	Environmental; Aquatic; Marine; Unclassified (89.89 %)	Free-living; Saline; Water (saline) (94.50 %)	marine biome; coastal inlet; sea water (97.16 %)
F000447	Environmental; Aquatic; Freshwater; Lake (32.36 %)	Free-living; Non-saline; Water (non-saline) (60.73 %)	aquatic biome; hypersaline lake; lake water (49.20 %)
F000448	Host-Associated; Annelida; Digestive System; Unclassified (75.00 %)	Host-associated; Animal; Animal proximal gut (100.00 %)	Unclassified (100.00 %)
F000449	Environmental; Aquatic; Freshwater; Groundwater (99.11 %)	Free-living; Non-saline; Subsurface (non-saline) (99.11 %)	aquatic biome; mine; groundwater (99.64 %)
F000450	Environmental; Aquatic; Freshwater; Lake (31.62 %)	Free-living; Non-saline; Water (non-saline) (66.79 %)	aquatic biome; hypersaline lake; lake water (39.52 %)
F000451	Environmental; Aquatic; Freshwater; Wetlands (29.36 %)	Free-living; Non-saline; Water (non-saline) (35.05 %)	terrestrial biome; peatland; peat soil (47.95 %)
F000452	Host-Associated; Arthropoda; Digestive System; Gut (99.64 %)	Host-associated; Animal; Animal proximal gut (99.82 %)	Unclassified (99.82 %)
F000453	Environmental; Terrestrial; Soil; Unclassified (33.84 %)	Free-living; Non-saline; Soil (non-saline) (52.86 %)	forest biome; tropical forest; tropical soil (29.73 %)
F000454	Environmental; Terrestrial; Soil; Unclassified (55.10 %)	Free-living; Non-saline; Soil (non-saline) (55.64 %)	forest biome; tropical forest; tropical soil (42.67 %)
F000455	Host-Associated; Arthropoda; Digestive System; Gut (99.37 %)	Host-associated; Animal; Animal proximal gut (99.82 %)	Unclassified (99.91 %)
F000456	Host-Associated; Arthropoda; Digestive System; Gut (100.00 %)	Host-associated; Animal; Animal proximal gut (100.00 %)	Unclassified (100.00 %)
F000457	Environmental; Aquatic; Marine; Oceanic (50.72 %)	Free-living; Saline; Water (saline) (65.20 %)	marine biome; coastal inlet; sea water (81.03 %)
F000458	Host-Associated; Arthropoda; Digestive System; Gut (97.75 %)	Host-associated; Animal; Animal proximal gut (100.00 %)	Unclassified (100.00 %)
F000459	Host-Associated; Plants; Phyllosphere; Unclassified (94.23 %)	Host-associated; Plant; Plant surface (53.47 %)	Unclassified (97.29 %)
F000460	Host-Associated; Arthropoda; Digestive System; Gut (98.11 %)	Host-associated; Animal; Animal proximal gut (100.00 %)	Unclassified (100.00 %)
F000461	Environmental; Terrestrial; Soil; Unclassified (42.24 %)	Free-living; Non-saline; Soil (non-saline) (59.57 %)	forest biome; tropical forest; tropical soil (36.73 %)
F000462	Environmental; Aquatic; Marine; Oceanic (71.18 %)	Unclassified (54.83 %)	marine biome; coastal inlet; sea water (77.60 %)
F000463	Environmental; Terrestrial; Soil; Unclassified (13.01 %)	Host-associated; Plant; Plant rhizosphere (44.17 %)	desert biome; research facility; soil (39.57 %)
F000464	Environmental; Aquatic; Marine; Unclassified (21.54 %)	Free-living; Saline; Water (saline) (94.30 %)	marine biome; coastal inlet; sea water (69.41 %)
F000465	Environmental; Terrestrial; Soil; Unclassified (29.95 %)	Free-living; Non-saline; Soil (non-saline) (47.24 %)	desert biome; research facility; soil (28.33 %)
F000466	Environmental; Terrestrial; Soil; Unclassified (24.25 %)	Free-living; Non-saline; Soil (non-saline) (40.72 %)	desert biome; research facility; soil (28.33 %)
F000467	Environmental; Aquatic; Marine; Oceanic (52.36 %)	Free-living; Saline; Water (saline) (67.84 %)	marine biome; coastal inlet; sea water (80.98 %)
F000468	Environmental; Aquatic; Freshwater; Lake (55.26 %)	Free-living; Non-saline; Water (non-saline) (64.61 %)	aquatic biome; hypersaline lake; lake water (76.50 %)
F000469	Environmental; Terrestrial; Soil; Unclassified (51.18 %)	Free-living; Non-saline; Soil (non-saline) (48.00 %)	desert biome; research facility; soil (38.84 %)
F000470	Host-Associated; Arthropoda; Digestive System; Gut (99.82 %)	Host-associated; Animal; Animal proximal gut (100.00 %)	Unclassified (100.00 %)
F000471	Host-Associated; Arthropoda; Digestive System; Gut (99.91 %)	Host-associated; Animal; Animal proximal gut (100.00 %)	Unclassified (100.00 %)
F000472	Environmental; Terrestrial; Soil; Unclassified (47.09 %)	Free-living; Non-saline; Soil (non-saline) (63.55 %)	grassland biome; land; grassland soil (57.45 %)
F000473	Environmental; Aquatic; Freshwater; Lake (36.55 %)	Free-living; Non-saline; Water (non-saline) (64.08 %)	aquatic biome; hypersaline lake; lake water (47.95 %)
F000474	Environmental; Terrestrial; Soil; Unclassified (14.59 %)	Free-living; Non-saline; Soil (non-saline) (48.04 %)	terrestrial biome; peatland; peat soil (21.33 %)
F000475	Environmental; Terrestrial; Soil; Unclassified (24.16 %)	Free-living; Non-saline; Soil (non-saline) (51.14 %)	forest biome; land; forest soil (20.15 %)
F000476	Environmental; Terrestrial; Soil; Unclassified (62.90 %)	Free-living; Non-saline; Soil (non-saline) (50.96 %)	forest biome; tropical forest; tropical soil (44.94 %)
F000477	Environmental; Terrestrial; Soil; Unclassified (24.43 %)	Free-living; Non-saline; Soil (non-saline) (53.33 %)	terrestrial biome; peatland; peat soil (19.87 %)
F000478	Environmental; Terrestrial; Soil; Unclassified (31.75 %)	Free-living; Non-saline; Soil (non-saline) (39.87 %)	desert biome; research facility; soil (30.47 %)
F000479	Environmental; Aquatic; Marine; Oceanic (53.94 %)	Free-living; Saline; Water (saline) (89.47 %)	marine biome; coastal inlet; sea water (84.98 %)
[truncated: 105,719 more rows]
