# Supplementary material for: Unraveling the functional dark matter through global metagenomics
Source: Nature. 2023 Oct 11;622(7983):594–602. doi: 10.1038/s41586-023-06583-7 (PMC10584684; doi:10.1038/s41586-023-06583-7)
Supplement: Supplementary file 8 — Taxonomic annotation of NMPF clusters. [file 41586_2023_6583_MOESM8_ESM.xlsx]

## Sheet: Sheet1
NMPF	Category	3D_Model	Top Taxonomy Group	Bacteria	Archaea	Eukaryota	Viruses	Unclassified	% genes with RBS motifs
F000001	Metagenome	Y	Unclassified	0	0	2.29	0.07	97.64	0
F000002	Metagenome	Y	Unclassified	0.01	0	0.54	0.02	99.43	15.5932
F000003	Metagenome	Y	Unclassified	0	0	1.55	0.05	98.39	8.35866
F000004	Metagenome	Y	Unclassified	0	0	2.15	0.05	97.81	0
F000005	Metagenome	Y	Unclassified	0.02	0	0.36	0.01	99.61	36.4486
F000006	Metagenome	Y	Unclassified	0	0	2.77	0.02	97.2	36.2595
F000007	Metagenome / Metatranscriptome	Y	Unclassified	0	0	2.59	0	97.41	9.77778
F000008	Metagenome	Y	Unclassified	0	0	3.79	0.02	96.18	10.8434
F000009	Metagenome	Y	Unclassified	0	0	4.06	0.04	95.91	70.0855
F000010	Metagenome	Y	Unclassified	4.35	0	0.05	0	95.6	34.6505
F000011	Metagenome	Y	Unclassified	0.01	0	0.85	0	99.14	5.83942
F000012	Metagenome	Y	Unclassified	0	0	0.15	0	99.85	63.8889
F000013	Metagenome	Y	Unclassified	0.16	0	13.7	0.2	85.95	20.7076
F000014	Metagenome	Y	Unclassified	0.04	0.01	2.3	0.04	97.6	12.2265
F000015	Metagenome	Y	Unclassified	0	0	2.42	0.06	97.52	0.52356
F000016	Metagenome	Y	Unclassified	0	0	2.33	0.03	97.64	20
F000017	Metagenome	Y	Unclassified	2.24	0	5.32	0.12	92.31	11.8483
F000018	Metagenome	Y	Unclassified	0	0	2.4	0	97.6	36.8098
F000019	Metagenome	Y	Unclassified	0	0	0.87	0.03	99.1	21.608
F000020	Metagenome / Metatranscriptome	Y	Unclassified	0	0	0.74	0	99.26	17.3913
F000021	Metagenome / Metatranscriptome	Y	Unclassified	0	0	0.1	0	99.9	0
F000022	Metagenome	Y	Unclassified	0	0	1.15	0	98.85	30.5419
F000023	Metagenome / Metatranscriptome	Y	Unclassified	0	0	14.98	0.51	84.52	15.5405
F000024	Metagenome	Y	Unclassified	0	0	0.16	0.02	99.83	51.7241
F000025	Metagenome / Metatranscriptome	Y	Unclassified	0	0	0.02	0	99.98	0
F000026	Metagenome	Y	Unclassified	0	0	3.99	0.52	95.49	12.4908
F000027	Metagenome	Y	Unclassified	0	0	0.15	0	99.85	80.9524
F000028	Metagenome	Y	Unclassified	0	0	0.55	0	99.45	12.2951
F000029	Metagenome	Y	Unclassified	4.33	0	0.04	0	95.63	9.50226
F000030	Metagenome	Y	Unclassified	0	0	2.28	0.02	97.7	31.6239
F000031	Metagenome	Y	Unclassified	0	0	4.76	0	95.24	76.1317
F000032	Metagenome	Y	Unclassified	0	0	6.7	0.08	93.22	85.3372
F000033	Metagenome	Y	Unclassified	0.02	0	1.32	0.02	98.63	10.5691
F000034	Metagenome	Y	Unclassified	0	0	0.64	0.02	99.33	1.31579
F000035	Metagenome	Y	Unclassified	0.2	0	13.32	0.16	86.32	10.5481
F000036	Metagenome / Metatranscriptome	Y	Unclassified	4.3	0	0	0	95.7	78.0749
F000037	Metagenome / Metatranscriptome	Y	Unclassified	14.96	0	0	0.02	85.01	53.6661
F000038	Metagenome	Y	Unclassified	0	0	3.25	0	96.75	30.1471
F000039	Metagenome / Metatranscriptome	Y	Unclassified	0	0	0.89	0.12	98.98	21.9512
F000040	Metagenome / Metatranscriptome	Y	Unclassified	0	0	0.08	0.03	99.9	0
F000041	Metagenome	Y	Unclassified	0	0	0.81	0	99.19	1.53846
F000042	Metagenome / Metatranscriptome	Y	Unclassified	15.2	0	0	0	84.8	88.3959
F000043	Metagenome / Metatranscriptome	Y	Unclassified	18.91	0	0	0	81.09	63.6888
F000044	Metagenome / Metatranscriptome	Y	Unclassified	0	0	0.14	0	99.86	0
F000045	Metagenome	Y	Unclassified	0	0	0.69	0.03	99.28	9.09091
F000046	Metagenome	Y	Unclassified	0	0	1.95	0	98.05	20
F000047	Metagenome	Y	Unclassified	0	0	4.34	0.09	95.57	76.8212
F000048	Metagenome / Metatranscriptome	Y	Unclassified	0	0	0.33	0.06	99.61	38.4615
F000049	Metagenome / Metatranscriptome	Y	Eukaryota	0	0	27.53	0.15	72.32	32.7453
F000050	Metagenome	Y	Unclassified	0	0	1.04	0	98.96	4.16667
F000051	Metagenome / Metatranscriptome	Y	Unclassified	0	0	0.28	0.12	99.6	46.1538
F000052	Metagenome / Metatranscriptome	Y	Unclassified	0	0	0.53	0.03	99.44	0
F000053	Metagenome	Y	Unclassified	0	0	0.62	0	99.38	4.83871
F000054	Metagenome	Y	Unclassified	0	0	0.86	0	99.14	4.28571
F000055	Metagenome / Metatranscriptome	Y	Unclassified	0	0	0	0	100	0
F000056	Metagenome	Y	Unclassified	5.33	0	0.03	0	94.64	1.82927
F000057	Metagenome / Metatranscriptome	Y	Unclassified	0.69	0.26	0	2.24	96.8	42.6389
F000058	Metagenome	Y	Unclassified	0	0	1.39	0.03	98.58	19.1781
F000059	Metagenome / Metatranscriptome	Y	Unclassified	0	0	7.85	0	92.15	1.69492
F000060	Metagenome / Metatranscriptome	Y	Unclassified	0.41	0	0	6.32	93.27	37.799
F000061	Metagenome / Metatranscriptome	Y	Unclassified	0	0	0.41	0	99.59	33.3333
F000062	Metagenome	Y	Unclassified	0	0	5.57	0.07	94.36	15.528
F000063	Metagenome / Metatranscriptome	Y	Unclassified	6.24	0	0	0	93.76	54.2857
F000064	Metagenome	Y	Unclassified	0	0	0.32	0	99.68	36.3636
F000065	Metagenome / Metatranscriptome	Y	Unclassified	14.45	0	0	0	85.55	68.2266
F000066	Metagenome	Y	Unclassified	0	0	2.73	0.07	97.19	0.877193
F000067	Metagenome / Metatranscriptome	Y	Unclassified	0	0	1.94	0.04	98.02	7.40741
F000068	Metagenome / Metatranscriptome	Y	Eukaryota	0	0	24.13	0	75.87	1.06222
F000069	Metagenome	Y	Unclassified	0.04	0	0.63	0	99.34	25.6579
F000070	Metagenome / Metatranscriptome	N	Unclassified	0	0	1.33	0	98.67	5.55556
F000071	Metagenome	Y	Unclassified	0	0	0.63	0	99.37	63.3333
F000072	Metagenome / Metatranscriptome	Y	Unclassified	12.56	0	0	0.08	87.36	51.7857
F000073	Metagenome / Metatranscriptome	Y	Unclassified	0	0	1.89	0	98.11	4
F000074	Metagenome / Metatranscriptome	Y	Unclassified	0	0	0.65	0	99.35	5.88235
F000075	Metagenome / Metatranscriptome	Y	Unclassified	0	0	5.49	0	94.51	6.94444
F000076	Metatranscriptome	Y	Unclassified	0	0	0.04	0	99.96	0
F000077	Metagenome / Metatranscriptome	Y	Unclassified	0	0	0	0.04	99.96	0
F000078	Metagenome / Metatranscriptome	Y	Unclassified	4.2	0	0	0	95.8	90.6542
F000079	Metagenome / Metatranscriptome	Y	Unclassified	1.38	0	0.04	0	98.58	100
F000080	Metagenome / Metatranscriptome	Y	Unclassified	0	0	0.93	0.2	98.87	25
F000081	Metatranscriptome	Y	Unclassified	0	0	0.52	0	99.48	23.0769
F000082	Metagenome	Y	Unclassified	0	0	0.48	0.08	99.44	8.82353
F000083	Metagenome / Metatranscriptome	Y	Unclassified	1.54	0	0	0	98.46	72.1311
F000084	Metagenome	Y	Unclassified	0.04	0	0.93	0	99.03	41.0377
F000085	Metagenome / Metatranscriptome	Y	Unclassified	0	0	0.45	0	99.55	0
F000086	Metagenome / Metatranscriptome	Y	Unclassified	0	0	1.62	0	98.38	17.5
F000087	Metagenome	Y	Unclassified	0	0	0.33	0	99.67	72.2222
F000088	Metagenome / Metatranscriptome	Y	Eukaryota	0	0	99.63	0	0.37	0.947282
F000089	Metagenome	Y	Unclassified	0.08	0	0.21	0	99.71	60.6557
F000090	Metagenome	Y	Unclassified	0.04	0	2.48	0	97.48	69.3727
F000091	Metagenome	Y	Unclassified	0	0	2.49	0.04	97.47	14.7541
F000092	Metagenome / Metatranscriptome	Y	Bacteria	40.17	0	0	0.08	59.75	93.75
F000093	Metagenome	Y	Unclassified	0	0	1.22	0	98.78	77.1084
F000094	Metagenome	Y	Unclassified	0.08	0	6.18	0.04	93.69	11.3208
F000095	Metagenome	Y	Unclassified	0	0	0.73	0	99.27	3.92157
F000096	Metagenome	Y	Eukaryota	0.09	0	34.57	0.56	64.78	1.64502
F000097	Metagenome / Metatranscriptome	Y	Unclassified	0	0	0.56	0.13	99.31	2.43902
F000098	Metagenome / Metatranscriptome	Y	Unclassified	0.91	0	0	0	99.09	91.3043
F000099	Metagenome	Y	Unclassified	0	0	1.18	0.04	98.78	0
F000100	Metagenome / Metatranscriptome	Y	Eukaryota	0.04	0	20.74	0	79.22	2.18254
F000101	Metagenome	Y	Unclassified	0	0	1.14	0	98.86	5.26316
F000102	Metagenome	Y	Unclassified	0	0	2.16	0.04	97.8	10.9489
F000103	Metatranscriptome	Y	Unclassified	0	0	0.04	0	99.96	100
F000104	Metagenome	Y	Unclassified	0.13	0	7.27	0.09	92.51	42.2619
F000105	Metagenome / Metatranscriptome	Y	Bacteria	99.78	0	0.04	0	0.18	1.61725
F000106	Metagenome	Y	Unclassified	0	0	4.45	0.22	95.33	0.27248
F000107	Metagenome / Metatranscriptome	Y	Unclassified	0	0	0	8.24	91.76	30.2839
F000108	Metatranscriptome	Y	Unclassified	0	0	0.36	0.14	99.5	9.09091
F000109	Metagenome / Metatranscriptome	Y	Unclassified	4.72	0	0	0	95.28	72.5275
F000110	Metatranscriptome	Y	Unclassified	0	0	7.33	0	92.67	4.96894
F000111	Metagenome	Y	Unclassified	0.05	0	0.83	0	99.13	56.9767
F000112	Metagenome	Y	Unclassified	0	0	1.25	0.05	98.7	0
F000113	Metagenome	Y	Unclassified	0	0	4.2	0.09	95.71	61.9718
F000114	Metatranscriptome	Y	Unclassified	0	0	0	0	100	0
F000115	Metagenome / Metatranscriptome	Y	Eukaryota	0	0	89.89	0.05	10.06	15.2012
F000116	Metagenome	Y	Unclassified	1.69	0	0	0	98.31	8.33333
F000117	Metagenome	Y	Unclassified	0	0	2.4	0	97.6	9.61538
F000118	Metagenome	Y	Unclassified	0.05	0	0.24	0	99.72	56.5217
F000119	Metatranscriptome	Y	Unclassified	0	0	0	0	100	0
F000120	Metagenome / Metatranscriptome	Y	Unclassified	2.69	0	0	0	97.31	76.7857
F000121	Metatranscriptome	Y	Unclassified	0	0	0	0	100	0
F000122	Metagenome	Y	Unclassified	0	0	0.73	0	99.27	43.9024
F000123	Metagenome / Metatranscriptome	Y	Unclassified	0	0	0.05	0	99.95	0
F000124	Metagenome	Y	Unclassified	0	0	6.02	0.05	93.93	1.47059
F000125	Metagenome	Y	Unclassified	0	0	0.3	0	99.7	0
F000126	Metagenome / Metatranscriptome	Y	Bacteria	20.53	0	0	13.41	66.06	14.4242
F000127	Metagenome / Metatranscriptome	Y	Unclassified	2.08	0	0	0	97.92	52.5641
F000128	Metagenome	Y	Unclassified	0	0	2.18	0	97.82	15.6863
F000129	Metagenome	Y	Unclassified	0.05	0	0	0	99.95	28.5
F000130	Metagenome	Y	Unclassified	0	0	0	0.2	99.8	64.5963
F000131	Metagenome / Metatranscriptome	Y	Unclassified	7	0	0	0	93	61.8705
F000132	Metagenome / Metatranscriptome	Y	Unclassified	15.52	0	0	0	84.48	93.4641
F000133	Metatranscriptome	Y	Unclassified	0	0	4.32	0	95.68	10.5882
F000134	Metagenome / Metatranscriptome	Y	Unclassified	0	0	2.09	0.05	97.86	28.5714
F000135	Metagenome / Metatranscriptome	Y	Unclassified	1.73	0	0	0	98.27	37.1429
F000136	Metagenome / Metatranscriptome	Y	Unclassified	8.72	0	0	0	91.28	95.3216
F000137	Metagenome	Y	Eukaryota	2.25	0	36.01	0.97	60.78	21.1585
F000138	Metagenome / Metatranscriptome	Y	Unclassified	8.44	0	0	0	91.56	78.7879
F000139	Metatranscriptome	Y	Unclassified	0	0	0.87	0.15	98.97	5
F000140	Metagenome / Metatranscriptome	Y	Unclassified	6.73	0	0	0	93.27	58.3333
F000141	Metagenome / Metatranscriptome	Y	Viruses	3.04	0	0	28.9	68.06	77.2581
F000142	Metagenome / Metatranscriptome	Y	Unclassified	2.12	0	0	0	97.88	76.6667
F000143	Metagenome	Y	Unclassified	0	0	0	0	100	36.3636
F000144	Metagenome	Y	Unclassified	0	0	1.81	0	98.19	0
F000145	Metagenome / Metatranscriptome	Y	Unclassified	11.42	0	0	0	88.58	77.8261
F000146	Metagenome / Metatranscriptome	Y	Unclassified	2.09	0	0	0	97.91	77.5
F000147	Metagenome / Metatranscriptome	Y	Eukaryota	0	0	49.92	0	50.08	5.86451
F000148	Metagenome	Y	Unclassified	0	0	0.73	0	99.27	41.6667
F000149	Metagenome / Metatranscriptome	Y	Unclassified	6.44	0	0	0	93.56	66.1111
F000150	Metagenome / Metatranscriptome	Y	Unclassified	7.28	0	0	0	92.72	76.4706
F000151	Metagenome / Metatranscriptome	Y	Unclassified	4.8	0	0	0	95.2	95.6044
F000152	Metagenome	Y	Unclassified	0	0	1.37	0.05	98.58	1.5625
F000153	Metagenome	Y	Unclassified	0	0	10.4	0.16	89.45	67.5
F000154	Metagenome / Metatranscriptome	Y	Unclassified	2.75	0	0	0	97.25	73.0769
F000155	Metagenome / Metatranscriptome	Y	Unclassified	0	0	0.21	0	99.79	0
F000156	Metagenome / Metatranscriptome	Y	Unclassified	3.52	0	0	0	96.48	66.6667
F000157	Metagenome / Metatranscriptome	Y	Unclassified	12.66	0	0	0	87.34	86.4979
F000158	Metagenome / Metatranscriptome	Y	Unclassified	0	0	0.11	0	99.89	100
F000159	Metagenome / Metatranscriptome	Y	Unclassified	1.77	0	0	0	98.23	90.9091
F000160	Metagenome	Y	Unclassified	0	0	0.27	0	99.73	20
F000161	Metagenome / Metatranscriptome	Y	Viruses	7.48	0.27	0.05	37.34	54.85	51.2514
F000162	Metagenome	Y	Unclassified	0	0	6.6	0	93.4	26.4463
F000163	Metagenome	Y	Unclassified	0.27	0	1.7	0.05	97.97	2.74151
F000164	Metagenome	Y	Unclassified	0	0	1.15	0	98.85	2.67857
F000165	Metagenome / Metatranscriptome	Y	Unclassified	4.71	0	0	0	95.29	94.186
F000166	Metagenome / Metatranscriptome	Y	Unclassified	2.15	0	0	12.54	85.3	69.5187
F000167	Metagenome	Y	Unclassified	0	0	1.83	0	98.17	5.45455
F000168	Metagenome / Metatranscriptome	Y	Unclassified	9.23	0	0	0	90.77	21.6867
F000169	Metagenome / Metatranscriptome	Y	Unclassified	6.6	0	0	0	93.4	92.6829
F000170	Metagenome	Y	Unclassified	0.22	0	19.83	0.17	79.78	79.096
F000171	Metagenome / Metatranscriptome	Y	Unclassified	2.58	0	0	0	97.42	76.1905
F000172	Metagenome	Y	Unclassified	0	0	1.07	0	98.93	5
F000173	Metagenome / Metatranscriptome	Y	Bacteria	31.23	0	0	0	68.77	97.3166
F000174	Metagenome / Metatranscriptome	Y	Unclassified	5.9	0	0	0	94.1	88.4615
F000175	Metagenome / Metatranscriptome	Y	Unclassified	6.21	0	0	0	93.79	35.3982
F000176	Metagenome	Y	Unclassified	0	0	6.33	0.06	93.61	53.5714
F000177	Metagenome	Y	Unclassified	0	0	0.4	0	99.6	4.7619
F000178	Metagenome / Metatranscriptome	Y	Eukaryota	0	0	92.15	0	7.85	5.24044
F000179	Metagenome	Y	Unclassified	0	0	0	0	100	4.87805
F000180	Metagenome / Metatranscriptome	Y	Unclassified	3.82	0	0	0	96.18	83.3333
F000181	Metagenome / Metatranscriptome	Y	Unclassified	0	0	0	0	100	0
F000182	Metagenome	Y	Unclassified	0	0	1.05	0.06	98.89	0
F000183	Metagenome / Metatranscriptome	Y	Unclassified	0	0	1.05	0	98.95	11.1111
F000184	Metagenome	Y	Unclassified	0	0	6.04	0.12	93.85	24.6032
F000185	Metagenome	Y	Unclassified	0	0	7.39	0.12	92.49	60.8434
F000186	Metagenome	Y	Unclassified	0.65	5.58	0	0	93.77	10.3704
F000187	Metagenome / Metatranscriptome	Y	Unclassified	0	0	0	0	100	0
F000188	Metagenome / Metatranscriptome	Y	Bacteria	33.87	0	0	0	66.13	86.0384
F000189	Metagenome	Y	Unclassified	0	0	0.95	0.06	98.99	0
F000190	Metagenome	Y	Unclassified	0	0	9.61	0.48	89.92	4.23782
F000191	Metagenome / Metatranscriptome	Y	Unclassified	0	0	0	0	100	0
F000192	Metagenome / Metatranscriptome	Y	Unclassified	9.18	0	0	0	90.82	98.1366
F000193	Metagenome	Y	Unclassified	0	0	1.93	0.12	97.95	63.7681
F000194	Metagenome / Metatranscriptome	Y	Unclassified	0	0	0	0	100	0
F000195	Metagenome / Metatranscriptome	Y	Unclassified	6.51	0	0	0	93.49	55.5556
F000196	Metatranscriptome	Y	Unclassified	0	0	0	0	100	0
F000197	Metagenome / Metatranscriptome	Y	Unclassified	0.48	0	0	0	99.52	40
F000198	Metagenome / Metatranscriptome	Y	Unclassified	5.22	0	0	0	94.78	24.4186
F000199	Metagenome / Metatranscriptome	Y	Unclassified	0	0	0	0.92	99.08	17.7956
F000200	Metagenome / Metatranscriptome	Y	Unclassified	0.18	0.18	0	6.8	92.84	92
F000201	Metagenome	Y	Unclassified	0.56	0	4.44	0.06	94.94	12.8205
F000202	Metagenome	Y	Unclassified	0.06	0	1.3	0.8	97.84	1.33709
F000203	Metagenome / Metatranscriptome	Y	Unclassified	0.31	0	0.06	0	99.63	0
F000204	Metatranscriptome	Y	Eukaryota	0	0	87.56	2.3	10.14	0.810474
F000205	Metagenome	Y	Unclassified	0.06	0	0.12	0	99.81	5
F000206	Metagenome / Metatranscriptome	Y	Eukaryota	0.13	0	99.75	0	0.13	1.12782
F000207	Metagenome / Metatranscriptome	Y	Unclassified	9.96	0	0	0	90.04	35.625
F000208	Metagenome / Metatranscriptome	Y	Bacteria	36.41	0	0	0	63.59	84.2735
F000209	Metagenome / Metatranscriptome	Y	Unclassified	4.21	0	0	0	95.79	74.6269
F000210	Metagenome	Y	Unclassified	0	0	8.9	0.06	91.04	10.7143
F000211	Metagenome / Metatranscriptome	Y	Unclassified	0	0	2.21	0.57	97.22	1.14416
F000212	Metagenome / Metatranscriptome	Y	Unclassified	0	0	0	0	100	0
F000213	Metagenome	Y	Unclassified	0	0	2.41	0.19	97.4	0
F000214	Metagenome / Metatranscriptome	Y	Unclassified	9.75	0	0	0	90.25	83.0409
F000215	Metagenome	Y	Unclassified	0	0	1.98	0	98.02	32.6531
F000216	Metatranscriptome	Y	Unclassified	0	0	0.06	0	99.94	0
F000217	Metagenome / Metatranscriptome	Y	Bacteria	29.29	0	0	0.26	70.46	73.6957
F000218	Metagenome / Metatranscriptome	Y	Unclassified	0.19	0	0	0	99.81	100
F000219	Metagenome / Metatranscriptome	Y	Unclassified	1.74	0	0	0	98.26	40.7407
F000220	Metagenome / Metatranscriptome	Y	Unclassified	2.14	0	0	15.03	82.84	80.4795
F000221	Metagenome / Metatranscriptome	Y	Unclassified	0	0	0.97	0	99.03	29.4118
F000222	Metagenome / Metatranscriptome	Y	Unclassified	7.88	0	0	0	92.12	26.6667
F000223	Metagenome	Y	Unclassified	0.07	0	11.06	0.07	88.81	83.7696
F000224	Metagenome / Metatranscriptome	Y	Bacteria	98.76	0	0.39	0	0.85	66.2083
F000225	Metagenome	Y	Unclassified	0.13	0	6.22	0.07	93.59	3.7859
F000226	Metagenome	Y	Unclassified	1.18	0	0	4.39	94.43	77.7778
F000227	Metagenome	Y	Unclassified	0	0	10.66	0	89.34	30.2469
F000228	Metagenome / Metatranscriptome	Y	Unclassified	4.34	0	0	0	95.66	61.7647
F000229	Metagenome	Y	Unclassified	0	0	4.28	0.13	95.58	3.84615
F000230	Metagenome / Metatranscriptome	Y	Unclassified	6.2	0	0	0.2	93.61	81.7518
F000231	Metagenome / Metatranscriptome	Y	Unclassified	2.31	0	0	0	97.69	77.1429
F000232	Metagenome / Metatranscriptome	Y	Unclassified	11.83	0	0	0	88.17	16.4122
F000233	Metagenome / Metatranscriptome	Y	Unclassified	8.66	0	0	0	91.34	67.1756
F000234	Metatranscriptome	Y	Unclassified	0	0	0.27	0	99.73	50
F000235	Metatranscriptome	Y	Eukaryota	0	0	99.87	0	0.13	7.27637
F000236	Metagenome / Metatranscriptome	Y	Unclassified	2.8	0	0	0	97.2	43.4783
F000237	Metagenome / Metatranscriptome	Y	Unclassified	0	0	1	0.07	98.93	17.6471
F000238	Metagenome / Metatranscriptome	Y	Unclassified	5.02	0	0	0	94.98	50.6667
F000239	Metagenome / Metatranscriptome	Y	Bacteria	88.17	0	0	0.13	11.69	87.2727
F000240	Metagenome / Metatranscriptome	Y	Unclassified	0	0	0.54	0	99.46	0
F000241	Metagenome / Metatranscriptome	Y	Unclassified	0	0	0.14	0	99.86	0
F000242	Metagenome / Metatranscriptome	Y	Unclassified	5.54	0	0	0	94.46	62.2222
F000243	Metagenome / Metatranscriptome	Y	Bacteria	99.59	0	0.07	0	0.34	0.271924
F000244	Metatranscriptome	Y	Unclassified	0	0	0	0	100	0
F000245	Metagenome / Metatranscriptome	Y	Unclassified	0.75	0.48	0	5.93	92.85	63.5277
F000246	Metagenome	Y	Unclassified	0	0	0.55	0	99.45	7.14286
F000247	Metagenome	Y	Eukaryota	0.07	0	24.93	16.6	58.4	71.3241
F000248	Metatranscriptome	Y	Eukaryota	0	0	80.62	0	19.38	8.37337
F000249	Metagenome / Metatranscriptome	Y	Bacteria	99.52	0	0	0	0.48	59.094
F000250	Metagenome / Metatranscriptome	Y	Unclassified	4.6	0	0	0	95.4	58.5366
F000251	Metagenome / Metatranscriptome	Y	Unclassified	0	0	0	0	100	0
F000252	Metagenome / Metatranscriptome	Y	Bacteria	98.76	0	0	0.14	1.1	56.74
F000253	Metagenome	Y	Eukaryota	0	0	35.08	3.78	61.14	72.9109
F000254	Metagenome / Metatranscriptome	Y	Eukaryota	0	0	75.79	0	24.21	5.94822
F000255	Metagenome / Metatranscriptome	Y	Unclassified	0	0	0.14	1.24	98.62	77.1162
F000256	Metagenome / Metatranscriptome	Y	Bacteria	22.03	1.1	0	12.29	64.57	59.116
F000257	Metagenome / Metatranscriptome	Y	Bacteria	75.6	0	0	0	24.4	68.2551
F000258	Metagenome / Metatranscriptome	Y	Viruses	1.04	0	0	53.98	44.98	78.1705
F000259	Metagenome / Metatranscriptome	Y	Bacteria	75.85	0.21	0	0	23.94	36.0056
F000260	Metagenome / Metatranscriptome	Y	Bacteria	89.45	0	0	0.07	10.48	80.9123
F000261	Metagenome / Metatranscriptome	Y	Bacteria	99.86	0	0	0	0.14	77.1549
F000262	Metagenome / Metatranscriptome	Y	Bacteria	99.72	0	0.07	0	0.21	39.9018
F000263	Metagenome / Metatranscriptome	Y	Viruses	0.21	0	0	56.74	43.05	82.2917
F000264	Metagenome / Metatranscriptome	Y	Viruses	6.6	0	0	24.79	68.61	60.1983
F000265	Metagenome / Metatranscriptome	Y	Bacteria	91.34	0.28	0	0.56	7.82	79.4579
F000266	Metagenome / Metatranscriptome	Y	Bacteria	99.79	0	0	0	0.21	51.9095
F000267	Metagenome / Metatranscriptome	Y	Eukaryota	0.07	0	62.82	0	37.11	2.13964
F000268	Metagenome / Metatranscriptome	Y	Bacteria	99.86	0	0	0	0.14	13.1113
F000269	Metagenome / Metatranscriptome	Y	Bacteria	97.73	0	0.07	0	2.2	44.7518
F000270	Metagenome	Y	Unclassified	0	0	14.47	1.06	84.47	0
F000271	Metagenome / Metatranscriptome	Y	Bacteria	87.57	0.14	0	0.36	11.93	72.4751
F000272	Metagenome / Metatranscriptome	Y	Bacteria	92.61	0	0.07	0.21	7.1	81.8892
F000273	Metagenome / Metatranscriptome	Y	Viruses	14.35	0	0	74.3	11.35	68.2403
F000274	Metagenome / Metatranscriptome	Y	Bacteria	84.92	0	0.14	0.07	14.87	76.3948
F000275	Metagenome / Metatranscriptome	Y	Bacteria	99.78	0	0	0	0.22	33.1655
F000276	Metatranscriptome	Y	Eukaryota	0	0	100	0	0	12.446
F000277	Metagenome / Metatranscriptome	Y	Bacteria	28.08	0	0	0	71.92	76.7459
F000278	Metagenome	Y	Unclassified	0	0	0.58	0	99.42	2.7027
F000279	Metagenome / Metatranscriptome	Y	Bacteria	100	0	0	0	0	63.1236
F000280	Metagenome / Metatranscriptome	Y	Bacteria	99.2	0	0	0.22	0.58	79.9421
F000281	Metagenome / Metatranscriptome	Y	Bacteria	81.48	0.22	0	0.07	18.23	10.6028
F000282	Metagenome / Metatranscriptome	Y	Eukaryota	0	0	99.49	0	0.51	2.76163
F000283	Metagenome / Metatranscriptome	Y	Bacteria	100	0	0	0	0	26.6135
F000284	Metagenome / Metatranscriptome	Y	Bacteria	99.64	0	0	0.07	0.29	46.9818
F000285	Metagenome / Metatranscriptome	Y	Unclassified	0	0	0	2.91	97.09	4.98141
F000286	Metagenome	Y	Eukaryota	0.07	0	78.41	1.24	20.28	31.085
F000287	Metatranscriptome	Y	Eukaryota	0	0	98.18	1.02	0.8	24.8905
F000288	Metagenome / Metatranscriptome	Y	Unclassified	4.82	0	0	0	95.18	83.5821
F000289	Metagenome / Metatranscriptome	Y	Bacteria	99.85	0	0	0	0.15	64.4689
F000290	Metagenome / Metatranscriptome	Y	Bacteria	98.9	0	0	0	1.1	26.4317
F000291	Metagenome / Metatranscriptome	Y	Unclassified	1.54	0.22	2.79	1.69	93.75	56.4993
F000292	Metagenome / Metatranscriptome	Y	Unclassified	0.07	0	0.15	0	99.78	24.4898
F000293	Metagenome / Metatranscriptome	Y	Eukaryota	0	0	99.19	0	0.81	1.71514
F000294	Metagenome	Y	Eukaryota	0	0	74.44	1.11	24.44	1.07431
F000295	Metagenome / Metatranscriptome	Y	Bacteria	50.63	0.07	0.07	0	49.22	6.13313
F000296	Metagenome	Y	Unclassified	0	0	0.07	0	99.93	14.2857
F000297	Metagenome / Metatranscriptome	Y	Bacteria	99.33	0	0	0	0.67	57.0475
F000298	Metagenome	Y	Eukaryota	0	0	93.44	0.6	5.97	3.21135
F000299	Metagenome / Metatranscriptome	Y	Bacteria	99.85	0	0	0	0.15	69.3284
F000300	Metagenome / Metatranscriptome	Y	Bacteria	99.93	0	0	0	0.07	71.9193
F000301	Metagenome	Y	Unclassified	0.07	0	1.8	0	98.13	72.8022
F000302	Metagenome / Metatranscriptome	Y	Archaea	3.29	27.45	0	27.08	42.18	80.4494
F000303	Metagenome / Metatranscriptome	Y	Unclassified	0.22	0	0	0	99.78	0
F000304	Metagenome / Metatranscriptome	Y	Bacteria	99.78	0	0	0.22	0	77.3952
F000305	Metagenome	Y	Bacteria	95.05	0	2.55	0.08	2.33	59.9541
F000306	Metagenome / Metatranscriptome	Y	Eukaryota	0.38	0	26.95	0.15	72.52	9.01639
F000307	Metagenome / Metatranscriptome	Y	Bacteria	93.16	0	0	0.08	6.77	14.8786
F000308	Metagenome	Y	Eukaryota	0	0	96.84	0.23	2.94	53.1034
F000309	Metagenome / Metatranscriptome	Y	Unclassified	16.13	0	0	0	83.87	81.3084
F000310	Metagenome / Metatranscriptome	Y	Bacteria	99.25	0	0	0	0.75	1.13037
F000311	Metagenome / Metatranscriptome	Y	Viruses	1.13	21.79	0	35.07	42.01	76.7722
F000312	Metagenome / Metatranscriptome	Y	Bacteria	99.02	0	0	0	0.98	80.2721
F000313	Metagenome / Metatranscriptome	Y	Bacteria	58.5	0.23	0.08	0.23	40.97	12.6534
F000314	Metagenome	Y	Unclassified	0	0	1.21	0.23	98.56	2.22222
F000315	Metagenome / Metatranscriptome	Y	Bacteria	39.58	0	0.15	0.08	60.2	36.2241
F000316	Metagenome	Y	Eukaryota	0	0	75.89	0.23	23.88	71.1447
F000317	Metagenome	Y	Eukaryota	0	0	34.27	1.3	64.43	25.4871
F000318	Metagenome / Metatranscriptome	Y	Bacteria	99.85	0	0	0	0.15	19.8164
F000319	Metagenome / Metatranscriptome	Y	Unclassified	3.37	0	0	15.61	81.03	50.1149
F000320	Metagenome / Metatranscriptome	Y	Unclassified	17.23	15.39	0	0.08	67.3	13.1801
F000321	Metagenome / Metatranscriptome	Y	Bacteria	99.92	0	0	0.08	0	55.3681
F000322	Metagenome	Y	Unclassified	0	0	11.44	0.23	88.33	41.8301
F000323	Metagenome / Metatranscriptome	Y	Bacteria	42	0	0	0	58	64.1357
F000324	Metagenome / Metatranscriptome	Y	Viruses	10.47	0.31	0	83.99	5.23	62.0849
F000325	Metagenome / Metatranscriptome	Y	Bacteria	66.59	0.15	0.23	31.71	1.31	68.9575
F000326	Metagenome / Metatranscriptome	Y	Unclassified	0	0	0.08	0	99.92	0
F000327	Metagenome / Metatranscriptome	Y	Unclassified	0.77	0	0	0	99.23	13.0435
F000328	Metagenome / Metatranscriptome	Y	Unclassified	3.87	0	0	0	96.13	80.3922
F000329	Metagenome / Metatranscriptome	Y	Bacteria	30.61	0.16	0	0	69.23	79.7045
F000330	Metagenome / Metatranscriptome	Y	Unclassified	0	0	0	1.09	98.91	68.5008
F000331	Metagenome / Metatranscriptome	Y	Eukaryota	0.16	0	99.3	0.16	0.39	21.4341
F000332	Metagenome / Metatranscriptome	Y	Viruses	7.72	0	0	82.93	9.35	62.9196
F000333	Metagenome	Y	Unclassified	0	0	0.23	0	99.77	61.9048
F000334	Metagenome / Metatranscriptome	Y	Bacteria	81.31	0	0	0	18.69	2.02265
F000335	Metagenome / Metatranscriptome	Y	Bacteria	33.93	0.08	0	0.31	65.67	32.8627
F000336	Metagenome / Metatranscriptome	Y	Bacteria	99.92	0	0	0	0.08	6.04396
F000337	Metagenome	Y	Unclassified	0.24	0	12.1	0.16	87.51	5.76606
F000338	Metagenome / Metatranscriptome	Y	Bacteria	80.02	0	0.08	0	19.91	95.4186
F000339	Metagenome / Metatranscriptome	Y	Eukaryota	0	0	97.24	0	2.76	3.61156
F000340	Metagenome / Metatranscriptome	Y	Viruses	21.07	0.08	0	54.14	24.7	65.4818
F000341	Metatranscriptome	Y	Eukaryota	0	0	99.92	0	0.08	13.7193
F000342	Metatranscriptome	Y	Eukaryota	0	0	98.42	0.63	0.95	18.7797
F000343	Metagenome	Y	Eukaryota	5.64	0	34.82	1.19	58.27	70.2081
F000344	Metagenome / Metatranscriptome	Y	Bacteria	58.07	0	0	0	41.93	99.12
F000345	Metagenome / Metatranscriptome	Y	Viruses	0.24	0.08	0	94.81	4.87	64.7247
F000346	Metagenome / Metatranscriptome	Y	Unclassified	0.4	0	0	8.06	91.54	89.372
F000347	Metagenome	Y	Unclassified	0	0	1.44	0.08	98.48	91.6667
F000348	Metagenome / Metatranscriptome	Y	Bacteria	99.92	0	0.08	0	0	33.04
F000349	Metagenome / Metatranscriptome	Y	Bacteria	79.9	0	1.04	0	19.06	70.4271
F000350	Metagenome	N	Eukaryota	0.16	0	99.28	0.16	0.4	4.01929
F000351	Metagenome / Metatranscriptome	Y	Unclassified	0	0	5.21	0	94.79	6.15385
F000352	Metagenome / Metatranscriptome	Y	Viruses	19.49	3.05	0	23.1	54.37	13.1516
F000353	Metagenome / Metatranscriptome	Y	Bacteria	97.99	0	0	1.2	0.8	7.22311
F000354	Metagenome / Metatranscriptome	Y	Viruses	0.88	0.16	0	47.19	51.77	75.6296
F000355	Metagenome	Y	Unclassified	0	0	18.95	0.73	80.32	31.336
F000356	Metagenome	Y	Unclassified	0	0	17.5	0.65	81.85	0.0856164
F000357	Metagenome	Y	Unclassified	0.08	0	16.17	0.32	83.43	8.42279
F000358	Metagenome / Metatranscriptome	Y	Eukaryota	0	0	82.94	0	17.06	1.21753
F000359	Metagenome / Metatranscriptome	Y	Bacteria	98.38	0	0	0	1.62	79.4809
F000360	Metagenome / Metatranscriptome	Y	Eukaryota	0	0	58.6	0	41.4	1.63132
F000361	Metagenome / Metatranscriptome	Y	Eukaryota	1.14	0	24.86	0.16	73.84	53.6686
F000362	Metagenome / Metatranscriptome	Y	Bacteria	50.77	0	0	0	49.23	53.4525
F000363	Metagenome	Y	Eukaryota	0.08	0	71.28	0.81	27.83	54.7541
F000364	Metagenome / Metatranscriptome	Y	Bacteria	93.73	0	0.08	0	6.18	62.2457
F000365	Metagenome / Metatranscriptome	Y	Bacteria	94.78	0	0.08	0	5.13	45.0633
F000366	Metagenome	Y	Unclassified	0	0	15.33	0.82	83.85	0.102775
F000367	Metagenome / Metatranscriptome	Y	Bacteria	48.94	0	0	0	51.06	19.8198
F000368	Metagenome / Metatranscriptome	Y	Viruses	5.07	0	0	41.7	53.23	82.0786
F000369	Metagenome / Metatranscriptome	Y	Viruses	4.42	0	0	89.93	5.65	40.1148
F000370	Metagenome / Metatranscriptome	Y	Bacteria	75.02	0	0.08	8.27	16.63	78.4603
F000371	Metagenome / Metatranscriptome	Y	Eukaryota	0	0	96.8	0.33	2.87	1.51899
F000372	Metagenome / Metatranscriptome	Y	Bacteria	86.15	0.16	0	0.08	13.61	62.8384
F000373	Metagenome / Metatranscriptome	Y	Bacteria	98.44	0	0	0	1.56	55.1495
F000374	Metagenome	Y	Eukaryota	0	0	22.76	0.49	76.75	14.2738
F000375	Metagenome / Metatranscriptome	Y	Viruses	10.76	0	0	60.23	29.01	85.4081
F000376	Metagenome / Metatranscriptome	Y	Viruses	3.37	0	0	36.27	60.36	78.8732
F000377	Metagenome / Metatranscriptome	Y	Bacteria	20.33	0.08	0	0.33	79.26	10.5307
F000378	Metagenome / Metatranscriptome	Y	Bacteria	79.93	0	0.08	0	19.98	86.1869
F000379	Metagenome / Metatranscriptome	Y	Bacteria	32.54	8.42	0	14.53	44.51	67.8838
F000380	Metagenome / Metatranscriptome	Y	Bacteria	98.68	0	0.08	0	1.24	75.8678
F000381	Metagenome / Metatranscriptome	Y	Bacteria	94.79	0	0	0.99	4.21	89.7756
F000382	Metagenome / Metatranscriptome	Y	Bacteria	99.83	0	0.08	0.08	0	51.8182
F000383	Metagenome	Y	Eukaryota	0	0	91.23	5.55	3.23	4.11419
F000384	Metagenome	Y	Eukaryota	0.08	0	22.89	0.17	76.87	0.101626
F000385	Metagenome / Metatranscriptome	Y	Bacteria	98.18	0	0	0.17	1.66	48.5666
F000386	Metagenome / Metatranscriptome	Y	Bacteria	58.94	0	0	0	41.06	47.2153
F000387	Metagenome	Y	Unclassified	0.08	0	16.99	0.33	82.6	68.8312
F000388	Metagenome / Metatranscriptome	Y	Bacteria	27.23	2	0	5.66	65.11	72.5641
F000389	Metagenome / Metatranscriptome	Y	Bacteria	91.32	0	0	0	8.68	64.5781
F000390	Metagenome	Y	Eukaryota	0	0	20.05	0.84	79.11	9.25926
F000391	Metagenome / Metatranscriptome	Y	Bacteria	96.82	0	0	0	3.18	76.7364
F000392	Metagenome / Metatranscriptome	Y	Unclassified	0	0	0.08	0	99.92	1.77966
F000393	Metagenome / Metatranscriptome	Y	Eukaryota	0	0	99.83	0.08	0.08	2.36287
F000394	Metagenome	Y	Eukaryota	0	0	36.42	1.52	62.06	63.5274
F000395	Metagenome / Metatranscriptome	Y	Bacteria	99.24	0	0	0	0.76	83.2209
F000396	Metagenome / Metatranscriptome	Y	Unclassified	1.27	0	0	0	98.73	1.01437
F000397	Metagenome	Y	Unclassified	0.08	0	7.52	0.59	91.81	0.174672
F000398	Metagenome	Y	Unclassified	0	0	0.76	0	99.24	4.34783
F000399	Metagenome / Metatranscriptome	Y	Bacteria	99.49	0	0	0	0.51	68.3587
F000400	Metagenome / Metatranscriptome	Y	Bacteria	93.73	0	0	0	6.27	62.309
F000401	Metagenome	Y	Unclassified	0	0	0.51	0	99.49	64.0777
F000402	Metagenome / Metatranscriptome	Y	Bacteria	99.32	0.08	0	0	0.59	81.0051
F000403	Metagenome / Metatranscriptome	Y	Viruses	1.27	0	0	87.09	11.64	61.7221
F000404	Metagenome	Y	Unclassified	0	0	11.3	0.25	88.45	2.16263
F000405	Metagenome / Metatranscriptome	Y	Bacteria	95.15	0	0	0	4.85	81.0374
F000406	Metagenome / Metatranscriptome	Y	Eukaryota	0	0	99.74	0.17	0.09	2.47652
F000407	Metagenome / Metatranscriptome	Y	Bacteria	79.44	0	0	0	20.56	64.5494
F000408	Metagenome / Metatranscriptome	Y	Bacteria	99.83	0	0	0	0.17	35.7814
F000409	Metagenome / Metatranscriptome	Y	Bacteria	74.98	0	0.09	0	24.94	52.735
F000410	Metagenome / Metatranscriptome	Y	Bacteria	95.9	0.09	0	0	4.02	72.2513
F000411	Metagenome / Metatranscriptome	Y	Bacteria	99.91	0	0	0	0.09	8.11966
F000412	Metagenome / Metatranscriptome	Y	Unclassified	0	0	0.09	0	99.91	1.11588
F000413	Metagenome / Metatranscriptome	Y	Unclassified	5.56	0.17	0.34	19.93	73.99	17.3801
F000414	Metagenome / Metatranscriptome	Y	Bacteria	92.47	0	0	0	7.53	79.5533
F000415	Metagenome / Metatranscriptome	Y	Unclassified	19.01	0	0	0	80.99	73.5192
F000416	Metagenome / Metatranscriptome	Y	Bacteria	89.72	0	0.09	0	10.2	77.0351
F000417	Metagenome / Metatranscriptome	Y	Bacteria	98.28	0.09	0.09	0	1.55	74.3127
F000418	Metagenome	Y	Unclassified	0.17	0	18.19	0.34	81.29	4.68909
F000419	Metagenome / Metatranscriptome	Y	Bacteria	99.4	0	0	0	0.6	63.2582
F000420	Metagenome / Metatranscriptome	Y	Bacteria	27.59	0	0	0	72.41	0.34632
F000421	Metagenome	Y	Unclassified	0	0	1.47	0	98.53	0
F000422	Metagenome	Y	Unclassified	0	0	2.59	0	97.41	58.9208
F000423	Metagenome / Metatranscriptome	Y	Unclassified	1.64	0	0	10.21	88.15	69.6367
F000424	Metagenome	Y	Unclassified	2.77	0	5.28	11.08	80.87	19.7908
F000425	Metagenome	Y	Unclassified	0	0	1.04	0	98.96	16.9492
F000426	Metagenome / Metatranscriptome	Y	Bacteria	21.23	0	0	0	78.77	65.587
F000427	Metagenome / Metatranscriptome	Y	Bacteria	27.45	0	0	0	72.55	43.1561
F000428	Metagenome / Metatranscriptome	Y	Bacteria	98.7	0	0	0	1.3	72.5524
F000429	Metagenome	Y	Unclassified	0	0	19.41	0.17	80.42	25.9312
F000430	Metagenome / Metatranscriptome	Y	Bacteria	99.83	0	0.09	0.09	0	58.3116
F000431	Metagenome / Metatranscriptome	Y	Unclassified	0	0	0.61	0	99.39	0
F000432	Metagenome / Metatranscriptome	Y	Bacteria	99.48	0	0	0.09	0.44	78.1168
F000433	Metagenome	Y	Eukaryota	18.66	0	40.28	0	41.06	1.0929
F000434	Metagenome	Y	Unclassified	0.17	0	12.38	0.52	86.92	13.7083
F000435	Metagenome / Metatranscriptome	Y	Bacteria	36.44	0	0	0.09	63.47	63.716
F000436	Metagenome / Metatranscriptome	Y	Bacteria	98.52	0	0	0	1.48	43.9195
F000437	Metagenome / Metatranscriptome	Y	Bacteria	99.13	0	0	0	0.87	52.2427
F000438	Metagenome / Metatranscriptome	Y	Bacteria	94.58	0	0.09	0	5.25	68.0739
F000439	Metagenome / Metatranscriptome	Y	Bacteria	99.65	0	0	0	0.35	72.7993
F000440	Metagenome / Metatranscriptome	Y	Bacteria	95.6	0	0	2.73	1.67	36.2676
F000441	Metagenome / Metatranscriptome	Y	Viruses	0.35	0	0	43.13	56.51	79.2586
F000442	Metagenome / Metatranscriptome	Y	Bacteria	89.05	0	0.09	0	10.87	83.2891
F000443	Metagenome / Metatranscriptome	Y	Bacteria	99.73	0	0	0	0.27	27.7236
F000444	Metagenome / Metatranscriptome	Y	Eukaryota	0	0	99.47	0	0.53	1.33333
F000445	Metagenome / Metatranscriptome	Y	Bacteria	93.72	0	0	0	6.28	48.8455
F000446	Metatranscriptome	Y	Eukaryota	0	0	30.32	0	69.68	0.292398
F000447	Metagenome / Metatranscriptome	Y	Viruses	0.44	0.09	0	49.38	50.09	85.3812
F000448	Metagenome	Y	Unclassified	0.18	0	6.12	0	93.71	43.9051
F000449	Metagenome / Metatranscriptome	Y	Archaea	13.5	41.03	0	0.27	45.2	0
F000450	Metagenome / Metatranscriptome	Y	Archaea	1.15	67.76	0	25.49	5.6	72.7353
F000451	Metagenome / Metatranscriptome	Y	Bacteria	98.49	0	0	0.09	1.42	45.6328
F000452	Metagenome	Y	Eukaryota	0	0	59.41	0.98	39.61	58.6762
F000453	Metagenome / Metatranscriptome	Y	Bacteria	54.46	0.09	0	0	45.45	65.2018
F000454	Metagenome / Metatranscriptome	Y	Unclassified	0.45	0	0	0	99.55	93.3333
F000455	Metagenome	Y	Unclassified	0	0	2.87	0.18	96.95	10.8696
F000456	Metagenome	Y	Unclassified	0	0	12.74	1.52	85.74	1.66976
F000457	Metagenome / Metatranscriptome	Y	Eukaryota	0.27	0	99.55	0.09	0.09	1.79856
F000458	Metagenome	Y	Unclassified	0	0	2.16	0	97.84	35.3846
F000459	Metagenome / Metatranscriptome	Y	Unclassified	0	0	1.44	0	98.56	29.4118
F000460	Metagenome	Y	Eukaryota	0	0	20.02	0.63	79.35	1.55393
F000461	Metagenome / Metatranscriptome	Y	Bacteria	90.16	0	0	0	9.84	59.4005
F000462	Metagenome / Metatranscriptome	Y	Unclassified	0	0	0	0	100	0
F000463	Metagenome / Metatranscriptome	Y	Bacteria	99.91	0	0	0	0.09	1.35501
F000464	Metagenome / Metatranscriptome	Y	Archaea	12.13	61.54	0	13.3	13.03	9.59276
F000465	Metagenome / Metatranscriptome	Y	Bacteria	97.83	0	0	0.09	2.08	57.0652
F000466	Metagenome / Metatranscriptome	Y	Bacteria	99.82	0	0	0	0.18	61.0507
F000467	Metatranscriptome	Y	Eukaryota	0	0	95.38	0.09	4.53	3.12787
F000468	Metagenome	Y	Viruses	4.26	0	0	95.46	0.27	61.343
F000469	Metagenome / Metatranscriptome	Y	Bacteria	99.55	0	0	0	0.45	45.1231
F000470	Metagenome	Y	Unclassified	0.09	0	14.8	1.45	83.65	65.7724
F000471	Metagenome	Y	Eukaryota	0	0	20.64	0.36	79	2.44821
F000472	Metagenome / Metatranscriptome	Y	Bacteria	94.73	0	0	1	4.27	78.2569
F000473	Metagenome / Metatranscriptome	Y	Bacteria	84.69	0	0	6.38	8.93	71.1942
F000474	Metagenome / Metatranscriptome	Y	Bacteria	95.44	0	0	0	4.56	80.4566
F000475	Metagenome / Metatranscriptome	Y	Bacteria	69.46	0	0	0	30.54	53.9654
F000476	Metagenome / Metatranscriptome	Y	Bacteria	99.18	0	0	0	0.82	60.2013
F000477	Metagenome / Metatranscriptome	Y	Bacteria	97.72	0	0	0	2.28	75.1139
F000478	Metagenome / Metatranscriptome	Y	Bacteria	91.61	0	0.09	0	8.3	52.6027
F000479	Metagenome / Metatranscriptome	Y	Unclassified	8.15	0	0	4.49	87.36	62.4198
F000480	Metatranscriptome	Y	Eukaryota	0	0	93.12	0.09	6.79	0.734619
F000481	Metagenome / Metatranscriptome	Y	Eukaryota	0	0	98.07	0.09	1.84	2.7907
F000482	Metagenome / Metatranscriptome	Y	Bacteria	100	0	0	0	0	8.44812
F000483	Metagenome	Y	Unclassified	0.28	0	13.05	0.46	86.21	1.96078
F000484	Metagenome / Metatranscriptome	Y	Bacteria	99.63	0	0	0	0.37	30.5991
F000485	Metagenome / Metatranscriptome	Y	Bacteria	42.87	0	0	0	57.13	72.2581
F000486	Metatranscriptome	Y	Eukaryota	0	0	98.71	0	1.29	1.38122
F000487	Metagenome / Metatranscriptome	Y	Bacteria	53.13	0	0.18	0	46.69	74.2144
F000488	Metagenome	Y	Eukaryota	0	0	20.2	0.55	79.24	1.39535
F000489	Metagenome / Metatranscriptome	Y	Unclassified	1.29	0	14.58	0	84.13	38.3721
F000490	Metagenome	Y	Unclassified	0.74	0	0.74	0.09	98.43	3.44828
F000491	Metatranscriptome	Y	Eukaryota	0	0	100	0	0	2.31696
F000492	Metagenome / Metatranscriptome	Y	Unclassified	0	0	0.19	1.95	97.87	42.9651
F000493	Metagenome / Metatranscriptome	Y	Bacteria	99.17	0	0.09	0.19	0.56	0.652985
F000494	Metagenome / Metatranscriptome	Y	Bacteria	73.65	0	0	0	26.35	79.5539
F000495	Metagenome / Metatranscriptome	Y	Bacteria	99.54	0	0	0	0.46	56.7039
F000496	Metagenome / Metatranscriptome	Y	Bacteria	60.32	0	0.09	0	39.59	82.6493
F000497	Metagenome	Y	Bacteria	21.77	0.09	1.4	0.47	76.28	8.473
F000498	Metagenome / Metatranscriptome	Y	Bacteria	96.83	0	0	0	3.17	56.8901
F000499	Metagenome / Metatranscriptome	Y	Bacteria	29.61	0	0	22.44	47.95	17.2414
F000500	Metagenome	Y	Unclassified	0	0	10.44	0.56	89	3.75783
F000501	Metagenome / Metatranscriptome	Y	Bacteria	79.68	0.28	0	0.09	19.94	14.2857
F000502	Metagenome / Metatranscriptome	Y	Viruses	11.93	0.09	0	38.21	49.67	66.791
F000503	Metagenome / Metatranscriptome	Y	Bacteria	99.16	0	0	0	0.84	68.1946
F000504	Metagenome / Metatranscriptome	Y	Bacteria	96.74	0	0.09	0	3.17	26.4933
F000505	Metagenome	Y	Unclassified	0	0	16.73	3.27	80	22.429
F000506	Metagenome / Metatranscriptome	Y	Viruses	1.03	0	0	84.58	14.39	76.1682
F000507	Metagenome	Y	Unclassified	0.09	0	16.28	0.37	83.26	31.5238
F000508	Metagenome / Metatranscriptome	Y	Bacteria	87.75	0	0	0	12.25	79.85
F000509	Metagenome / Metatranscriptome	Y	Unclassified	0	0	0	0	100	0
F000510	Metagenome	Y	Eukaryota	1.31	0	39.36	1.41	57.92	7.46692
F000511	Metagenome	Y	Unclassified	0	0	0.19	0	99.81	0
F000512	Metagenome / Metatranscriptome	Y	Bacteria	99.53	0	0	0.47	0	26.6917
F000513	Metatranscriptome	Y	Eukaryota	0	0	91.9	0	8.1	1.72745
F000514	Metagenome / Metatranscriptome	Y	Bacteria	77.97	0	0	0	22.03	86.7047
F000515	Metagenome / Metatranscriptome	Y	Bacteria	99.81	0	0	0	0.19	10.283
F000516	Metagenome	N	Unclassified	0.09	0	12.05	0.28	87.57	29.4286
F000517	Metagenome / Metatranscriptome	Y	Bacteria	98.87	0	0	0.09	1.04	77.9245
F000518	Metagenome	Y	Eukaryota	0	0	88.96	1.13	9.91	74.8473
F000519	Metagenome	Y	Eukaryota	4.25	0	75.92	0.09	19.74	12.1176
F000520	Metagenome	Y	Eukaryota	0	0	36.54	1.13	62.32	37.1479
F000521	Metagenome	Y	Unclassified	0	0	10.59	0.09	89.32	0
F000522	Metagenome / Metatranscriptome	Y	Bacteria	80.19	0	0	0.19	19.62	80.2844
F000523	Metagenome	Y	Eukaryota	0	0	41.9	5.62	52.48	50.5792
F000524	Metagenome / Metatranscriptome	Y	Eukaryota	0	0	99.43	0	0.57	1.53257
F000525	Metagenome / Metatranscriptome	Y	Bacteria	99.71	0	0	0	0.29	8.30946
F000526	Metagenome / Metatranscriptome	Y	Bacteria	99.14	0	0	0	0.86	77.1511
F000527	Metagenome / Metatranscriptome	Y	Bacteria	99.52	0	0	0	0.48	61.3615
F000528	Metagenome / Metatranscriptome	Y	Bacteria	95.13	0	0	0.29	4.58	66.2201
F000529	Metagenome / Metatranscriptome	Y	Bacteria	96.28	0	0	0	3.72	80.2871
F000530	Metagenome / Metatranscriptome	Y	Bacteria	99.81	0	0	0	0.19	27.0813
F000531	Metagenome / Metatranscriptome	Y	Bacteria	99.52	0	0	0	0.48	69.1643
F000532	Metagenome / Metatranscriptome	Y	Bacteria	93.98	0	0	0	6.02	84.5638
F000533	Metagenome / Metatranscriptome	Y	Bacteria	93.49	0	0.1	0	6.41	25.8755
F000534	Metagenome / Metatranscriptome	Y	Bacteria	97.61	0	0	0	2.39	69.6737
F000535	Metagenome / Metatranscriptome	Y	Bacteria	46.46	0	0	0.19	53.35	71.2488
F000536	Metagenome / Metatranscriptome	Y	Bacteria	100	0	0	0	0	13.9847
F000537	Metatranscriptome	Y	Eukaryota	0	0	92.81	0	7.19	1.70683
F000538	Metagenome / Metatranscriptome	Y	Eukaryota	0.1	0	86.39	0	13.52	0.997783
F000539	Metagenome	Y	Eukaryota	0	0	64.43	0.96	34.61	12.5969
F000540	Metagenome / Metatranscriptome	Y	Bacteria	98.66	0	0	0.1	1.25	68.0154
F000541	Metagenome	Y	Unclassified	0	0	0.77	0	99.23	46.184
F000542	Metagenome	Y	Eukaryota	0	0	89.13	0.96	9.9	55.0265
F000543	Metagenome / Metatranscriptome	Y	Bacteria	97.12	0.1	0.19	0	2.6	3.04818
F000544	Metatranscriptome	Y	Eukaryota	0	0	99.9	0	0.1	29.0944
F000545	Metagenome / Metatranscriptome	Y	Bacteria	89.6	0	0	6.36	4.05	8.49421
F000546	Metagenome	Y	Unclassified	0	0	0.96	0	99.04	0
F000547	Metagenome / Metatranscriptome	Y	Bacteria	50.92	0	0	0	49.08	67.8363
F000548	Metagenome / Metatranscriptome	Y	Bacteria	99.03	0	0	0	0.97	25.1938
F000549	Metagenome / Metatranscriptome	Y	Bacteria	95.85	0	0.19	0	3.96	51.9062
F000550	Metagenome / Metatranscriptome	Y	Bacteria	98.55	0	0	0	1.45	2.15686
F000551	Metagenome	Y	Unclassified	0	0	4.65	0	95.35	0
F000552	Metagenome / Metatranscriptome	Y	Bacteria	98.06	0	0	0	1.94	81.6505
F000553	Metagenome / Metatranscriptome	Y	Bacteria	99.9	0	0	0	0.1	43.0233
F000554	Metagenome	Y	Eukaryota	0	0	20.76	0.87	78.37	3.57942
F000555	Metagenome / Metatranscriptome	Y	Bacteria	98.25	0	0	0	1.75	39.9805
F000556	Metagenome / Metatranscriptome	Y	Bacteria	100	0	0	0	0	31.0613
F000557	Metagenome / Metatranscriptome	N	Viruses	6.73	0.29	0.29	22.32	70.37	11.7934
F000558	Metagenome	Y	Eukaryota	0	0	25.15	0.88	73.98	10.3653
F000559	Metagenome / Metatranscriptome	Y	Bacteria	54.05	0.1	0.1	0	45.76	61.9512
F000560	Metagenome	Y	Eukaryota	0	0	93.85	0.2	5.96	72.3593
F000561	Metagenome	Y	Eukaryota	3.03	0	82.5	1.08	13.39	51.2364
F000562	Metagenome / Metatranscriptome	Y	Bacteria	99.41	0	0	0	0.59	74.364
F000563	Metagenome	Y	Unclassified	19.86	2.15	1.66	12.82	63.41	52.6471
F000564	Metagenome / Metatranscriptome	Y	Bacteria	97.65	0	0	0	2.35	74.5829
F000565	Metagenome / Metatranscriptome	Y	Bacteria	60.92	0	0	0	39.08	84.8665
F000566	Metagenome / Metatranscriptome	Y	Bacteria	99.8	0	0	0	0.2	66.4706
F000567	Metagenome / Metatranscriptome	Y	Unclassified	16.76	0.78	0	19.8	60.98	61.3346
F000568	Metatranscriptome	Y	Eukaryota	0	0	94.9	0	5.1	0.3996
F000569	Metagenome / Metatranscriptome	Y	Bacteria	50.1	0	0.1	0	49.8	64.4841
F000570	Metagenome / Metatranscriptome	Y	Bacteria	31.86	0	0.2	0.1	67.85	69.9115
F000571	Metagenome / Metatranscriptome	Y	Viruses	2.36	0	0	96.65	0.98	84.8515
F000572	Metagenome / Metatranscriptome	Y	Bacteria	85.53	0	0	0.59	13.88	85.0394
F000573	Metagenome / Metatranscriptome	Y	Bacteria	98.92	0	0	0	1.08	56.3798
F000574	Metagenome / Metatranscriptome	Y	Bacteria	99.41	0	0	0	0.59	48.8142
F000575	Metagenome / Metatranscriptome	Y	Bacteria	99.7	0	0	0	0.3	2.3622
F000576	Metagenome	Y	Unclassified	0	0	16.35	0.69	82.96	0.803213
F000577	Metagenome / Metatranscriptome	Y	Eukaryota	0	0	91.53	0.99	7.49	1.91489
F000578	Metagenome / Metatranscriptome	Y	Bacteria	99.8	0	0	0	0.2	77.7007
F000579	Metagenome / Metatranscriptome	Y	Bacteria	82.69	0	0.1	0	17.21	23.64
F000580	Metagenome / Metatranscriptome	Y	Bacteria	53.96	0.3	0.1	0.1	45.54	31.7982
F000581	Metagenome / Metatranscriptome	Y	Bacteria	94.46	0	0.2	0	5.35	5.65476
F000582	Metagenome	Y	Eukaryota	0	0	51.93	1.29	46.78	5.58376
F000583	Metagenome	Y	Eukaryota	0	0	74.73	0.79	24.48	89.0675
F000584	Metagenome / Metatranscriptome	Y	Bacteria	98.21	0	0	0	1.79	44.6872
F000585	Metagenome / Metatranscriptome	Y	Bacteria	26.32	0	0	0	73.68	46.4464
F000586	Metagenome / Metatranscriptome	Y	Bacteria	57.1	0	0	0	42.9	23.9325
F000587	Metagenome / Metatranscriptome	Y	Unclassified	1.99	0	0	0	98.01	83.3333
F000588	Metatranscriptome	Y	Eukaryota	0	0	74.16	0	25.84	12.6873
F000589	Metagenome	Y	Viruses	5.07	0	0	31.31	63.42	62.2886
F000590	Metagenome / Metatranscriptome	Y	Bacteria	89.95	0	0.1	0	9.95	79.9401
F000591	Metagenome	Y	Eukaryota	0	0	88.33	7.78	3.89	72.1095
F000592	Metatranscriptome	Y	Eukaryota	0	0	96.11	0	3.89	9.12863
F000593	Metagenome	Y	Unclassified	0.1	0	6.9	0.3	92.7	16.6835
F000594	Metagenome / Metatranscriptome	Y	Bacteria	99.1	0.1	0.2	0.1	0.5	39.8995
F000595	Metagenome / Metatranscriptome	Y	Bacteria	98.3	0	0	0	1.7	81.1812
F000596	Metagenome / Metatranscriptome	Y	Bacteria	96.7	0	0	0	3.3	61.9238
F000597	Metagenome	Y	Eukaryota	0	0	53.91	13.83	32.26	15.0905
F000598	Metagenome	Y	Unclassified	0	0	0.9	0	99.1	0
F000599	Metagenome	Y	Eukaryota	0.1	0	20.96	0.2	78.74	14.3513
F000600	Metagenome / Metatranscriptome	Y	Bacteria	100	0	0	0	0	73.6948
F000601	Metagenome	Y	Bacteria	48.39	0.3	0	19.18	32.13	28.0402
F000602	Metagenome / Metatranscriptome	Y	Bacteria	99.4	0	0	0	0.6	34.7432
F000603	Metagenome / Metatranscriptome	Y	Bacteria	99.5	0	0	0.1	0.4	73.2125
F000604	Metagenome / Metatranscriptome	Y	Bacteria	98.59	0	0	0	1.41	56.8687
F000605	Metagenome / Metatranscriptome	Y	Eukaryota	0.1	0	99.8	0	0.1	1.20968
F000606	Metagenome / Metatranscriptome	Y	Eukaryota	0.4	0	76.23	0	23.36	1.03842
F000607	Metagenome	Y	Eukaryota	0	0	55.65	0.2	44.15	32.3741
F000608	Metatranscriptome	Y	Eukaryota	0	0	82.34	0	17.66	11.9464
F000609	Metagenome / Metatranscriptome	Y	Bacteria	98.99	0	0	0	1.01	48.8277
F000610	Metagenome / Metatranscriptome	Y	Bacteria	97.68	0	0	0	2.32	11.7528
F000611	Metagenome / Metatranscriptome	Y	Archaea	15.5	84.19	0	0	0.3	19.3516
F000612	Metagenome / Metatranscriptome	Y	Bacteria	99.9	0	0	0	0.1	20.7317
F000613	Metagenome / Metatranscriptome	Y	Viruses	1.32	0	0	42.54	56.14	79.1971
F000614	Metagenome / Metatranscriptome	Y	Bacteria	90.86	0	0.1	0	9.04	66.3959
F000615	Metagenome / Metatranscriptome	Y	Unclassified	8.03	2.64	0	12.09	77.24	54.9744
F000616	Metagenome / Metatranscriptome	Y	Bacteria	70.3	0	0	0.1	29.6	77.0876
F000617	Metagenome	Y	Bacteria	88.8	1.53	0	1.02	8.66	2.65036
F000618	Metagenome	Y	Unclassified	0	0	16.6	0.2	83.2	3.40064
F000619	Metagenome	Y	Eukaryota	0	0	22.71	1.73	75.56	4.14894
F000620	Metagenome / Metatranscriptome	Y	Unclassified	1.12	0	0	0	98.88	71.4286
F000621	Metagenome	Y	Bacteria	26.81	0	0	0.51	72.68	55.9633
F000622	Metagenome / Metatranscriptome	Y	Bacteria	99.29	0	0	0	0.71	49.2857
F000623	Metagenome / Metatranscriptome	Y	Bacteria	100	0	0	0	0	2.65577
F000624	Metagenome / Metatranscriptome	Y	Bacteria	99.69	0	0	0	0.31	67.1795
F000625	Metagenome / Metatranscriptome	Y	Bacteria	99.08	0	0	0.82	0.1	78.4033
F000626	Metagenome / Metatranscriptome	Y	Bacteria	99.8	0	0	0	0.2	81.6222
F000627	Metagenome	Y	Unclassified	0	0	19.79	0.31	79.9	26.7981
F000628	Metagenome / Metatranscriptome	Y	Bacteria	99.59	0	0	0.31	0.1	59.3621
F000629	Metagenome / Metatranscriptome	Y	Bacteria	99.79	0	0	0	0.21	7.83505
F000630	Metagenome	Y	Eukaryota	1.03	0	55.72	2.57	40.68	75.5946
F000631	Metagenome / Metatranscriptome	Y	Eukaryota	0	0	98.66	0	1.34	7.93319
F000632	Metagenome / Metatranscriptome	Y	Bacteria	68.49	0	0	0	31.51	76.828
F000633	Metagenome / Metatranscriptome	Y	Bacteria	87.54	0	0.31	0.31	11.84	59.8344
F000634	Metagenome / Metatranscriptome	Y	Bacteria	99.49	0	0	0	0.51	77.5362
F000635	Metagenome / Metatranscriptome	Y	Unclassified	19.69	0.62	0.52	13.61	65.57	56.701
F000636	Metagenome	Y	Unclassified	0.1	0	13.61	1.13	85.15	0.621118
F000637	Metagenome / Metatranscriptome	Y	Bacteria	27.24	15.07	0	20.95	36.12	83.0753
F000638	Metagenome	Y	Unclassified	0.1	0	0.21	0	99.69	1.37276
F000639	Metagenome	Y	Viruses	4.75	3.93	0.41	82.23	8.57	12.6425
F000640	Metagenome / Metatranscriptome	Y	Bacteria	99.48	0	0	0	0.52	55.6133
F000641	Metagenome / Metatranscriptome	Y	Bacteria	45.03	0	0	0	54.97	47.1992
F000642	Metagenome / Metatranscriptome	Y	Unclassified	4.97	0	0	0	95.03	68.9906
F000643	Metagenome / Metatranscriptome	Y	Bacteria	95.44	0	0	0	4.56	96.6422
F000644	Metagenome / Metatranscriptome	Y	Bacteria	43.21	0	0	0	56.79	70.5944
F000645	Metagenome / Metatranscriptome	Y	Bacteria	64.86	0	0	10.08	25.05	66.5281
F000646	Metagenome / Metatranscriptome	Y	Bacteria	32.02	0	0	0	67.98	67.6409
F000647	Metagenome / Metatranscriptome	Y	Bacteria	93.55	0	0	0	6.45	16.951
F000648	Metagenome / Metatranscriptome	Y	Bacteria	96.57	0	0	0	3.43	58.9583
F000649	Metagenome / Metatranscriptome	Y	Viruses	9.79	0	0	51.56	38.65	77.8247
F000650	Metagenome	Y	Unclassified	0.21	0	13.87	0	85.92	0.960512
F000651	Metagenome / Metatranscriptome	Y	Bacteria	98.54	0	0	1.25	0.21	77.3723
F000652	Metagenome / Metatranscriptome	Y	Viruses	3.02	0.1	0	55.89	40.98	80.1959
F000653	Metagenome / Metatranscriptome	Y	Bacteria	99.17	0	0	0	0.83	43.3054
F000654	Metagenome / Metatranscriptome	Y	Unclassified	0.1	0	0.1	0.31	99.48	0.732218
F000655	Metagenome / Metatranscriptome	Y	Bacteria	93.84	0	0	0	6.16	1.29171
F000656	Metagenome	Y	Unclassified	19.35	0	0	7.53	73.12	72.3849
F000657	Metagenome	Y	Unclassified	0	0	9.84	0.94	89.21	0.212993
F000658	Metagenome / Metatranscriptome	Y	Bacteria	100	0	0	0	0	24.6331
F000659	Metagenome / Metatranscriptome	Y	Unclassified	13.24	1.68	0	11.45	73.63	49.6842
F000660	Metagenome / Metatranscriptome	Y	Bacteria	99.58	0	0	0	0.42	63.6842
F000661	Metagenome / Metatranscriptome	Y	Unclassified	0	0	0.11	1.05	98.84	8.51528
F000662	Metatranscriptome	Y	Eukaryota	0	0	73.89	0.11	26	3.37197
F000663	Metagenome	Y	Eukaryota	0.74	0	96.11	1.58	1.58	14.0148
F000664	Metagenome / Metatranscriptome	Y	Bacteria	57.89	0	0	0	42.11	72.4211
F000665	Metagenome / Metatranscriptome	Y	Eukaryota	0	0	98.95	0	1.05	3.48837
F000666	Metatranscriptome	Y	Unclassified	0	0	8.75	0.11	91.15	2.38095
F000667	Metagenome / Metatranscriptome	Y	Bacteria	99.79	0	0	0	0.21	54.1711
F000668	Metagenome / Metatranscriptome	Y	Bacteria	99.68	0	0	0	0.32	71.4135
F000669	Metagenome	Y	Unclassified	0	0	15.43	0.63	83.93	4.94505
F000670	Metagenome / Metatranscriptome	Y	Bacteria	46.3	0	0.11	0	53.59	68.1481
F000671	Metagenome / Metatranscriptome	Y	Bacteria	69.52	0	0	5.29	25.19	83.7924
F000672	Metagenome	Y	Eukaryota	0	0	95.55	0	4.45	16.2567
F000673	Metagenome / Metatranscriptome	Y	Bacteria	100	0	0	0	0	70.339
F000674	Metagenome / Metatranscriptome	Y	Bacteria	98.3	0	0	0	1.7	51.3514
F000675	Metagenome / Metatranscriptome	Y	Bacteria	99.89	0	0	0	0.11	78.4272
F000676	Metagenome / Metatranscriptome	Y	Bacteria	100	0	0	0	0	0.743889
F000677	Metagenome / Metatranscriptome	Y	Bacteria	97.66	2.02	0	0	0.32	70.181
F000678	Metagenome / Metatranscriptome	Y	Bacteria	99.26	0	0	0	0.74	80.9372
F000679	Metagenome / Metatranscriptome	Y	Eukaryota	0.32	0	27.05	0.53	71.99	51.2247
F000680	Metagenome / Metatranscriptome	Y	Bacteria	84.98	0	0	0	15.02	76.8279
F000681	Metagenome / Metatranscriptome	Y	Bacteria	32.06	0.32	0.11	27.9	39.62	52.4013
F000682	Metagenome / Metatranscriptome	Y	Bacteria	99.89	0	0	0	0.11	85.5011
F000683	Metagenome / Metatranscriptome	Y	Bacteria	98.3	1.6	0	0.11	0	58.36
F000684	Metagenome / Metatranscriptome	Y	Viruses	0.21	0	0	35.5	64.29	60.5033
F000685	Metatranscriptome	Y	Eukaryota	0.11	0	99.36	0.53	0	2.34792
F000686	Metagenome	Y	Eukaryota	1.07	0	72.33	0.21	26.39	69.863
F000687	Metagenome / Metatranscriptome	Y	Bacteria	99.47	0	0	0	0.53	76.2876
F000688	Metagenome / Metatranscriptome	Y	Bacteria	99.47	0	0	0	0.53	10.8974
F000689	Metagenome / Metatranscriptome	Y	Bacteria	52.24	0	0	0	47.76	35.0161
F000690	Metagenome / Metatranscriptome	Y	Bacteria	100	0	0	0	0	0.748663
F000691	Metatranscriptome	Y	Eukaryota	0	0	99.89	0	0.11	28.8627
F000692	Metatranscriptome	Y	Eukaryota	0	0	97	0	3	9.50276
F000693	Metagenome / Metatranscriptome	Y	Bacteria	90.89	0	0.11	0	9	77.7063
F000694	Metagenome / Metatranscriptome	Y	Bacteria	99.68	0	0.21	0	0.11	72.7468
F000695	Metagenome	Y	Bacteria	46.4	0.11	0	9.34	44.04	87.5413
F000696	Metagenome / Metatranscriptome	Y	Bacteria	99.89	0	0	0	0.11	64.3011
F000697	Metatranscriptome	Y	Eukaryota	0	0	98.92	0.22	0.86	1.84382
F000698	Metagenome / Metatranscriptome	Y	Unclassified	0	0	0	2.26	97.74	6.11765
F000699	Metagenome	Y	Unclassified	5.05	0	0	0	94.95	65.9574
F000700	Metagenome / Metatranscriptome	Y	Bacteria	99.78	0	0	0	0.22	18.75
F000701	Metagenome / Metatranscriptome	Y	Bacteria	59.14	0	0.11	0.32	40.43	2.2605
F000702	Metagenome / Metatranscriptome	Y	Bacteria	83.42	0	0	0	16.58	77.8017
F000703	Metagenome / Metatranscriptome	Y	Bacteria	99.89	0	0	0	0.11	25.4585
F000704	Metagenome	Y	Bacteria	98.71	0	0	1.29	0	54.0948
F000705	Metagenome / Metatranscriptome	Y	Bacteria	31.93	0	0	0	68.07	55.4595
F000706	Metagenome / Metatranscriptome	Y	Viruses	2.92	0	0	88.77	8.32	37.4054
F000707	Metagenome / Metatranscriptome	N	Bacteria	98.92	0	0	0	1.08	48.0477
F000708	Metagenome / Metatranscriptome	Y	Bacteria	98.6	0	0	0	1.4	16.7387
F000709	Metagenome	Y	Eukaryota	0	0	81.51	0	18.49	5.39054
F000710	Metagenome / Metatranscriptome	Y	Bacteria	99.68	0	0	0.32	0	1.72786
F000711	Metagenome / Metatranscriptome	Y	Viruses	0.11	0	0	32.22	67.68	41.6667
F000712	Metagenome / Metatranscriptome	Y	Bacteria	56.11	0	0	0	43.89	97.4054
F000713	Metagenome / Metatranscriptome	Y	Viruses	0.22	0	0	28.22	71.57	72.7173
F000714	Metagenome / Metatranscriptome	Y	Viruses	0.65	9.74	0	31.49	58.12	11.0749
F000715	Metagenome	Y	Unclassified	0	0	0.43	0	99.57	84
F000716	Metagenome / Metatranscriptome	Y	Bacteria	65.01	0.22	0.11	5.2	29.47	4.70975
F000717	Metatranscriptome	Y	Eukaryota	0.11	0	97.72	0	2.17	11.2921
F000718	Metagenome	Y	Eukaryota	0	0	74.76	0.22	25.03	51.6447
F000719	Metagenome	Y	Bacteria	99.46	0	0	0.11	0.43	67.4646
F000720	Metagenome / Metatranscriptome	Y	Bacteria	89.25	0	0	9.01	1.74	72.5299
F000721	Metagenome	Y	Unclassified	0	0	3.69	0.76	95.55	52.0635
F000722	Metagenome / Metatranscriptome	Y	Viruses	0.98	0	0	99.02	0	22.1258
F000723	Metatranscriptome	Y	Eukaryota	0	0	48.1	0	51.9	1.01626
F000724	Metagenome / Metatranscriptome	Y	Bacteria	33.73	0	0	12.95	53.32	73.8847
F000725	Metagenome / Metatranscriptome	Y	Bacteria	99.67	0	0	0	0.33	45.0273
F000726	Metagenome / Metatranscriptome	Y	Bacteria	77.02	0	0.11	0	22.88	81.2362
F000727	Metagenome / Metatranscriptome	Y	Bacteria	99.67	0	0.11	0	0.22	47.7074
F000728	Metagenome / Metatranscriptome	Y	Bacteria	91.18	0.11	0	0	8.71	3.31492
F000729	Metagenome / Metatranscriptome	Y	Bacteria	98.04	0	0.22	0	1.74	55.786
F000730	Metagenome / Metatranscriptome	Y	Bacteria	99.13	0	0	0.87	0	64.3402
F000731	Metagenome	Y	Eukaryota	3.93	0	78.82	1.31	15.94	30.2558
F000732	Metagenome / Metatranscriptome	Y	Bacteria	82.42	0	0	0	17.58	40.3279
F000733	Metagenome / Metatranscriptome	Y	Bacteria	99.45	0	0	0	0.55	68.1223
F000734	Metagenome / Metatranscriptome	Y	Unclassified	7.21	0	0.11	0	92.68	95.2747
F000735	Metagenome	Y	Eukaryota	0	0	89.73	1.97	8.31	4.41501
F000736	Metagenome / Metatranscriptome	Y	Eukaryota	0	0	100	0	0	1.31291
F000737	Metagenome / Metatranscriptome	Y	Bacteria	99.78	0	0	0	0.22	40.3067
F000738	Metatranscriptome	Y	Eukaryota	0	0	87.62	0.11	12.27	1.43965
F000739	Metagenome / Metatranscriptome	Y	Bacteria	99.56	0	0	0.11	0.33	64.8412
F000740	Metagenome / Metatranscriptome	Y	Bacteria	75.68	0	0	0	24.32	51.3751
F000741	Metagenome / Metatranscriptome	Y	Bacteria	56.52	0	0.11	0.11	43.15	61.9518
F000742	Metagenome / Metatranscriptome	Y	Bacteria	98.68	0	0	0	1.32	50.2744
F000743	Metagenome / Metatranscriptome	Y	Bacteria	98.9	0	0	0	1.1	37.8022
F000744	Metagenome / Metatranscriptome	Y	Viruses	0.66	0.11	0	66.78	32.45	64.5714
F000745	Metatranscriptome	Y	Eukaryota	0	0	99.12	0	0.88	18.1111
F000746	Metagenome	Y	Eukaryota	0.22	0	63.66	6.72	29.41	33
F000747	Metagenome / Metatranscriptome	Y	Unclassified	15.42	0.22	0	15.86	68.5	49.8335
F000748	Metagenome / Metatranscriptome	Y	Bacteria	50.77	0	0	0	49.23	80.6167
F000749	Metagenome / Metatranscriptome	Y	Bacteria	99.89	0	0	0	0.11	83.7004
F000750	Metagenome / Metatranscriptome	Y	Viruses	0	0	0	86.12	13.88	60.4857
F000751	Metagenome / Metatranscriptome	Y	Bacteria	24.92	5.62	0	9.26	60.2	4.21286
F000752	Metagenome	Y	Eukaryota	0	0	90.4	1.32	8.28	85.7313
F000753	Metagenome / Metatranscriptome	Y	Bacteria	79.14	0	0	0	20.86	74.8894
F000754	Metagenome / Metatranscriptome	Y	Viruses	0	0	0	68.76	31.24	0.667408
F000755	Metagenome	Y	Unclassified	0	0	0.44	0	99.56	23.3971
F000756	Metagenome / Metatranscriptome	Y	Bacteria	99.34	0	0	0.22	0.44	79.779
F000757	Metagenome / Metatranscriptome	Y	Bacteria	99.23	0	0	0	0.77	38.6062
F000758	Metagenome / Metatranscriptome	Y	Bacteria	37.98	0	0.11	0.11	61.79	89.8117
F000759	Metagenome	Y	Unclassified	0	0	10.3	0.11	89.59	0
F000760	Metagenome	Y	Unclassified	0	0.11	15.3	0	84.59	6.55172
F000761	Metagenome / Metatranscriptome	Y	Unclassified	1	0	0	0	99	95.8333
F000762	Metagenome	Y	Unclassified	0	0	13.64	0.78	85.59	81.4149
F000763	Metagenome / Metatranscriptome	Y	Viruses	6.55	0.11	0	75.25	18.09	77.6667
F000764	Metagenome / Metatranscriptome	Y	Bacteria	95.56	0	0.11	0	4.33	56.9677
F000765	Metagenome / Metatranscriptome	Y	Bacteria	37.78	0	0	0	62.22	68.8543
F000766	Metagenome / Metatranscriptome	Y	Viruses	1.89	2.11	0	28.7	67.3	0.557414
F000767	Metagenome / Metatranscriptome	Y	Bacteria	100	0	0	0	0	1.33482
F000768	Metatranscriptome	Y	Eukaryota	0	0	98.22	0	1.78	10.8844
F000769	Metagenome / Metatranscriptome	Y	Unclassified	14.92	0	0	0	85.08	53.4521
F000770	Metagenome / Metatranscriptome	Y	Unclassified	0	0	0.11	1.34	98.55	11.1991
F000771	Metagenome / Metatranscriptome	Y	Bacteria	95.09	0	0	0	4.91	76.0045
F000772	Metagenome / Metatranscriptome	Y	Eukaryota	0	0	22.88	0	77.12	1.35747
F000773	Metagenome	Y	Eukaryota	0.11	0	73.55	1.12	25.22	14.9425
F000774	Metagenome / Metatranscriptome	Y	Unclassified	1.12	0	0	11.61	87.28	70.3911
F000775	Metagenome / Metatranscriptome	Y	Bacteria	99.33	0	0	0	0.67	88.5906
F000776	Metagenome / Metatranscriptome	Y	Bacteria	95.75	0	0	0	4.25	21.4126
F000777	Metagenome / Metatranscriptome	Y	Bacteria	71.4	0	0	0	28.6	71.8436
F000778	Metagenome / Metatranscriptome	Y	Bacteria	99.44	0	0	0	0.56	28.3799
F000779	Metagenome / Metatranscriptome	Y	Bacteria	45.36	0	0	0.11	54.53	21.6125
F000780	Metagenome / Metatranscriptome	Y	Bacteria	99.78	0	0	0	0.22	28.2998
F000781	Metagenome / Metatranscriptome	Y	Bacteria	99.89	0.11	0	0	0	36.8715
F000782	Metagenome	Y	Bacteria	25.62	0	0	1.9	72.48	80.3132
F000783	Metagenome / Metatranscriptome	Y	Bacteria	96.3	0	0	0	3.7	76.9058
F000784	Metagenome / Metatranscriptome	Y	Unclassified	0	1.57	2.24	0	96.18	12.6697
F000785	Metagenome / Metatranscriptome	Y	Unclassified	1.23	5.72	0	7.63	85.41	11.4124
F000786	Metagenome / Metatranscriptome	Y	Eukaryota	0	0	99.44	0.11	0.45	10.4848
F000787	Metagenome / Metatranscriptome	Y	Eukaryota	0.34	0	99.33	0.22	0.11	0.674157
F000788	Metagenome / Metatranscriptome	Y	Bacteria	98.2	0.22	0	0.11	1.46	36.1486
F000789	Metagenome / Metatranscriptome	Y	Bacteria	57.91	0	0	0	42.09	82.3596
F000790	Metatranscriptome	Y	Eukaryota	0	0	83.71	0	16.29	1.20627
F000791	Metagenome / Metatranscriptome	Y	Bacteria	98.31	0	0	0	1.69	25.8503
F000792	Metagenome / Metatranscriptome	Y	Bacteria	46.97	0	0.11	0	52.92	56.982
F000793	Metagenome / Metatranscriptome	Y	Bacteria	99.55	0	0	0	0.45	67.6072
F000794	Metagenome / Metatranscriptome	Y	Bacteria	95.39	0	0	0	4.61	62.9379
F000795	Metagenome / Metatranscriptome	Y	Bacteria	97.97	0	0	0.34	1.69	4.51467
F000796	Metagenome / Metatranscriptome	Y	Bacteria	97.75	0	0	0	2.25	1.03567
F000797	Metatranscriptome	Y	Eukaryota	0	0	37.13	0.79	62.08	6.35641
F000798	Metagenome / Metatranscriptome	Y	Eukaryota	0	0	92.78	3.61	3.61	0.572082
F000799	Metagenome / Metatranscriptome	Y	Bacteria	99.55	0.11	0	0	0.34	56.9649
F000800	Metagenome / Metatranscriptome	Y	Bacteria	56.55	0.11	0	0	43.34	79.638
F000801	Metagenome / Metatranscriptome	Y	Bacteria	83.3	0	0	0	16.7	78.1427
F000802	Metagenome / Metatranscriptome	Y	Viruses	0.79	0.11	0	50.85	48.25	0.226757
F000803	Metagenome	Y	Bacteria	95.92	0.23	0	0.57	3.28	51.9451
F000804	Metagenome / Metatranscriptome	Y	Bacteria	99.32	0	0	0	0.68	34.2404
F000805	Metagenome / Metatranscriptome	Y	Bacteria	99.77	0	0	0.23	0	81.2005
F000806	Metagenome / Metatranscriptome	Y	Bacteria	97.85	0	0	0	2.15	65.9117
F000807	Metagenome / Metatranscriptome	Y	Bacteria	97.28	0	0	0	2.72	67.2374
F000808	Metagenome / Metatranscriptome	Y	Viruses	1.81	0.11	0	37.41	60.66	78.9116
F000809	Metagenome / Metatranscriptome	Y	Unclassified	0	0	0	0	100	0
F000810	Metagenome / Metatranscriptome	Y	Bacteria	100	0	0	0	0	32.7664
F000811	Metatranscriptome	Y	Eukaryota	0	0	99.32	0.68	0	16.5721
F000812	Metagenome / Metatranscriptome	Y	Bacteria	86.49	0	0.23	0	13.28	54.0571
F000813	Metagenome / Metatranscriptome	Y	Bacteria	85.68	0	0	6.02	8.3	0.909091
F000814	Metagenome	Y	Unclassified	0	0	1.48	0.91	97.61	55.1804
F000815	Metagenome / Metatranscriptome	Y	Unclassified	0.23	0	0	0.23	99.54	0.455581
F000816	Metagenome / Metatranscriptome	Y	Bacteria	86.58	0	0	0.11	13.31	77.3455
F000817	Metagenome / Metatranscriptome	Y	Unclassified	2.16	0	0.11	0	97.72	1.27758
F000818	Metagenome / Metatranscriptome	Y	Eukaryota	9.68	0.23	46.36	0	43.74	87.3288
F000819	Metagenome / Metatranscriptome	Y	Bacteria	92.82	0	0	0	7.18	1.38568
F000820	Metagenome / Metatranscriptome	Y	Eukaryota	0	0	96.24	0.11	3.64	6.13932
F000821	Metagenome / Metatranscriptome	Y	Viruses	11.19	0	0	45.55	43.26	86.1239
F000822	Metagenome / Metatranscriptome	Y	Bacteria	100	0	0	0	0	73.8584
F000823	Metagenome / Metatranscriptome	Y	Bacteria	92.91	0	0	0	7.09	63.0857
F000824	Metagenome / Metatranscriptome	Y	Bacteria	47.6	0	0	0	52.4	49.7123
F000825	Metagenome / Metatranscriptome	Y	Bacteria	72.43	0	0.23	0	27.35	60.7798
F000826	Metagenome / Metatranscriptome	Y	Eukaryota	0.23	0	96.68	0	3.09	1.30024
F000827	Metagenome	Y	Eukaryota	0.23	0	49.77	0.57	49.43	7.56694
F000828	Metagenome / Metatranscriptome	Y	Bacteria	82.11	0	0	0	17.89	38.3028
F000829	Metagenome / Metatranscriptome	Y	Bacteria	66.86	0	0	0	33.14	5.98389
F000830	Metagenome / Metatranscriptome	Y	Bacteria	46.22	0.34	0.57	0	52.87	51.8349
F000831	Metatranscriptome	Y	Eukaryota	0	0	99.2	0	0.8	5.55556
F000832	Metagenome / Metatranscriptome	Y	Bacteria	99.66	0	0	0	0.34	1.03448
F000833	Metagenome / Metatranscriptome	Y	Bacteria	97.93	0	0	0	2.07	45.1206
F000834	Metagenome / Metatranscriptome	Y	Bacteria	85.63	0	0	0.11	14.25	69.4253
F000835	Metagenome	Y	Bacteria	97.93	0	0	0	2.07	29.8837
F000836	Metagenome / Metatranscriptome	Y	Unclassified	1.73	0	1.15	0.58	96.54	2.19653
F000837	Metagenome / Metatranscriptome	Y	Bacteria	21.89	0	0	0	76.96	1.03687
F000838	Metagenome / Metatranscriptome	Y	Bacteria	99.65	0	0	0	0.35	12.2827
F000839	Metagenome / Metatranscriptome	Y	Bacteria	33.72	0.23	0	9.47	56.58	66.7436
F000840	Metagenome / Metatranscriptome	Y	Bacteria	90.76	0	0.12	0	9.12	34.4509
F000841	Metagenome / Metatranscriptome	Y	Unclassified	4.51	0.35	2.2	0.12	92.83	53.0707
F000842	Metagenome / Metatranscriptome	Y	Bacteria	86.24	1.97	0.35	0.35	11.1	64.6512
F000843	Metagenome / Metatranscriptome	Y	Viruses	5.56	0.23	0	64.7	29.51	7.8341
F000844	Metatranscriptome	Y	Unclassified	0	0	16.92	0	83.08	15.0685
F000845	Metagenome / Metatranscriptome	Y	Bacteria	98.73	0.12	0.46	0	0.7	25.1748
F000846	Metagenome / Metatranscriptome	Y	Bacteria	58.82	0	0	0	41.18	61.3054
F000847	Metagenome / Metatranscriptome	N	Unclassified	4.3	0	0	19.63	76.07	13.3566
F000848	Metagenome	Y	Eukaryota	0	0	88.27	0.58	11.15	34.2205
F000849	Metagenome	Y	Unclassified	4.3	0	0	0.23	95.47	0.235294
F000850	Metagenome / Metatranscriptome	Y	Bacteria	98.95	0	0	0	1.05	69.5349
F000851	Metatranscriptome	Y	Eukaryota	0	0	86.51	0.12	13.37	1.65094
F000852	Metagenome / Metatranscriptome	Y	Viruses	0.23	0	0	31.63	68.14	74.7948
F000853	Metagenome / Metatranscriptome	Y	Bacteria	40.58	0	0	0	59.42	60.5601
F000854	Metagenome / Metatranscriptome	Y	Bacteria	22.44	0	0	0.12	77.44	74.5029
F000855	Metagenome / Metatranscriptome	Y	Unclassified	5.47	0	0	0.23	94.3	82.4214
F000856	Metagenome	Y	Eukaryota	0	0	21.33	0.58	78.09	0.820633
F000857	Metagenome / Metatranscriptome	Y	Viruses	1.52	0	0	68.76	29.72	71.4617
F000858	Metagenome / Metatranscriptome	Y	Bacteria	93.01	0	0	0	6.99	88.8628
F000859	Metagenome / Metatranscriptome	Y	Bacteria	44.76	0	0	0	55.24	71.5618
F000860	Metagenome / Metatranscriptome	Y	Viruses	4.55	1.05	0	53.21	41.19	68.7354
F000861	Metagenome / Metatranscriptome	Y	Bacteria	48.19	0	0.12	0	51.69	32.0887
F000862	Metagenome / Metatranscriptome	Y	Unclassified	0	0.12	9.7	0	90.19	1.05634
F000863	Metagenome / Metatranscriptome	Y	Bacteria	80.61	0	0	0	19.39	52.23
F000864	Metagenome / Metatranscriptome	Y	Unclassified	0	0	0.23	0	99.77	0.702576
F000865	Metagenome / Metatranscriptome	Y	Unclassified	2.34	0	0	0	97.66	7.04225
F000866	Metagenome / Metatranscriptome	Y	Eukaryota	0.23	0	82.81	0.35	16.49	29.2108
F000867	Metagenome / Metatranscriptome	Y	Bacteria	99.65	0	0	0	0.35	31.7274
F000868	Metagenome / Metatranscriptome	Y	Viruses	0.12	1.64	0	73.27	24.97	79.4842
F000869	Metatranscriptome	Y	Eukaryota	0	0	98.82	0	1.18	12.9608
F000870	Metagenome / Metatranscriptome	Y	Bacteria	98.47	0	0	0	1.53	65.4073
F000871	Metagenome / Metatranscriptome	Y	Bacteria	99.06	0	0	0	0.94	71.5629
F000872	Metagenome / Metatranscriptome	Y	Bacteria	99.76	0.12	0.12	0	0	65.8049
F000873	Metagenome / Metatranscriptome	Y	Bacteria	94.24	0	0	0	5.76	77.0511
F000874	Metagenome / Metatranscriptome	Y	Bacteria	56.87	3.17	0	2.59	37.37	27.4971
F000875	Metagenome / Metatranscriptome	Y	Bacteria	99.18	0	0	0	0.82	61.6471
F000876	Metagenome / Metatranscriptome	Y	Bacteria	96.36	0.12	0	0	3.53	72.8235
F000877	Metagenome / Metatranscriptome	Y	Bacteria	99.41	0	0	0.24	0.35	78.6134
F000878	Metatranscriptome	Y	Eukaryota	0	0	99.06	0	0.94	16.152
F000879	Metagenome / Metatranscriptome	Y	Eukaryota	0.24	0	97.76	0	2	3.76471
F000880	Metagenome / Metatranscriptome	Y	Unclassified	0	0	0.24	0	99.76	1.18203
F000881	Metagenome	Y	Eukaryota	4.24	0	30.15	0.35	65.25	22.2989
F000882	Metagenome / Metatranscriptome	Y	Bacteria	100	0	0	0	0	16.0188
F000883	Metagenome / Metatranscriptome	Y	Bacteria	97.64	0	0	0	2.36	82.1002
F000884	Metagenome / Metatranscriptome	Y	Bacteria	98.35	0	0	0	1.65	68.0425
F000885	Metagenome / Metatranscriptome	Y	Bacteria	82.33	0	0	0	17.67	85.4953
F000886	Metagenome / Metatranscriptome	Y	Bacteria	100	0	0	0	0	47.821
F000887	Metagenome / Metatranscriptome	Y	Bacteria	81.13	0	0	0	18.87	78.4615
F000888	Metagenome / Metatranscriptome	Y	Viruses	5.9	0	0	87.37	6.73	85.124
F000889	Metagenome / Metatranscriptome	Y	Viruses	0	0	0	90.79	9.21	81.7527
F000890	Metagenome	Y	Unclassified	0	0	0.83	0	99.17	0
F000891	Metagenome	Y	Unclassified	0	0	13.7	0.24	86.07	1.79211
F000892	Metagenome / Metatranscriptome	Y	Bacteria	40.43	0	0	0.12	59.46	73.3412
F000893	Metagenome / Metatranscriptome	Y	Bacteria	98.11	0	0	0	1.89	78.0806
F000894	Metagenome / Metatranscriptome	Y	Unclassified	1.89	0	0	0	98.11	0.725514
F000895	Metagenome	Y	Unclassified	0	0	19.41	4.26	76.33	20.0514
F000896	Metagenome / Metatranscriptome	Y	Archaea	2.13	47.22	0	25.68	24.97	75.0296
F000897	Metagenome / Metatranscriptome	Y	Bacteria	92.19	0	0	0	7.81	66.3082
F000898	Metagenome / Metatranscriptome	Y	Viruses	11.6	0.24	0	22.72	65.44	4.98221
F000899	Metagenome / Metatranscriptome	Y	Bacteria	51.72	0	0	0	48.28	72.9369
F000900	Metagenome / Metatranscriptome	Y	Bacteria	96.92	0	0	0	3.08	82.1853
F000901	Metagenome / Metatranscriptome	Y	Bacteria	99.88	0	0	0	0.12	65.3618
F000902	Metagenome / Metatranscriptome	Y	Bacteria	48.34	0.12	0	26.54	25	3.90995
F000903	Metagenome / Metatranscriptome	Y	Viruses	0.95	0	0	98.1	0.95	43.1791
F000904	Metagenome / Metatranscriptome	Y	Bacteria	49.47	0	0	2.25	48.28	71.7675
F000905	Metagenome / Metatranscriptome	Y	Bacteria	99.64	0	0	0	0.36	1.54578
F000906	Metagenome / Metatranscriptome	Y	Bacteria	46.32	0	0	0	53.68	75.2086
F000907	Metagenome	Y	Unclassified	0.12	0	0.48	0	99.41	14.9626
F000908	Metagenome / Metatranscriptome	Y	Unclassified	12.96	0.12	0	4.88	81.93	78.6865
F000909	Metagenome / Metatranscriptome	Y	Bacteria	34.96	0	0	0	65.04	95.778
F000910	Metagenome	Y	Unclassified	0	0	0.36	0	99.64	23.0769
F000911	Metagenome / Metatranscriptome	Y	Bacteria	97.38	0	0.12	0	2.5	76.3095
F000912	Metagenome / Metatranscriptome	Y	Bacteria	100	0	0	0	0	61.7402
F000913	Metagenome / Metatranscriptome	Y	Viruses	12.65	1.67	0	20.17	65.39	82.6555
F000914	Metagenome / Metatranscriptome	Y	Unclassified	0.24	0	0	0.24	99.52	1.55875
F000915	Metagenome / Metatranscriptome	Y	Bacteria	100	0	0	0	0	73.9234
F000916	Metagenome / Metatranscriptome	Y	Archaea	4.91	93.29	0	0	1.8	47.7844
F000917	Metatranscriptome	Y	Eukaryota	0	0	98.56	0.12	1.32	1.57767
F000918	Metagenome / Metatranscriptome	Y	Bacteria	21.1	2.88	0	12.59	63.43	0.600962
F000919	Metagenome / Metatranscriptome	Y	Viruses	11.15	0.12	0	72.18	16.55	67.5481
F000920	Metatranscriptome	Y	Eukaryota	0	0	98.8	0.12	1.08	1.68878
F000921	Metagenome / Metatranscriptome	Y	Bacteria	78.63	0.12	0.12	0	21.13	36.3971
F000922	Metagenome	Y	Unclassified	12.24	0	0	3	84.75	39.4451
F000923	Metagenome / Metatranscriptome	Y	Bacteria	99.76	0	0.12	0	0.12	83.5534
F000924	Metagenome	Y	Eukaryota	0	0	77.04	0.12	22.84	3.87879
F000925	Metagenome / Metatranscriptome	Y	Bacteria	94.11	0.36	0	0	5.53	58.4337
F000926	Metagenome / Metatranscriptome	Y	Bacteria	99.52	0	0	0	0.48	78.4597
F000927	Metagenome / Metatranscriptome	Y	Unclassified	0.12	0	0.36	0	99.52	4.23216
F000928	Metagenome / Metatranscriptome	Y	Bacteria	76.41	0	0	0	23.59	50.3008
F000929	Metagenome / Metatranscriptome	Y	Unclassified	10.6	1.33	0	10.6	77.47	79.1566
F000930	Metagenome / Metatranscriptome	Y	Unclassified	8.8	5.42	0	4.82	80.72	71.0843
F000931	Metagenome / Metatranscriptome	Y	Unclassified	0.6	0	0	0	99.4	100
F000932	Metagenome / Metatranscriptome	Y	Bacteria	100	0	0	0	0	44.994
F000933	Metagenome	Y	Unclassified	0	0	0	0	100	0
F000934	Metagenome / Metatranscriptome	Y	Viruses	2.17	0	0	97.83	0	71.4976
F000935	Metagenome / Metatranscriptome	Y	Eukaryota	0.48	0	99.4	0	0.12	3.26481
F000936	Metagenome / Metatranscriptome	Y	Bacteria	85.51	0	0	0.36	14.13	54.2476
F000937	Metagenome	Y	Unclassified	10.27	3.02	0.24	7.25	79.23	15.7005
F000938	Metagenome	Y	Bacteria	29.63	0	0	0	70.37	76.1847
F000939	Metatranscriptome	Y	Unclassified	0	0	0	0	100	0
F000940	Metagenome / Metatranscriptome	Y	Unclassified	0.6	0	0	0	99.4	40
F000941	Metagenome / Metatranscriptome	Y	Bacteria	99.88	0	0	0	0.12	60.6061
F000942	Metagenome / Metatranscriptome	Y	Unclassified	11.02	3.87	0	12.11	73	70.073
F000943	Metagenome / Metatranscriptome	Y	Bacteria	99.88	0	0.12	0	0	34.5036
F000944	Metagenome / Metatranscriptome	Y	Bacteria	72.48	0	0.24	0	27.27	4.71567
F000945	Metagenome / Metatranscriptome	Y	Unclassified	2.42	0	0	0	97.58	0
F000946	Metatranscriptome	N	Viruses	1.7	0	0.12	26.33	71.84	1.94411
F000947	Metagenome / Metatranscriptome	Y	Unclassified	0.24	0	11.77	0	87.99	5.39877
F000948	Metagenome / Metatranscriptome	Y	Eukaryota	0	0	97.69	0	2.31	15.6522
F000949	Metagenome / Metatranscriptome	Y	Bacteria	94.29	0	0	0	5.71	33.5358
F000950	Metagenome	Y	Eukaryota	0	0	84.43	0.97	14.6	73.5476
F000951	Metagenome / Metatranscriptome	N	Unclassified	0	0	0	0	100	2.07317
F000952	Metagenome / Metatranscriptome	Y	Viruses	1.82	0	0	87.1	11.07	85.4859
F000953	Metagenome / Metatranscriptome	Y	Eukaryota	0.12	0	99.88	0	0	0.729927
F000954	Metagenome / Metatranscriptome	Y	Bacteria	100	0	0	0	0	13.5036
F000955	Metagenome / Metatranscriptome	Y	Bacteria	73.36	0	0	0	26.64	94.6144
F000956	Metagenome / Metatranscriptome	Y	Bacteria	87.1	0	0	0	12.9	84.8596
F000957	Metagenome / Metatranscriptome	Y	Bacteria	76.25	0	0	16.93	6.82	34.2266
F000958	Metagenome / Metatranscriptome	Y	Bacteria	92.45	0	0	0	7.55	96.4286
F000959	Metagenome / Metatranscriptome	Y	Bacteria	99.03	0	0	0	0.97	4.6398
F000960	Metagenome / Metatranscriptome	Y	Unclassified	0	0	0.24	0.37	99.39	1.53846
F000961	Metagenome / Metatranscriptome	Y	Viruses	11.83	0	0	76.95	11.22	51.5263
F000962	Metagenome / Metatranscriptome	Y	Archaea	9.76	31.34	2.07	9.63	47.2	16.6259
F000963	Metagenome	Y	Unclassified	0	0	14.88	0.12	85	1.46862
F000964	Metagenome / Metatranscriptome	Y	Bacteria	97.44	0	0	0	2.56	94.0024
F000965	Metatranscriptome	Y	Unclassified	0	0	0.73	0	99.27	33.3333
F000966	Metagenome / Metatranscriptome	Y	Bacteria	53.48	0	0	0	46.52	30.0983
F000967	Metagenome / Metatranscriptome	Y	Bacteria	37.36	0.12	0	0	62.52	66.7888
F000968	Metagenome / Metatranscriptome	Y	Bacteria	98.53	0	0	0	1.47	69.8647
F000969	Metagenome / Metatranscriptome	Y	Bacteria	93.15	0	0	0	6.85	79.902
F000970	Metagenome	Y	Unclassified	0	0	0.24	0	99.76	0
F000971	Metagenome	Y	Unclassified	0.12	0	6.12	0.24	93.51	18.8679
F000972	Metagenome	Y	Bacteria	92.17	0.12	0	2.33	5.39	5.99755
F000973	Metagenome / Metatranscriptome	Y	Archaea	3.18	49.57	0.24	5.26	41.74	35.5474
F000974	Metagenome	Y	Unclassified	0	0	0.25	0	99.75	37.6543
F000975	Metagenome / Metatranscriptome	Y	Bacteria	96.81	0	0.12	0.12	2.94	81.8182
F000976	Metagenome / Metatranscriptome	Y	Bacteria	68.75	0	0	0	31.25	65.0246
F000977	Metagenome	Y	Eukaryota	0	0	26.63	4.42	68.96	86.2454
F000978	Metagenome / Metatranscriptome	Y	Bacteria	99.51	0	0	0	0.49	62.762
F000979	Metagenome	Y	Unclassified	0	0	2.7	0	97.3	54.6798
F000980	Metagenome / Metatranscriptome	Y	Viruses	2.83	9.09	0	45.45	42.63	8.47666
F000981	Metatranscriptome	Y	Eukaryota	0	0	99.51	0	0.49	2.09877
F000982	Metagenome / Metatranscriptome	Y	Bacteria	99.39	0	0	0	0.61	45.6897
F000983	Metagenome / Metatranscriptome	Y	Bacteria	31.82	0.98	0	18.55	48.65	4.6683
F000984	Metagenome	Y	Unclassified	0	0	0.25	0	99.75	37.5
F000985	Metagenome / Metatranscriptome	Y	Bacteria	77.37	0	0.12	0	22.39	76.2926
F000986	Metagenome / Metatranscriptome	Y	Bacteria	99.88	0	0	0	0.12	77.8325
F000987	Metagenome / Metatranscriptome	Y	Bacteria	97.79	0	0	0	2.21	84.8259
F000988	Metagenome	N	Unclassified	0.12	0	8.38	0	91.49	0.305344
F000989	Metagenome / Metatranscriptome	Y	Bacteria	38.35	0	0.12	0	61.53	70.037
F000990	Metagenome / Metatranscriptome	Y	Bacteria	73.74	0.62	0	0	25.65	14.4802
F000991	Metagenome / Metatranscriptome	Y	Eukaryota	0.37	0	99.63	0	0	0.369914
F000992	Metagenome / Metatranscriptome	Y	Bacteria	75.71	0	0	8.14	16.15	0.49505
F000993	Metagenome / Metatranscriptome	Y	Unclassified	3.95	0.25	0	18.74	76.82	49.5684
F000994	Metatranscriptome	Y	Eukaryota	0.12	0	57.28	0	42.59	1.875
F000995	Metagenome / Metatranscriptome	Y	Bacteria	90.12	0	0	0.12	9.75	33.5812
F000996	Metagenome / Metatranscriptome	Y	Bacteria	64.81	0	0	0	35.19	81.1881
F000997	Metagenome / Metatranscriptome	Y	Bacteria	98.89	0	0.12	0	0.99	58.933
F000998	Metagenome / Metatranscriptome	Y	Bacteria	99.51	0.12	0	0	0.37	79.7281
F000999	Metagenome	Y	Unclassified	15.08	0	0.12	9.64	75.15	79.703
F001000	Metagenome / Metatranscriptome	Y	Bacteria	98.27	0	0	0	1.73	58.9711
F001001	Metagenome	Y	Unclassified	0	0	17.43	0.37	82.2	1.97568
F001002	Metagenome	Y	Unclassified	0	0	12.61	0	87.39	0.150376
F001003	Metagenome / Metatranscriptome	Y	Archaea	0.12	89.98	0	0.37	9.53	1.38889
F001004	Metagenome / Metatranscriptome	Y	Bacteria	65.35	0	0	0	34.65	18.6701
F001005	Metagenome / Metatranscriptome	Y	Bacteria	34.9	0	0	0	65.1	3.25
F001006	Metagenome / Metatranscriptome	Y	Viruses	2.97	0.74	0	50.37	45.92	23.6025
F001007	Metagenome	Y	Eukaryota	2.23	0	36.18	0.74	60.84	51.385
F001008	Metagenome / Metatranscriptome	Y	Viruses	2.97	0.12	0	77.08	19.83	72.3668
F001009	Metagenome / Metatranscriptome	Y	Viruses	5.95	0.5	0.37	25.53	67.66	35.3234
F001010	Metagenome / Metatranscriptome	Y	Bacteria	99.5	0	0	0	0.5	70.7559
F001011	Metagenome / Metatranscriptome	Y	Eukaryota	0	0	53.97	0.25	45.78	1.27714
F001012	Metagenome / Metatranscriptome	Y	Bacteria	100	0	0	0	0	58.5608
F001013	Metagenome	Y	Unclassified	0	0	18.61	0.87	80.52	50.2134
F001014	Metagenome / Metatranscriptome	Y	Unclassified	0	0	0	0	100	7.95031
F001015	Metagenome / Metatranscriptome	Y	Bacteria	29.81	0	0.75	0	69.44	67.4157
F001016	Metagenome	Y	Bacteria	79.5	0.5	0	1.99	18.01	74.7826
F001017	Metatranscriptome	N	Eukaryota	0	0	99.5	0	0.5	8.625
F001018	Metagenome / Metatranscriptome	Y	Unclassified	5.6	0	1.62	9.58	83.21	2.48756
F001019	Metagenome / Metatranscriptome	Y	Viruses	0.37	0.12	0	43.78	55.72	77.5281
F001020	Metatranscriptome	Y	Unclassified	0	0	1.24	0	98.76	70
F001021	Metagenome / Metatranscriptome	Y	Bacteria	96.52	0	0	0	3.48	82.75
F001022	Metagenome / Metatranscriptome	Y	Bacteria	98.63	0	0.37	0	1	62.6717
F001023	Metagenome / Metatranscriptome	Y	Bacteria	99.75	0	0	0	0.25	1.12219
F001024	Metagenome / Metatranscriptome	Y	Unclassified	1.99	0	0.25	0	97.76	88.0803
F001025	Metagenome	Y	Unclassified	0	0	0.5	0.12	99.38	0
F001026	Metagenome / Metatranscriptome	Y	Viruses	1.37	6.48	0	64.09	28.05	84.625
F001027	Metagenome / Metatranscriptome	Y	Bacteria	46.63	0	0	0.12	53.24	50.3741
F001028	Metagenome / Metatranscriptome	Y	Eukaryota	0	0	93.01	0	6.99	24.03
F001029	Metagenome / Metatranscriptome	Y	Bacteria	68.41	0	0	18.98	12.61	57.1072
F001030	Metagenome	N	Unclassified	0	0	7.5	0.12	92.38	2.625
F001031	Metagenome / Metatranscriptome	Y	Bacteria	98.75	0	0	0	1.25	82.6851
F001032	Metagenome / Metatranscriptome	Y	Bacteria	100	0	0	0	0	58.125
F001033	Metagenome / Metatranscriptome	Y	Bacteria	99.25	0.38	0	0	0.38	42.1777
F001034	Metagenome / Metatranscriptome	Y	Bacteria	62.16	2.13	0	26.82	8.9	57.6101
F001035	Metagenome	Y	Unclassified	0	0	17.46	0.25	82.29	0
F001036	Metagenome / Metatranscriptome	Y	Bacteria	98.49	0	0	0	1.51	63.4395
F001037	Metagenome / Metatranscriptome	Y	Bacteria	65.08	0	0	0	34.92	75.063
F001038	Metagenome	Y	Eukaryota	0	0	48.37	0.63	51.01	37.2881
F001039	Metagenome / Metatranscriptome	Y	Viruses	4.79	0.13	0.13	53.65	41.31	59.5208
F001040	Metagenome / Metatranscriptome	Y	Viruses	2.26	0	0	95.09	2.64	25.9119
F001041	Metagenome	Y	Unclassified	0	0	2.14	0.13	97.74	29.4118
F001042	Metagenome / Metatranscriptome	Y	Archaea	35.01	51.39	0	0	13.6	76.9521
F001043	Metagenome / Metatranscriptome	Y	Archaea	1.26	33.75	0	33.5	31.49	75.6688
F001044	Metagenome / Metatranscriptome	Y	Bacteria	34.13	0	0	0	65.87	45.466
F001045	Metatranscriptome	Y	Unclassified	0	0	0	0	100	0
F001046	Metagenome	Y	Eukaryota	0	0	96.72	0.38	2.9	28.314
F001047	Metagenome / Metatranscriptome	Y	Archaea	6.56	47.29	0	1.13	45.02	36.9483
F001048	Metagenome / Metatranscriptome	Y	Unclassified	6.94	2.52	0	14.5	76.04	44.3884
F001049	Metagenome	Y	Unclassified	0	0	12.88	1.52	85.61	20.8396
F001050	Metagenome / Metatranscriptome	Y	Bacteria	36.99	0	0	0	63.01	3.53535
F001051	Metatranscriptome	Y	Eukaryota	0	0	93.18	0	6.82	24.9322
F001052	Metagenome	Y	Eukaryota	0	0	84.6	0	15.4	4.52055
F001053	Metagenome / Metatranscriptome	Y	Bacteria	99.24	0	0	0	0.76	21.6182
F001054	Metagenome / Metatranscriptome	Y	Bacteria	38.13	0	0	0	61.87	72.3701
F001055	Metagenome / Metatranscriptome	Y	Bacteria	93.3	0	0	2.53	4.17	7.33249
F001056	Metagenome	Y	Eukaryota	0.13	0	86.85	0.38	12.64	76.9972
F001057	Metagenome / Metatranscriptome	Y	Bacteria	89.51	0	0	0	10.49	3.94904
F001058	Metagenome	Y	Unclassified	12.91	0	8.1	0.38	78.61	10.3158
F001059	Metagenome / Metatranscriptome	Y	Viruses	0.63	0	0	99.11	0.25	75.2525
F001060	Metagenome	Y	Unclassified	0	0	14.43	0.38	85.19	0.890585
F001061	Metagenome / Metatranscriptome	Y	Viruses	9	1.65	0	56.15	33.21	65.6489
F001062	Metagenome / Metatranscriptome	Y	Bacteria	22.05	0	0	0	77.95	96.4567
F001063	Metagenome / Metatranscriptome	Y	Bacteria	80.61	0	0	0	19.39	80.4598
F001064	Metagenome / Metatranscriptome	Y	Bacteria	99.87	0	0	0	0.13	53.8657
F001065	Metagenome / Metatranscriptome	Y	Viruses	13.81	0	0	27.25	58.94	84.1572
F001066	Metagenome / Metatranscriptome	Y	Viruses	4.19	7.61	0	37.31	50.89	11.9289
F001067	Metatranscriptome	Y	Eukaryota	0	0	99.11	0	0.89	0.641026
F001068	Metagenome / Metatranscriptome	Y	Bacteria	98.98	0	0.38	0	0.64	64.2494
F001069	Metagenome / Metatranscriptome	Y	Bacteria	99.62	0	0	0	0.38	81.6327
F001070	Metagenome / Metatranscriptome	Y	Bacteria	65.06	0	0	0	34.94	63.1043
F001071	Metatranscriptome	Y	Eukaryota	0	0	98.09	0	1.91	2.46433
F001072	Metagenome	Y	Eukaryota	0	0	22.52	1.27	76.21	50.8143
F001073	Metagenome	Y	Unclassified	0	0	14.63	0.38	84.99	12.6632
F001074	Metagenome / Metatranscriptome	Y	Bacteria	90.71	0	0	0	9.29	78.4439
F001075	Metagenome / Metatranscriptome	Y	Unclassified	2.54	0	0	0	97.46	0
F001076	Metagenome	Y	Unclassified	0	0	1.53	0	98.47	45.098
F001077	Metagenome / Metatranscriptome	Y	Bacteria	93.89	0	0	0	6.11	55.0447
F001078	Metagenome / Metatranscriptome	Y	Bacteria	99.49	0	0	0	0.51	12.516
F001079	Metagenome / Metatranscriptome	Y	Bacteria	99.87	0	0	0	0.13	74.8724
F001080	Metagenome / Metatranscriptome	Y	Bacteria	99.62	0	0	0	0.38	7.16113
F001081	Metagenome / Metatranscriptome	Y	Bacteria	33.8	0	0	17.47	48.47	54.8512
F001082	Metagenome	Y	Eukaryota	0	0	21.94	1.53	76.53	1.18265
F001083	Metagenome / Metatranscriptome	Y	Bacteria	41.12	0	0	0.13	58.75	63.5891
F001084	Metatranscriptome	Y	Eukaryota	0	0	78.01	0.13	21.87	1.12179
F001085	Metagenome / Metatranscriptome	Y	Bacteria	97.19	0	0	0	2.81	1.15237
F001086	Metagenome / Metatranscriptome	Y	Viruses	14.45	0.26	0	34.78	50.51	81.7577
F001087	Metagenome / Metatranscriptome	Y	Bacteria	38.87	0.13	0	0	61	11.0398
F001088	Metagenome / Metatranscriptome	Y	Bacteria	37.6	0	0	0	62.4	37.7721
F001089	Metagenome / Metatranscriptome	Y	Bacteria	99.49	0.13	0.13	0	0.26	63.1242
F001090	Metagenome	Y	Unclassified	0.26	0	5.51	0	94.24	0.396825
F001091	Metagenome / Metatranscriptome	Y	Viruses	6.27	0	0	43.15	50.58	54.7436
F001092	Metagenome / Metatranscriptome	Y	Viruses	3.72	0	0	46.54	49.74	64.6075
F001093	Metagenome / Metatranscriptome	Y	Archaea	2.31	94.49	0	0.77	2.44	49.359
F001094	Metagenome / Metatranscriptome	Y	Viruses	3.21	0	0	50.26	46.54	80.9769
F001095	Metagenome / Metatranscriptome	Y	Bacteria	92.82	0	0	0	7.18	65.6774
F001096	Metagenome	Y	Eukaryota	1.54	0	20.9	0.26	77.31	3.64465
F001097	Metagenome / Metatranscriptome	Y	Viruses	20.9	0	0	69.23	9.87	66.4103
F001098	Metagenome / Metatranscriptome	Y	Unclassified	0	0	0	0	100	29.0155
F001099	Metagenome / Metatranscriptome	Y	Eukaryota	0.13	0	95.5	0	4.37	2.28495
F001100	Metagenome	Y	Eukaryota	0.13	0	89.83	1.8	8.24	18.9474
F001101	Metagenome / Metatranscriptome	Y	Bacteria	52.9	0	0.64	0	46.46	75.5155
F001102	Metagenome / Metatranscriptome	Y	Bacteria	99.49	0	0	0	0.51	87.7419
F001103	Metagenome / Metatranscriptome	Y	Bacteria	99.74	0	0	0	0.26	69.2407
F001104	Metagenome / Metatranscriptome	Y	Bacteria	65.12	0	0	0	34.88	2.56757
F001105	Metagenome / Metatranscriptome	Y	Eukaryota	0.13	0	80.93	0	18.94	2.96774
F001106	Metagenome / Metatranscriptome	Y	Viruses	0.64	0	0	87.76	11.6	65.8885
F001107	Metagenome / Metatranscriptome	Y	Bacteria	99.74	0	0	0	0.26	12.9199
F001108	Metagenome / Metatranscriptome	Y	Eukaryota	0	0	69.68	0.13	30.19	2.04978
F001109	Metagenome / Metatranscriptome	Y	Eukaryota	0.39	0	92.39	6.58	0.65	2.5974
F001110	Metagenome / Metatranscriptome	Y	Bacteria	98.06	0	0	0.13	1.81	29.6875
F001111	Metagenome / Metatranscriptome	Y	Unclassified	0	0	0	0.26	99.74	2.19922
F001112	Metagenome	Y	Unclassified	0	0	0	0	100	86.4407
F001113	Metagenome	Y	Unclassified	4.39	0.13	0	13.82	81.65	77.1318
F001114	Metagenome / Metatranscriptome	Y	Bacteria	99.61	0	0	0	0.39	38.0026
F001115	Metagenome / Metatranscriptome	Y	Bacteria	99.48	0	0.13	0	0.39	60.2846
F001116	Metagenome / Metatranscriptome	Y	Bacteria	87.84	0	0	0	12.16	71.3092
F001117	Metagenome / Metatranscriptome	Y	Bacteria	99.74	0	0	0	0.26	63.6835
F001118	Metagenome / Metatranscriptome	Y	Bacteria	99.09	0	0	0	0.91	13.1854
F001119	Metatranscriptome	Y	Eukaryota	0	0	100	0	0	1.29534
F001120	Metagenome / Metatranscriptome	Y	Viruses	3.89	0	0.39	50.26	45.47	32.7586
F001121	Metagenome / Metatranscriptome	Y	Bacteria	99.61	0	0	0	0.39	2.21354
F001122	Metagenome / Metatranscriptome	Y	Bacteria	23.51	0	0.13	0	76.36	46.4935
F001123	Metagenome / Metatranscriptome	Y	Bacteria	72.34	0	0	0.13	27.53	82.7273
F001124	Metagenome	Y	Unclassified	0.13	0	11.44	0.13	88.3	4.09277
F001125	Metagenome / Metatranscriptome	Y	Archaea	1.82	64.24	0	27.57	6.37	81.6645
F001126	Metagenome	Y	Unclassified	0	0	0.78	0	99.22	100
F001127	Metagenome / Metatranscriptome	Y	Bacteria	33.29	0.13	0	0	66.58	84.2243
F001128	Metagenome / Metatranscriptome	Y	Bacteria	99.87	0	0	0	0.13	44.0104
F001129	Metagenome / Metatranscriptome	Y	Unclassified	4.95	0	0	14.97	80.08	14.8438
F001130	Metatranscriptome	Y	Unclassified	0	0	0.65	0	99.35	20
F001131	Metagenome / Metatranscriptome	Y	Bacteria	98.57	0	0	0	1.43	53.9578
F001132	Metagenome / Metatranscriptome	Y	Bacteria	46.09	0	0.91	0	52.99	26.3158
F001133	Metagenome / Metatranscriptome	Y	Bacteria	98.83	0	0	0	1.17	72.0627
F001134	Metagenome / Metatranscriptome	Y	Bacteria	89.57	0	0	0	10.43	3.25945
F001135	Metagenome / Metatranscriptome	Y	Unclassified	3.26	0.13	0	14.08	82.53	43.3465
F001136	Metagenome / Metatranscriptome	Y	Unclassified	12.65	0	0	0.26	87.09	74.2484
F001137	Metagenome / Metatranscriptome	Y	Bacteria	95.05	0	0	0.91	4.04	3.66848
F001138	Metagenome / Metatranscriptome	Y	Bacteria	98.7	0	0	1.17	0.13	49.0862
F001139	Metagenome / Metatranscriptome	Y	Unclassified	5.61	0	0	14.34	80.05	83.442
F001140	Metagenome	Y	Unclassified	0.78	0.13	2.35	0.26	96.48	73.9869
F001141	Metagenome / Metatranscriptome	Y	Unclassified	0	0	0.13	0	99.87	0
F001142	Metagenome / Metatranscriptome	Y	Bacteria	59.27	0	0	1.17	39.56	82.5916
F001143	Metagenome / Metatranscriptome	Y	Viruses	9.01	0.13	0	52.61	38.25	73.5099
F001144	Metagenome	Y	Unclassified	0.26	0	2.48	4.18	93.07	7.36
F001145	Metagenome / Metatranscriptome	Y	Eukaryota	13.46	0	82.09	0	4.44	0.784314
F001146	Metagenome / Metatranscriptome	Y	Bacteria	84.97	0	0	0	15.03	84.2726
F001147	Metagenome / Metatranscriptome	Y	Bacteria	99.08	0	0	0.13	0.78	81.9608
F001148	Metagenome / Metatranscriptome	Y	Bacteria	75.42	0	0	0	24.58	74.8677
F001149	Metagenome	Y	Unclassified	0.26	0	12.16	0	87.58	56.1475
F001150	Metagenome	N	Viruses	0.65	0	0	91.88	7.46	18.5621
F001151	Metagenome / Metatranscriptome	Y	Bacteria	99.48	0	0	0	0.52	57.1053
F001152	Metagenome / Metatranscriptome	Y	Bacteria	36.65	0	0.13	0	63.22	76.7196
F001153	Metagenome / Metatranscriptome	Y	Viruses	3.14	0	0	32.85	64.01	54.8
F001154	Metatranscriptome	Y	Eukaryota	0	0	99.87	0	0.13	7.34908
F001155	Metagenome	Y	Eukaryota	0	0	95.41	0.26	4.33	6.00801
F001156	Metagenome / Metatranscriptome	Y	Viruses	0.26	0	0	27.13	72.61	44.7403
F001157	Metagenome	Y	Eukaryota	0.13	0	28.44	1.18	70.25	0
F001158	Metagenome / Metatranscriptome	Y	Bacteria	98.43	0	0	0	1.57	82.962
F001159	Metagenome / Metatranscriptome	Y	Eukaryota	0	0	89.37	0	10.63	1.44357
F001160	Metagenome / Metatranscriptome	Y	Bacteria	100	0	0	0	0	34.1207
F001161	Metagenome / Metatranscriptome	Y	Bacteria	25.36	0	0	0.13	74.51	35.7049
F001162	Metagenome	Y	Bacteria	100	0	0	0	0	59.1327
F001163	Metatranscriptome	Y	Eukaryota	0	0	31.05	0.66	68.29	22.7931
F001164	Metagenome / Metatranscriptome	Y	Viruses	18.95	0	0.53	23.16	57.37	76.9737
F001165	Metagenome / Metatranscriptome	Y	Viruses	3.95	0	0.66	32.63	62.76	2.6455
F001166	Metagenome / Metatranscriptome	Y	Bacteria	28.68	0	0	16.05	55.26	44.9409
F001167	Metagenome / Metatranscriptome	Y	Bacteria	70.71	0	0	0	29.29	83.2454
F001168	Metagenome / Metatranscriptome	Y	Bacteria	98.02	0.13	0	0	1.85	5.01319
F001169	Metagenome / Metatranscriptome	Y	Bacteria	98.55	0	0	0.13	1.32	71.8254
F001170	Metagenome / Metatranscriptome	Y	Bacteria	45.51	0.13	0	0	54.35	94.9669
F001171	Metagenome / Metatranscriptome	Y	Unclassified	0.26	0	0	19.82	79.92	21.6467
F001172	Metagenome	Y	Unclassified	0.26	0	16.12	0.53	83.09	4.60251
F001173	Metagenome / Metatranscriptome	Y	Bacteria	49.27	0	0	0	50.73	6.76393
F001174	Metatranscriptome	Y	Eukaryota	0	0	97.62	0	2.38	12.749
F001175	Metagenome / Metatranscriptome	Y	Bacteria	100	0	0	0	0	66.5344
F001176	Metagenome / Metatranscriptome	Y	Viruses	4.5	0.13	0	26.85	68.52	68.6747
F001177	Metagenome / Metatranscriptome	Y	Bacteria	98.81	0	0	0	1.19	82.1429
F001178	Metagenome / Metatranscriptome	Y	Bacteria	99.21	0	0	0	0.79	84.6154
F001179	Metagenome / Metatranscriptome	Y	Bacteria	99.87	0	0.13	0	0	0.925926
F001180	Metagenome / Metatranscriptome	Y	Bacteria	99.47	0	0	0	0.53	72.0745
F001181	Metagenome / Metatranscriptome	Y	Bacteria	50.79	0.13	0	0	49.07	74.6032
F001182	Metagenome	Y	Viruses	8.08	0	0	88.87	3.05	63.4794
F001183	Metagenome / Metatranscriptome	Y	Bacteria	58.15	0.13	0	4.11	37.62	79.3377
F001184	Metagenome / Metatranscriptome	Y	Bacteria	95.63	0	0	0	4.37	60.6952
F001185	Metagenome / Metatranscriptome	Y	Bacteria	97.88	0	0	0	2.12	81.5405
F001186	Metagenome / Metatranscriptome	Y	Bacteria	99.07	0	0	0	0.93	80.0266
F001187	Metagenome / Metatranscriptome	Y	Bacteria	70.42	0	0	0	29.58	20.557
F001188	Metatranscriptome	Y	Eukaryota	0	0	96.15	3.72	0.13	11.8194
F001189	Metagenome / Metatranscriptome	Y	Bacteria	98.94	0	0.13	0	0.93	8.36653
F001190	Metagenome / Metatranscriptome	Y	Viruses	1.59	0.27	0	52.06	46.08	24.867
F001191	Metagenome / Metatranscriptome	Y	Bacteria	99.6	0.4	0	0	0	0.796813
F001192	Metagenome / Metatranscriptome	Y	Bacteria	46.28	0	0	0.27	53.32	80.9264
F001193	Metagenome / Metatranscriptome	Y	Eukaryota	0	0	40.08	0	59.92	26.3158
F001194	Metagenome / Metatranscriptome	Y	Bacteria	81.07	0	0.13	0	18.8	51.6689
F001195	Metagenome / Metatranscriptome	Y	Bacteria	96.27	0	0	0	3.73	79.3333
F001196	Metagenome / Metatranscriptome	Y	Bacteria	63.95	0	0.13	0	35.91	67.4232
F001197	Metagenome / Metatranscriptome	Y	Bacteria	98.8	0	0.13	0	1.07	60.241
F001198	Metagenome / Metatranscriptome	Y	Bacteria	40.32	0	0.53	0	59.15	62.2312
F001199	Metagenome / Metatranscriptome	Y	Bacteria	36.72	0	0	0	63.28	1.33511
F001200	Metagenome / Metatranscriptome	Y	Bacteria	44.46	0	0.13	0	55.41	6.67557
F001201	Metagenome / Metatranscriptome	Y	Viruses	9.08	0	0.13	86.52	4.27	20.6849
F001202	Metagenome	Y	Eukaryota	0	0	75.53	1.07	23.4	0.8
F001203	Metagenome / Metatranscriptome	Y	Bacteria	94.39	0	0	0	5.61	66.3087
F001204	Metagenome / Metatranscriptome	Y	Bacteria	45.72	0	0	0	54.28	12.8342
F001205	Metagenome / Metatranscriptome	Y	Viruses	6.82	0.13	0	37.97	55.08	16.7112
F001206	Metagenome / Metatranscriptome	Y	Bacteria	88.9	0	0	0	11.1	24.7657
F001207	Metagenome	Y	Eukaryota	0.13	0	25.53	0.13	74.2	9.95106
F001208	Metagenome / Metatranscriptome	Y	Bacteria	80.72	0	0.13	0.27	18.88	86.5772
F001209	Metagenome / Metatranscriptome	Y	Bacteria	89.02	0	0	1.74	9.24	73.4777
F001210	Metagenome / Metatranscriptome	Y	Bacteria	98.93	0	0	0	1.07	9.16442
F001211	Metagenome / Metatranscriptome	Y	Eukaryota	0	0	65.68	0	34.32	1.16788
F001212	Metagenome / Metatranscriptome	Y	Bacteria	99.33	0	0	0	0.67	27.3217
F001213	Metagenome / Metatranscriptome	Y	Bacteria	76.27	0	0	0	23.73	7.91946
F001214	Metagenome	Y	Unclassified	0	0	0.4	0	99.6	11.1111
F001215	Metagenome	Y	Bacteria	93.03	0	0	0.13	6.84	45.1149
F001216	Metagenome / Metatranscriptome	Y	Bacteria	89.13	0	0	0.27	10.6	52.1986
F001217	Metagenome / Metatranscriptome	Y	Viruses	5.37	8.86	0	28.99	56.78	4.30108
F001218	Metagenome / Metatranscriptome	Y	Bacteria	99.87	0.13	0	0	0	15.1678
F001219	Metagenome / Metatranscriptome	Y	Eukaryota	18.82	0	61.96	0	19.22	5.35456
F001220	Metagenome / Metatranscriptome	Y	Bacteria	98.39	0	0	0	1.61	42.4863
F001221	Metagenome / Metatranscriptome	Y	Bacteria	100	0	0	0	0	54.9125
F001222	Metagenome / Metatranscriptome	Y	Viruses	2.02	0.81	0	76.04	21.13	7.6716
F001223	Metagenome	Y	Bacteria	56.93	0.13	0.13	0	42.8	60.1615
F001224	Metagenome / Metatranscriptome	Y	Bacteria	53.03	0.4	0	0.13	46.43	40.6208
F001225	Metatranscriptome	Y	Unclassified	0	0	0	0	100	0
F001226	Metagenome / Metatranscriptome	Y	Bacteria	100	0	0	0	0	4.04313
F001227	Metagenome	Y	Viruses	0.13	0	0	93.94	5.93	67.7027
F001228	Metatranscriptome	Y	Eukaryota	0	0	99.73	0	0.27	5.95399
F001229	Metagenome / Metatranscriptome	Y	Viruses	1.21	0	0	35.49	63.29	42.3913
F001230	Metagenome / Metatranscriptome	Y	Bacteria	90.82	0	0	0	9.18	29.0366
F001231	Metagenome / Metatranscriptome	Y	Bacteria	95.14	0	0	0	4.86	55.7355
F001232	Metagenome / Metatranscriptome	Y	Bacteria	48.04	0	0	0	51.96	81.5968
F001233	Metagenome / Metatranscriptome	Y	Unclassified	3.37	0	0.13	0	96.49	1.77112
F001234	Metagenome / Metatranscriptome	Y	Bacteria	96.22	0	0	0	3.78	37.551
F001235	Metagenome / Metatranscriptome	Y	Bacteria	28.07	0.27	0	12.96	58.7	53.4413
F001236	Metagenome / Metatranscriptome	Y	Bacteria	59.65	0.13	0	0	40.22	84.4384
F001237	Metagenome / Metatranscriptome	Y	Bacteria	87.03	0	0	0	12.97	38.0952
F001238	Metagenome / Metatranscriptome	Y	Bacteria	97.97	0.14	0.14	0	1.76	1.09739
F001239	Metagenome / Metatranscriptome	Y	Bacteria	100	0	0	0	0	50.5405
F001240	Metagenome / Metatranscriptome	Y	Eukaryota	0.14	0	99.73	0	0.14	0.271003
F001241	Metagenome / Metatranscriptome	Y	Bacteria	42.08	0	0.41	0	57.51	13.205
F001242	Metagenome / Metatranscriptome	Y	Bacteria	44.52	2.84	0.14	25.03	27.47	50.6106
F001243	Metagenome / Metatranscriptome	Y	Bacteria	95.94	0	0	0	4.06	5.76923
F001244	Metagenome / Metatranscriptome	Y	Bacteria	99.73	0	0	0	0.27	69.7011
F001245	Metagenome / Metatranscriptome	Y	Bacteria	96.34	0	0	3.26	0.41	73.913
F001246	Metagenome / Metatranscriptome	Y	Viruses	1.22	0.54	0	62.14	36.09	82.8804
F001247	Metagenome / Metatranscriptome	Y	Bacteria	96.34	0.27	0	0	3.39	75.1359
F001248	Metagenome / Metatranscriptome	Y	Bacteria	86.02	0	0	0	13.98	56.9231
F001249	Metagenome / Metatranscriptome	Y	Bacteria	98.91	0	0	0.14	0.95	68.0272
F001250	Metagenome / Metatranscriptome	Y	Bacteria	99.86	0	0	0	0.14	41.384
F001251	Metagenome / Metatranscriptome	Y	Bacteria	99.05	0.14	0	0	0.81	89.0561
F001252	Metagenome	Y	Bacteria	99.19	0	0	0	0.81	11.2022
F001253	Metagenome	Y	Eukaryota	0	0	56.39	3.67	39.95	63.9232
F001254	Metagenome / Metatranscriptome	Y	Unclassified	0	0	0.14	0	99.86	1.51099
F001255	Metatranscriptome	N	Eukaryota	0	0	99.86	0	0.14	0.544218
F001256	Metagenome / Metatranscriptome	Y	Unclassified	0.54	0	0.27	0.14	99.05	1.00287
F001257	Metagenome	Y	Eukaryota	0.54	0	30.03	0	69.43	29.959
F001258	Metagenome	Y	Archaea	1.22	68.3	0	0.14	30.34	1.23288
F001259	Metagenome / Metatranscriptome	Y	Viruses	12.38	0.14	0	42.18	45.31	86.376
F001260	Metagenome / Metatranscriptome	Y	Bacteria	51.7	0.14	0	0	48.16	67.8474
F001261	Metagenome / Metatranscriptome	Y	Bacteria	34.97	0	0	0	65.03	64.6175
F001262	Metagenome / Metatranscriptome	Y	Bacteria	96.05	0	0	0	3.95	68.2561
F001263	Metagenome / Metatranscriptome	Y	Bacteria	100	0	0	0	0	65.8503
F001264	Metagenome / Metatranscriptome	Y	Bacteria	98.1	0	0	0.14	1.77	75.8197
F001265	Metagenome / Metatranscriptome	Y	Bacteria	99.18	0	0	0	0.82	32.8767
F001266	Metagenome / Metatranscriptome	Y	Unclassified	0	0	0	0.54	99.46	2.36686
F001267	Metatranscriptome	Y	Eukaryota	0	0	100	0	0	1.22616
F001268	Metagenome / Metatranscriptome	Y	Bacteria	99.86	0	0	0	0.14	70.8447
F001269	Metagenome / Metatranscriptome	Y	Bacteria	99.86	0	0	0	0.14	4.35967
F001270	Metagenome / Metatranscriptome	Y	Bacteria	61.85	0	0.14	0	38.01	3.58621
F001271	Metatranscriptome	Y	Eukaryota	0	0	70.12	0.14	29.74	0.409277
F001272	Metagenome / Metatranscriptome	Y	Viruses	8.87	1.64	0	60.16	29.33	7.39726
F001273	Metagenome / Metatranscriptome	Y	Bacteria	52.66	0	0	0	47.34	72.9508
F001274	Metagenome / Metatranscriptome	Y	Bacteria	29.33	0	0.14	0	70.53	63.9232
F001275	Metagenome / Metatranscriptome	Y	Bacteria	97.82	0	0	0	2.18	81.456
F001276	Metagenome / Metatranscriptome	Y	Bacteria	96.86	0	0	0	3.14	31.2842
F001277	Metagenome / Metatranscriptome	Y	Bacteria	30.97	0.14	0	10.1	54.98	61.7486
F001278	Metagenome / Metatranscriptome	Y	Bacteria	100	0	0	0	0	35.6071
F001279	Metagenome	Y	Viruses	0.96	0	0	98.77	0.27	69.726
F001280	Metagenome / Metatranscriptome	Y	Viruses	5.46	0	0	32.92	61.61	75.3762
F001281	Metagenome / Metatranscriptome	Y	Bacteria	96.58	0	0	0.68	2.73	76.0929
F001282	Metatranscriptome	Y	Eukaryota	0	0	97.54	0.14	2.33	17.2943
F001283	Metagenome / Metatranscriptome	N	Viruses	19.15	0.14	0	29.14	51.57	6.97674
F001284	Metagenome	Y	Eukaryota	0.14	0	95.76	0.27	3.83	11.898
F001285	Metagenome / Metatranscriptome	Y	Bacteria	69.77	0	0	0	30.23	81.3443
F001286	Metagenome	Y	Bacteria	99.45	0	0	0	0.55	29.7111
F001287	Metagenome / Metatranscriptome	Y	Bacteria	91.52	0	0	0	8.48	63.3242
F001288	Metagenome / Metatranscriptome	Y	Bacteria	91.64	0	0	0	8.36	28.2192
F001289	Metagenome / Metatranscriptome	Y	Bacteria	76.16	0	0	0	23.84	79.8354
F001290	Metagenome / Metatranscriptome	Y	Bacteria	91.23	0	0.14	0	8.63	61.6457
F001291	Metagenome / Metatranscriptome	Y	Eukaryota	0.27	0	45.27	0	54.46	10.8966
F001292	Metagenome / Metatranscriptome	Y	Bacteria	99.73	0	0	0	0.27	60.8516
F001293	Metagenome / Metatranscriptome	Y	Eukaryota	0	0	99.59	0.27	0.14	4.66392
F001294	Metagenome / Metatranscriptome	Y	Archaea	21.26	32.92	0.27	21.67	23.87	64.0604
F001295	Metagenome / Metatranscriptome	Y	Bacteria	22.8	0	0	0	77.2	11.4958
F001296	Metagenome / Metatranscriptome	Y	Unclassified	6.87	0	0.27	0	92.86	97.8022
F001297	Metagenome / Metatranscriptome	Y	Eukaryota	0	0	96.15	0	3.85	0.567376
F001298	Metagenome / Metatranscriptome	Y	Bacteria	37	0	0	16.23	46.77	30.1238
F001299	Metagenome / Metatranscriptome	Y	Viruses	0.41	0	0	99.59	0	15.6379
F001300	Metagenome / Metatranscriptome	Y	Eukaryota	0	0	96.84	0	3.16	0.551724
F001301	Metagenome	Y	Eukaryota	0	0	70.15	0	29.85	36.8276
F001302	Metagenome	Y	Unclassified	0	0	18.16	1.38	80.47	0
F001303	Metagenome / Metatranscriptome	Y	Bacteria	99.86	0	0	0	0.14	70.8391
F001304	Metagenome / Metatranscriptome	Y	Bacteria	99.59	0	0	0	0.41	70.8564
F001305	Metagenome / Metatranscriptome	Y	Bacteria	63.41	0	0.14	0	36.45	75.8621
F001306	Metagenome / Metatranscriptome	Y	Bacteria	99.86	0.14	0	0	0	0.687758
F001307	Metagenome / Metatranscriptome	Y	Unclassified	0	0	4.55	2.75	92.7	4.17827
F001308	Metagenome	Y	Eukaryota	0.28	0	36.91	0	62.81	31.4696
F001309	Metagenome / Metatranscriptome	Y	Bacteria	45.59	0	0	0	54.41	36.8715
F001310	Metagenome / Metatranscriptome	Y	Bacteria	99.86	0	0	0	0.14	72.7273
F001311	Metagenome / Metatranscriptome	Y	Bacteria	99.72	0	0	0	0.28	67.4483
F001312	Metagenome	Y	Unclassified	0	0	0.14	0	99.86	0
F001313	Metatranscriptome	N	Eukaryota	0	0	71.59	3.86	24.55	1.82815
F001314	Metagenome / Metatranscriptome	Y	Bacteria	98.07	0	0	0	1.93	52.1498
F001315	Metagenome / Metatranscriptome	Y	Bacteria	100	0	0	0	0	21.9613
F001316	Metagenome / Metatranscriptome	Y	Bacteria	74.72	0	0	0	25.28	64.779
F001317	Metagenome / Metatranscriptome	Y	Bacteria	48.34	0	0	0	51.66	28.51
F001318	Metagenome / Metatranscriptome	Y	Bacteria	99.03	0	0	0	0.97	80.5825
F001319	Metagenome / Metatranscriptome	Y	Bacteria	75.93	0	0	23.79	0.28	62.6556
F001320	Metagenome / Metatranscriptome	Y	Bacteria	39.28	0	0	0	60.72	0.415512
F001321	Metagenome	Y	Eukaryota	0.28	0	27.52	0	72.2	46.0656
F001322	Metagenome	Y	Viruses	7.06	0	0	38.5	54.43	61.6343
F001323	Metagenome / Metatranscriptome	Y	Bacteria	45.98	0	0	0.28	53.74	80.198
F001324	Metagenome	Y	Unclassified	0	0	0.55	0	99.45	30.7692
F001325	Metagenome	Y	Eukaryota	0	0	33.56	0.14	66.3	46.0389
F001326	Metagenome / Metatranscriptome	Y	Viruses	0.42	0	0	92.51	7.07	65.1872
F001327	Metagenome / Metatranscriptome	Y	Bacteria	22.05	0	0	0	77.95	61.165
F001328	Metagenome / Metatranscriptome	Y	Bacteria	99.72	0	0	0	0.28	68.6546
F001329	Metagenome / Metatranscriptome	Y	Bacteria	85.02	0	0	0	14.98	85.7345
F001330	Metagenome / Metatranscriptome	Y	Bacteria	99.86	0	0	0	0.14	7.91667
F001331	Metagenome / Metatranscriptome	Y	Bacteria	99.17	0	0	0	0.83	57.8363
F001332	Metagenome	Y	Viruses	5.97	0	0	92.22	1.81	74.6871
F001333	Metagenome / Metatranscriptome	Y	Bacteria	89.17	0	0	0	10.83	30.8333
F001334	Metagenome / Metatranscriptome	Y	Bacteria	60.97	0	0	23.06	15.97	57.6389
F001335	Metagenome / Metatranscriptome	Y	Bacteria	94.17	0	0	0.14	5.69	82.8929
F001336	Metagenome	Y	Unclassified	0	0	18.33	0.28	81.39	0.558659
F001337	Metatranscriptome	Y	Eukaryota	0	0	35.05	0	64.95	1.81058
F001338	Metagenome / Metatranscriptome	Y	Viruses	27.4	0	0	46.73	25.87	1.94715
F001339	Metagenome / Metatranscriptome	Y	Bacteria	34.49	0	0	0	65.51	63.6996
F001340	Metagenome / Metatranscriptome	Y	Bacteria	83.31	0	0.14	0	16.55	87.8333
F001341	Metagenome / Metatranscriptome	Y	Bacteria	99.58	0.14	0	0	0.28	79.1377
F001342	Metagenome / Metatranscriptome	Y	Bacteria	90.13	0	0	0	9.6	62.5869
F001343	Metagenome / Metatranscriptome	Y	Bacteria	99.72	0	0	0	0.28	81.2239
F001344	Metagenome	Y	Unclassified	7.38	0	13.37	0	79.25	14.8649
F001345	Metagenome / Metatranscriptome	N	Viruses	4.6	0	0	20.89	74.51	0.139276
F001346	Metagenome / Metatranscriptome	Y	Unclassified	6.82	0	0	0	93.18	91.7827
F001347	Metagenome / Metatranscriptome	Y	Bacteria	100	0	0	0	0	60.8635
F001348	Metagenome / Metatranscriptome	Y	Bacteria	89.4	0	0	0	10.6	68.2073
F001349	Metagenome / Metatranscriptome	Y	Bacteria	71.27	0	0.28	0	28.45	78.6014
F001350	Metagenome / Metatranscriptome	Y	Bacteria	99.86	0	0	0.14	0	81.1715
F001351	Metagenome / Metatranscriptome	Y	Bacteria	99.3	0	0	0	0.7	50.7022
F001352	Metagenome / Metatranscriptome	Y	Bacteria	98.19	0	0	0	1.81	71.0227
F001353	Metagenome / Metatranscriptome	Y	Bacteria	96.09	0	0	0.28	3.63	62.605
F001354	Metagenome / Metatranscriptome	Y	Viruses	12.85	0	0	84.92	1.96	1.81818
F001355	Metagenome / Metatranscriptome	Y	Bacteria	99.3	0	0	0	0.7	66.8994
F001356	Metagenome / Metatranscriptome	Y	Bacteria	93.16	0	0	0.14	6.7	73.1742
F001357	Metagenome / Metatranscriptome	Y	Bacteria	97.91	0	0.14	0	1.96	83.8483
F001358	Metagenome	Y	Bacteria	35.52	0	22.38	0	42.1	11.1888
F001359	Metagenome / Metatranscriptome	Y	Bacteria	94.97	0	0	0	5.03	6.92194
F001360	Metagenome / Metatranscriptome	Y	Viruses	1.26	0	0	98.46	0.28	75.6303
F001361	Metagenome	Y	Eukaryota	0	0	76.05	0.28	23.67	3.24859
F001362	Metagenome / Metatranscriptome	Y	Bacteria	58.96	0	0	0.14	40.9	61.2903
F001363	Metagenome / Metatranscriptome	Y	Unclassified	0	0	19.78	0	80.22	0.703235
F001364	Metagenome / Metatranscriptome	Y	Bacteria	96.07	0.14	0	0	3.79	83.8068
F001365	Metagenome	Y	Unclassified	0	0	0.14	0.14	99.72	68.5841
F001366	Metagenome / Metatranscriptome	Y	Bacteria	99.86	0	0	0.14	0	2.24404
F001367	Metagenome / Metatranscriptome	Y	Bacteria	99.86	0	0	0	0.14	91.3043
F001368	Metagenome	Y	Bacteria	99.72	0	0	0	0.28	77.6371
F001369	Metagenome	Y	Unclassified	0	0	10.25	0.56	89.19	0.15949
F001370	Metagenome	Y	Unclassified	0	0	0.28	0	99.72	0
F001371	Metagenome / Metatranscriptome	Y	Bacteria	89.33	0	0	0	10.67	14.792
F001372	Metagenome / Metatranscriptome	Y	Bacteria	81.88	0.42	0	0	17.7	48.9392
F001373	Metagenome / Metatranscriptome	Y	Bacteria	91.01	4.07	0	3.09	1.83	75.2809
F001374	Metatranscriptome	Y	Eukaryota	0	0	95.64	0	4.36	1.83876
F001375	Metagenome / Metatranscriptome	Y	Bacteria	100	0	0	0	0	27.4262
F001376	Metagenome / Metatranscriptome	Y	Bacteria	58.23	0	0	0	41.77	3.38028
F001377	Metagenome / Metatranscriptome	Y	Bacteria	53.16	0.14	0	21.66	25.04	31.2588
F001378	Metagenome	Y	Unclassified	0	0	10.83	0.14	89.03	2.28758
F001379	Metagenome / Metatranscriptome	Y	Bacteria	99.86	0	0.14	0	0	72.5352
F001380	Metagenome / Metatranscriptome	Y	Unclassified	0.85	0	0.99	0	98.17	0.71736
F001381	Metagenome / Metatranscriptome	Y	Unclassified	4.51	0	0	0.28	95.2	89.548
F001382	Metagenome	Y	Eukaryota	0	0	53.6	0.71	45.7	8.38068
F001383	Metagenome / Metatranscriptome	Y	Viruses	8.89	0.14	0	48.38	42.6	49.6464
F001384	Metagenome / Metatranscriptome	Y	Bacteria	100	0	0	0	0	66.4316
F001385	Metagenome / Metatranscriptome	Y	Bacteria	96.76	0	0.14	0	3.1	44.239
F001386	Metagenome / Metatranscriptome	Y	Bacteria	91.96	0	0	0.28	7.76	76.9448
F001387	Metatranscriptome	N	Eukaryota	0	0	92.09	1.98	5.93	2.25225
F001388	Metagenome / Metatranscriptome	Y	Bacteria	43.5	0	0.14	0	56.36	1.8759
F001389	Metagenome	Y	Unclassified	0	0	18.64	0.42	80.93	1.51803
F001390	Metagenome	Y	Unclassified	0	0	19.52	0.14	80.34	4.87106
F001391	Metatranscriptome	Y	Eukaryota	0	0	97.17	0	2.83	0.990099
F001392	Metagenome / Metatranscriptome	Y	Viruses	2.69	3.25	0	48.37	45.69	23.7216
F001393	Metagenome / Metatranscriptome	Y	Bacteria	85.43	0	0	0	14.57	73.2272
F001394	Metagenome / Metatranscriptome	Y	Bacteria	35.84	0	0.14	0	64.02	42.532
F001395	Metagenome	Y	Unclassified	0	0	11.35	0.14	88.51	2.43161
F001396	Metagenome / Metatranscriptome	Y	Viruses	1.56	0	0	34.75	63.69	61.2392
F001397	Metagenome / Metatranscriptome	Y	Eukaryota	0	0	98.58	0	1.42	4.60432
F001398	Metagenome / Metatranscriptome	Y	Bacteria	41.28	0	0	0	58.72	72.4823
F001399	Metagenome / Metatranscriptome	Y	Bacteria	96.31	0	0	0	3.69	76.0284
F001400	Metagenome / Metatranscriptome	Y	Bacteria	96.73	0	0	0	3.27	64.2755
F001401	Metagenome	Y	Unclassified	0	0	15.2	0.85	83.95	0
F001402	Metagenome / Metatranscriptome	Y	Bacteria	99.15	0	0	0	0.85	42.0601
F001403	Metagenome / Metatranscriptome	Y	Bacteria	54.69	0	0	0	45.31	32.475
F001404	Metagenome / Metatranscriptome	Y	Bacteria	52.41	0	0	0.28	47.3	74.9627
F001405	Metagenome	Y	Unclassified	0.14	0	2.99	0	96.87	1.25
F001406	Metagenome / Metatranscriptome	Y	Bacteria	99.43	0	0	0	0.57	67.7098
F001407	Metagenome / Metatranscriptome	Y	Bacteria	27.78	0	0	7.98	64.25	80.057
F001408	Metagenome	Y	Unclassified	8.69	0.14	0	10.68	80.48	3.84615
F001409	Metatranscriptome	Y	Eukaryota	0	0	98.57	0	1.43	14.5115
F001410	Metatranscriptome	N	Eukaryota	0	0	97.29	2.71	0	0.570613
F001411	Metagenome / Metatranscriptome	Y	Unclassified	8.42	0	0	2.71	88.87	1.14123
F001412	Metagenome / Metatranscriptome	Y	Bacteria	96.29	0	0	0	3.71	75.8226
F001413	Metagenome / Metatranscriptome	Y	Bacteria	55.86	0	0.14	0	44	14.2037
F001414	Metagenome / Metatranscriptome	Y	Viruses	0.72	0	0	59.37	39.91	1.8598
F001415	Metagenome / Metatranscriptome	Y	Bacteria	75.68	0	0	0	24.32	67.3851
F001416	Metagenome / Metatranscriptome	Y	Viruses	0.43	0	0.14	73.35	26.07	99.2733
F001417	Metagenome / Metatranscriptome	Y	Bacteria	98.71	0	0	0	1.29	26.3006
F001418	Metagenome / Metatranscriptome	Y	Unclassified	3.15	0	0	0	96.85	1.45773
F001419	Metagenome / Metatranscriptome	Y	Viruses	6.59	0	0	82.38	11.03	49.6413
F001420	Metagenome / Metatranscriptome	Y	Bacteria	32.81	0	0	0	67.19	3.01291
F001421	Metagenome / Metatranscriptome	Y	Bacteria	67.91	0	0	0	32.09	2.5788
F001422	Metagenome / Metatranscriptome	Y	Bacteria	99.71	0	0	0	0.29	0.859599
F001423	Metagenome / Metatranscriptome	Y	Bacteria	49.57	0	0	0	50.43	90.4943
F001424	Metagenome / Metatranscriptome	Y	Viruses	15.04	0	0	82.52	2.44	77.3314
F001425	Metatranscriptome	Y	Eukaryota	0	0	86.94	0	13.06	1.79153
F001426	Metagenome / Metatranscriptome	Y	Bacteria	54.95	0	0	0	45.05	27.0504
F001427	Metagenome / Metatranscriptome	Y	Bacteria	94.69	0	0	0	5.31	0.286944
F001428	Metagenome	Y	Unclassified	0.57	0	11.62	0	87.8	24.734
F001429	Metagenome / Metatranscriptome	Y	Eukaryota	0.14	0	43.68	0	56.18	0.825083
F001430	Metagenome	Y	Unclassified	0	0	0	0	100	2.886
F001431	Metagenome / Metatranscriptome	Y	Bacteria	58.19	0	0	0	41.81	84.2939
F001432	Metagenome / Metatranscriptome	Y	Bacteria	91.81	0	0	0.14	8.05	84.5821
F001433	Metagenome	Y	Unclassified	1.87	0	0	11.8	86.33	87.963
F001434	Metagenome	Y	Bacteria	100	0	0	0	0	2.44604
F001435	Metagenome / Metatranscriptome	Y	Bacteria	97.99	0	0	0	2.01	14.723
F001436	Metagenome / Metatranscriptome	Y	Bacteria	61.87	0	0	0	38.13	57.5114
F001437	Metagenome / Metatranscriptome	Y	Bacteria	77.99	0	0.29	0.72	21.01	81.2684
F001438	Metagenome	Y	Unclassified	3.46	0	0	0.14	96.4	0
F001439	Metagenome / Metatranscriptome	Y	Unclassified	0.14	0	0.14	0	99.71	2.02899
F001440	Metagenome / Metatranscriptome	Y	Bacteria	39.05	0	0	0.14	60.81	59.7345
F001441	Metagenome / Metatranscriptome	Y	Bacteria	96.83	0	0	0	3.17	60.7299
F001442	Metagenome	Y	Unclassified	0	0	17.15	0.29	82.56	16.3009
F001443	Metagenome / Metatranscriptome	Y	Viruses	9.09	0.29	0.29	45.02	45.31	79.2208
F001444	Metagenome	Y	Unclassified	0	0	0.14	0	99.86	12.1019
F001445	Metagenome	Y	Eukaryota	0.43	0	64.88	0.14	34.54	3.45865
F001446	Metagenome / Metatranscriptome	Y	Bacteria	75.43	0	0	0	24.57	15.7514
F001447	Metagenome	Y	Eukaryota	0	0	38.29	0.43	61.27	16.885
F001448	Metagenome / Metatranscriptome	Y	Bacteria	65.03	0	0	0.29	34.68	58.815
F001449	Metagenome	Y	Bacteria	100	0	0	0	0	7.80347
F001450	Metagenome / Metatranscriptome	Y	Bacteria	99.28	0	0	0.14	0.58	30.8696
F001451	Metagenome	Y	Unclassified	1.01	0	14.74	1.45	82.8	3.61991
F001452	Metagenome	Y	Unclassified	0.87	0	9.7	0.14	89.29	25.416
F001453	Metagenome / Metatranscriptome	Y	Bacteria	97.97	0	0	0	2.03	84.5588
F001454	Metagenome	Y	Unclassified	0	0	9.12	1.16	89.73	0
F001455	Metagenome / Metatranscriptome	Y	Bacteria	98.84	0	0	0.14	1.01	62.7193
F001456	Metagenome / Metatranscriptome	Y	Bacteria	99.71	0	0	0	0.29	45.6522
F001457	Metagenome / Metatranscriptome	Y	Bacteria	59.62	0	0	0	40.38	51.9537
F001458	Metatranscriptome	Y	Eukaryota	0	0	86.23	0	13.77	8.98551
F001459	Metagenome / Metatranscriptome	Y	Bacteria	28.26	0.72	0.58	16.96	53.48	36.3768
F001460	Metagenome / Metatranscriptome	Y	Viruses	0.43	0.58	0	94.2	4.78	79.4203
F001461	Metagenome / Metatranscriptome	Y	Eukaryota	0	0	99.71	0	0.29	0.580552
F001462	Metagenome / Metatranscriptome	Y	Bacteria	94.06	0	0	0	5.94	0
F001463	Metagenome / Metatranscriptome	Y	Bacteria	94.64	0	0	0	5.36	75.6914
F001464	Metagenome / Metatranscriptome	Y	Viruses	0.15	0	0	20.46	79.39	53.2468
F001465	Metagenome / Metatranscriptome	Y	Bacteria	65.75	0	0.15	0	34.11	69.869
F001466	Metagenome / Metatranscriptome	Y	Bacteria	99.85	0	0	0	0.15	16.2791
F001467	Metagenome / Metatranscriptome	Y	Bacteria	99.42	0	0	0.15	0.44	42.8157
F001468	Metagenome	Y	Eukaryota	0.15	0	59.22	1.89	38.75	5.77778
F001469	Metagenome	Y	Unclassified	0	0	0.15	0.58	99.27	82.6923
F001470	Metagenome / Metatranscriptome	Y	Bacteria	99.85	0	0	0	0.15	72.093
F001471	Metagenome / Metatranscriptome	Y	Bacteria	79.22	0	0	0	20.78	73.9535
F001472	Metagenome / Metatranscriptome	Y	Bacteria	39.24	0	0	0.15	60.61	81.0771
F001473	Metagenome / Metatranscriptome	Y	Bacteria	35.76	0	0	0	64.24	77.4709
F001474	Metagenome / Metatranscriptome	Y	Bacteria	84.3	0	0	0	15.7	69.7059
F001475	Metagenome	Y	Unclassified	0	0	13.81	0	86.19	1.2012
F001476	Metagenome / Metatranscriptome	Y	Bacteria	31.1	13.52	0	4.65	50.15	60.7299
F001477	Metagenome / Metatranscriptome	Y	Viruses	24.45	0	0	46.14	29.4	84.1339
F001478	Metagenome / Metatranscriptome	Y	Viruses	0.29	0	0	36.83	62.88	73.0205
F001479	Metagenome / Metatranscriptome	Y	Viruses	0.73	0	0	72.63	26.64	76.2463
F001480	Metagenome / Metatranscriptome	Y	Bacteria	97.53	0	0	0	2.47	52.6239
F001481	Metagenome / Metatranscriptome	Y	Bacteria	36.39	0	0	0	63.61	41.8367
F001482	Metagenome / Metatranscriptome	Y	Bacteria	96.36	0	0.15	0	3.49	14.9927
F001483	Metagenome / Metatranscriptome	Y	Viruses	24.49	0	0	72.45	3.06	57.5802
F001484	Metagenome / Metatranscriptome	Y	Bacteria	85.71	0	0	13.7	0.58	0.585652
F001485	Metagenome / Metatranscriptome	Y	Bacteria	76.82	0	0	0	23.18	23.6542
F001486	Metagenome	Y	Bacteria	100	0	0	0	0	1.6035
F001487	Metagenome	Y	Viruses	8.75	0.73	0	55.25	35.28	55.7664
F001488	Metagenome / Metatranscriptome	Y	Bacteria	67.06	0	32.65	0	0.29	54.3732
F001489	Metagenome / Metatranscriptome	Y	Bacteria	99.71	0	0	0	0.29	1.31579
F001490	Metagenome / Metatranscriptome	Y	Bacteria	98.83	0	0	0	1.17	8.71492
F001491	Metagenome / Metatranscriptome	Y	Bacteria	84.09	0	0.15	0	15.77	36.2438
F001492	Metagenome / Metatranscriptome	Y	Bacteria	92.98	0	0	0	7.02	3.07018
F001493	Metagenome	Y	Unclassified	7.03	1.9	0	10.54	80.38	38.8807
F001494	Metagenome	Y	Unclassified	18.74	0.59	0.88	16.54	63.1	26.0997
F001495	Metagenome / Metatranscriptome	Y	Bacteria	31.04	0	0	0	68.96	41.2023
F001496	Metagenome / Metatranscriptome	Y	Bacteria	100	0	0	0	0	48.7555
F001497	Metagenome / Metatranscriptome	Y	Bacteria	27.53	0.29	0	0	72.18	58.1259
F001498	Metagenome / Metatranscriptome	Y	Bacteria	70.28	0	0	0	29.72	68.6676
F001499	Metagenome / Metatranscriptome	Y	Bacteria	67.45	0	0	0	32.55	78.5924
F001500	Metagenome / Metatranscriptome	Y	Bacteria	98.39	0	0	0	1.61	14.6628
F001501	Metagenome / Metatranscriptome	Y	Bacteria	99.12	0	0	0	0.88	1.03397
F001502	Metagenome	Y	Eukaryota	0	0	22.17	0.15	77.68	3.73514
F001503	Metatranscriptome	Y	Eukaryota	0	0	100	0	0	1.61527
F001504	Metagenome / Metatranscriptome	Y	Viruses	1.62	0.15	0	76.51	21.73	67.9883
F001505	Metagenome	Y	Bacteria	71.22	0	0.15	0	28.63	54.4919
F001506	Metagenome / Metatranscriptome	Y	Bacteria	69.75	0	28.63	0	1.62	7.65832
F001507	Metagenome / Metatranscriptome	Y	Viruses	2.5	0.15	0	63.44	33.92	50.753
F001508	Metatranscriptome	Y	Eukaryota	0.15	0	93.38	0	6.47	0.594354
F001509	Metagenome	Y	Eukaryota	0.15	0	81.32	1.91	16.62	62.1302
F001510	Metagenome	Y	Unclassified	0	0	17.65	0.15	82.21	18.8906
F001511	Metagenome / Metatranscriptome	Y	Bacteria	96.91	0	0	0	3.09	79.0869
F001512	Metagenome / Metatranscriptome	Y	Bacteria	71.91	0	0.15	0	27.94	74.7059
F001513	Metagenome / Metatranscriptome	Y	Bacteria	83.53	0	0	0	16.47	26.215
F001514	Metagenome / Metatranscriptome	Y	Unclassified	0	0	0.29	0	99.71	3.10651
F001515	Metagenome / Metatranscriptome	Y	Viruses	1.03	0	0	98.67	0.29	59.352
F001516	Metagenome / Metatranscriptome	Y	Bacteria	87.19	0	0.74	0	12.08	1.78306
F001517	Metagenome / Metatranscriptome	Y	Bacteria	63.48	0	0	0	36.52	78.9941
F001518	Metagenome / Metatranscriptome	Y	Bacteria	67.3	0	0	0	32.7	53.461
F001519	Metagenome / Metatranscriptome	Y	Bacteria	99.56	0	0	0	0.44	64.6539
F001520	Metagenome / Metatranscriptome	Y	Bacteria	94.85	0	0	0	5.15	88.9217
F001521	Metagenome / Metatranscriptome	Y	Bacteria	34.02	0	0	33.58	32.4	81.2408
F001522	Metagenome / Metatranscriptome	N	Unclassified	0.44	0	0	0	99.56	63.5693
F001523	Metagenome / Metatranscriptome	Y	Viruses	22.86	0	0	38.94	37.32	62.0384
F001524	Metagenome	Y	Eukaryota	2.06	0	94.84	0.44	2.65	1.78838
F001525	Metagenome / Metatranscriptome	Y	Bacteria	100	0	0	0	0	69.9115
F001526	Metagenome / Metatranscriptome	Y	Bacteria	59.73	0	0	0	40.27	74.4838
F001527	Metagenome / Metatranscriptome	Y	Bacteria	99.26	0	0	0	0.74	78.6667
F001528	Metagenome / Metatranscriptome	Y	Bacteria	33.68	0	0	0	66.32	72.969
F001529	Metagenome / Metatranscriptome	Y	Bacteria	25.85	0	0	0	74.15	52.6706
F001530	Metagenome / Metatranscriptome	Y	Viruses	3.7	0.15	0	47.19	48.96	9.13174
F001531	Metagenome / Metatranscriptome	Y	Viruses	1.33	0	0	97.93	0.74	73.3631
F001532	Metagenome / Metatranscriptome	Y	Bacteria	97.63	0	0	0	2.37	77.2189
F001533	Metagenome / Metatranscriptome	Y	Bacteria	95.71	0	0.15	0	4.14	34.0741
F001534	Metatranscriptome	Y	Unclassified	0	0	0	0.15	99.85	0.614439
F001535	Metagenome / Metatranscriptome	Y	Bacteria	88.15	0	0	0	11.85	85.6296
F001536	Metagenome	Y	Bacteria	29.04	0.3	0	10.07	59.41	68.3507
F001537	Metagenome / Metatranscriptome	Y	Unclassified	0	0	0	0	100	0.593472
F001538	Metagenome / Metatranscriptome	Y	Viruses	5.49	0	0	73	21.51	81.8991
F001539	Metagenome / Metatranscriptome	Y	Bacteria	98.81	0	0	0	1.19	57.3551
F001540	Metagenome / Metatranscriptome	Y	Bacteria	98.96	0	0	0	1.04	48.4305
F001541	Metagenome / Metatranscriptome	Y	Bacteria	89.91	0.45	0	9.05	0.59	88.8393
F001542	Metagenome / Metatranscriptome	Y	Eukaryota	0	0	99.85	0	0.15	0
F001543	Metagenome / Metatranscriptome	Y	Eukaryota	0	0	62.26	0.15	37.59	36.5008
F001544	Metagenome / Metatranscriptome	Y	Eukaryota	0	0	97.18	2.82	0	7.42942
F001545	Metagenome / Metatranscriptome	Y	Bacteria	100	0	0	0	0	22.734
F001546	Metagenome / Metatranscriptome	Y	Bacteria	51.26	0.45	0	0.3	47.99	20.2435
F001547	Metagenome / Metatranscriptome	Y	Bacteria	92.72	0	0.15	0	7.13	75.5591
F001548	Metagenome / Metatranscriptome	Y	Bacteria	99.11	0	0	0	0.89	77.4627
F001549	Metagenome / Metatranscriptome	Y	Bacteria	26.75	0	0	0	73.25	48.7988
F001550	Metagenome / Metatranscriptome	Y	Bacteria	99.85	0	0	0	0.15	3.26895
F001551	Metagenome	Y	Unclassified	1.04	0	0	0.15	98.81	95.6522
F001552	Metagenome / Metatranscriptome	Y	Bacteria	70.24	0	0	0	29.76	71.151
F001553	Metagenome	Y	Bacteria	98.21	0	0	0	1.79	71.237
F001554	Metagenome / Metatranscriptome	Y	Bacteria	97.32	0	0	0	2.68	3.42262
F001555	Metagenome / Metatranscriptome	Y	Bacteria	98.36	0	0	0	1.64	38.209
F001556	Metatranscriptome	N	Viruses	0	0	0	33.23	66.77	8.04769
F001557	Metagenome	Y	Unclassified	0	0	0.6	0	99.4	0
F001558	Metagenome / Metatranscriptome	Y	Bacteria	84.5	0	0	0	15.5	81.6692
F001559	Metagenome / Metatranscriptome	Y	Bacteria	84.05	0	0	0	15.95	71.194
F001560	Metagenome / Metatranscriptome	Y	Unclassified	0.3	0	2.09	0.15	97.46	29.6073
F001561	Metagenome / Metatranscriptome	Y	Bacteria	90.3	0	0.15	8.81	0.75	67.1151
F001562	Metagenome / Metatranscriptome	Y	Viruses	1.79	0	0	51.34	46.87	81.4925
F001563	Metagenome	Y	Eukaryota	0	0	47.61	0.75	51.64	8.1571
F001564	Metagenome / Metatranscriptome	Y	Bacteria	98.36	0	0	0.9	0.75	16.8909
F001565	Metagenome / Metatranscriptome	Y	Bacteria	98.21	0	0	0	1.79	83.1343
F001566	Metagenome / Metatranscriptome	Y	Bacteria	98.81	0	0	0	1.19	81.0164
F001567	Metagenome / Metatranscriptome	Y	Bacteria	98.51	0	0	0.15	1.34	37.6682
F001568	Metatranscriptome	Y	Unclassified	0	0	0	0	100	0
F001569	Metagenome	Y	Eukaryota	0	0	87	1.49	11.51	1.97869
F001570	Metagenome / Metatranscriptome	Y	Unclassified	0	0	0	0	100	6.33484
F001571	Metagenome / Metatranscriptome	Y	Archaea	8.97	42.6	0	0.3	48.13	68.3109
F001572	Metagenome / Metatranscriptome	Y	Bacteria	99.4	0	0	0	0.6	81.3534
F001573	Metagenome / Metatranscriptome	Y	Bacteria	99.7	0	0	0	0.3	29.8351
F001574	Metagenome / Metatranscriptome	Y	Bacteria	93.57	0	0	0.3	6.13	68.7302
F001575	Metagenome / Metatranscriptome	Y	Bacteria	38.27	0	0.3	0	61.43	65.0675
F001576	Metagenome / Metatranscriptome	Y	Bacteria	99.55	0	0	0.15	0.3	33.9312
F001577	Metagenome / Metatranscriptome	Y	Bacteria	35.58	0	0.15	0	64.28	70.1062
F001578	Metagenome / Metatranscriptome	Y	Bacteria	78.92	0	0	0	21.08	85.1574
F001579	Metagenome	Y	Eukaryota	0	0	22.42	0.3	77.28	2.2807
F001580	Metagenome	N	Unclassified	0.45	0	0.3	0	99.25	4.34783
F001581	Metagenome	Y	Unclassified	0	0	0	0	100	0
F001582	Metagenome / Metatranscriptome	Y	Unclassified	4.49	0	0	13.17	82.34	58.0838
F001583	Metagenome / Metatranscriptome	Y	Eukaryota	0.15	0	84.28	0	15.57	2.05696
F001584	Metagenome / Metatranscriptome	Y	Bacteria	98.95	0	0	0	1.05	3.89222
F001585	Metagenome	Y	Eukaryota	0	0	78.71	20.54	0.75	64.018
F001586	Metagenome / Metatranscriptome	Y	Viruses	1.95	0	0	35.98	62.07	0.454545
F001587	Metagenome / Metatranscriptome	Y	Eukaryota	0	0	98.95	0	1.05	3.0303
F001588	Metagenome / Metatranscriptome	Y	Unclassified	5.25	1.05	1.35	11.69	80.66	73.4633
F001589	Metagenome / Metatranscriptome	Y	Bacteria	100	0	0	0	0	19.1904
F001590	Metagenome / Metatranscriptome	Y	Bacteria	100	0	0	0	0	29.985
F001591	Metagenome / Metatranscriptome	Y	Bacteria	99.85	0	0	0	0.15	79.0105
F001592	Metagenome / Metatranscriptome	Y	Bacteria	99.1	0	0.15	0	0.75	55.7057
F001593	Metagenome	Y	Unclassified	0	0	0.15	0	99.85	55.5556
F001594	Metagenome / Metatranscriptome	Y	Bacteria	99.25	0	0	0	0.75	65.6156
F001595	Metagenome / Metatranscriptome	Y	Bacteria	80.48	0	0.3	0	19.22	43.994
F001596	Metagenome / Metatranscriptome	Y	Bacteria	95.35	0	0	0	4.65	76.8868
F001597	Metagenome / Metatranscriptome	Y	Bacteria	99.85	0	0	0	0.15	72.973
F001598	Metagenome / Metatranscriptome	Y	Unclassified	1.65	0	0.15	0	98.2	0.75188
F001599	Metagenome / Metatranscriptome	Y	Viruses	1.2	0	0	95.34	3.46	66.1145
F001600	Metagenome / Metatranscriptome	Y	Bacteria	98.2	0	0	0	1.8	87.9518
F001601	Metatranscriptome	Y	Eukaryota	0	0	25.9	0	74.1	17.7711
F001602	Metagenome / Metatranscriptome	Y	Eukaryota	0	0	93.67	0	6.33	0.151057
F001603	Metagenome / Metatranscriptome	Y	Bacteria	99.85	0	0	0.15	0	78.3133
F001604	Metagenome / Metatranscriptome	Y	Bacteria	46.23	0	0.3	0	53.46	38.2753
F001605	Metagenome / Metatranscriptome	Y	Bacteria	100	0	0	0	0	16.7169
F001606	Metagenome	N	Bacteria	97.74	0	0	1.66	0.6	73.6446
F001607	Metagenome / Metatranscriptome	Y	Unclassified	0.3	0	0	10.24	89.46	80.7229
F001608	Metatranscriptome	Y	Eukaryota	0	0	96.83	0	3.17	0.46729
F001609	Metagenome / Metatranscriptome	Y	Bacteria	99.7	0	0.15	0	0.15	59.9698
F001610	Metagenome / Metatranscriptome	Y	Bacteria	36.5	0	0	0	63.5	66.3142
F001611	Metagenome / Metatranscriptome	N	Viruses	0.15	0	0	99.85	0	70.2866
F001612	Metagenome / Metatranscriptome	Y	Bacteria	85.97	0.15	0	0	13.88	0.875657
F001613	Metagenome	Y	Eukaryota	0.15	0	23.38	0.15	76.32	0.30722
F001614	Metagenome / Metatranscriptome	Y	Viruses	0.45	0	0	24.13	75.41	14.4361
F001615	Metatranscriptome	Y	Eukaryota	0	0	90.33	0	9.67	6.59509
F001616	Metagenome / Metatranscriptome	Y	Eukaryota	0	0	25.98	0	74.02	8.77458
F001617	Metagenome	Y	Bacteria	23.87	1.96	0	8.91	64.5	0.455235
F001618	Metagenome / Metatranscriptome	Y	Eukaryota	0	0	99.55	0	0.45	12.4431
F001619	Metagenome / Metatranscriptome	Y	Bacteria	99.55	0.15	0	0	0.3	40.303
F001620	Metagenome / Metatranscriptome	Y	Unclassified	8.32	0.3	0	18.91	72.47	83.3333
F001621	Metagenome / Metatranscriptome	Y	Bacteria	91.09	0	0	0	8.91	84.5921
F001622	Metagenome / Metatranscriptome	Y	Bacteria	100	0	0	0	0	0.755287
F001623	Metagenome / Metatranscriptome	Y	Eukaryota	0	0	99.39	0	0.61	4.10334
F001624	Metagenome	Y	Eukaryota	0.15	0	38.43	0.91	60.51	5.50459
F001625	Metagenome / Metatranscriptome	Y	Unclassified	2.42	14.98	0	14.22	68.38	17.1472
F001626	Metagenome / Metatranscriptome	Y	Bacteria	99.85	0.15	0	0	0	58.3964
F001627	Metagenome / Metatranscriptome	Y	Bacteria	94.1	0.15	0	0	5.75	1.44462
F001628	Metagenome / Metatranscriptome	Y	Bacteria	66.72	0	0	0	33.28	22.1212
F001629	Metagenome	Y	Viruses	6.97	0	0.15	68.18	24.7	83.5347
F001630	Metagenome / Metatranscriptome	Y	Viruses	0.15	0	0	81.82	18.03	81.25
F001631	Metatranscriptome	Y	Eukaryota	0	0	91.06	7.73	1.21	1.52207
F001632	Metagenome / Metatranscriptome	Y	Bacteria	100	0	0	0	0	80.303
F001633	Metagenome / Metatranscriptome	Y	Bacteria	81.21	0	0	0	18.79	4.50311
F001634	Metagenome / Metatranscriptome	Y	Bacteria	98.48	0.15	0.15	0	1.21	0.306748
F001635	Metagenome / Metatranscriptome	Y	Eukaryota	0.3	0.15	23.22	0	76.18	9.54617
F001636	Metatranscriptome	Y	Eukaryota	0	0	98.79	0	1.21	13.5177
F001637	Metagenome	Y	Unclassified	0.15	0	3.79	0.46	95.6	6.28272
F001638	Metagenome	Y	Unclassified	0	0	0.15	0	99.85	33.3333
F001639	Metagenome	Y	Unclassified	0	0	0.15	0	99.85	0
F001640	Metagenome / Metatranscriptome	Y	Viruses	3.79	0	0	95.75	0.46	0.456621
F001641	Metatranscriptome	Y	Eukaryota	0	0	78.15	15.02	6.83	0.814332
F001642	Metagenome	Y	Unclassified	0	0	14.26	1.21	84.52	6.52921
F001643	Metagenome / Metatranscriptome	Y	Bacteria	32.17	0	0	0	67.83	88.5145
F001644	Metagenome / Metatranscriptome	Y	Bacteria	98.33	0	0	0	1.67	55.2511
F001645	Metagenome / Metatranscriptome	Y	Bacteria	96.5	0	0	1.98	1.52	82.9787
F001646	Metagenome / Metatranscriptome	Y	Bacteria	65.65	0.15	0.15	0	33.74	76.9113
F001647	Metagenome / Metatranscriptome	Y	Bacteria	30.59	0.15	0	0.3	68.95	77.6579
F001648	Metatranscriptome	Y	Eukaryota	0	0	99.24	0.15	0.61	14.3075
F001649	Metagenome / Metatranscriptome	Y	Bacteria	43.84	0	0	0	56.16	66.6667
F001650	Metagenome	Y	Viruses	16.13	6.39	0	20.24	57.23	68.75
F001651	Metagenome / Metatranscriptome	Y	Bacteria	82.65	0.76	0	10.2	6.39	53.3537
F001652	Metagenome / Metatranscriptome	Y	Eukaryota	0.3	0	86.13	0	13.57	1.43541
F001653	Metagenome	Y	Eukaryota	0	0	49.39	1.52	49.09	31.405
F001654	Metagenome / Metatranscriptome	Y	Bacteria	91.62	0	0	0	8.38	77.4885
F001655	Metagenome / Metatranscriptome	Y	Viruses	7.62	0	0	39.94	52.44	84.1705
F001656	Metagenome / Metatranscriptome	Y	Bacteria	28.35	0	0	12.35	59.3	71.9512
F001657	Metagenome / Metatranscriptome	Y	Unclassified	0	0	1.83	1.22	96.95	18.7597
F001658	Metatranscriptome	Y	Eukaryota	0	0	98.47	0.46	1.07	8.48765
F001659	Metatranscriptome	Y	Eukaryota	0	0	95.42	0	4.58	4.01235
F001660	Metagenome / Metatranscriptome	Y	Bacteria	45.04	1.07	0	7.02	43.82	74.9618
F001661	Metagenome	Y	Eukaryota	0.76	0	81.98	0.76	16.49	40.5024
F001662	Metagenome / Metatranscriptome	Y	Bacteria	99.69	0	0	0	0.31	35.3211
F001663	Metagenome / Metatranscriptome	Y	Bacteria	100	0	0	0	0	1.37405
F001664	Metagenome	Y	Eukaryota	0	0	90.08	1.07	8.85	1.09718
F001665	Metagenome	Y	Unclassified	0	0	13.59	0.61	85.8	3.88802
F001666	Metagenome / Metatranscriptome	Y	Unclassified	0	0	1.53	0.15	98.32	1.74326
F001667	Metagenome / Metatranscriptome	Y	Archaea	0.46	74.16	0	0.31	25.08	9.45946
F001668	Metagenome / Metatranscriptome	Y	Viruses	5.05	0.15	0	91.44	3.36	17.2519
F001669	Metagenome / Metatranscriptome	Y	Bacteria	47.71	0	0	0	52.29	64.0673
F001670	Metagenome / Metatranscriptome	Y	Bacteria	99.69	0	0	0	0.31	72.4349
F001671	Metagenome / Metatranscriptome	Y	Bacteria	98.93	0	0	0	1.07	93.2308
F001672	Metagenome / Metatranscriptome	Y	Bacteria	29.82	1.53	0	0	68.65	55.9322
F001673	Metagenome / Metatranscriptome	Y	Bacteria	37.77	0	0	0	62.23	56.3077
F001674	Metagenome / Metatranscriptome	Y	Bacteria	77.83	0	0	0	22.17	74.8851
F001675	Metagenome / Metatranscriptome	Y	Bacteria	98.93	0	0.15	0	0.92	21.7458
F001676	Metagenome / Metatranscriptome	Y	Bacteria	97.86	0	0	0	2.14	0.611621
F001677	Metagenome / Metatranscriptome	Y	Bacteria	99.85	0	0	0	0.15	17.2783
F001678	Metagenome / Metatranscriptome	Y	Bacteria	45.18	0	0	0	54.82	77.9479
F001679	Metagenome / Metatranscriptome	Y	Bacteria	76.26	0.15	1.53	0	22.05	8.88208
F001680	Metagenome / Metatranscriptome	Y	Bacteria	96.78	0.15	0	0.15	2.91	33.1288
F001681	Metagenome / Metatranscriptome	Y	Bacteria	99.85	0	0	0	0.15	35.5828
F001682	Metagenome / Metatranscriptome	Y	Eukaryota	0.15	0	88.5	0.15	11.2	1.84049
F001683	Metagenome / Metatranscriptome	Y	Bacteria	94.02	0	0	0	5.98	29.3846
F001684	Metagenome / Metatranscriptome	Y	Bacteria	99.85	0	0.15	0	0	80.2147
F001685	Metagenome / Metatranscriptome	Y	Bacteria	96.47	0	0	0	3.53	4.46154
F001686	Metagenome / Metatranscriptome	Y	Bacteria	98.47	0	0.15	0	1.38	77.4194
F001687	Metagenome / Metatranscriptome	Y	Unclassified	0	0	0	0	100	7.21966
F001688	Metagenome / Metatranscriptome	Y	Viruses	3.84	0	0	83.26	12.9	70.7692
F001689	Metagenome / Metatranscriptome	Y	Bacteria	51.46	0	0	2.76	44.85	58.2181
F001690	Metagenome / Metatranscriptome	Y	Unclassified	0	0	0.15	0	99.85	5.68356
F001691	Metagenome	Y	Unclassified	0	0	1.38	0	98.62	90
F001692	Metagenome / Metatranscriptome	Y	Bacteria	98.92	0	0	0.15	0.92	71.0078
F001693	Metagenome / Metatranscriptome	Y	Bacteria	94.01	0	0.15	0	5.84	0.770416
F001694	Metatranscriptome	Y	Eukaryota	0	0	76.31	0	23.69	0.153846
F001695	Metagenome / Metatranscriptome	Y	Bacteria	96	0	0	0	4	2.78638
F001696	Metagenome / Metatranscriptome	Y	Bacteria	92.15	0	0	0	7.85	4.16667
F001697	Metagenome / Metatranscriptome	Y	Bacteria	98.92	0	0	0	1.08	45.5385
F001698	Metagenome / Metatranscriptome	Y	Unclassified	17.69	0	0	0	82.31	85.2665
F001699	Metagenome / Metatranscriptome	Y	Bacteria	100	0	0	0	0	79.661
F001700	Metagenome	Y	Unclassified	0	0	0	0	100	53.3951
F001701	Metagenome / Metatranscriptome	Y	Bacteria	98.61	0	0	0	1.39	79.9692
F001702	Metagenome	Y	Viruses	2.77	0.15	0	29.89	67.18	13.8675
F001703	Metagenome / Metatranscriptome	Y	Bacteria	96.61	0	0	0	3.39	5.18868
F001704	Metagenome / Metatranscriptome	Y	Bacteria	88.75	0	0	0	11.25	78.2743
F001705	Metagenome / Metatranscriptome	Y	Eukaryota	0	0	95.83	0	4.17	2.37718
F001706	Metagenome / Metatranscriptome	Y	Viruses	1.08	0	0	76.7	22.22	75.9259
F001707	Metatranscriptome	N	Eukaryota	0	0	99.54	0	0.46	2.7907
F001708	Metagenome / Metatranscriptome	Y	Bacteria	28.4	0	0	0	71.6	0.462963
F001709	Metagenome / Metatranscriptome	Y	Bacteria	99.54	0	0	0	0.46	59.5975
F001710	Metagenome / Metatranscriptome	Y	Unclassified	19.6	0	0.15	0	80.25	1.23457
F001711	Metagenome / Metatranscriptome	Y	Viruses	11.73	1.85	0.15	27.31	48.61	81.8885
F001712	Metagenome / Metatranscriptome	Y	Bacteria	70.99	0	0	0.15	28.86	14.6832
F001713	Metagenome	Y	Viruses	8.02	0	0	43.98	47.99	70.3246
F001714	Metatranscriptome	Y	Eukaryota	0	0	99.38	0	0.62	0.777605
F001715	Metagenome / Metatranscriptome	Y	Viruses	2.01	0	0	33.08	64.91	41.4219
F001716	Metatranscriptome	Y	Eukaryota	0	0	85.32	0.77	13.91	1.70807
F001717	Metagenome / Metatranscriptome	Y	Bacteria	99.69	0	0.15	0	0.15	0.619195
F001718	Metagenome / Metatranscriptome	Y	Bacteria	99.54	0	0	0	0.46	51.6229
F001719	Metagenome / Metatranscriptome	Y	Bacteria	45.13	0	0	0	54.87	81.5336
F001720	Metagenome / Metatranscriptome	Y	Bacteria	98.76	0	0.46	0	0.77	1.86335
F001721	Metagenome / Metatranscriptome	Y	Viruses	33.08	4.17	0	34.62	28.13	77.5542
F001722	Metagenome / Metatranscriptome	Y	Bacteria	24.77	0	0	0	75.23	0.309598
F001723	Metagenome / Metatranscriptome	Y	Bacteria	47.68	0	0	0	52.32	5.35433
F001724	Metagenome / Metatranscriptome	Y	Viruses	2.33	0	0	88.68	8.99	10.3876
F001725	Metagenome / Metatranscriptome	Y	Bacteria	77.83	0	0	12.4	9.77	18.2946
F001726	Metagenome / Metatranscriptome	Y	Bacteria	78.29	0.16	0	0	21.55	69.375
F001727	Metagenome / Metatranscriptome	Y	Bacteria	99.53	0	0	0.16	0.31	55.521
F001728	Metagenome / Metatranscriptome	Y	Viruses	7.6	1.4	0	30.7	60.31	4.0625
F001729	Metagenome / Metatranscriptome	Y	Bacteria	53.49	0	0	0.16	46.36	23.4009
F001730	Metagenome / Metatranscriptome	Y	Unclassified	0.31	0	0	0.47	99.22	2.01863
F001731	Metagenome	Y	Viruses	5.59	0	0	51.4	43.01	26.7496
F001732	Metagenome / Metatranscriptome	Y	Archaea	3.11	78.42	0	6.06	12.42	3.72671
F001733	Metagenome / Metatranscriptome	Y	Viruses	2.02	0	0	65.06	32.92	77.4845
F001734	Metagenome / Metatranscriptome	Y	Bacteria	92.55	0	0	0	7.45	14.6382
F001735	Metagenome / Metatranscriptome	Y	Bacteria	57.76	0	0	0	42.24	84.2924
F001736	Metagenome / Metatranscriptome	Y	Bacteria	99.38	0	0	0	0.62	44.081
F001737	Metagenome / Metatranscriptome	Y	Bacteria	99.53	0	0.47	0	0	47.0497
F001738	Metagenome	Y	Unclassified	0	0	8.55	0	91.45	48.2428
F001739	Metagenome	Y	Viruses	15.71	0	0	43.86	40.44	79.9065
F001740	Metagenome / Metatranscriptome	Y	Unclassified	5.13	0.16	0	19.75	74.96	0
F001741	Metagenome	Y	Unclassified	0	0	19.75	0	80.25	0.480769
F001742	Metagenome / Metatranscriptome	Y	Bacteria	99.53	0	0	0	0.47	73.75
F001743	Metagenome / Metatranscriptome	Y	Bacteria	97.82	0	0	0.16	2.02	47.7449
F001744	Metagenome / Metatranscriptome	Y	Bacteria	99.53	0	0	0	0.47	1.09034
F001745	Metagenome / Metatranscriptome	Y	Bacteria	99.53	0	0	0	0.47	45.4688
F001746	Metagenome / Metatranscriptome	Y	Viruses	27.22	2.33	0	30.33	40.12	16.9255
F001747	Metagenome / Metatranscriptome	Y	Bacteria	86.16	0	0	0	13.84	99.8211
F001748	Metagenome / Metatranscriptome	Y	Bacteria	99.84	0	0	0	0.16	38.3178
F001749	Metagenome / Metatranscriptome	Y	Bacteria	100	0	0	0	0	97.5078
F001750	Metagenome / Metatranscriptome	Y	Bacteria	99.53	0.16	0.16	0.16	0	31.4642
F001751	Metagenome / Metatranscriptome	Y	Bacteria	99.69	0	0	0	0.31	70.2492
F001752	Metagenome / Metatranscriptome	Y	Bacteria	100	0	0	0	0	74.9221
F001753	Metagenome	Y	Unclassified	0	0	14.98	0	85.02	59.1125
F001754	Metagenome / Metatranscriptome	Y	Unclassified	0.78	4.21	0	15.44	79.56	18.0967
F001755	Metagenome / Metatranscriptome	Y	Bacteria	29.8	0	0.16	0.16	69.89	41.0296
F001756	Metagenome / Metatranscriptome	Y	Bacteria	58.03	0	0	0	41.97	5.14019
F001757	Metagenome / Metatranscriptome	N	Bacteria	99.69	0	0	0	0.31	64.6322
F001758	Metagenome / Metatranscriptome	Y	Unclassified	2.34	0	0.31	0	97.34	31.1337
F001759	Metagenome / Metatranscriptome	Y	Bacteria	86.72	0	0	0	13.28	48.2812
F001760	Metagenome / Metatranscriptome	Y	Bacteria	64.84	0	0.16	0	35	77.3083
F001761	Metagenome / Metatranscriptome	Y	Bacteria	100	0	0	0	0	82.6562
F001762	Metagenome / Metatranscriptome	Y	Bacteria	69.22	0	0	0	30.78	72.144
F001763	Metagenome / Metatranscriptome	Y	Bacteria	95.78	0	0	0	4.22	1.75159
F001764	Metagenome / Metatranscriptome	Y	Bacteria	96.09	0	0.16	0	3.75	1.89573
F001765	Metagenome / Metatranscriptome	Y	Bacteria	86.85	0.16	0	0	12.99	45.8065
F001766	Metatranscriptome	Y	Unclassified	0	0	12.38	0	87.62	0
F001767	Metagenome / Metatranscriptome	Y	Eukaryota	0	0	93.26	0	6.74	13.6143
F001768	Metagenome	Y	Unclassified	2.2	0	13.97	0	83.83	1.73776
F001769	Metagenome / Metatranscriptome	Y	Bacteria	96.86	0	0	0	3.14	0.482315
F001770	Metagenome / Metatranscriptome	Y	Bacteria	98.43	0	0	0	1.57	84.434
F001771	Metagenome	Y	Eukaryota	0.16	0	44.11	0.47	55.26	14.3133
F001772	Metagenome / Metatranscriptome	Y	Bacteria	81.63	0	0	0	18.37	80.5031
F001773	Metagenome / Metatranscriptome	Y	Bacteria	94.98	0	0	0	5.02	67.1924
F001774	Metagenome / Metatranscriptome	Y	Viruses	8.81	0	0	88.52	2.67	82.5197
F001775	Metagenome / Metatranscriptome	Y	Viruses	9.43	0.79	0	26.1	63.68	16.9811
F001776	Metagenome / Metatranscriptome	Y	Bacteria	46.07	0.31	0	0	51.89	76.7296
F001777	Metagenome / Metatranscriptome	Y	Bacteria	64.62	0	0.47	0	34.91	72.3975
F001778	Metagenome / Metatranscriptome	Y	Bacteria	47.96	0.63	0	0	51.42	54.717
F001779	Metagenome / Metatranscriptome	Y	Unclassified	0	0	0.47	0	99.53	0.52356
F001780	Metagenome / Metatranscriptome	Y	Viruses	22.05	0	0	67.87	10.08	38.2306
F001781	Metagenome / Metatranscriptome	Y	Viruses	0.16	0	0	38.74	61.1	89.0449
F001782	Metagenome	Y	Unclassified	0	0	0.79	0	99.21	7.14286
F001783	Metagenome / Metatranscriptome	Y	Bacteria	84.09	0	0.16	0	15.75	36.5354
F001784	Metagenome / Metatranscriptome	Y	Bacteria	99.21	0.31	0.16	0	0.31	66.0911
F001785	Metagenome / Metatranscriptome	Y	Bacteria	50.55	0	0	0	49.45	38.7402
F001786	Metagenome	Y	Unclassified	0.63	0	4.73	0	94.64	10.5381
F001787	Metagenome / Metatranscriptome	Y	Viruses	0.63	0	0.32	93.38	5.68	0.83612
F001788	Metagenome	Y	Unclassified	0	0	0	0	100	0
F001789	Metagenome / Metatranscriptome	Y	Bacteria	61.61	0	0	0	38.39	19.1153
F001790	Metagenome / Metatranscriptome	Y	Bacteria	93.21	0	0	0	6.79	73.0463
F001791	Metagenome / Metatranscriptome	Y	Bacteria	24.8	0	0	0	75.2	55.4675
F001792	Metagenome / Metatranscriptome	Y	Bacteria	98.58	0	0	0	1.42	10.1266
F001793	Metagenome / Metatranscriptome	Y	Bacteria	100	0	0	0	0	57.9779
F001794	Metagenome / Metatranscriptome	Y	Bacteria	100	0	0	0	0	75.9874
F001795	Metagenome / Metatranscriptome	Y	Bacteria	98.26	0	0	0	1.74	5.30547
F001796	Metagenome / Metatranscriptome	Y	Viruses	0.63	0	0	31.75	67.61	22.9068
F001797	Metatranscriptome	Y	Eukaryota	0	0	99.68	0	0.32	11.5873
F001798	Metagenome	Y	Eukaryota	2.37	0	46.84	0.16	50.63	8.70253
F001799	Metagenome / Metatranscriptome	Y	Viruses	1.27	0	0	62.5	36.23	66.2975
F001800	Metagenome / Metatranscriptome	Y	Bacteria	100	0	0	0	0	64.8734
F001801	Metagenome / Metatranscriptome	Y	Bacteria	99.84	0	0	0	0.16	23.7718
F001802	Metagenome / Metatranscriptome	Y	Viruses	2.22	0	0	64.87	32.91	3.48101
F001803	Metagenome / Metatranscriptome	Y	Unclassified	0	0	3.33	0	96.67	3.98089
F001804	Metagenome / Metatranscriptome	Y	Bacteria	64.5	0	0	0	35.5	2.22576
F001805	Metagenome / Metatranscriptome	Y	Viruses	8.56	0	0	38.35	53.09	83.9937
F001806	Metagenome / Metatranscriptome	Y	Viruses	21.24	0	0.16	58	20.6	27.1268
F001807	Metagenome / Metatranscriptome	Y	Viruses	7.92	0	0.79	21.87	69.41	60.4061
F001808	Metagenome / Metatranscriptome	Y	Bacteria	57.05	0	0	11.57	31.38	1.10935
F001809	Metagenome	Y	Eukaryota	0	0	23.45	0	76.55	2.91262
F001810	Metagenome / Metatranscriptome	Y	Bacteria	26.31	0	0	0	73.69	2.76873
F001811	Metagenome / Metatranscriptome	Y	Bacteria	86.05	0	0.48	0	13.47	71.2698
F001812	Metagenome / Metatranscriptome	Y	Bacteria	48.49	0.16	0.32	0	51.03	80.9826
F001813	Metagenome	Y	Eukaryota	0.16	0	20.32	0.16	79.37	5.85366
F001814	Metagenome	Y	Bacteria	32.86	0.16	0	11.9	55.08	48.1659
F001815	Metagenome / Metatranscriptome	Y	Unclassified	0.16	0	0	0	99.84	2.20339
F001816	Metagenome / Metatranscriptome	N	Archaea	4.29	93.65	0	0.32	1.75	26.6348
F001817	Metagenome / Metatranscriptome	Y	Viruses	2.38	0	0	56.83	40.79	86.8254
F001818	Metagenome / Metatranscriptome	Y	Bacteria	90.63	0	0	0	9.37	47.1338
F001819	Metagenome / Metatranscriptome	Y	Bacteria	93.49	0	0	0	6.51	3.81558
F001820	Metagenome / Metatranscriptome	Y	Bacteria	95.08	0	0	0	4.92	64.7619
F001821	Metagenome / Metatranscriptome	Y	Unclassified	2.7	0	0	6.03	91.27	57.1656
F001822	Metagenome / Metatranscriptome	Y	Bacteria	98.1	0	0.16	0	1.75	75.5233
F001823	Metagenome / Metatranscriptome	Y	Bacteria	67.46	0	0	0	32.54	22.488
F001824	Metagenome / Metatranscriptome	Y	Bacteria	39.84	0	0	0	60.16	19.3651
F001825	Metagenome / Metatranscriptome	Y	Unclassified	0	0	0	0	100	3.70968
F001826	Metatranscriptome	Y	Eukaryota	0	0	31.32	6.52	62.16	17.806
F001827	Metagenome / Metatranscriptome	Y	Viruses	5.88	0	0	50.4	43.72	79.9679
F001828	Metagenome / Metatranscriptome	Y	Bacteria	92.37	0	0	0	7.63	85.828
F001829	Metagenome / Metatranscriptome	Y	Bacteria	66.93	0	0	0	33.07	81.051
F001830	Metagenome / Metatranscriptome	Y	Bacteria	99.68	0	0	0	0.32	35.6688
F001831	Metagenome / Metatranscriptome	Y	Bacteria	98.73	0	0	0	1.27	48.0831
F001832	Metagenome / Metatranscriptome	Y	Bacteria	99.52	0	0	0	0.48	69.1083
F001833	Metatranscriptome	Y	Eukaryota	0	0	80.25	18.95	0.8	0.642055
F001834	Metagenome / Metatranscriptome	Y	Bacteria	43.15	0	0	42.83	14.01	29.1401
F001835	Metagenome	Y	Eukaryota	0.32	0	23.73	0.32	75.64	4.80769
F001836	Metagenome	Y	Unclassified	0	0	1.75	0.16	98.09	27.7778
F001837	Metagenome / Metatranscriptome	Y	Bacteria	99.68	0	0	0	0.32	76.7516
F001838	Metagenome / Metatranscriptome	Y	Bacteria	99.04	0	0	0	0.96	72.2045
F001839	Metagenome	Y	Unclassified	12.58	0	0	2.71	83.92	56.8471
F001840	Metagenome / Metatranscriptome	Y	Archaea	7.5	43.86	0.16	15.63	32.85	20.2875
F001841	Metagenome / Metatranscriptome	Y	Unclassified	3.51	1.12	0.32	10.85	84.21	64.6965
F001842	Metagenome / Metatranscriptome	Y	Bacteria	56.94	0	0	0	43.06	1.6
F001843	Metagenome / Metatranscriptome	Y	Bacteria	63.8	0	0	0	36.2	74.2765
F001844	Metagenome / Metatranscriptome	Y	Bacteria	99.84	0	0	0	0.16	28.2297
F001845	Metagenome / Metatranscriptome	Y	Bacteria	78.95	0	0	0	21.05	1.6129
F001846	Metagenome / Metatranscriptome	Y	Unclassified	2.08	0.64	3.83	0	93.45	7.0626
F001847	Metagenome / Metatranscriptome	Y	Bacteria	94.25	0	0	0	5.75	2.8754
F001848	Metagenome / Metatranscriptome	Y	Viruses	1.92	0	0	97.44	0.64	12.3003
F001849	Metagenome / Metatranscriptome	Y	Bacteria	76.36	0	0	0.16	23.48	26.087
F001850	Metagenome	Y	Bacteria	100	0	0	0	0	7.02875
F001851	Metagenome / Metatranscriptome	Y	Bacteria	96.49	0	0	0	3.51	90.9968
F001852	Metagenome / Metatranscriptome	Y	Bacteria	98.72	0	0	0	1.28	68.8604
F001853	Metagenome / Metatranscriptome	Y	Bacteria	77	0	1.12	0	21.88	63.0819
F001854	Metagenome / Metatranscriptome	Y	Bacteria	46.49	0	0	0	53.51	78.754
F001855	Metagenome / Metatranscriptome	N	Unclassified	4.15	0	0	1.28	94.57	59.5745
F001856	Metatranscriptome	Y	Eukaryota	0	0	99.84	0	0.16	20.0321
F001857	Metagenome	Y	Unclassified	0.16	0	4.8	0.32	94.72	0
F001858	Metagenome	Y	Eukaryota	0	0	41.28	0.8	57.92	18.0033
F001859	Metagenome	Y	Eukaryota	0	0	95.04	2.24	2.72	5.58292
F001860	Metagenome	Y	Unclassified	0	0	16.96	2.56	80.48	23.569
F001861	Metagenome / Metatranscriptome	Y	Bacteria	38.08	0	0.48	0.16	61.28	56.64
F001862	Metagenome / Metatranscriptome	Y	Unclassified	0.64	0	0	0	99.36	40
F001863	Metagenome	Y	Unclassified	0	0	0.48	0.16	99.36	36.5539
F001864	Metagenome	Y	Viruses	5.61	0	0	63.46	30.93	85.2327
F001865	Metatranscriptome	Y	Eukaryota	0	0	99.52	0	0.48	3.7037
F001866	Metagenome	Y	Eukaryota	6.73	0.32	24.36	4.49	64.1	57.971
F001867	Metagenome / Metatranscriptome	Y	Bacteria	99.52	0	0	0	0.48	65.1125
F001868	Metagenome / Metatranscriptome	Y	Bacteria	97.12	0	0.32	0	2.56	20.6119
F001869	Metagenome / Metatranscriptome	Y	Bacteria	97.6	0	0	0	2.4	50.2431
F001870	Metagenome / Metatranscriptome	Y	Bacteria	96.79	0.32	0	0	2.88	83.5772
F001871	Metagenome / Metatranscriptome	Y	Unclassified	1.44	0	0.16	0	98.39	7.22311
F001872	Metagenome / Metatranscriptome	Y	Viruses	0.32	0	0	85.71	13.96	28.9855
F001873	Metagenome	Y	Unclassified	5.14	0	6.42	14.77	73.68	52.7157
F001874	Metagenome	Y	Unclassified	10.59	0	0	0.64	88.76	79.4543
F001875	Metagenome / Metatranscriptome	Y	Bacteria	29.7	0	0.32	0.32	69.66	84.7267
F001876	Metagenome / Metatranscriptome	Y	Bacteria	99.68	0	0	0	0.32	0.803859
F001877	Metagenome / Metatranscriptome	Y	Bacteria	84.27	0	0	0	15.73	20.5457
F001878	Metagenome / Metatranscriptome	Y	Bacteria	91.97	0	0	0	8.03	77.5444
F001879	Metagenome / Metatranscriptome	Y	Bacteria	86.84	0	0	0	13.16	63.1922
F001880	Metagenome / Metatranscriptome	Y	Bacteria	71.75	0	0	0	28.25	60.1926
F001881	Metagenome / Metatranscriptome	Y	Viruses	0.64	0	0	88.26	11.09	48.6312
F001882	Metagenome / Metatranscriptome	Y	Viruses	1.61	0	0	98.39	0	1.44462
F001883	Metagenome / Metatranscriptome	Y	Viruses	1.93	0	0	85.69	12.38	14.4695
F001884	Metagenome / Metatranscriptome	Y	Bacteria	98.55	0	0	0	1.45	69.4534
F001885	Metagenome / Metatranscriptome	Y	Bacteria	99.68	0	0	0	0.32	63.3871
F001886	Metagenome / Metatranscriptome	Y	Bacteria	27.17	0	0	0	72.83	70.418
F001887	Metagenome / Metatranscriptome	Y	Unclassified	6.91	9.81	0	8.52	74.76	63.6071
F001888	Metagenome / Metatranscriptome	Y	Bacteria	98.39	0	0	0	1.61	78.0645
F001889	Metagenome / Metatranscriptome	Y	Bacteria	47.11	0	0	0	52.89	56.8438
F001890	Metagenome / Metatranscriptome	Y	Bacteria	98.55	0.32	0.32	0	0.8	1.61551
F001891	Metagenome / Metatranscriptome	Y	Bacteria	98.39	0	0	0.16	1.45	61.7363
F001892	Metagenome	Y	Eukaryota	0	0	77.13	0	22.87	24.9186
F001893	Metagenome / Metatranscriptome	Y	Bacteria	99.36	0	0	0	0.64	51.2077
F001894	Metagenome / Metatranscriptome	Y	Unclassified	6.28	0.32	0.32	17.23	75.85	8.69565
F001895	Metagenome / Metatranscriptome	Y	Unclassified	0	0	0	0	100	0
F001896	Metatranscriptome	Y	Eukaryota	0	0	85.97	2.42	11.61	21.8447
F001897	Metagenome / Metatranscriptome	Y	Viruses	0.65	0	0	75.32	24.03	63.2258
F001898	Metagenome	Y	Eukaryota	1.45	0	41.45	3.06	54.03	20.1954
F001899	Metagenome	Y	Archaea	6.94	86.77	0	0.16	6.13	71.4516
F001900	Metagenome / Metatranscriptome	Y	Viruses	0.65	0	0	37.74	61.61	67.2052
F001901	Metagenome / Metatranscriptome	Y	Bacteria	99.68	0	0	0	0.32	71.2439
F001902	Metagenome / Metatranscriptome	Y	Bacteria	87.1	0	0	0	12.9	36.2903
F001903	Metagenome	Y	Bacteria	37.58	0	0.16	0.16	62.1	53.7217
F001904	Metagenome / Metatranscriptome	Y	Eukaryota	0	0	99.03	0.65	0.32	0.972447
F001905	Metagenome	Y	Bacteria	38.77	3.07	0	14.54	42.65	47.2492
F001906	Metagenome / Metatranscriptome	Y	Bacteria	98.22	0	0	0	1.78	77.6699
F001907	Metagenome / Metatranscriptome	Y	Bacteria	25.69	0	0	0	74.31	43.3442
F001908	Metagenome / Metatranscriptome	Y	Bacteria	63.33	0	0	0	36.67	4.55285
F001909	Metagenome / Metatranscriptome	Y	Bacteria	99.68	0	0	0	0.32	15.8833
F001910	Metagenome	Y	Unclassified	0.16	0	8.72	0.16	90.95	0.343643
F001911	Metagenome / Metatranscriptome	Y	Archaea	1.29	96.44	0	0.16	2.1	0.162866
F001912	Metagenome / Metatranscriptome	Y	Archaea	5.66	90.29	0	0.65	3.4	79.4745
F001913	Metagenome / Metatranscriptome	Y	Viruses	26.7	0	0.16	29.61	43.53	3.23102
F001914	Metagenome / Metatranscriptome	Y	Bacteria	100	0	0	0	0	3.72168
F001915	Metagenome / Metatranscriptome	Y	Viruses	1.13	0	0	98.54	0.32	69.3679
F001916	Metagenome / Metatranscriptome	Y	Bacteria	99.84	0	0	0	0.16	68.2334
F001917	Metagenome / Metatranscriptome	Y	Bacteria	54.94	0	0	0.16	44.89	60.7143
F001918	Metagenome	N	Viruses	3.08	9.24	0	47.49	40.19	52.3501
F001919	Metagenome / Metatranscriptome	Y	Bacteria	84.28	0	0	0	15.72	68.2488
F001920	Metagenome / Metatranscriptome	Y	Bacteria	100	0	0	0	0	79.2545
F001921	Metagenome	Y	Unclassified	0	0	0.16	0	99.84	40
F001922	Metagenome	Y	Bacteria	98.7	0	0	1.3	0	54.7812
F001923	Metagenome / Metatranscriptome	Y	Viruses	8.43	0	0	36.79	54.78	3.57724
F001924	Metatranscriptome	Y	Eukaryota	0	0	88.96	3.9	7.14	0.66335
F001925	Metagenome	Y	Archaea	2.27	94.16	0	2.44	1.14	50.1623
F001926	Metagenome / Metatranscriptome	Y	Eukaryota	0.16	0	97.89	0.32	1.62	3.25203
F001927	Metagenome / Metatranscriptome	Y	Bacteria	88.15	8.28	0	0	3.57	5.38721
F001928	Metagenome / Metatranscriptome	Y	Bacteria	59.09	0	0	0.16	40.75	67.6948
F001929	Metagenome / Metatranscriptome	Y	Unclassified	12.68	0.33	0.49	0	86.5	45.4397
F001930	Metagenome	Y	Viruses	4.55	0.81	0	22.44	72.2	39.3496
F001931	Metagenome / Metatranscriptome	Y	Bacteria	99.67	0	0	0	0.33	18.0488
F001932	Metagenome / Metatranscriptome	Y	Bacteria	99.51	0	0	0	0.49	81.759
F001933	Metagenome / Metatranscriptome	Y	Bacteria	83.9	0	0	0	16.1	52.8642
F001934	Metagenome / Metatranscriptome	Y	Bacteria	98.05	0	0	0	1.95	0.650407
F001935	Metagenome / Metatranscriptome	Y	Bacteria	99.67	0	0	0	0.33	71.2887
F001936	Metagenome	Y	Eukaryota	0	0	39.25	0	60.75	2.78232
F001937	Metagenome / Metatranscriptome	Y	Viruses	16.12	0	0	48.7	35.18	48.32
F001938	Metagenome / Metatranscriptome	Y	Bacteria	76.71	0	0.16	4.4	18.73	69.7368
F001939	Metatranscriptome	Y	Eukaryota	0	0	99.19	0	0.81	12.6437
F001940	Metagenome / Metatranscriptome	Y	Archaea	0.98	98.7	0	0.16	0.16	53.4202
F001941	Metagenome / Metatranscriptome	Y	Bacteria	96.42	0	0	3.58	0	78.9902
F001942	Metagenome / Metatranscriptome	Y	Bacteria	60.03	0.65	0	21.86	17.46	3.42577
F001943	Metagenome / Metatranscriptome	Y	Bacteria	60.2	0	0.16	0	39.64	31.4145
F001944	Metagenome / Metatranscriptome	Y	Bacteria	94.29	0	0	0	5.71	75.3268
F001945	Metagenome / Metatranscriptome	Y	Bacteria	87.77	0	0	0	12.23	72.549
F001946	Metagenome / Metatranscriptome	Y	Bacteria	71.13	0	0	0	28.87	77.2131
F001947	Metagenome / Metatranscriptome	Y	Bacteria	33.28	0	0.33	0	66.39	74.5098
F001948	Metagenome / Metatranscriptome	Y	Unclassified	11.26	0	0	2.28	86.46	22.7496
F001949	Metagenome / Metatranscriptome	Y	Bacteria	86.62	0	0	0	13.38	52.6917
F001950	Metagenome / Metatranscriptome	Y	Bacteria	100	0	0	0	0	61.9902
F001951	Metagenome	Y	Eukaryota	0	0	59.15	9.97	30.88	21.2766
F001952	Metatranscriptome	Y	Unclassified	0	0	0.33	0.16	99.51	2.28758
F001953	Metagenome / Metatranscriptome	Y	Bacteria	29.58	0	0	0	70.42	36.2295
F001954	Metatranscriptome	Y	Eukaryota	0	0	99.18	0	0.82	13.8386
F001955	Metagenome	Y	Unclassified	9.8	0	0	5.07	84.31	32.0261
F001956	Metatranscriptome	Y	Eukaryota	0.16	0	88.22	0	11.62	11.1684
F001957	Metagenome / Metatranscriptome	Y	Viruses	6.55	0	0	37.81	55.65	78.7829
F001958	Metagenome / Metatranscriptome	Y	Bacteria	90.34	0	0	0	9.66	2.33813
F001959	Metagenome / Metatranscriptome	Y	Bacteria	99.84	0	0	0	0.16	83.9344
F001960	Metagenome / Metatranscriptome	Y	Bacteria	47.46	0.16	0	0	52.37	7.52508
F001961	Metagenome	Y	Eukaryota	0	0	21.44	1.47	77.09	1.03986
F001962	Metagenome / Metatranscriptome	Y	Bacteria	95.25	0	0	0.33	4.42	60.5611
F001963	Metagenome	Y	Unclassified	2.62	2.62	3.11	8.03	83.61	14.404
F001964	Metagenome	Y	Bacteria	40	0	0	14.75	45.25	87.0066
F001965	Metagenome / Metatranscriptome	Y	Bacteria	99.84	0	0	0	0.16	53.4426
F001966	Metagenome / Metatranscriptome	Y	Bacteria	99.84	0	0	0.16	0	45.5738
F001967	Metagenome / Metatranscriptome	Y	Bacteria	97.54	0	0	0	2.46	68.9655
F001968	Metagenome / Metatranscriptome	Y	Viruses	1.15	0.16	0.66	61.15	36.89	62.623
F001969	Metagenome / Metatranscriptome	Y	Bacteria	75.7	0	0	0	24.3	68.5855
F001970	Metagenome / Metatranscriptome	Y	Archaea	1.64	91.63	0	1.81	4.93	6.65557
F001971	Metagenome / Metatranscriptome	Y	Viruses	0.49	0.66	0	75.7	23.15	61.5764
F001972	Metagenome / Metatranscriptome	Y	Bacteria	100	0	0	0	0	84.7291
F001973	Metagenome / Metatranscriptome	Y	Bacteria	92.78	0	0	0	7.22	2.5
F001974	Metagenome / Metatranscriptome	Y	Bacteria	59.44	0	0	0	40.56	55.665
F001975	Metagenome / Metatranscriptome	Y	Bacteria	86.7	0	0	0	13.3	71.5928
F001976	Metagenome	Y	Unclassified	2.3	0	15.6	0.16	81.94	0.368324
F001977	Metagenome / Metatranscriptome	Y	Unclassified	0.33	0	0	0	99.67	0.825083
F001978	Metagenome / Metatranscriptome	Y	Unclassified	0	0	0	0	100	1.3245
F001979	Metatranscriptome	Y	Eukaryota	0	0	96.38	3.29	0.33	1.9802
F001980	Metagenome / Metatranscriptome	Y	Archaea	3.95	95.56	0	0.49	0	47.8618
F001981	Metagenome / Metatranscriptome	N	Unclassified	18.09	4.61	0	6.25	71.05	0.657895
F001982	Metagenome / Metatranscriptome	Y	Viruses	6.25	0	0	73.85	19.9	1.4827
F001983	Metagenome / Metatranscriptome	Y	Bacteria	90.95	0.16	0	0	8.88	77.5947
F001984	Metagenome / Metatranscriptome	Y	Bacteria	99.51	0	0	0	0.33	36.0791
F001985	Metagenome / Metatranscriptome	Y	Bacteria	99.01	0	0	0	0.99	1.82724
F001986	Metagenome / Metatranscriptome	Y	Bacteria	94.57	0	0	0	5.43	58.2508
F001987	Metagenome / Metatranscriptome	Y	Bacteria	60.3	0	0	0	39.7	0.995025
F001988	Metagenome / Metatranscriptome	Y	Eukaryota	0	0	99.18	0	0.82	1.49254
F001989	Metagenome / Metatranscriptome	Y	Unclassified	0	0	0	0	100	17.7446
F001990	Metagenome / Metatranscriptome	Y	Bacteria	99.67	0	0	0	0.33	55.2805
F001991	Metagenome / Metatranscriptome	Y	Viruses	9.06	0	0	88.8	2.14	78.9819
F001992	Metagenome	Y	Bacteria	97.53	0	0.16	1.32	0.99	68.5338
F001993	Metagenome / Metatranscriptome	Y	Viruses	2.47	0	0	28.83	68.7	34.5964
F001994	Metagenome / Metatranscriptome	Y	Bacteria	100	0	0	0	0	45.3048
F001995	Metagenome / Metatranscriptome	Y	Bacteria	89.62	0.16	0	0	10.21	68.7813
F001996	Metagenome / Metatranscriptome	Y	Bacteria	87.64	0	0	0	12.36	16.4452
F001997	Metagenome / Metatranscriptome	Y	Unclassified	6.26	0	0	0	93.74	2.3622
F001998	Metagenome / Metatranscriptome	Y	Unclassified	0	0	2.81	2.81	94.39	10.4377
F001999	Metagenome / Metatranscriptome	Y	Archaea	0.17	99.34	0	0.33	0.17	43.3058
[truncated: 104,199 more rows]
