# Supplementary material for: Unraveling the functional dark matter through global metagenomics
Source: Nature. 2023 Oct 11;622(7983):594–602. doi: 10.1038/s41586-023-06583-7 (PMC10584684; doi:10.1038/s41586-023-06583-7)
Supplement: Supplementary file 9 — Quality assessment of NMPF clusters. [file 41586_2023_6583_MOESM9_ESM.xlsx]

## Sheet: NMPF_quality_metrics
NMPF	Category	Taxonomy	Top Taxonomy group	Metatranscriptome representation	% of genes that have RBS motifs	% of genes that are near scaffold ends	% of genes from short scaffolds (< 2 kbs)	Predicted AlphaFold2 3D model	AlphaFold2 3D model pTM score	Source GOLD projects
F076621	Mixed Metagenome / Metatranscriptome	Unclassified: 61.02 | Archaea: 30.51 | Viruses: 8.47	Archaea	YES	100	38.9831	37.29	NO	0	77
F058859	Mixed Metagenome / Metatranscriptome	Unclassified: 59.70 | Archaea: 40.30	Archaea	YES	100	41.0448	34.33	NO	0	98
F039125	Mixed Metagenome / Metatranscriptome	Archaea: 70.12 | Viruses: 17.68 | Unclassified: 10.98 | Bacteria: 1.22	Archaea	YES	100	96.3415	92.07	YES	0.453295	129
F099063	Metagenome	Archaea: 82.52 | Bacteria: 15.53 | Unclassified: 1.94	Archaea	NO	100	97.0874	83.5	NO	0	61
F104501	Mixed Metagenome / Metatranscriptome	Archaea: 81.00 | Viruses: 16.00 | Unclassified: 3.00	Archaea	YES	100	98	88	YES	0.530574	76
F055745	Mixed Metagenome / Metatranscriptome	Archaea: 93.48 | Viruses: 6.52 | Unclassified: 0.00	Archaea	YES	100	100	97.83	NO	0	105
F086938	Metagenome	Archaea: 96.36 | Bacteria: 3.64 | Unclassified: 0.00	Archaea	NO	100	100	91.82	NO	0	67
F013892	Mixed Metagenome / Metatranscriptome	Archaea: 72.66 | Viruses: 22.47 | Unclassified: 3.00 | Bacteria: 1.87	Archaea	YES	99.6255	97.0037	89.51	YES	0.776283	177
F020602	Mixed Metagenome / Metatranscriptome	Archaea: 51.57 | Unclassified: 35.43 | Viruses: 13.00	Archaea	YES	99.5516	98.6547	92.83	NO	0	159
F034472	Mixed Metagenome / Metatranscriptome	Archaea: 43.10 | Unclassified: 39.08 | Viruses: 15.52 | Bacteria: 2.30	Archaea	YES	99.4253	100	74.71	NO	0	124
F042890	Mixed Metagenome / Metatranscriptome	Archaea: 67.52 | Viruses: 21.02 | Unclassified: 9.55 | Bacteria: 1.91	Archaea	YES	99.3464	96.1783	89.17	YES	0.387576	111
F045150	Mixed Metagenome / Metatranscriptome	Archaea: 67.32 | Unclassified: 24.18 | Viruses: 8.50	Archaea	YES	99.3464	98.0392	97.39	NO	0	118
F059971	Metagenome	Unclassified: 56.39 | Archaea: 27.07 | Viruses: 11.28 | Bacteria: 5.26	Archaea	NO	99.2366	96.9925	89.47	YES	0.219309	101
F076662	Mixed Metagenome / Metatranscriptome	Unclassified: 56.78 | Archaea: 43.22	Archaea	YES	99.0909	90.678	91.53	YES	0.588452	45
F097049	Metagenome	Archaea: 84.62 | Bacteria: 12.50 | Viruses: 1.92 | Unclassified: 0.96	Archaea	NO	99.0291	97.1154	75.96	NO	0	65
F037233	Mixed Metagenome / Metatranscriptome	Unclassified: 39.88 | Archaea: 39.88 | Viruses: 17.26 | Bacteria: 2.98	Archaea	YES	98.2036	92.8571	92.86	YES	0.343105	122
F036742	Mixed Metagenome / Metatranscriptome	Archaea: 91.12 | Viruses: 6.51 | Unclassified: 1.78 | Bacteria: 0.59	Archaea	YES	98.1928	95.2663	95.27	NO	0	130
F087747	Metagenome	Archaea: 83.64 | Bacteria: 10.00 | Viruses: 5.45 | Unclassified: 0.91	Archaea	NO	98.1818	98.1818	84.55	NO	0	88
F096975	Mixed Metagenome / Metatranscriptome	Archaea: 94.23 | Bacteria: 4.81 | Unclassified: 0.96	Archaea	YES	98.0769	99.0385	85.58	NO	0	60
F105433	Metagenome	Unclassified: 66.00 | Archaea: 31.00 | Bacteria: 3.00	Archaea	NO	98	97	93	YES	0.367765	57
F105430	Mixed Metagenome / Metatranscriptome	Archaea: 96.00 | Unclassified: 4.00	Archaea	YES	97.9167	91	70	NO	0	64
F056490	Mixed Metagenome / Metatranscriptome	Archaea: 78.83 | Bacteria: 17.52 | Unclassified: 3.65	Archaea	YES	97.7612	96.3504	80.29	YES	0.350861	76
F063543	Metagenome	Archaea: 92.25 | Unclassified: 4.65 | Bacteria: 2.33 | Viruses: 0.78	Archaea	NO	97.6	95.3488	85.27	NO	0	77
F075937	Mixed Metagenome / Metatranscriptome	Archaea: 94.07 | Unclassified: 2.54 | Bacteria: 2.54 | Viruses: 0.85	Archaea	YES	97.3913	95.7627	83.9	NO	0	80
F090569	Mixed Metagenome / Metatranscriptome	Unclassified: 62.96 | Archaea: 23.15 | Viruses: 12.96 | Bacteria: 0.93	Archaea	YES	97.2222	8.33333	85.19	YES	0.562932	49
F087736	Metagenome	Archaea: 61.82 | Unclassified: 38.18	Archaea	NO	97.1963	97.2727	89.09	YES	0.289046	78
F100457	Metagenome	Archaea: 98.04 | Unclassified: 0.98 | Viruses: 0.98	Archaea	NO	97.0588	97.0588	87.25	NO	0	60
F056454	Mixed Metagenome / Metatranscriptome	Archaea: 93.43 | Unclassified: 5.84 | Bacteria: 0.73	Archaea	YES	97.0149	97.0803	92.7	YES	0.491663	102
F012626	Metagenome	Unclassified: 47.67 | Archaea: 41.22 | Viruses: 9.32 | Bacteria: 1.79	Archaea	NO	96.7742	99.2832	96.42	YES	0.627387	150
F071299	Metagenome	Archaea: 47.54 | Unclassified: 41.80 | Viruses: 7.38 | Bacteria: 3.28	Archaea	NO	96.7213	98.3607	98.36	YES	0.525843	49
F006984	Mixed Metagenome / Metatranscriptome	Unclassified: 50.28 | Archaea: 29.72 | Viruses: 19.44 | Bacteria: 0.56	Archaea	YES	96.6667	97.5	74.17	YES	0.295189	207
F075315	Mixed Metagenome / Metatranscriptome	Archaea: 43.70 | Unclassified: 23.53 | Viruses: 21.85 | Bacteria: 10.92	Archaea	YES	96.6387	99.1597	89.92	YES	0.413187	101
F019026	Metagenome	Unclassified: 46.98 | Archaea: 42.67 | Viruses: 9.91 | Bacteria: 0.43	Archaea	NO	96.1207	97.8448	97.41	YES	0.776366	141
F041818	Mixed Metagenome / Metatranscriptome	Unclassified: 59.75 | Archaea: 20.13 | Viruses: 11.32 | Bacteria: 8.81	Archaea	YES	96.063	77.9874	75.47	YES	0.476722	124
F066842	Metagenome	Archaea: 79.37 | Viruses: 15.87 | Unclassified: 3.97 | Bacteria: 0.79	Archaea	NO	96.0317	99.2063	97.62	NO	0	80
F020733	Mixed Metagenome / Metatranscriptome	Archaea: 64.86 | Unclassified: 34.68 | Viruses: 0.45	Archaea	YES	95.9459	13.5135	88.74	YES	0.452362	20
F035251	Mixed Metagenome / Metatranscriptome	Archaea: 96.51 | Viruses: 1.74 | Unclassified: 1.74	Archaea	YES	95.858	97.6744	88.37	NO	0	106
F036179	Mixed Metagenome / Metatranscriptome	Archaea: 88.24 | Unclassified: 6.47 | Bacteria: 5.29	Archaea	YES	95.7317	94.7059	80.59	YES	0.165743	93
F040961	Metagenome	Archaea: 61.88 | Viruses: 32.50 | Unclassified: 5.00 | Bacteria: 0.62	Archaea	NO	95.625	9.375	55.62	NO	0	18
F061739	Mixed Metagenome / Metatranscriptome	Archaea: 83.97 | Unclassified: 9.92 | Bacteria: 5.34 | Viruses: 0.76	Archaea	YES	95.4198	0	80.92	NO	0	80
F062162	Metagenome	Archaea: 55.73 | Bacteria: 19.08 | Unclassified: 19.08 | Viruses: 6.11	Archaea	NO	95.4198	97.7099	83.21	YES	0.356056	89
F026911	Mixed Metagenome / Metatranscriptome	Archaea: 56.63 | Unclassified: 40.82 | Bacteria: 2.04 | Viruses: 0.51	Archaea	YES	95.4082	15.3061	62.24	YES	0.227136	110
F019254	Metagenome	Archaea: 68.40 | Bacteria: 29.44 | Unclassified: 2.16	Archaea	NO	95.2381	6.49351	67.1	YES	0.331261	21
F076128	Mixed Metagenome / Metatranscriptome	Archaea: 53.39 | Unclassified: 35.59 | Viruses: 5.93 | Bacteria: 5.08	Archaea	YES	94.9153	14.4068	75.42	NO	0	62
F071903	Metagenome	Unclassified: 61.16 | Archaea: 38.84	Archaea	NO	94.8718	9.09091	42.98	YES	0.613882	10
F086159	Metagenome	Archaea: 54.95 | Viruses: 27.93 | Unclassified: 17.12	Archaea	NO	94.5946	100	90.09	NO	0	71
F069538	Metagenome	Unclassified: 47.97 | Archaea: 31.71 | Viruses: 13.82 | Bacteria: 6.50	Archaea	NO	94.2623	9.7561	73.17	YES	0.69454	19
F104376	Metagenome	Archaea: 99.00 | Viruses: 1.00 | Unclassified: 0.00	Archaea	NO	94	19	64	NO	0	18
F079345	Mixed Metagenome / Metatranscriptome	Archaea: 95.69 | Bacteria: 2.59 | Unclassified: 1.72	Archaea	YES	93.9655	8.62069	50	YES	0.611523	19
F087904	Mixed Metagenome / Metatranscriptome	Unclassified: 60.91 | Archaea: 25.45 | Viruses: 9.09 | Bacteria: 4.55	Archaea	YES	93.6364	18.1818	60.91	YES	0.620619	79
F016235	Metagenome	Archaea: 52.82 | Viruses: 40.73 | Unclassified: 6.45	Archaea	NO	93.5223	16.5323	50.4	YES	0.434746	30
F070548	Metagenome	Archaea: 95.12 | Viruses: 4.88 | Unclassified: 0.00	Archaea	NO	93.4959	99.187	93.5	YES	0.323226	86
F024940	Metagenome	Archaea: 62.07 | Viruses: 33.00 | Unclassified: 4.43 | Bacteria: 0.49	Archaea	NO	93.1034	9.35961	56.65	YES	0.485946	18
F064214	Metagenome	Archaea: 58.14 | Unclassified: 41.09 | Bacteria: 0.78	Archaea	NO	92.9688	8.52713	58.91	YES	0.563618	33
F082193	Mixed Metagenome / Metatranscriptome	Archaea: 87.61 | Viruses: 7.96 | Unclassified: 4.42	Archaea	YES	92.5926	84.0708	87.61	YES	0.220022	91
F027813	Metagenome	Archaea: 87.05 | Unclassified: 8.81 | Viruses: 4.15	Archaea	NO	92.3913	25.3886	90.67	YES	0.545043	81
F011208	Metagenome	Unclassified: 55.29 | Archaea: 25.26 | Bacteria: 11.60 | Viruses: 7.85	Archaea	NO	92.3875	33.4471	69.97	NO	0	88
F093804	Mixed Metagenome / Metatranscriptome	Archaea: 85.85 | Unclassified: 13.21 | Viruses: 0.94	Archaea	YES	92.381	16.9811	81.13	YES	0.517186	69
F074635	Mixed Metagenome / Metatranscriptome	Archaea: 94.96 | Viruses: 2.52 | Unclassified: 2.52	Archaea	YES	92.3077	95.7983	89.92	NO	0	73
F025249	Metagenome	Archaea: 93.07 | Bacteria: 6.93 | Unclassified: 0.00	Archaea	NO	92.0792	21.2871	67.82	YES	0.495911	95
F037660	Metagenome	Archaea: 90.42 | Bacteria: 7.19 | Unclassified: 1.80 | Viruses: 0.60	Archaea	NO	91.6168	13.1737	49.1	YES	0.497692	73
F038503	Metagenome	Archaea: 63.64 | Unclassified: 24.85 | Bacteria: 11.52	Archaea	NO	91.4634	7.27273	70.3	YES	0.739911	39
F075483	Mixed Metagenome / Metatranscriptome	Archaea: 97.48 | Unclassified: 2.52	Archaea	YES	91.453	17.6471	58.82	YES	0.276386	25
F003460	Mixed Metagenome / Metatranscriptome	Archaea: 52.16 | Unclassified: 47.63 | Bacteria: 0.21	Archaea	YES	91.3223	35.4639	91.75	YES	0.710813	83
F031822	Mixed Metagenome / Metatranscriptome	Archaea: 99.45 | Unclassified: 0.55	Archaea	YES	91.1602	25.9669	76.8	NO	0	95
F060548	Metagenome	Unclassified: 53.03 | Archaea: 46.97	Archaea	NO	90.9091	21.2121	37.12	YES	0.686085	9
F087298	Mixed Metagenome / Metatranscriptome	Archaea: 67.27 | Viruses: 25.45 | Unclassified: 5.45 | Bacteria: 1.82	Archaea	YES	90.8257	95.4545	79.09	NO	0	92
F029273	Mixed Metagenome / Metatranscriptome	Archaea: 49.21 | Unclassified: 43.92 | Viruses: 5.82 | Bacteria: 1.06	Archaea	YES	90.7609	13.2275	52.38	YES	0.556857	92
F019588	Metagenome	Archaea: 91.67 | Viruses: 7.46 | Unclassified: 0.88	Archaea	NO	90.708	11.4035	60.96	NO	0	24
F022177	Mixed Metagenome / Metatranscriptome	Archaea: 99.07 | Unclassified: 0.93	Archaea	YES	90.6977	17.2093	70.23	YES	0.429223	88
F024941	Metagenome	Archaea: 58.62 | Viruses: 36.95 | Unclassified: 4.43	Archaea	NO	90.6404	20.6897	44.33	NO	0	16
F094748	Metagenome	Archaea: 92.38 | Bacteria: 4.76 | Unclassified: 2.86	Archaea	NO	90.4762	15.2381	50.48	YES	0.35364	43
F066735	Mixed Metagenome / Metatranscriptome	Archaea: 84.13 | Viruses: 15.87 | Unclassified: 0.00	Archaea	YES	90.4762	99.2063	85.71	NO	0	94
F095602	Metagenome	Unclassified: 38.10 | Archaea: 38.10 | Viruses: 17.14 | Bacteria: 6.67	Archaea	NO	90.3846	12.381	80.95	YES	0.482857	49
F014691	Metagenome	Archaea: 89.23 | Viruses: 10.77 | Unclassified: 0.00	Archaea	NO	90.3846	14.6154	60.38	NO	0	24
F043139	Metagenome	Archaea: 71.97 | Unclassified: 13.38 | Viruses: 7.64 | Bacteria: 7.01	Archaea	NO	89.8089	98.0892	91.72	YES	0.47791	107
F076768	Metagenome	Archaea: 58.12 | Unclassified: 41.88	Archaea	NO	89.7436	9.40171	62.39	YES	0.461462	38
F030484	Mixed Metagenome / Metatranscriptome	Archaea: 55.14 | Unclassified: 44.86	Archaea	YES	89.7297	22.1622	77.3	YES	0.46192	103
F091260	Metagenome	Archaea: 92.52 | Unclassified: 7.48	Archaea	NO	89.7196	14.0187	85.98	YES	0.571712	81
F073308	Metagenome	Archaea: 89.17 | Bacteria: 7.50 | Unclassified: 3.33	Archaea	NO	89.6552	22.5	62.5	YES	0.349402	74
F051271	Mixed Metagenome / Metatranscriptome	Unclassified: 43.75 | Archaea: 30.56 | Viruses: 23.61 | Bacteria: 2.08	Archaea	YES	89.5833	17.3611	60.42	YES	0.598617	26
F055335	Metagenome	Archaea: 73.91 | Viruses: 23.19 | Unclassified: 2.90	Archaea	NO	89.5522	22.4638	47.83	NO	0	20
F094835	Metagenome	Archaea: 88.57 | Unclassified: 6.67 | Viruses: 4.76	Archaea	NO	89.5238	16.1905	52.38	YES	0.56852	46
F051881	Metagenome	Archaea: 45.45 | Unclassified: 41.96 | Viruses: 7.69 | Bacteria: 4.90	Archaea	NO	89.5105	19.5804	60.14	YES	0.365942	73
F069615	Metagenome	Archaea: 79.67 | Unclassified: 19.51 | Bacteria: 0.81	Archaea	NO	89.4309	14.6341	60.16	YES	0.58379	39
F053189	Metagenome	Archaea: 72.34 | Bacteria: 25.53 | Unclassified: 1.42 | Eukaryota: 0.71	Archaea	NO	89.2086	96.4539	81.56	YES	0.298859	92
F085463	Mixed Metagenome / Metatranscriptome	Archaea: 90.09 | Bacteria: 9.01 | Viruses: 0.90 | Unclassified: 0.00	Archaea	YES	89.1892	98.1982	80.18	NO	0	65
F073400	Metagenome	Archaea: 95.83 | Bacteria: 2.50 | Viruses: 0.83 | Unclassified: 0.83	Archaea	NO	89.0756	18.3333	60	YES	0.684687	69
F055597	Metagenome	Archaea: 82.61 | Unclassified: 13.04 | Bacteria: 4.35	Archaea	NO	89.0511	97.1014	92.03	NO	0	80
F037622	Metagenome	Unclassified: 57.49 | Archaea: 24.55 | Bacteria: 11.98 | Viruses: 5.99	Archaea	NO	89.0244	28.1437	62.28	NO	0	68
F018295	Mixed Metagenome / Metatranscriptome	Archaea: 70.34 | Bacteria: 20.34 | Unclassified: 9.32	Archaea	YES	88.9831	96.1864	87.71	YES	0.323195	56
F065660	Metagenome	Archaea: 92.13 | Bacteria: 7.09 | Unclassified: 0.79	Archaea	NO	88.8889	22.0472	55.91	NO	0	66
F032216	Mixed Metagenome / Metatranscriptome	Unclassified: 75.00 | Archaea: 25.00	Archaea	YES	88.8889	25	20	YES	0.563877	99
F078546	Metagenome	Archaea: 100.00 | Unclassified: 0.00	Archaea	NO	88.7931	99.1379	90.52	NO	0	78
F068308	Metagenome	Unclassified: 61.29 | Archaea: 33.06 | Bacteria: 5.65	Archaea	NO	88.7097	8.87097	68.55	YES	0.612327	26
F090072	Mixed Metagenome / Metatranscriptome	Unclassified: 48.15 | Archaea: 24.07 | Bacteria: 20.37 | Viruses: 7.41	Archaea	YES	88.6792	25	62.96	NO	0	56
F023250	Mixed Metagenome / Metatranscriptome	Archaea: 62.56 | Unclassified: 36.97 | Bacteria: 0.47	Archaea	YES	88.6256	21.327	71.56	NO	0	115
F019454	Metagenome	Unclassified: 55.02 | Archaea: 41.48 | Bacteria: 3.06 | Viruses: 0.44	Archaea	NO	88.5463	88.6463	75.98	YES	0.670226	92
F017113	Mixed Metagenome / Metatranscriptome	Archaea: 85.95 | Unclassified: 10.33 | Bacteria: 3.72	Archaea	YES	88.4298	87.6033	78.1	YES	0.267044	73
F060746	Metagenome	Archaea: 93.94 | Bacteria: 3.03 | Unclassified: 2.27 | Viruses: 0.76	Archaea	NO	88.3721	96.2121	81.82	NO	0	69
F029354	Metagenome	Archaea: 93.62 | Bacteria: 4.26 | Unclassified: 1.60 | Viruses: 0.53	Archaea	NO	88.2979	18.0851	63.3	YES	0.797995	50
F084930	Mixed Metagenome / Metatranscriptome	Unclassified: 62.16 | Archaea: 27.03 | Viruses: 9.91 | Bacteria: 0.90	Archaea	YES	88.2883	10.8108	42.34	YES	0.782855	30
F064569	Metagenome	Archaea: 93.75 | Bacteria: 4.69 | Unclassified: 1.56	Archaea	NO	88.2812	97.6562	85.16	NO	0	78
F038537	Metagenome	Archaea: 96.97 | Bacteria: 2.42 | Unclassified: 0.61	Archaea	NO	87.8788	18.7879	47.88	YES	0.579091	43
F055414	Metagenome	Archaea: 72.46 | Unclassified: 21.01 | Viruses: 6.52	Archaea	NO	87.6812	29.7101	75.36	YES	0.802415	56
F049343	Metagenome	Archaea: 69.18 | Unclassified: 21.92 | Viruses: 6.85 | Bacteria: 2.05	Archaea	NO	87.6712	14.3836	71.92	YES	0.389469	19
F049349	Mixed Metagenome / Metatranscriptome	Unclassified: 63.70 | Archaea: 26.03 | Bacteria: 5.48 | Viruses: 4.79	Archaea	YES	87.6712	25.3425	76.71	YES	0.376943	32
F066431	Metagenome	Archaea: 51.59 | Unclassified: 35.71 | Viruses: 11.11 | Bacteria: 1.59	Archaea	NO	87.6106	12.6984	61.9	YES	0.611996	43
F072934	Metagenome	Archaea: 89.17 | Unclassified: 5.83 | Viruses: 4.17 | Bacteria: 0.83	Archaea	NO	87.5	12.5	69.17	NO	0	17
F082676	Mixed Metagenome / Metatranscriptome	Unclassified: 62.83 | Archaea: 23.01 | Viruses: 12.39 | Bacteria: 1.77	Archaea	YES	87.5	98.2301	80.53	NO	0	92
F065609	Mixed Metagenome / Metatranscriptome	Archaea: 98.43 | Unclassified: 1.57	Archaea	YES	87.4016	23.622	86.61	NO	0	73
F041753	Mixed Metagenome / Metatranscriptome	Archaea: 46.54 | Viruses: 23.27 | Unclassified: 18.87 | Bacteria: 11.32	Archaea	YES	87.3418	18.239	66.67	YES	0.630553	84
F012210	Metagenome	Unclassified: 38.30 | Archaea: 31.21 | Viruses: 25.89 | Bacteria: 4.61	Archaea	NO	87.234	23.4043	75.53	YES	0.635341	81
F051949	Mixed Metagenome / Metatranscriptome	Unclassified: 44.76 | Archaea: 34.27 | Bacteria: 16.78 | Viruses: 4.20	Archaea	YES	87.234	48.951	90.21	NO	0	83
F089535	Metagenome	Archaea: 99.08 | Viruses: 0.92 | Unclassified: 0.00	Archaea	NO	87.156	22.0183	65.14	NO	0	33
F015290	Metagenome	Archaea: 82.35 | Viruses: 17.65 | Unclassified: 0.00	Archaea	NO	87.0588	14.5098	58.04	NO	0	24
F092019	Metagenome	Unclassified: 63.55 | Archaea: 25.23 | Bacteria: 7.48 | Viruses: 3.74	Archaea	NO	86.9159	20.5607	52.34	YES	0.483292	80
F031138	Mixed Metagenome / Metatranscriptome	Archaea: 44.26 | Unclassified: 30.05 | Bacteria: 25.14 | Viruses: 0.55	Archaea	YES	86.8852	27.8689	80.33	YES	0.361972	83
F093179	Mixed Metagenome / Metatranscriptome	Archaea: 94.34 | Bacteria: 4.72 | Unclassified: 0.94	Archaea	YES	86.7925	12.2642	65.09	YES	0.309597	23
F071917	Metagenome	Archaea: 98.35 | Bacteria: 0.83 | Unclassified: 0.83	Archaea	NO	86.7769	20.6612	48.76	YES	0.541383	42
F004989	Mixed Metagenome / Metatranscriptome	Archaea: 89.18 | Viruses: 5.53 | Unclassified: 3.12 | Bacteria: 1.92 | Eukaryota: 0.24	Archaea	YES	86.6828	28.8462	82.21	YES	0.539005	215
F095752	Mixed Metagenome / Metatranscriptome	Unclassified: 71.43 | Archaea: 20.95 | Bacteria: 7.62	Archaea	YES	86.6667	12.381	78.1	NO	0	23
F035245	Mixed Metagenome / Metatranscriptome	Archaea: 98.84 | Unclassified: 0.58 | Bacteria: 0.58	Archaea	YES	86.6279	20.3488	69.77	NO	0	88
F039213	Mixed Metagenome / Metatranscriptome	Archaea: 99.39 | Bacteria: 0.61 | Unclassified: 0.00	Archaea	YES	86.5854	16.4634	67.68	YES	0.325283	20
F057473	Metagenome	Unclassified: 51.47 | Archaea: 30.15 | Bacteria: 18.38	Archaea	NO	86.5672	23.5294	74.26	YES	0.384213	49
F096726	Metagenome	Unclassified: 50.00 | Archaea: 26.92 | Viruses: 23.08	Archaea	NO	86.5385	31.7308	91.35	NO	0	22
F077456	Metagenome	Unclassified: 59.83 | Archaea: 36.75 | Bacteria: 3.42	Archaea	NO	86.3248	20.5128	82.91	NO	0	62
F068204	Metagenome	Archaea: 68.80 | Unclassified: 24.00 | Viruses: 4.80 | Bacteria: 1.60 | Eukaryota: 0.80	Archaea	NO	86.2903	15.2	46.4	YES	0.466827	3
F101857	Metagenome	Unclassified: 37.25 | Archaea: 33.33 | Viruses: 26.47 | Bacteria: 2.94	Archaea	NO	86.2745	98.0392	88.24	YES	0.20763	46
F018940	Mixed Metagenome / Metatranscriptome	Archaea: 66.81 | Unclassified: 28.88 | Viruses: 4.31	Archaea	YES	86.2069	16.8103	87.5	YES	0.133676	77
F049527	Mixed Metagenome / Metatranscriptome	Unclassified: 56.85 | Archaea: 27.40 | Viruses: 15.75	Archaea	YES	86.2069	98.6301	89.04	YES	0.463153	63
F103293	Metagenome	Archaea: 96.04 | Unclassified: 3.96	Archaea	NO	86.1386	22.7723	64.36	YES	0.815903	35
F090409	Metagenome	Archaea: 51.85 | Unclassified: 48.15	Archaea	NO	86.1111	13.8889	77.78	YES	0.366232	65
F046123	Metagenome	Archaea: 82.12 | Unclassified: 13.25 | Viruses: 2.65 | Bacteria: 1.99	Archaea	NO	86	15.894	68.21	YES	0.512346	22
F092293	Mixed Metagenome / Metatranscriptome	Archaea: 97.20 | Viruses: 2.80 | Unclassified: 0.00	Archaea	YES	85.9813	24.2991	78.5	NO	0	73
F081505	Metagenome	Archaea: 89.47 | Unclassified: 6.14 | Bacteria: 3.51 | Viruses: 0.88	Archaea	NO	85.9649	22.807	75.44	YES	0.563586	54
F071046	Mixed Metagenome / Metatranscriptome	Archaea: 91.80 | Bacteria: 7.38 | Unclassified: 0.82	Archaea	YES	85.9504	97.541	86.07	NO	0	69
F056527	Metagenome	Unclassified: 40.88 | Archaea: 34.31 | Viruses: 19.71 | Bacteria: 5.11	Archaea	NO	85.9259	22.6277	90.51	YES	0.717417	35
F047650	Mixed Metagenome / Metatranscriptome	Archaea: 45.64 | Viruses: 30.20 | Unclassified: 22.82 | Bacteria: 1.34	Archaea	YES	85.906	23.4899	75.17	YES	0.43746	104
F093177	Metagenome	Unclassified: 49.06 | Archaea: 49.06 | Bacteria: 1.89	Archaea	NO	85.8491	19.8113	72.64	NO	0	36
F089031	Mixed Metagenome / Metatranscriptome	Archaea: 33.03 | Unclassified: 33.03 | Viruses: 28.44 | Bacteria: 5.50	Archaea	YES	85.8491	55.0459	82.57	NO	0	46
F021512	Mixed Metagenome / Metatranscriptome	Archaea: 28.90 | Bacteria: 27.98 | Viruses: 27.98 | Unclassified: 11.01	Archaea	YES	85.8447	22.0183	82.57	YES	0.692268	129
F012509	Mixed Metagenome / Metatranscriptome	Unclassified: 60.36 | Archaea: 27.86 | Viruses: 10.00 | Bacteria: 1.79	Archaea	YES	85.7143	26.4286	81.43	YES	0.340254	151
F075078	Metagenome	Archaea: 55.46 | Unclassified: 23.53 | Viruses: 19.33 | Bacteria: 1.68	Archaea	NO	85.5932	26.0504	68.91	YES	0.236807	83
F096385	Metagenome	Archaea: 99.04 | Bacteria: 0.96 | Unclassified: 0.00	Archaea	NO	85.5769	17.3077	73.08	YES	0.636611	19
F087906	Mixed Metagenome / Metatranscriptome	Archaea: 79.09 | Unclassified: 8.18 | Bacteria: 7.27 | Viruses: 5.45	Archaea	YES	85.4545	30	65.45	NO	0	79
F026198	Metagenome	Unclassified: 52.02 | Archaea: 41.92 | Bacteria: 6.06	Archaea	NO	85.3535	9.59596	68.69	YES	0.550376	52
F095269	Mixed Metagenome / Metatranscriptome	Archaea: 96.19 | Unclassified: 3.81	Archaea	YES	85.2941	96.1905	88.57	NO	0	72
F062836	Metagenome	Archaea: 56.59 | Unclassified: 41.09 | Viruses: 1.55 | Bacteria: 0.78	Archaea	NO	85.2713	97.6744	94.62	NO	0	88
F039930	Mixed Metagenome / Metatranscriptome	Archaea: 77.16 | Unclassified: 20.99 | Bacteria: 1.85	Archaea	YES	85.1852	6.17284	55.56	YES	0.597847	58
F048212	Mixed Metagenome / Metatranscriptome	Archaea: 93.24 | Unclassified: 4.73 | Bacteria: 2.03	Archaea	YES	85.1351	25	72.3	NO	0	64
F037421	Mixed Metagenome / Metatranscriptome	Unclassified: 47.02 | Archaea: 35.12 | Bacteria: 12.50 | Viruses: 5.36	Archaea	YES	85.119	26.7857	80.95	YES	0.321878	109
F029469	Mixed Metagenome / Metatranscriptome	Archaea: 49.47 | Unclassified: 32.45 | Bacteria: 11.17 | Viruses: 6.91	Archaea	YES	85.1064	22.3404	84.57	YES	0.425169	99
F091135	Mixed Metagenome / Metatranscriptome	Unclassified: 70.09 | Archaea: 28.04 | Bacteria: 0.93 | Viruses: 0.93	Archaea	YES	85.0467	7.47664	65.42	YES	0.450866	36
F004454	Mixed Metagenome / Metatranscriptome	Archaea: 87.19 | Unclassified: 10.07 | Bacteria: 2.29 | Viruses: 0.46	Archaea	YES	85.023	14.4165	62.24	YES	0.725303	137
F104374	Mixed Metagenome / Metatranscriptome	Archaea: 100.00 | Unclassified: 0.00	Archaea	YES	85	100	92	YES	0.779161	69
F017668	Metagenome	Archaea: 94.14 | Bacteria: 2.93 | Unclassified: 2.51 | Viruses: 0.42	Archaea	NO	84.9372	17.9916	82.85	YES	0.61158	124
F017585	Metagenome	Unclassified: 71.97 | Archaea: 22.18 | Bacteria: 5.44 | Viruses: 0.42	Archaea	NO	84.9372	19.6653	54.39	YES	0.585625	11
F088780	Metagenome	Unclassified: 57.80 | Archaea: 35.78 | Bacteria: 6.42	Archaea	NO	84.9057	15.5963	78.9	YES	0.418094	64
F038920	Mixed Metagenome / Metatranscriptome	Archaea: 72.12 | Unclassified: 27.27 | Viruses: 0.61	Archaea	YES	84.8485	20.6061	66.06	YES	0.768711	86
F060981	Metagenome	Archaea: 38.64 | Unclassified: 31.82 | Viruses: 26.52 | Bacteria: 3.03	Archaea	NO	84.8485	26.5152	86.36	YES	0.740145	76
F023017	Metagenome	Archaea: 89.57 | Unclassified: 5.69 | Viruses: 4.74	Archaea	NO	84.8341	18.0095	66.82	YES	0.729023	24
F083665	Metagenome	Archaea: 69.64 | Unclassified: 30.36	Archaea	NO	84.8214	12.5	66.96	NO	0	29
F039072	Metagenome	Archaea: 89.63 | Unclassified: 7.32 | Bacteria: 3.05	Archaea	NO	84.7561	25	57.93	NO	0	82
F047387	Mixed Metagenome / Metatranscriptome	Archaea: 86.67 | Unclassified: 9.33 | Bacteria: 4.00	Archaea	YES	84.6667	18.6667	70	YES	0.465217	104
F039566	Metagenome	Archaea: 98.77 | Bacteria: 1.23 | Unclassified: 0.00	Archaea	NO	84.6626	96.9325	92.64	NO	0	90
F026836	Mixed Metagenome / Metatranscriptome	Archaea: 91.33 | Bacteria: 5.61 | Unclassified: 2.55 | Viruses: 0.51	Archaea	YES	84.6154	19.3878	60.2	YES	0.477283	86
F027134	Mixed Metagenome / Metatranscriptome	Archaea: 93.33 | Bacteria: 4.10 | Unclassified: 2.56	Archaea	YES	84.6154	22.0513	76.41	YES	0.248718	103
F083983	Metagenome	Archaea: 90.18 | Unclassified: 8.04 | Bacteria: 1.79	Archaea	NO	84.6154	23.2143	62.5	NO	0	74
F027798	Metagenome	Archaea: 94.30 | Unclassified: 5.18 | Bacteria: 0.52	Archaea	NO	84.456	24.8705	54.4	YES	0.554823	83
F013400	Mixed Metagenome / Metatranscriptome	Archaea: 91.51 | Viruses: 5.90 | Bacteria: 1.85 | Unclassified: 0.74	Archaea	YES	84.4444	25.8303	62.73	NO	0	112
F019111	Metagenome	Archaea: 74.46 | Unclassified: 20.78 | Viruses: 3.46 | Bacteria: 1.30	Archaea	NO	84.4156	24.6753	67.53	YES	0.605822	112
F007773	Metagenome	Archaea: 66.67 | Unclassified: 20.29 | Bacteria: 9.57 | Viruses: 3.48	Archaea	NO	84.3023	27.8261	80.58	YES	0.578184	185
F007460	Metagenome	Archaea: 72.29 | Viruses: 27.71 | Unclassified: 0.00	Archaea	NO	84.2857	19.1429	58	NO	0	26
F041671	Metagenome	Unclassified: 56.60 | Archaea: 35.85 | Bacteria: 6.92 | Viruses: 0.63	Archaea	NO	84.2767	93.0818	86.16	YES	0.48099	77
F013026	Mixed Metagenome / Metatranscriptome	Archaea: 44.73 | Unclassified: 31.64 | Bacteria: 21.45 | Viruses: 2.18	Archaea	YES	84.2491	32	72	YES	0.476771	158
F059489	Mixed Metagenome / Metatranscriptome	Archaea: 88.81 | Unclassified: 10.45 | Bacteria: 0.75	Archaea	YES	84.2105	23.1343	77.61	YES	0.666345	80
F042180	Metagenome	Archaea: 94.30 | Bacteria: 3.16 | Unclassified: 1.90 | Viruses: 0.63	Archaea	NO	84.1772	25.3165	74.68	YES	0.445461	77
F092367	Mixed Metagenome / Metatranscriptome	Unclassified: 62.62 | Archaea: 34.58 | Bacteria: 1.87 | Viruses: 0.93	Archaea	YES	84.1121	14.0187	70.09	YES	0.544932	26
F082439	Metagenome	Unclassified: 57.52 | Archaea: 41.59 | Bacteria: 0.88	Archaea	NO	84.0708	24.7788	81.42	YES	0.339133	66
F067599	Mixed Metagenome / Metatranscriptome	Archaea: 97.60 | Unclassified: 1.60 | Bacteria: 0.80	Archaea	YES	84	34.4	71.2	YES	0.331954	72
F067566	Mixed Metagenome / Metatranscriptome	Archaea: 99.20 | Bacteria: 0.80 | Unclassified: 0.00	Archaea	YES	84	96.8	95.2	NO	0	83
F015262	Mixed Metagenome / Metatranscriptome	Archaea: 55.47 | Unclassified: 33.59 | Viruses: 9.38 | Bacteria: 1.56	Archaea	YES	83.9844	14.4531	76.95	YES	0.649651	138
F056707	Metagenome	Archaea: 86.13 | Unclassified: 12.41 | Bacteria: 1.46	Archaea	NO	83.9416	16.0584	89.78	YES	0.579801	83
F016098	Metagenome	Archaea: 61.04 | Viruses: 31.73 | Unclassified: 6.83 | Bacteria: 0.40	Archaea	NO	83.9357	17.6707	46.18	YES	0.606083	20
F034090	Metagenome	Archaea: 91.43 | Unclassified: 6.86 | Bacteria: 1.71	Archaea	NO	83.908	9.14286	58.29	YES	0.712734	48
F068505	Metagenome	Archaea: 50.00 | Unclassified: 46.77 | Bacteria: 3.23	Archaea	NO	83.871	16.129	62.9	YES	0.630595	61
F062825	Metagenome	Unclassified: 49.23 | Archaea: 23.08 | Viruses: 18.46 | Bacteria: 9.23	Archaea	NO	83.8462	50.7692	90.77	YES	0.314873	62
F026261	Mixed Metagenome / Metatranscriptome	Unclassified: 56.06 | Archaea: 23.23 | Viruses: 16.67 | Bacteria: 4.04	Archaea	YES	83.8384	65.1515	72.22	YES	0.716581	143
F094797	Metagenome	Archaea: 80.95 | Unclassified: 19.05	Archaea	NO	83.8095	29.5238	52.38	NO	0	9
F069956	Mixed Metagenome / Metatranscriptome	Archaea: 99.19 | Viruses: 0.81 | Unclassified: 0.00	Archaea	YES	83.7398	26.8293	69.92	NO	0	73
F078447	Mixed Metagenome / Metatranscriptome	Archaea: 70.69 | Unclassified: 25.86 | Bacteria: 2.59 | Eukaryota: 0.86	Archaea	YES	83.7209	74.1379	64.66	YES	0.696773	65
F057908	Metagenome	Archaea: 48.89 | Unclassified: 45.19 | Viruses: 5.19 | Bacteria: 0.74	Archaea	NO	83.7037	9.62963	64.44	YES	0.514634	47
F018746	Mixed Metagenome / Metatranscriptome	Archaea: 83.26 | Unclassified: 15.45 | Bacteria: 0.86 | Viruses: 0.43	Archaea	YES	83.691	32.618	82.83	YES	0.773301	93
F078166	Metagenome	Archaea: 53.45 | Unclassified: 41.38 | Bacteria: 3.45 | Viruses: 1.72	Archaea	NO	83.6207	12.069	62.07	YES	0.54695	45
F031307	Metagenome	Archaea: 61.20 | Unclassified: 31.69 | Bacteria: 7.10	Archaea	NO	83.6066	21.8579	74.86	YES	0.38878	105
F013739	Metagenome	Unclassified: 61.94 | Archaea: 30.22 | Bacteria: 7.84	Archaea	NO	83.5821	23.8806	65.67	YES	0.429058	89
F019979	Metagenome	Archaea: 78.32 | Bacteria: 21.24 | Unclassified: 0.44	Archaea	NO	83.5556	27.8761	61.5	YES	0.366344	93
F029623	Metagenome	Archaea: 88.24 | Viruses: 11.23 | Bacteria: 0.53 | Unclassified: 0.00	Archaea	NO	83.4225	20.3209	69.52	YES	0.464933	25
F015663	Mixed Metagenome / Metatranscriptome	Archaea: 66.80 | Unclassified: 15.02 | Bacteria: 9.09 | Viruses: 9.09	Archaea	YES	83.3992	25.2964	64.82	YES	0.620151	153
F011593	Mixed Metagenome / Metatranscriptome	Archaea: 43.94 | Unclassified: 33.22 | Bacteria: 20.42 | Viruses: 2.42	Archaea	YES	83.3333	26.6436	81.31	YES	0.37547	99
F080207	Metagenome	Unclassified: 63.48 | Archaea: 31.30 | Bacteria: 5.22	Archaea	NO	83.1858	20	47.83	YES	0.643413	58
F091379	Mixed Metagenome / Metatranscriptome	Archaea: 90.65 | Unclassified: 7.48 | Bacteria: 1.87	Archaea	YES	83.1776	12.1495	54.21	YES	0.453918	33
F092111	Mixed Metagenome / Metatranscriptome	Archaea: 71.03 | Unclassified: 26.17 | Bacteria: 2.80	Archaea	YES	83.1776	24.2991	74.77	YES	0.458906	78
F089758	Metagenome	Unclassified: 51.85 | Archaea: 42.59 | Bacteria: 5.56	Archaea	NO	83.1776	27.7778	50.93	NO	0	11
F099209	Mixed Metagenome / Metatranscriptome	Archaea: 51.46 | Viruses: 37.86 | Unclassified: 9.71 | Bacteria: 0.97	Archaea	YES	83.1683	30.0971	73.79	YES	0.364615	61
F100281	Metagenome	Unclassified: 74.51 | Archaea: 22.55 | Bacteria: 2.94	Archaea	NO	83.1683	95.098	90.2	YES	0.791007	67
F022597	Mixed Metagenome / Metatranscriptome	Archaea: 68.54 | Unclassified: 12.68 | Viruses: 9.86 | Bacteria: 8.45 | Eukaryota: 0.47	Archaea	YES	83.0986	19.7183	64.79	YES	0.67703	139
F062489	Metagenome	Unclassified: 70.00 | Archaea: 22.31 | Viruses: 7.69	Archaea	NO	83.0769	23.8462	85.38	YES	0.696998	27
F016206	Mixed Metagenome / Metatranscriptome	Archaea: 62.65 | Unclassified: 27.31 | Viruses: 5.62 | Bacteria: 4.42	Archaea	YES	83.0645	20.8835	78.31	YES	0.407505	137
F017116	Metagenome	Archaea: 97.93 | Bacteria: 2.07 | Unclassified: 0.00	Archaea	NO	83.0579	22.314	56.2	YES	0.492143	96
F084725	Metagenome	Archaea: 65.18 | Unclassified: 34.82	Archaea	NO	83.0357	11.6071	76.79	YES	0.610768	62
F085866	Metagenome	Archaea: 49.55 | Unclassified: 48.65 | Bacteria: 1.80	Archaea	NO	82.8829	19.8198	86.49	YES	0.464783	76
F084955	Metagenome	Archaea: 99.10 | Unclassified: 0.90	Archaea	NO	82.8829	28.8288	54.95	YES	0.798984	22
F095623	Metagenome	Archaea: 47.62 | Viruses: 44.76 | Unclassified: 6.67 | Bacteria: 0.95	Archaea	NO	82.8571	27.619	70.48	NO	0	56
F025150	Mixed Metagenome / Metatranscriptome	Archaea: 43.35 | Viruses: 33.99 | Unclassified: 21.18 | Bacteria: 1.48	Archaea	YES	82.7586	33.4975	64.04	YES	0.862976	135
F030035	Metagenome	Archaea: 78.49 | Unclassified: 21.51	Archaea	NO	82.7027	99.4624	86.56	NO	0	104
F014601	Mixed Metagenome / Metatranscriptome	Archaea: 94.25 | Bacteria: 4.21 | Unclassified: 0.77 | Viruses: 0.77	Archaea	YES	82.6923	22.6054	68.2	YES	0.338493	113
F012209	Mixed Metagenome / Metatranscriptome	Archaea: 100.00 | Unclassified: 0.00	Archaea	YES	82.6241	16.3121	58.16	YES	0.721611	115
F038276	Metagenome	Archaea: 82.53 | Unclassified: 17.47	Archaea	NO	82.5301	20.4819	46.99	NO	0	54
F054603	Mixed Metagenome / Metatranscriptome	Archaea: 96.40 | Unclassified: 3.60	Archaea	YES	82.4818	96.4029	89.21	NO	0	91
F018813	Mixed Metagenome / Metatranscriptome	Archaea: 75.54 | Unclassified: 17.60 | Viruses: 6.01 | Bacteria: 0.86	Archaea	YES	82.4034	28.7554	87.12	YES	0.415109	109
F041592	Mixed Metagenome / Metatranscriptome	Archaea: 87.42 | Unclassified: 10.06 | Bacteria: 2.52	Archaea	YES	82.3899	38.9937	76.1	YES	0.44105	69
F051761	Metagenome	Unclassified: 73.43 | Archaea: 26.57	Archaea	NO	82.3529	18.8811	51.05	NO	0	11
F074119	Mixed Metagenome / Metatranscriptome	Archaea: 90.83 | Unclassified: 9.17	Archaea	YES	82.3529	19.1667	61.67	NO	0	49
F036238	Metagenome	Archaea: 58.82 | Viruses: 32.35 | Unclassified: 8.82	Archaea	NO	82.3529	28.2353	71.18	YES	0.852575	105
F101846	Metagenome	Archaea: 63.73 | Unclassified: 20.59 | Viruses: 9.80 | Bacteria: 5.88	Archaea	NO	82.3529	100	95.1	YES	0.339434	82
F068730	Mixed Metagenome / Metatranscriptome	Unclassified: 54.84 | Archaea: 40.32 | Bacteria: 2.42 | Viruses: 2.42	Archaea	YES	82.2581	24.1935	57.26	YES	0.575003	84
F058259	Metagenome	Unclassified: 50.37 | Archaea: 47.41 | Bacteria: 2.22	Archaea	NO	82.2222	22.963	77.04	YES	0.528496	69
F058043	Metagenome	Unclassified: 51.85 | Archaea: 42.96 | Bacteria: 4.44 | Viruses: 0.74	Archaea	NO	82.2222	91.1111	82.96	YES	0.542465	73
F062843	Metagenome	Unclassified: 61.54 | Archaea: 28.46 | Bacteria: 9.23 | Viruses: 0.77	Archaea	NO	82.1705	20	79.23	YES	0.530639	73
F063522	Mixed Metagenome / Metatranscriptome	Archaea: 59.69 | Bacteria: 20.93 | Unclassified: 19.38	Archaea	YES	82.1705	26.3566	68.22	NO	0	60
F028763	Metagenome	Archaea: 92.63 | Bacteria: 5.79 | Unclassified: 1.05 | Viruses: 0.53	Archaea	NO	82.1053	27.3684	64.21	NO	0	93
F087333	Mixed Metagenome / Metatranscriptome	Archaea: 83.64 | Unclassified: 10.00 | Viruses: 3.64 | Bacteria: 2.73	Archaea	YES	82	90.9091	85.45	YES	0.338206	66
F024571	Metagenome	Archaea: 79.51 | Unclassified: 9.27 | Viruses: 9.27 | Bacteria: 1.95	Archaea	NO	81.9512	24.878	71.71	YES	0.601907	110
F072208	Mixed Metagenome / Metatranscriptome	Archaea: 98.35 | Unclassified: 0.83 | Bacteria: 0.83	Archaea	YES	81.8182	31.405	62.81	NO	0	75
F038651	Mixed Metagenome / Metatranscriptome	Archaea: 83.64 | Unclassified: 7.27 | Bacteria: 4.85 | Viruses: 4.24	Archaea	YES	81.8182	32.1212	78.18	NO	0	102
F041660	Metagenome	Archaea: 97.48 | Bacteria: 2.52 | Unclassified: 0.00	Archaea	NO	81.761	20.7547	53.46	YES	0.313066	59
F055366	Mixed Metagenome / Metatranscriptome	Unclassified: 71.01 | Archaea: 24.64 | Bacteria: 4.35	Archaea	YES	81.7518	23.1884	71.01	YES	0.305927	42
F065906	Metagenome	Unclassified: 55.12 | Archaea: 40.94 | Bacteria: 3.94	Archaea	NO	81.746	22.8346	75.59	YES	0.568786	60
F079881	Mixed Metagenome / Metatranscriptome	Archaea: 83.48 | Unclassified: 15.65 | Viruses: 0.87	Archaea	YES	81.7391	25.2174	64.35	NO	0	83
F029954	Metagenome	Archaea: 79.03 | Viruses: 16.13 | Bacteria: 2.69 | Unclassified: 2.15	Archaea	NO	81.7204	16.6667	69.35	NO	0	24
F052516	Mixed Metagenome / Metatranscriptome	Archaea: 94.37 | Bacteria: 3.52 | Unclassified: 1.41 | Viruses: 0.70	Archaea	YES	81.6901	28.8732	70.42	NO	0	71
F001125	Mixed Metagenome / Metatranscriptome	Archaea: 64.24 | Viruses: 27.57 | Unclassified: 6.37 | Bacteria: 1.82	Archaea	YES	81.6645	30.9493	71.52	YES	0.856088	272
F009951	Metagenome	Archaea: 95.16 | Bacteria: 4.84 | Unclassified: 0.00	Archaea	NO	81.6129	28.7097	63.23	YES	0.85072	96
F008219	Metagenome	Archaea: 90.21 | Unclassified: 7.42 | Bacteria: 2.37	Archaea	NO	81.6024	13.9466	54.6	YES	0.550504	55
F099439	Mixed Metagenome / Metatranscriptome	Unclassified: 75.73 | Archaea: 20.39 | Viruses: 2.91 | Bacteria: 0.97	Archaea	YES	81.5534	17.4757	87.38	NO	0	50
F063082	Metagenome	Archaea: 72.31 | Viruses: 21.54 | Unclassified: 4.62 | Bacteria: 1.54	Archaea	NO	81.5385	25.3846	75.38	NO	0	94
F011124	Mixed Metagenome / Metatranscriptome	Archaea: 43.39 | Viruses: 35.59 | Bacteria: 10.85 | Unclassified: 10.17	Archaea	YES	81.5068	30.1695	79.66	YES	0.257753	156
F090874	Metagenome	Archaea: 59.26 | Viruses: 33.33 | Unclassified: 7.41	Archaea	NO	81.4815	37.037	81.48	YES	0.636153	72
F106168	Mixed Metagenome / Metatranscriptome	Unclassified: 64.00 | Archaea: 34.00 | Bacteria: 1.00 | Viruses: 1.00	Archaea	YES	81.4433	23	57	YES	0.243439	73
F053560	Metagenome	Unclassified: 55.32 | Archaea: 35.46 | Viruses: 6.38 | Bacteria: 2.84	Archaea	NO	81.4286	97.8723	95.04	YES	0.185107	105
F043625	Metagenome	Unclassified: 46.15 | Archaea: 30.77 | Viruses: 22.44 | Bacteria: 0.64	Archaea	NO	81.4103	26.2821	83.33	YES	0.484357	77
F102135	Mixed Metagenome / Metatranscriptome	Archaea: 46.08 | Unclassified: 28.43 | Bacteria: 25.49	Archaea	YES	81.3725	14.7059	91.18	YES	0.29074	69
F101218	Mixed Metagenome / Metatranscriptome	Archaea: 76.47 | Unclassified: 21.57 | Bacteria: 1.96	Archaea	YES	81.3725	25.4902	70.59	YES	0.570145	64
F097511	Metagenome	Archaea: 69.23 | Unclassified: 20.19 | Bacteria: 5.77 | Viruses: 4.81	Archaea	NO	81.3725	32.6923	73.08	NO	0	63
F043480	Mixed Metagenome / Metatranscriptome	Archaea: 54.49 | Unclassified: 36.54 | Bacteria: 8.97	Archaea	YES	81.3333	17.3077	68.59	YES	0.70077	70
F070003	Metagenome	Unclassified: 47.97 | Archaea: 23.58 | Bacteria: 15.45 | Viruses: 13.01	Archaea	NO	81.3008	18.6992	76.42	YES	0.441998	44
F084046	Metagenome	Archaea: 50.89 | Unclassified: 48.21 | Viruses: 0.89	Archaea	NO	81.25	25.8929	69.64	NO	0	68
F075707	Mixed Metagenome / Metatranscriptome	Archaea: 77.12 | Viruses: 11.02 | Unclassified: 6.78 | Bacteria: 5.08	Archaea	YES	81.1966	69.4915	88.14	NO	0	86
F085436	Mixed Metagenome / Metatranscriptome	Archaea: 89.19 | Unclassified: 9.01 | Bacteria: 0.90 | Viruses: 0.90	Archaea	YES	81.1881	90.0901	75.68	YES	0.412456	78
F055584	Metagenome	Unclassified: 71.74 | Archaea: 23.91 | Bacteria: 4.35	Archaea	NO	81.1594	32.6087	58.7	NO	0	75
F066149	Metagenome	Archaea: 47.24 | Unclassified: 26.77 | Viruses: 25.20 | Bacteria: 0.79	Archaea	NO	81.1024	21.2598	88.19	YES	0.446959	87
F025468	Metagenome	Archaea: 98.01 | Bacteria: 1.99 | Unclassified: 0.00	Archaea	NO	81.0945	34.8259	64.18	YES	0.323926	79
F014681	Mixed Metagenome / Metatranscriptome	Unclassified: 69.35 | Archaea: 25.67 | Viruses: 3.83 | Bacteria: 1.15	Archaea	YES	81.0277	18.3908	62.84	YES	0.585039	79
F104890	Mixed Metagenome / Metatranscriptome	Archaea: 99.00 | Unclassified: 1.00	Archaea	YES	81	28	86	NO	0	62
F024453	Metagenome	Archaea: 86.83 | Viruses: 13.17 | Unclassified: 0.00	Archaea	NO	80.9756	22.439	59.51	YES	0.462224	23
F095624	Metagenome	Unclassified: 30.48 | Archaea: 29.52 | Bacteria: 28.57 | Viruses: 11.43	Archaea	NO	80.9524	30.4762	95.24	NO	0	67
F096263	Mixed Metagenome / Metatranscriptome	Archaea: 83.81 | Bacteria: 11.43 | Unclassified: 3.81 | Viruses: 0.95	Archaea	YES	80.9524	54.2857	94.29	NO	0	10
F087942	Metagenome	Unclassified: 52.73 | Archaea: 37.27 | Bacteria: 5.45 | Viruses: 4.55	Archaea	NO	80.9091	20	80	NO	0	68
F072834	Mixed Metagenome / Metatranscriptome	Archaea: 47.11 | Unclassified: 26.45 | Viruses: 22.31 | Bacteria: 4.13	Archaea	YES	80.9091	27.2727	68.6	NO	0	98
F042845	Mixed Metagenome / Metatranscriptome	Archaea: 95.54 | Viruses: 4.46 | Unclassified: 0.00	Archaea	YES	80.8917	22.9299	62.42	YES	0.39854	84
F057079	Metagenome	Archaea: 93.38 | Bacteria: 3.68 | Unclassified: 2.94	Archaea	NO	80.8824	20.5882	49.26	YES	0.739665	30
F057233	Metagenome	Unclassified: 51.47 | Archaea: 38.97 | Bacteria: 9.56	Archaea	NO	80.8824	21.3235	59.56	YES	0.435627	72
F056439	Mixed Metagenome / Metatranscriptome	Archaea: 93.43 | Bacteria: 5.84 | Unclassified: 0.73	Archaea	YES	80.8824	27.0073	73.72	NO	0	82
F037658	Metagenome	Archaea: 98.20 | Unclassified: 1.20 | Bacteria: 0.60	Archaea	NO	80.8383	23.3533	63.47	NO	0	76
F049588	Mixed Metagenome / Metatranscriptome	Archaea: 46.58 | Viruses: 38.36 | Unclassified: 14.38 | Bacteria: 0.68	Archaea	YES	80.8219	30.8219	64.38	NO	0	101
F088811	Metagenome	Unclassified: 44.04 | Archaea: 35.78 | Viruses: 12.84 | Bacteria: 7.34	Archaea	NO	80.7339	33.945	86.24	YES	0.636814	75
F053031	Mixed Metagenome / Metatranscriptome	Unclassified: 62.41 | Archaea: 32.62 | Bacteria: 4.96	Archaea	YES	80.7143	32.6241	65.25	YES	0.551291	40
F081154	Metagenome	Archaea: 100.00 | Unclassified: 0.00	Archaea	NO	80.7018	29.8246	72.81	YES	0.497424	68
F025314	Metagenome	Archaea: 87.13 | Unclassified: 8.91 | Bacteria: 3.47 | Viruses: 0.50	Archaea	NO	80.6931	24.7525	67.82	YES	0.586988	89
F075423	Mixed Metagenome / Metatranscriptome	Archaea: 51.26 | Viruses: 39.50 | Unclassified: 8.40 | Bacteria: 0.84	Archaea	YES	80.6723	31.9328	74.79	YES	0.697063	70
F063566	Metagenome	Archaea: 98.45 | Bacteria: 1.55 | Unclassified: 0.00	Archaea	NO	80.6202	30.2326	62.02	YES	0.274946	77
F063557	Mixed Metagenome / Metatranscriptome	Archaea: 99.22 | Eukaryota: 0.78 | Unclassified: 0.00	Archaea	YES	80.6202	35.6589	65.89	NO	0	73
F102057	Metagenome	Unclassified: 48.04 | Archaea: 34.31 | Viruses: 15.69 | Bacteria: 1.96	Archaea	NO	80.5825	31.3725	78.43	NO	0	69
F021991	Mixed Metagenome / Metatranscriptome	Archaea: 62.96 | Unclassified: 29.63 | Viruses: 4.17 | Bacteria: 3.24	Archaea	YES	80.5556	31.0185	93.06	YES	0.30705	147
F047394	Metagenome	Unclassified: 76.00 | Archaea: 22.00 | Viruses: 2.00	Archaea	NO	80.5369	48	93.33	NO	0	41
F007110	Mixed Metagenome / Metatranscriptome	Unclassified: 47.62 | Archaea: 30.53 | Bacteria: 15.13 | Viruses: 6.72	Archaea	YES	80.4533	18.7675	53.22	YES	0.571721	169
F000302	Mixed Metagenome / Metatranscriptome	Unclassified: 42.18 | Archaea: 27.45 | Viruses: 27.08 | Bacteria: 3.29	Archaea	YES	80.4494	26.4024	85.42	YES	0.73678	466
F045787	Mixed Metagenome / Metatranscriptome	Archaea: 75.00 | Unclassified: 12.50 | Viruses: 11.84 | Bacteria: 0.66	Archaea	YES	80.4054	51.9737	78.95	NO	0	115
F002514	Mixed Metagenome / Metatranscriptome	Archaea: 70.47 | Unclassified: 17.21 | Bacteria: 12.14 | Viruses: 0.18	Archaea	YES	80.3993	21.9203	60.69	YES	0.719621	163
F089866	Metagenome	Archaea: 56.48 | Unclassified: 39.81 | Bacteria: 2.78 | Viruses: 0.93	Archaea	NO	80.3738	16.6667	51.85	YES	0.735199	54
F089023	Metagenome	Unclassified: 66.97 | Archaea: 25.69 | Viruses: 5.50 | Bacteria: 1.83	Archaea	NO	80.3738	86.2385	89.91	YES	0.308929	70
F012766	Mixed Metagenome / Metatranscriptome	Archaea: 98.92 | Unclassified: 1.08	Archaea	YES	80.3636	24.1877	75.81	NO	0	133
F012005	Mixed Metagenome / Metatranscriptome	Archaea: 94.37 | Bacteria: 5.63 | Unclassified: 0.00	Archaea	YES	80.2817	39.7887	64.08	NO	0	119
F042692	Mixed Metagenome / Metatranscriptome	Archaea: 75.16 | Unclassified: 22.29 | Bacteria: 1.91 | Viruses: 0.64	Archaea	YES	80.2548	19.7452	66.88	YES	0.713034	58
F003128	Metagenome	Unclassified: 65.61 | Archaea: 28.46 | Viruses: 5.93	Archaea	NO	80.2372	37.1542	93.87	YES	0.313658	74
F023614	Mixed Metagenome / Metatranscriptome	Archaea: 72.25 | Unclassified: 12.44 | Viruses: 11.00 | Bacteria: 4.31	Archaea	YES	80.203	30.622	60.77	YES	0.726546	138
F008914	Metagenome	Archaea: 36.20 | Unclassified: 30.06 | Bacteria: 23.01 | Viruses: 10.74	Archaea	NO	80.1858	26.0736	88.96	YES	0.449198	146
F052244	Metagenome	Archaea: 69.93 | Unclassified: 29.37 | Viruses: 0.70	Archaea	NO	80.1418	27.972	80.42	YES	0.522149	3
F043305	Metagenome	Archaea: 80.77 | Bacteria: 16.03 | Unclassified: 3.21	Archaea	NO	80.1282	39.1026	15.38	NO	0	72
F105927	Metagenome	Unclassified: 56.00 | Archaea: 39.00 | Viruses: 4.00 | Bacteria: 1.00	Archaea	NO	80	19	94	YES	0.590273	58
F053775	Metagenome	Archaea: 77.86 | Bacteria: 17.86 | Unclassified: 4.29	Archaea	NO	80	22.1429	62.14	YES	0.78767	66
F105357	Metagenome	Unclassified: 79.00 | Archaea: 20.00 | Bacteria: 1.00	Archaea	NO	80	25	66	NO	0	62
F096272	Metagenome	Archaea: 94.29 | Bacteria: 5.71 | Unclassified: 0.00	Archaea	NO	80	25.7143	61.9	YES	0.451678	66
F087010	Mixed Metagenome / Metatranscriptome	Archaea: 97.27 | Bacteria: 2.73 | Unclassified: 0.00	Archaea	YES	80	98.1818	91.82	YES	0.245622	68
F034130	Metagenome	Archaea: 58.86 | Unclassified: 33.71 | Bacteria: 7.43	Archaea	NO	79.8851	22.8571	65.71	YES	0.411179	76
F074333	Metagenome	Archaea: 90.76 | Unclassified: 5.88 | Bacteria: 3.36	Archaea	NO	79.8319	10.9244	61.34	YES	0.673227	19
F097390	Mixed Metagenome / Metatranscriptome	Archaea: 63.46 | Viruses: 29.81 | Bacteria: 3.85 | Unclassified: 1.92 | Eukaryota: 0.96	Archaea	YES	79.8077	50.9615	52.88	NO	0	72
F104373	Metagenome	Archaea: 92.00 | Unclassified: 6.00 | Bacteria: 2.00	Archaea	NO	79.798	42	59	YES	0.593953	43
F034752	Mixed Metagenome / Metatranscriptome	Archaea: 44.25 | Unclassified: 42.53 | Bacteria: 10.34 | Viruses: 2.87	Archaea	YES	79.7688	26.4368	81.61	YES	0.138212	118
F052043	Metagenome	Unclassified: 68.53 | Archaea: 26.57 | Bacteria: 3.50 | Viruses: 1.40	Archaea	NO	79.7203	16.7832	83.92	YES	0.807858	15
F055367	Mixed Metagenome / Metatranscriptome	Unclassified: 60.14 | Archaea: 28.26 | Bacteria: 11.59	Archaea	YES	79.7101	26.8116	71.01	YES	0.79676	33
F054088	Metagenome	Archaea: 57.14 | Unclassified: 31.43 | Viruses: 8.57 | Bacteria: 2.86	Archaea	NO	79.7101	97.8571	93.57	YES	0.33096	110
F030713	Mixed Metagenome / Metatranscriptome	Unclassified: 50.54 | Archaea: 43.48 | Bacteria: 5.98	Archaea	YES	79.6703	29.8913	66.3	NO	0	99
F019975	Mixed Metagenome / Metatranscriptome	Archaea: 94.25 | Unclassified: 4.42 | Viruses: 1.33	Archaea	YES	79.646	23.8938	60.62	NO	0	108
F009323	Mixed Metagenome / Metatranscriptome	Archaea: 98.43 | Bacteria: 1.57 | Unclassified: 0.00	Archaea	YES	79.6238	30.721	66.14	YES	0.59906	116
F026900	Mixed Metagenome / Metatranscriptome	Archaea: 47.96 | Unclassified: 44.90 | Viruses: 5.10 | Bacteria: 2.04	Archaea	YES	79.5918	31.1224	94.39	YES	0.393822	75
F006925	Metagenome	Unclassified: 63.81 | Archaea: 36.19	Archaea	NO	79.558	17.9558	63.26	YES	0.608688	97
F021954	Mixed Metagenome / Metatranscriptome	Archaea: 91.67 | Unclassified: 6.48 | Bacteria: 1.85	Archaea	YES	79.5349	31.9444	70.83	NO	0	107
F043481	Mixed Metagenome / Metatranscriptome	Archaea: 90.38 | Unclassified: 7.05 | Bacteria: 2.56	Archaea	YES	79.4872	16.0256	76.28	YES	0.650233	89
F043378	Mixed Metagenome / Metatranscriptome	Archaea: 60.90 | Viruses: 25.64 | Unclassified: 12.82 | Bacteria: 0.64	Archaea	YES	79.4872	41.6667	57.69	YES	0.598611	120
F078013	Metagenome	Unclassified: 57.26 | Archaea: 33.33 | Bacteria: 6.84 | Viruses: 2.56	Archaea	NO	79.4872	41.8803	54.7	YES	0.383876	80
F001912	Mixed Metagenome / Metatranscriptome	Archaea: 90.29 | Bacteria: 5.66 | Unclassified: 3.40 | Viruses: 0.65	Archaea	YES	79.4745	47.5728	66.34	YES	0.140553	129
F091389	Metagenome	Archaea: 93.46 | Unclassified: 6.54	Archaea	NO	79.4393	20.5607	69.16	YES	0.213743	62
F100635	Metagenome	Archaea: 57.84 | Viruses: 38.24 | Unclassified: 2.94 | Bacteria: 0.98	Archaea	NO	79.4118	30.3922	88.24	NO	0	57
F038454	Metagenome	Archaea: 95.78 | Unclassified: 2.41 | Eukaryota: 0.60 | Viruses: 0.60 | Bacteria: 0.60	Archaea	NO	79.3939	22.8916	71.69	YES	0.499407	51
F038612	Metagenome	Archaea: 78.79 | Bacteria: 21.21 | Unclassified: 0.00	Archaea	NO	79.3939	30.303	52.12	NO	0	86
F061678	Mixed Metagenome / Metatranscriptome	Archaea: 52.67 | Viruses: 45.04 | Unclassified: 2.29	Archaea	YES	79.3893	32.0611	66.41	YES	0.53522	80
F043853	Metagenome	Archaea: 95.48 | Unclassified: 3.23 | Bacteria: 1.29	Archaea	NO	79.3548	28.3871	74.19	YES	0.686533	77
F024982	Metagenome	Unclassified: 63.05 | Archaea: 33.99 | Bacteria: 2.96	Archaea	NO	79.2929	62.069	67.98	YES	0.555295	92
F081763	Mixed Metagenome / Metatranscriptome	Archaea: 87.72 | Unclassified: 7.89 | Bacteria: 2.63 | Viruses: 1.75	Archaea	YES	79.2793	95.614	85.96	YES	0.282236	93
F094413	Metagenome	Unclassified: 41.51 | Archaea: 32.08 | Viruses: 21.70 | Bacteria: 4.72	Archaea	NO	79.2453	18.8679	81.13	YES	0.74201	59
F103495	Mixed Metagenome / Metatranscriptome	Archaea: 63.37 | Viruses: 31.68 | Bacteria: 2.97 | Unclassified: 1.98	Archaea	YES	79.2079	28.7129	82.18	NO	0	61
F064732	Mixed Metagenome / Metatranscriptome	Unclassified: 61.72 | Archaea: 38.28	Archaea	YES	79.2	32.0312	83.59	YES	0.213237	98
F018349	Mixed Metagenome / Metatranscriptome	Archaea: 37.87 | Unclassified: 32.77 | Viruses: 26.38 | Bacteria: 2.98	Archaea	YES	79.1489	23.4043	72.34	YES	0.690474	110
F007745	Metagenome	Archaea: 91.59 | Bacteria: 8.41 | Unclassified: 0.00	Archaea	NO	79.1304	29.2754	68.7	YES	0.25873	131
F042270	Metagenome	Archaea: 87.97 | Bacteria: 6.33 | Unclassified: 3.80 | Viruses: 1.90	Archaea	NO	79.1139	32.9114	65.19	YES	0.162774	74
F086919	Metagenome	Archaea: 90.91 | Bacteria: 9.09 | Unclassified: 0.00	Archaea	NO	79.0909	30.9091	76.36	NO	0	71
F087032	Metagenome	Unclassified: 38.18 | Archaea: 35.45 | Viruses: 20.91 | Bacteria: 5.45	Archaea	NO	79.0909	30.9091	91.82	NO	0	34
F086687	Metagenome	Archaea: 98.18 | Unclassified: 0.91 | Viruses: 0.91	Archaea	NO	79.0909	38.1818	72.73	YES	0.4826	62
F026924	Mixed Metagenome / Metatranscriptome	Unclassified: 59.18 | Archaea: 32.65 | Viruses: 7.65 | Bacteria: 0.51	Archaea	YES	79.0816	18.8776	80.61	YES	0.517782	32
F095331	Metagenome	Unclassified: 48.57 | Archaea: 32.38 | Viruses: 15.24 | Bacteria: 3.81	Archaea	NO	79.0476	25.7143	92.38	YES	0.632394	44
F068717	Metagenome	Archaea: 62.90 | Viruses: 22.58 | Unclassified: 14.52	Archaea	NO	79.0323	29.8387	72.58	NO	0	95
F032036	Mixed Metagenome / Metatranscriptome	Unclassified: 68.51 | Archaea: 23.20 | Viruses: 6.63 | Bacteria: 1.66	Archaea	YES	79.0055	29.8343	80.66	NO	0	107
F106196	Metagenome	Unclassified: 51.00 | Archaea: 25.00 | Bacteria: 23.00 | Eukaryota: 1.00	Archaea	NO	79	32	53	NO	0	66
F042826	Mixed Metagenome / Metatranscriptome	Archaea: 99.36 | Bacteria: 0.64 | Unclassified: 0.00	Archaea	YES	78.9809	98.7261	86.62	NO	0	85
F081115	Metagenome	Archaea: 99.12 | Bacteria: 0.88 | Unclassified: 0.00	Archaea	NO	78.9474	28.0702	70.18	NO	0	49
F021496	Metagenome	Archaea: 95.41 | Unclassified: 4.13 | Bacteria: 0.46	Archaea	NO	78.8991	26.6055	63.3	NO	0	90
F024942	Mixed Metagenome / Metatranscriptome	Unclassified: 68.97 | Archaea: 23.65 | Bacteria: 7.39	Archaea	YES	78.8177	28.0788	74.38	YES	0.739962	56
F050300	Metagenome	Archaea: 43.45 | Unclassified: 33.10 | Viruses: 20.00 | Bacteria: 3.45	Archaea	NO	78.7879	16.5517	64.83	YES	0.563028	46
F064356	Mixed Metagenome / Metatranscriptome	Archaea: 67.19 | Viruses: 15.62 | Bacteria: 9.38 | Unclassified: 7.81	Archaea	YES	78.7402	36.7188	59.38	YES	0.592	69
F048987	Mixed Metagenome / Metatranscriptome	Unclassified: 67.35 | Archaea: 28.57 | Bacteria: 2.72 | Viruses: 1.36	Archaea	YES	78.7234	26.5306	54.42	YES	0.357337	87
F071370	Metagenome	Archaea: 87.70 | Unclassified: 8.20 | Bacteria: 4.10	Archaea	NO	78.6885	22.1311	86.89	YES	0.652298	59
F096535	Metagenome	Archaea: 99.04 | Unclassified: 0.96	Archaea	NO	78.6408	21.1538	62.5	YES	0.776605	28
F099432	Metagenome	Archaea: 68.93 | Unclassified: 23.30 | Viruses: 5.83 | Bacteria: 1.94	Archaea	NO	78.6408	29.1262	67.96	NO	0	65
F076916	Mixed Metagenome / Metatranscriptome	Archaea: 98.29 | Bacteria: 0.85 | Unclassified: 0.85	Archaea	YES	78.6325	20.5128	70.09	NO	0	74
F084016	Mixed Metagenome / Metatranscriptome	Archaea: 97.32 | Bacteria: 1.79 | Unclassified: 0.89	Archaea	YES	78.5714	98.2143	89.29	YES	0.261716	64
F014670	Metagenome	Unclassified: 50.57 | Archaea: 25.29 | Viruses: 21.84 | Bacteria: 2.30	Archaea	NO	78.5441	20.6897	88.89	YES	0.706156	142
F021398	Metagenome	Unclassified: 47.03 | Archaea: 33.33 | Viruses: 14.16 | Bacteria: 5.48	Archaea	NO	78.5388	27.8539	93.15	YES	0.5412	54
F035278	Mixed Metagenome / Metatranscriptome	Archaea: 83.72 | Unclassified: 9.88 | Bacteria: 4.07 | Viruses: 1.74 | Eukaryota: 0.58	Archaea	YES	78.4884	36.0465	65.12	YES	0.684808	116
F015715	Metagenome	Archaea: 96.43 | Unclassified: 1.98 | Bacteria: 0.79 | Viruses: 0.79	Archaea	NO	78.4861	32.1429	75.79	NO	0	117
F023557	Metagenome	Archaea: 99.04 | Bacteria: 0.48 | Viruses: 0.48 | Unclassified: 0.00	Archaea	NO	78.4689	23.445	60.29	YES	0.492412	92
F008720	Metagenome	Unclassified: 44.98 | Archaea: 39.82 | Bacteria: 8.81 | Viruses: 6.38	Archaea	NO	78.4195	28.5714	86.32	YES	0.512445	158
F072829	Mixed Metagenome / Metatranscriptome	Archaea: 64.46 | Unclassified: 22.31 | Bacteria: 9.92 | Viruses: 3.31	Archaea	YES	78.3333	11.5702	53.72	YES	0.639873	29
F093367	Metagenome	Unclassified: 63.21 | Archaea: 32.08 | Bacteria: 4.72	Archaea	NO	78.3019	21.6981	78.3	YES	0.792072	82
F086937	Metagenome	Archaea: 50.00 | Unclassified: 49.09 | Bacteria: 0.91	Archaea	NO	78.1818	28.1818	68.18	NO	0	63
F052646	Mixed Metagenome / Metatranscriptome	Unclassified: 60.56 | Archaea: 32.39 | Bacteria: 4.23 | Viruses: 2.82	Archaea	YES	78.169	28.8732	69.01	YES	0.401249	94
F017851	Mixed Metagenome / Metatranscriptome	Archaea: 100.00 | Unclassified: 0.00	Archaea	YES	78.1513	49.1597	71.01	YES	0.78699	100
F016394	Metagenome	Unclassified: 70.04 | Archaea: 27.13 | Bacteria: 2.83	Archaea	NO	78.1377	25.5061	83.81	YES	0.751054	130
F003096	Mixed Metagenome / Metatranscriptome	Unclassified: 57.79 | Archaea: 40.24 | Bacteria: 1.38 | Viruses: 0.59	Archaea	YES	78.1065	26.0355	69.63	YES	0.627413	152
F080946	Metagenome	Unclassified: 53.51 | Archaea: 32.46 | Viruses: 11.40 | Bacteria: 2.63	Archaea	NO	78.0702	28.9474	89.47	YES	0.431944	14
F037272	Mixed Metagenome / Metatranscriptome	Archaea: 44.05 | Unclassified: 40.48 | Bacteria: 11.90 | Viruses: 1.19	Archaea	YES	77.9762	23.2143	74.4	YES	0.596459	79
F039542	Metagenome	Archaea: 94.48 | Bacteria: 5.52 | Unclassified: 0.00	Archaea	NO	77.9141	41.7178	54.6	NO	0	67
F096387	Metagenome	Archaea: 38.46 | Bacteria: 29.81 | Unclassified: 20.19 | Viruses: 11.54	Archaea	NO	77.8846	10.5769	44.23	YES	0.54722	26
F097162	Metagenome	Archaea: 60.58 | Unclassified: 32.69 | Bacteria: 3.85 | Viruses: 2.88	Archaea	NO	77.8846	18.2692	79.81	YES	0.500627	47
F089666	Mixed Metagenome / Metatranscriptome	Archaea: 75.00 | Viruses: 20.37 | Unclassified: 4.63	Archaea	YES	77.8846	27.7778	64.81	YES	0.393051	18
F053661	Metagenome	Archaea: 53.19 | Unclassified: 42.55 | Bacteria: 4.26	Archaea	NO	77.8571	24.8227	70.92	YES	0.612516	92
F035237	Mixed Metagenome / Metatranscriptome	Archaea: 97.09 | Unclassified: 2.91	Archaea	YES	77.8443	28.4884	60.47	YES	0.506762	98
F024327	Metagenome	Archaea: 76.70 | Unclassified: 13.11 | Viruses: 10.19	Archaea	NO	77.8325	46.1165	85.44	YES	0.284047	109
F085488	Mixed Metagenome / Metatranscriptome	Archaea: 96.40 | Unclassified: 2.70 | Viruses: 0.90	Archaea	YES	77.7778	28.8288	71.17	NO	0	67
F057444	Metagenome	Archaea: 83.82 | Viruses: 14.71 | Unclassified: 1.47	Archaea	NO	77.7778	35.2941	85.29	NO	0	98
F011479	Mixed Metagenome / Metatranscriptome	Archaea: 96.55 | Unclassified: 2.41 | Bacteria: 1.03	Archaea	YES	77.7385	27.5862	66.21	YES	0.793952	114
F036493	Metagenome	Archaea: 51.18 | Unclassified: 28.82 | Bacteria: 18.82 | Viruses: 1.18	Archaea	NO	77.7108	25.2941	77.06	NO	0	22
F048040	Metagenome	Archaea: 52.03 | Unclassified: 47.30 | Bacteria: 0.68	Archaea	NO	77.7027	30.4054	69.59	YES	0.691542	58
F029697	Mixed Metagenome / Metatranscriptome	Archaea: 86.63 | Unclassified: 12.30 | Bacteria: 1.07	Archaea	YES	77.5401	25.6684	81.28	YES	0.663115	107
F041118	Metagenome	Archaea: 90.00 | Unclassified: 6.88 | Bacteria: 1.88 | Viruses: 1.25	Archaea	NO	77.5	29.375	66.88	NO	0	72
F002602	Mixed Metagenome / Metatranscriptome	Unclassified: 40.81 | Archaea: 28.12 | Viruses: 20.96 | Bacteria: 10.11	Archaea	YES	77.4908	31.0662	76.84	YES	0.56517	203
F069334	Metagenome	Unclassified: 56.45 | Archaea: 28.23 | Viruses: 8.87 | Bacteria: 6.45	Archaea	NO	77.4194	100	91.13	YES	0.417765	89
F037119	Metagenome	Archaea: 100.00 | Unclassified: 0.00	Archaea	NO	77.381	29.7619	64.29	NO	0	75
F094051	Mixed Metagenome / Metatranscriptome	Archaea: 95.28 | Viruses: 3.77 | Unclassified: 0.94	Archaea	YES	77.3585	39.6226	62.26	NO	0	88
F075042	Mixed Metagenome / Metatranscriptome	Unclassified: 52.10 | Archaea: 42.02 | Bacteria: 5.88	Archaea	YES	77.3109	21.8487	64.71	YES	0.573874	53
F039068	Mixed Metagenome / Metatranscriptome	Archaea: 95.73 | Unclassified: 3.66 | Bacteria: 0.61	Archaea	YES	77.3006	38.4146	78.66	NO	0	78
F015713	Metagenome	Archaea: 95.24 | Bacteria: 3.97 | Viruses: 0.40 | Unclassified: 0.40	Archaea	NO	77.2908	33.7302	65.87	NO	0	114
F086591	Metagenome	Archaea: 97.27 | Unclassified: 2.73	Archaea	NO	77.2727	30.9091	61.82	YES	0.807684	50
F033483	Mixed Metagenome / Metatranscriptome	Archaea: 68.36 | Bacteria: 15.82 | Unclassified: 14.69 | Viruses: 1.13	Archaea	YES	77.2727	31.6384	84.75	YES	0.399151	75
F059828	Mixed Metagenome / Metatranscriptome	Archaea: 99.25 | Unclassified: 0.75	Archaea	YES	77.2727	37.594	65.41	YES	0.177492	62
F020716	Metagenome	Archaea: 68.35 | Unclassified: 25.69 | Viruses: 5.50 | Bacteria: 0.46	Archaea	NO	77.2512	22.9358	80.63	YES	0.678428	100
F005453	Metagenome	Archaea: 45.25 | Unclassified: 25.50 | Viruses: 17.50 | Bacteria: 11.75	Archaea	NO	77.25	22	68.5	YES	0.609627	131
F102404	Metagenome	Archaea: 100.00 | Unclassified: 0.00	Archaea	NO	77.2277	11.8812	58.42	YES	0.817507	27
F021946	Mixed Metagenome / Metatranscriptome	Archaea: 90.74 | Bacteria: 8.80 | Unclassified: 0.46	Archaea	YES	77.2093	99.0741	91.67	NO	0	102
F080931	Mixed Metagenome / Metatranscriptome	Archaea: 99.12 | Bacteria: 0.88 | Unclassified: 0.00	Archaea	YES	77.193	30.7018	49.12	NO	0	59
F094709	Metagenome	Archaea: 70.48 | Unclassified: 29.52	Archaea	NO	77.1429	17.1429	64.76	YES	0.588322	17
F053955	Metagenome	Archaea: 97.86 | Bacteria: 1.43 | Viruses: 0.71 | Unclassified: 0.00	Archaea	NO	77.1429	34.2857	50.71	NO	0	66
F024682	Mixed Metagenome / Metatranscriptome	Archaea: 83.41 | Unclassified: 13.17 | Bacteria: 3.41	Archaea	YES	77.0732	17.561	69.76	YES	0.735156	98
F005796	Mixed Metagenome / Metatranscriptome	Archaea: 44.36 | Unclassified: 27.69 | Viruses: 22.05 | Bacteria: 5.90	Archaea	YES	77.0619	26.1538	64.1	YES	0.481727	202
F069587	Mixed Metagenome / Metatranscriptome	Unclassified: 59.35 | Archaea: 24.39 | Bacteria: 16.26	Archaea	YES	77.0492	24.3902	71.54	YES	0.595851	44
F026855	Mixed Metagenome / Metatranscriptome	Archaea: 57.65 | Viruses: 29.59 | Unclassified: 12.76	Archaea	YES	77.0408	27.551	90.31	YES	0.578333	75
F040421	Metagenome	Archaea: 93.17 | Viruses: 6.83 | Unclassified: 0.00	Archaea	NO	77.0186	25.4658	58.39	YES	0.351256	22
F003286	Mixed Metagenome / Metatranscriptome	Unclassified: 45.36 | Archaea: 28.63 | Viruses: 13.51 | Bacteria: 12.50	Archaea	YES	77.0161	26.2097	77.62	YES	0.16754	266
F008290	Metagenome	Archaea: 94.63 | Unclassified: 5.07 | Bacteria: 0.30	Archaea	NO	77.0149	17.0149	61.49	YES	0.640928	55
F028467	Metagenome	Archaea: 98.95 | Bacteria: 1.05 | Unclassified: 0.00	Archaea	NO	76.9634	35.6021	46.07	YES	0.447477	84
F001042	Mixed Metagenome / Metatranscriptome	Archaea: 51.39 | Bacteria: 35.01 | Unclassified: 13.60	Archaea	YES	76.9521	24.1814	55.04	YES	0.412608	97
F051842	Metagenome	Archaea: 96.50 | Bacteria: 3.50 | Unclassified: 0.00	Archaea	NO	76.9231	24.4755	55.94	YES	0.543948	66
F027130	Mixed Metagenome / Metatranscriptome	Archaea: 100.00 | Unclassified: 0.00	Archaea	YES	76.9231	26.1538	64.1	NO	0	89
F058863	Metagenome	Archaea: 96.27 | Unclassified: 2.99 | Bacteria: 0.75	Archaea	NO	76.8657	31.3433	67.16	YES	0.299883	61
F052326	Metagenome	Archaea: 50.00 | Unclassified: 47.89 | Viruses: 2.11	Archaea	NO	76.7606	24.6479	65.49	YES	0.53356	46
F068551	Metagenome	Archaea: 77.42 | Unclassified: 20.97 | Bacteria: 1.61	Archaea	NO	76.6129	32.2581	75	NO	0	93
F034337	Metagenome	Unclassified: 45.71 | Archaea: 33.14 | Viruses: 19.43 | Bacteria: 1.71	Archaea	NO	76.5714	33.7143	85.14	NO	0	113
F064690	Metagenome	Unclassified: 71.88 | Archaea: 25.78 | Bacteria: 2.34	Archaea	NO	76.5625	29.6875	78.12	YES	0.687308	77
F019978	Metagenome	Archaea: 96.90 | Bacteria: 3.10 | Unclassified: 0.00	Archaea	NO	76.5487	29.646	70.35	NO	0	91
F060823	Mixed Metagenome / Metatranscriptome	Archaea: 78.79 | Viruses: 13.64 | Unclassified: 6.06 | Bacteria: 1.52	Archaea	YES	76.5152	40.1515	57.58	NO	0	101
F100147	Metagenome	Archaea: 100.00 | Unclassified: 0.00	Archaea	NO	76.4706	27.451	63.73	NO	0	22
F043140	Metagenome	Archaea: 38.22 | Unclassified: 35.67 | Bacteria: 15.92 | Viruses: 10.19	Archaea	NO	76.4331	32.4841	80.89	YES	0.494273	102
F042931	Metagenome	Unclassified: 59.24 | Archaea: 24.20 | Viruses: 10.19 | Bacteria: 6.37	Archaea	NO	76.4331	36.3057	73.89	NO	0	106
F054348	Metagenome	Unclassified: 68.57 | Archaea: 21.43 | Bacteria: 7.86 | Viruses: 2.14	Archaea	NO	76.4286	37.1429	80	NO	0	78
F016481	Mixed Metagenome / Metatranscriptome	Archaea: 59.51 | Unclassified: 36.84 | Bacteria: 3.64	Archaea	YES	76.4228	13.7652	77.33	YES	0.529586	100
F051572	Mixed Metagenome / Metatranscriptome	Archaea: 72.22 | Unclassified: 27.08 | Bacteria: 0.69	Archaea	YES	76.3889	23.6111	53.47	NO	0	34
F087847	Metagenome	Unclassified: 53.64 | Archaea: 40.91 | Bacteria: 5.45	Archaea	NO	76.3636	14.5455	60	YES	0.537063	23
F105867	Metagenome	Archaea: 76.00 | Viruses: 11.00 | Unclassified: 11.00 | Bacteria: 2.00	Archaea	NO	76.2376	27	79	NO	0	60
F102380	Metagenome	Unclassified: 69.31 | Archaea: 26.73 | Bacteria: 3.96	Archaea	NO	76.2376	65.3465	92.08	YES	0.470076	33
F039071	Metagenome	Archaea: 90.24 | Unclassified: 6.71 | Bacteria: 1.83 | Viruses: 1.22	Archaea	NO	76.2195	20.7317	68.9	YES	0.549009	82
F004367	Mixed Metagenome / Metatranscriptome	Archaea: 56.01 | Unclassified: 43.99	Archaea	YES	76.1905	23.5828	93.88	YES	0.600732	81
F096191	Metagenome	Unclassified: 47.62 | Archaea: 26.67 | Viruses: 23.81 | Bacteria: 1.90	Archaea	NO	76.1905	44.7619	84.76	YES	0.577072	42
F083218	Metagenome	Unclassified: 69.03 | Archaea: 28.32 | Viruses: 1.77 | Bacteria: 0.88	Archaea	NO	76.1062	28.3186	76.99	YES	0.24756	72
F010325	Mixed Metagenome / Metatranscriptome	Unclassified: 62.95 | Archaea: 20.98 | Bacteria: 14.10 | Viruses: 1.97	Archaea	YES	76.0656	16.7213	85.25	YES	0.729609	145
F012006	Mixed Metagenome / Metatranscriptome	Archaea: 71.48 | Unclassified: 23.94 | Bacteria: 4.58	Archaea	YES	76.0563	19.7183	67.25	YES	0.23602	109
F009176	Metagenome	Unclassified: 51.86 | Archaea: 43.48 | Bacteria: 2.48 | Viruses: 2.17	Archaea	NO	76.0125	37.8882	88.82	YES	0.199663	79
F021274	Mixed Metagenome / Metatranscriptome	Archaea: 68.49 | Unclassified: 21.00 | Bacteria: 8.22 | Viruses: 2.28	Archaea	YES	75.9434	28.3105	71.23	YES	0.586584	97
F028663	Metagenome	Archaea: 96.86 | Unclassified: 2.62 | Bacteria: 0.52	Archaea	NO	75.9162	24.6073	76.96	NO	0	129
F002922	Mixed Metagenome / Metatranscriptome	Archaea: 98.08 | Bacteria: 1.15 | Viruses: 0.58 | Unclassified: 0.19	Archaea	YES	75.9152	43.8462	72.31	YES	0.472794	164
F055334	Metagenome	Unclassified: 42.75 | Archaea: 39.86 | Bacteria: 9.42 | Viruses: 7.97	Archaea	NO	75.9124	36.9565	68.12	NO	0	31
F021285	Metagenome	Archaea: 59.36 | Unclassified: 37.44 | Bacteria: 3.20	Archaea	NO	75.9124	59.8174	55.71	NO	0	106
F079177	Mixed Metagenome / Metatranscriptome	Unclassified: 63.79 | Archaea: 36.21	Archaea	YES	75.8621	21.5517	77.59	YES	0.446607	69
F078113	Metagenome	Unclassified: 69.83 | Archaea: 27.59 | Bacteria: 2.59	Archaea	NO	75.8621	34.4828	66.38	YES	0.648908	40
F060000	Mixed Metagenome / Metatranscriptome	Unclassified: 54.89 | Archaea: 42.11 | Bacteria: 3.01	Archaea	YES	75.7812	24.0602	84.21	NO	0	96
F058833	Mixed Metagenome / Metatranscriptome	Archaea: 95.52 | Unclassified: 2.99 | Bacteria: 1.49	Archaea	YES	75.7576	15.6716	56.72	YES	0.506095	68
F096496	Metagenome	Archaea: 92.31 | Viruses: 3.85 | Bacteria: 2.88 | Unclassified: 0.96	Archaea	NO	75.7282	51.9231	69.23	NO	0	74
F098799	Mixed Metagenome / Metatranscriptome	Unclassified: 64.08 | Archaea: 23.30 | Bacteria: 12.62	Archaea	YES	75.7282	54.3689	68.93	YES	0.664442	61
F091989	Mixed Metagenome / Metatranscriptome	Archaea: 98.13 | Bacteria: 0.93 | Unclassified: 0.93	Archaea	YES	75.7009	42.0561	67.29	YES	0.773881	56
F001043	Mixed Metagenome / Metatranscriptome	Archaea: 33.75 | Viruses: 33.50 | Unclassified: 31.49 | Bacteria: 1.26	Archaea	YES	75.6688	31.864	72.17	YES	0.460216	307
F080339	Mixed Metagenome / Metatranscriptome	Unclassified: 63.48 | Archaea: 27.83 | Bacteria: 6.09 | Viruses: 2.61	Archaea	YES	75.6522	24.3478	93.91	YES	0.49103	32
F033866	Metagenome	Archaea: 93.75 | Viruses: 5.11 | Bacteria: 0.57 | Unclassified: 0.57	Archaea	NO	75.5682	39.7727	84.09	YES	0.677729	95
F012444	Mixed Metagenome / Metatranscriptome	Archaea: 87.86 | Unclassified: 10.00 | Bacteria: 2.14	Archaea	YES	75.5474	36.4286	67.5	YES	0.329323	121
F011833	Metagenome	Archaea: 91.96 | Bacteria: 8.04 | Unclassified: 0.00	Archaea	NO	75.5245	43.3566	62.59	YES	0.61842	121
F019731	Mixed Metagenome / Metatranscriptome	Unclassified: 35.09 | Archaea: 35.09 | Viruses: 27.19 | Bacteria: 2.63	Archaea	YES	75.4386	46.9298	86.4	YES	0.328373	110
F067118	Mixed Metagenome / Metatranscriptome	Unclassified: 62.70 | Archaea: 31.75 | Viruses: 3.17 | Bacteria: 2.38	Archaea	YES	75.3968	23.8095	72.22	YES	0.143059	79
F062402	Metagenome	Archaea: 56.15 | Unclassified: 43.85	Archaea	NO	75.3846	23.0769	73.85	YES	0.35882	56
F042284	Mixed Metagenome / Metatranscriptome	Unclassified: 44.30 | Archaea: 29.75 | Viruses: 25.95	Archaea	YES	75.3165	32.9114	74.68	YES	0.429453	90
F025303	Mixed Metagenome / Metatranscriptome	Unclassified: 67.33 | Archaea: 28.22 | Viruses: 2.48 | Bacteria: 1.98	Archaea	YES	75.2475	22.2772	86.63	YES	0.261458	109
F082079	Mixed Metagenome / Metatranscriptome	Archaea: 86.73 | Unclassified: 9.73 | Bacteria: 3.54	Archaea	YES	75.2212	19.469	49.56	YES	0.420845	19
F015984	Metagenome	Archaea: 49.20 | Unclassified: 48.40 | Bacteria: 2.40	Archaea	NO	75.2	34.8	58.4	NO	0	104
F015275	Mixed Metagenome / Metatranscriptome	Unclassified: 66.02 | Archaea: 24.61 | Viruses: 7.42 | Bacteria: 1.95	Archaea	YES	75.1969	15.625	54.3	YES	0.708864	68
F059860	Metagenome	Archaea: 84.96 | Unclassified: 15.04	Archaea	NO	75.188	42.8571	79.7	NO	0	56
F018739	Mixed Metagenome / Metatranscriptome	Unclassified: 60.94 | Archaea: 34.33 | Bacteria: 2.58 | Viruses: 2.15	Archaea	YES	75.1073	33.0472	84.98	YES	0.602554	116
F000896	Mixed Metagenome / Metatranscriptome	Archaea: 47.22 | Viruses: 25.68 | Unclassified: 24.97 | Bacteria: 2.13	Archaea	YES	75.0296	32.3077	83.2	YES	0.401801	340
F078228	Metagenome	Archaea: 46.55 | Unclassified: 45.69 | Bacteria: 7.76	Archaea	NO	75	18.1034	56.9	YES	0.645755	67
F025705	Metagenome	Archaea: 66.00 | Unclassified: 26.00 | Bacteria: 7.50 | Viruses: 0.50	Archaea	NO	75	20	74.5	YES	0.417006	95
F038536	Metagenome	Unclassified: 50.91 | Archaea: 47.88 | Bacteria: 1.21	Archaea	NO	75	20.6061	58.79	YES	0.330512	68
F068785	Mixed Metagenome / Metatranscriptome	Archaea: 87.10 | Viruses: 7.26 | Bacteria: 3.23 | Unclassified: 2.42	Archaea	YES	75	35.4839	77.42	NO	0	65
F064565	Metagenome	Archaea: 96.09 | Bacteria: 2.34 | Unclassified: 1.56	Archaea	NO	75	40.625	72.66	NO	0	70
F013876	Metagenome	Archaea: 90.26 | Unclassified: 4.87 | Bacteria: 4.87	Archaea	NO	74.9064	40.824	60.3	YES	0.532881	124
F029922	Mixed Metagenome / Metatranscriptome	Unclassified: 77.01 | Archaea: 22.99	Archaea	YES	74.8663	31.016	69.52	YES	0.723904	61
F027503	Mixed Metagenome / Metatranscriptome	Archaea: 45.60 | Unclassified: 35.23 | Viruses: 9.84 | Bacteria: 9.33	Archaea	YES	74.8503	34.715	41.75	YES	0.796337	139
F010001	Mixed Metagenome / Metatranscriptome	Archaea: 43.55 | Unclassified: 32.26 | Bacteria: 16.13 | Viruses: 8.06	Archaea	YES	74.8366	32.5806	78.71	YES	0.569864	178
F069957	Metagenome	Archaea: 78.86 | Unclassified: 17.07 | Bacteria: 4.07	Archaea	NO	74.7967	40.6504	52.85	NO	0	64
F073072	Metagenome	Archaea: 70.00 | Unclassified: 25.00 | Bacteria: 5.00	Archaea	NO	74.7899	14.1667	53.33	YES	0.701986	54
F085526	Mixed Metagenome / Metatranscriptome	Archaea: 98.20 | Unclassified: 0.90 | Bacteria: 0.90	Archaea	YES	74.7748	29.7297	56.76	NO	0	64
F099073	Mixed Metagenome / Metatranscriptome	Unclassified: 49.51 | Archaea: 41.75 | Bacteria: 8.74	Archaea	YES	74.7573	34.9515	61.17	NO	0	59
F046280	Metagenome	Archaea: 78.15 | Unclassified: 11.26 | Bacteria: 10.60	Archaea	NO	74.6667	28.4768	75.5	NO	0	73
F012492	Mixed Metagenome / Metatranscriptome	Archaea: 98.57 | Bacteria: 1.43 | Unclassified: 0.00	Archaea	YES	74.6429	29.6429	74.64	YES	0.339919	135
F055333	Metagenome	Archaea: 97.10 | Viruses: 1.45 | Unclassified: 1.45	Archaea	NO	74.6377	29.7101	68.84	YES	0.795279	23
F029056	Metagenome	Unclassified: 45.50 | Archaea: 38.62 | Bacteria: 15.34 | Eukaryota: 0.53	Archaea	NO	74.6032	31.746	72.49	YES	0.517494	69
F075650	Metagenome	Unclassified: 72.03 | Archaea: 20.34 | Viruses: 5.93 | Bacteria: 1.69	Archaea	NO	74.5763	19.4915	70.34	YES	0.7636	31
F075463	Metagenome	Unclassified: 58.82 | Archaea: 21.85 | Viruses: 18.49 | Bacteria: 0.84	Archaea	NO	74.5763	22.6891	53.78	NO	0	6
F036171	Metagenome	Archaea: 64.71 | Unclassified: 32.35 | Bacteria: 2.94	Archaea	NO	74.5562	29.4118	75.29	NO	0	86
F093994	Metagenome	Archaea: 44.34 | Viruses: 43.40 | Unclassified: 10.38 | Bacteria: 1.89	Archaea	NO	74.5283	37.7358	73.58	YES	0.690014	80
F012563	Metagenome	Unclassified: 51.25 | Archaea: 44.80 | Bacteria: 3.94	Archaea	NO	74.4604	27.5986	64.16	YES	0.805707	85
F066899	Mixed Metagenome / Metatranscriptome	Archaea: 56.35 | Unclassified: 43.65	Archaea	YES	74.4	18.254	63.49	YES	0.442664	53
F024139	Mixed Metagenome / Metatranscriptome	Unclassified: 63.29 | Archaea: 33.82 | Viruses: 2.90	Archaea	YES	74.3961	40.0966	84.06	YES	0.552348	28
F077496	Mixed Metagenome / Metatranscriptome	Archaea: 52.14 | Unclassified: 44.44 | Bacteria: 3.42	Archaea	YES	74.359	29.9145	81.2	NO	0	20
F019298	Metagenome	Archaea: 99.57 | Bacteria: 0.43 | Unclassified: 0.00	Archaea	NO	74.3478	28.2609	61.74	NO	0	95
F046002	Metagenome	Unclassified: 38.82 | Archaea: 29.61 | Viruses: 25.00 | Bacteria: 6.58	Archaea	NO	74.3421	28.9474	88.82	YES	0.261043	59
F046009	Metagenome	Archaea: 55.26 | Unclassified: 27.63 | Bacteria: 9.87 | Viruses: 7.24	Archaea	NO	74.3421	98.0263	89.47	YES	0.31431	103
F088609	Metagenome	Archaea: 88.99 | Bacteria: 6.42 | Viruses: 3.67 | Unclassified: 0.92	Archaea	NO	74.3119	99.0826	88.07	NO	0	63
F004768	Mixed Metagenome / Metatranscriptome	Unclassified: 59.91 | Archaea: 26.65 | Viruses: 9.20 | Bacteria: 4.25	Archaea	YES	74.2317	27.3585	85.14	YES	0.730542	229
F014730	Mixed Metagenome / Metatranscriptome	Archaea: 72.31 | Unclassified: 25.38 | Bacteria: 2.31	Archaea	YES	74.2308	22.3077	76.15	YES	0.782559	140
F016884	Mixed Metagenome / Metatranscriptome	Unclassified: 45.49 | Archaea: 22.13 | Viruses: 20.49 | Bacteria: 11.89	Archaea	YES	74.1803	22.541	73.36	YES	0.312583	101
F048886	Metagenome	Archaea: 92.52 | Bacteria: 7.48 | Unclassified: 0.00	Archaea	NO	74.1497	31.2925	61.9	YES	0.204062	73
F008485	Metagenome	Unclassified: 48.80 | Archaea: 45.18 | Bacteria: 6.02	Archaea	NO	74.0964	28.3133	72.89	YES	0.676585	107
F089951	Metagenome	Archaea: 84.26 | Unclassified: 12.96 | Eukaryota: 1.85 | Bacteria: 0.93	Archaea	NO	74.0741	23.1481	60.19	YES	0.599645	72
F098005	Metagenome	Unclassified: 75.00 | Archaea: 21.15 | Bacteria: 3.85	Archaea	NO	74.0385	28.8462	79.81	NO	0	71
F097102	Mixed Metagenome / Metatranscriptome	Archaea: 96.15 | Bacteria: 3.85 | Unclassified: 0.00	Archaea	YES	74.0385	31.7308	68.27	NO	0	66
F012283	Mixed Metagenome / Metatranscriptome	Archaea: 45.04 | Unclassified: 22.70 | Viruses: 19.86 | Bacteria: 12.41	Archaea	YES	74.0214	98.5816	93.62	YES	0.255169	189
F003037	Mixed Metagenome / Metatranscriptome	Archaea: 95.50 | Unclassified: 3.13 | Bacteria: 1.17 | Eukaryota: 0.20	Archaea	YES	74.0157	20.1566	66.73	YES	0.698718	159
F104843	Metagenome	Archaea: 82.00 | Unclassified: 10.00 | Bacteria: 8.00	Archaea	NO	74	40	70	NO	0	71
F079538	Mixed Metagenome / Metatranscriptome	Archaea: 60.87 | Unclassified: 38.26 | Bacteria: 0.87	Archaea	YES	73.913	19.1304	55.65	YES	0.662942	55
F080199	Mixed Metagenome / Metatranscriptome	Unclassified: 63.48 | Archaea: 28.70 | Viruses: 6.96 | Bacteria: 0.87	Archaea	YES	73.913	33.0435	69.57	NO	0	83
F059337	Metagenome	Unclassified: 55.97 | Archaea: 26.87 | Viruses: 12.69 | Bacteria: 4.48	Archaea	NO	73.8806	31.3433	89.55	YES	0.40885	89
F035145	Metagenome	Archaea: 50.58 | Unclassified: 33.14 | Viruses: 15.12 | Bacteria: 1.16	Archaea	NO	73.8372	19.7674	66.28	YES	0.576723	22
F046891	Metagenome	Archaea: 99.33 | Unclassified: 0.67	Archaea	NO	73.8255	40	68.67	YES	0.70865	79
F045798	Mixed Metagenome / Metatranscriptome	Archaea: 50.66 | Unclassified: 23.68 | Viruses: 18.42 | Bacteria: 7.24	Archaea	YES	73.8255	49.3421	73.68	YES	0.67242	104
F009657	Mixed Metagenome / Metatranscriptome	Archaea: 83.49 | Unclassified: 10.79 | Bacteria: 5.71	Archaea	YES	73.8019	11.1111	57.46	YES	0.724579	69
F050065	Metagenome	Archaea: 64.14 | Unclassified: 20.00 | Viruses: 15.17 | Bacteria: 0.69	Archaea	NO	73.7931	9.65517	63.45	YES	0.693512	23
F016137	Mixed Metagenome / Metatranscriptome	Archaea: 60.24 | Unclassified: 23.69 | Bacteria: 15.66 | Viruses: 0.40	Archaea	YES	73.7903	27.3092	72.29	YES	0.763594	93
F016787	Mixed Metagenome / Metatranscriptome	Archaea: 79.51 | Bacteria: 10.66 | Unclassified: 9.84	Archaea	YES	73.7705	34.8361	65.98	NO	0	86
F020766	Mixed Metagenome / Metatranscriptome	Archaea: 97.30 | Unclassified: 1.80 | Bacteria: 0.90	Archaea	YES	73.7557	18.9189	63.51	YES	0.826492	97
F010607	Mixed Metagenome / Metatranscriptome	Archaea: 87.04 | Bacteria: 12.96 | Unclassified: 0.00	Archaea	YES	73.7542	40.8638	55.48	NO	0	114
F007851	Mixed Metagenome / Metatranscriptome	Archaea: 89.80 | Bacteria: 7.87 | Unclassified: 2.33	Archaea	YES	73.7463	32.3615	67.06	YES	0.815567	154
F063273	Metagenome	Archaea: 34.11 | Bacteria: 33.33 | Unclassified: 32.56	Archaea	NO	73.6434	20.155	56.59	YES	0.42818	51
F063818	Mixed Metagenome / Metatranscriptome	Archaea: 98.45 | Viruses: 0.78 | Eukaryota: 0.78 | Unclassified: 0.00	Archaea	YES	73.6434	45.7364	82.17	NO	0	95
F087054	Metagenome	Unclassified: 67.27 | Archaea: 31.82 | Bacteria: 0.91	Archaea	NO	73.6364	40	80	NO	0	51
F039560	Mixed Metagenome / Metatranscriptome	Archaea: 95.09 | Bacteria: 3.07 | Unclassified: 1.23 | Viruses: 0.61	Archaea	YES	73.6196	35.5828	65.64	YES	0.272927	79
F013627	Metagenome	Archaea: 92.57 | Bacteria: 7.43 | Unclassified: 0.00	Archaea	NO	73.6059	34.2007	66.54	NO	0	117
F067458	Metagenome	Archaea: 83.20 | Unclassified: 16.80	Archaea	NO	73.6	36.8	67.2	YES	0.589331	71
F098574	Metagenome	Archaea: 57.28 | Unclassified: 41.75 | Bacteria: 0.97	Archaea	NO	73.5294	16.5049	60.19	YES	0.754032	28
F007209	Metagenome	Archaea: 86.20 | Unclassified: 12.11 | Bacteria: 1.69	Archaea	NO	73.5211	18.5915	58.59	YES	0.846342	72
F016284	Mixed Metagenome / Metatranscriptome	Archaea: 67.34 | Viruses: 19.35 | Bacteria: 7.26 | Unclassified: 6.05	Archaea	YES	73.4694	16.5323	83.06	YES	0.314563	155
F013282	Mixed Metagenome / Metatranscriptome	Archaea: 93.75 | Unclassified: 4.41 | Bacteria: 1.10 | Viruses: 0.74	Archaea	YES	73.4615	36.0294	63.97	NO	0	122
F020112	Metagenome	Archaea: 50.88 | Unclassified: 46.90 | Bacteria: 2.21	Archaea	NO	73.4513	18.5841	54.87	YES	0.672851	60
F080889	Mixed Metagenome / Metatranscriptome	Unclassified: 59.65 | Archaea: 35.96 | Viruses: 4.39	Archaea	YES	73.4513	32.4561	83.33	YES	0.726856	12
F083241	Metagenome	Archaea: 91.15 | Viruses: 8.85 | Unclassified: 0.00	Archaea	NO	73.4513	35.3982	92.92	NO	0	60
F041045	Metagenome	Unclassified: 57.50 | Archaea: 20.00 | Viruses: 15.00 | Bacteria: 7.50	Archaea	NO	73.4177	10	79.38	YES	0.355386	34
F095255	Metagenome	Archaea: 93.33 | Unclassified: 4.76 | Bacteria: 1.90	Archaea	NO	73.3333	40	72.38	NO	0	57
F075568	Mixed Metagenome / Metatranscriptome	Unclassified: 60.17 | Archaea: 37.29 | Bacteria: 1.69 | Viruses: 0.85	Archaea	YES	73.2759	20.339	66.1	YES	0.668426	47
F078841	Mixed Metagenome / Metatranscriptome	Archaea: 93.97 | Unclassified: 6.03	Archaea	YES	73.2759	43.9655	63.79	NO	0	73
F035435	Metagenome	Archaea: 98.26 | Bacteria: 1.74 | Unclassified: 0.00	Archaea	NO	73.2558	30.814	60.47	NO	0	68
F009950	Metagenome	Archaea: 98.06 | Unclassified: 1.29 | Bacteria: 0.65	Archaea	NO	73.2258	32.9032	72.26	YES	0.617073	104
F089994	Mixed Metagenome / Metatranscriptome	Archaea: 98.15 | Viruses: 1.85 | Unclassified: 0.00	Archaea	YES	73.1481	39.8148	65.74	YES	0.311858	66
F058901	Metagenome	Archaea: 52.99 | Bacteria: 24.63 | Unclassified: 22.39	Archaea	NO	73.1343	28.3582	62.69	NO	0	76
F025571	Mixed Metagenome / Metatranscriptome	Archaea: 98.01 | Bacteria: 1.99 | Unclassified: 0.00	Archaea	YES	73.1343	29.8507	73.63	YES	0.676687	94
F072813	Mixed Metagenome / Metatranscriptome	Archaea: 52.07 | Unclassified: 42.98 | Bacteria: 4.96	Archaea	YES	73.1092	20.6612	68.6	YES	0.664573	35
F072178	Metagenome	Archaea: 83.47 | Unclassified: 8.26 | Bacteria: 7.44 | Eukaryota: 0.83	Archaea	NO	73.1092	97.5207	85.95	NO	0	67
F050273	Metagenome	Archaea: 98.62 | Bacteria: 0.69 | Viruses: 0.69 | Unclassified: 0.00	Archaea	NO	73.1034	15.1724	66.9	YES	0.496547	66
F092152	Mixed Metagenome / Metatranscriptome	Unclassified: 75.70 | Archaea: 24.30	Archaea	YES	73.0769	24.2991	24.3	NO	0	83
F061918	Metagenome	Unclassified: 51.15 | Archaea: 25.19 | Viruses: 17.56 | Bacteria: 6.11	Archaea	NO	73.0769	30.5344	86.26	NO	0	65
F035697	Metagenome	Archaea: 80.12 | Bacteria: 14.04 | Unclassified: 5.85	Archaea	NO	73.0539	39.1813	67.84	NO	0	89
F012359	Metagenome	Archaea: 88.26 | Unclassified: 10.68 | Bacteria: 0.71 | Viruses: 0.36	Archaea	NO	73.0216	28.8256	74.38	YES	0.376601	150
F066638	Metagenome	Unclassified: 66.67 | Archaea: 32.54 | Bacteria: 0.79	Archaea	NO	73.0159	37.3016	78.57	NO	0	71
F013070	Metagenome	Archaea: 93.07 | Bacteria: 6.57 | Unclassified: 0.36	Archaea	NO	72.9927	30.292	58.39	YES	0.443567	89
F100506	Metagenome	Unclassified: 73.53 | Archaea: 21.57 | Bacteria: 4.90	Archaea	NO	72.9412	38.2353	80.39	YES	0.31294	67
F105437	Metagenome	Archaea: 95.00 | Unclassified: 4.00 | Viruses: 1.00	Archaea	NO	72.9167	41	75	YES	0.632541	71
F091863	Metagenome	Archaea: 51.40 | Viruses: 37.38 | Unclassified: 10.28 | Bacteria: 0.93	Archaea	NO	72.8972	63.5514	81.31	NO	0	79
F038176	Metagenome	Unclassified: 69.88 | Archaea: 22.29 | Bacteria: 7.83	Archaea	NO	72.8916	39.1566	63.25	NO	0	81
F006892	Metagenome	Archaea: 38.67 | Unclassified: 32.87 | Viruses: 24.86 | Bacteria: 3.31 | Eukaryota: 0.28	Archaea	NO	72.8532	19.0608	76.8	YES	0.534912	152
F030029	Mixed Metagenome / Metatranscriptome	Unclassified: 60.22 | Archaea: 35.48 | Bacteria: 4.30	Archaea	YES	72.8261	36.5591	57.53	NO	0	88
F011525	Mixed Metagenome / Metatranscriptome	Archaea: 57.24 | Unclassified: 29.66 | Viruses: 10.69 | Bacteria: 2.41	Archaea	YES	72.8223	28.6207	85.17	YES	0.283366	162
F027356	Mixed Metagenome / Metatranscriptome	Unclassified: 40.51 | Archaea: 29.74 | Viruses: 24.10 | Bacteria: 5.13 | Eukaryota: 0.51	Archaea	YES	72.8205	32.3077	79.49	YES	0.466105	89
F024532	Mixed Metagenome / Metatranscriptome	Unclassified: 51.71 | Archaea: 30.24 | Bacteria: 11.22 | Viruses: 6.83	Archaea	YES	72.8155	44.878	70.73	NO	0	124
F051027	Metagenome	Archaea: 88.89 | Unclassified: 5.56 | Bacteria: 5.56	Archaea	NO	72.7941	93.75	77.08	NO	0	76
F000450	Mixed Metagenome / Metatranscriptome	Archaea: 67.76 | Viruses: 25.49 | Unclassified: 5.60 | Bacteria: 1.15	Archaea	YES	72.7353	37.389	73.09	YES	0.875309	394
F086925	Mixed Metagenome / Metatranscriptome	Archaea: 66.36 | Bacteria: 33.64 | Unclassified: 0.00	Archaea	YES	72.7273	26.3636	66.36	NO	0	73
F076747	Mixed Metagenome / Metatranscriptome	Unclassified: 58.97 | Archaea: 21.37 | Bacteria: 19.66	Archaea	YES	72.6496	22.2222	66.67	YES	0.664548	40
F007215	Mixed Metagenome / Metatranscriptome	Archaea: 93.80 | Bacteria: 5.92 | Unclassified: 0.28	Archaea	YES	72.5989	28.169	57.18	YES	0.539419	146
F068363	Metagenome	Archaea: 57.26 | Unclassified: 35.48 | Bacteria: 7.26	Archaea	NO	72.5806	24.1935	68.55	YES	0.826145	43
F065579	Metagenome	Archaea: 88.19 | Bacteria: 6.30 | Unclassified: 5.51	Archaea	NO	72.4409	21.2598	62.99	NO	0	62
F050736	Mixed Metagenome / Metatranscriptome	Archaea: 63.45 | Unclassified: 36.55	Archaea	YES	72.4138	32.4138	66.9	YES	0.66414	44
F034529	Metagenome	Archaea: 95.40 | Bacteria: 4.60 | Unclassified: 0.00	Archaea	NO	72.4138	35.0575	63.22	YES	0.349343	83
F058825	Metagenome	Archaea: 93.28 | Bacteria: 3.73 | Unclassified: 2.24 | Viruses: 0.75	Archaea	NO	72.3881	19.403	79.85	YES	0.631252	84
F027148	Metagenome	Archaea: 78.46 | Unclassified: 11.28 | Bacteria: 10.26	Archaea	NO	72.3077	20.5128	68.21	YES	0.552981	80
F062608	Mixed Metagenome / Metatranscriptome	Archaea: 100.00 | Unclassified: 0.00	Archaea	YES	72.3077	29.2308	64.62	NO	0	69
F007853	Metagenome	Archaea: 98.25 | Bacteria: 1.46 | Viruses: 0.29 | Unclassified: 0.00	Archaea	NO	72.3032	31.4869	68.22	YES	0.834137	125
F103319	Mixed Metagenome / Metatranscriptome	Archaea: 85.15 | Viruses: 6.93 | Unclassified: 3.96 | Bacteria: 3.96	Archaea	YES	72.2772	43.5644	63.37	NO	0	70
F053926	Mixed Metagenome / Metatranscriptome	Archaea: 92.14 | Unclassified: 5.00 | Bacteria: 2.86	Archaea	YES	72.1805	95	75	NO	0	82
F027466	Mixed Metagenome / Metatranscriptome	Archaea: 98.97 | Unclassified: 1.03	Archaea	YES	72.1649	40.7216	80.41	NO	0	118
F042263	Mixed Metagenome / Metatranscriptome	Archaea: 75.95 | Bacteria: 24.05 | Unclassified: 0.00	Archaea	YES	72.1519	39.8734	72.15	NO	0	101
F010757	Metagenome	Archaea: 93.31 | Unclassified: 4.35 | Bacteria: 2.34	Archaea	NO	72.1477	35.786	62.88	YES	0.683386	113
F094825	Mixed Metagenome / Metatranscriptome	Archaea: 72.38 | Unclassified: 18.10 | Bacteria: 9.52	Archaea	YES	72.1154	31.4286	70.48	YES	0.630908	52
F042112	Metagenome	Archaea: 77.85 | Viruses: 18.35 | Unclassified: 3.80	Archaea	NO	72.0779	31.6456	63.92	NO	0	23
F085007	Mixed Metagenome / Metatranscriptome	Archaea: 58.56 | Unclassified: 39.64 | Bacteria: 1.80	Archaea	YES	72.0721	30.6306	64.86	YES	0.3178	47
F010388	Mixed Metagenome / Metatranscriptome	Archaea: 80.26 | Unclassified: 12.17 | Bacteria: 7.57	Archaea	YES	72.0395	31.25	71.71	NO	0	123
F106037	Mixed Metagenome / Metatranscriptome	Archaea: 88.00 | Unclassified: 10.00 | Bacteria: 2.00	Archaea	YES	72	23	65	YES	0.645313	34
F067825	Metagenome	Archaea: 92.80 | Unclassified: 5.60 | Viruses: 1.60	Archaea	NO	72	49.6	78.4	YES	0.323022	70
F091757	Mixed Metagenome / Metatranscriptome	Archaea: 93.46 | Unclassified: 6.54	Archaea	YES	72	92.5234	79.44	YES	0.582467	79
F054748	Mixed Metagenome / Metatranscriptome	Archaea: 97.84 | Bacteria: 2.16 | Unclassified: 0.00	Archaea	YES	71.9424	40.2878	61.15	NO	0	86
F071376	Metagenome	Archaea: 53.28 | Unclassified: 40.98 | Bacteria: 5.74	Archaea	NO	71.9008	23.7705	80.33	YES	0.644747	66
F064414	Metagenome	Archaea: 66.41 | Unclassified: 21.88 | Viruses: 6.25 | Bacteria: 5.47	Archaea	NO	71.875	36.7188	53.91	YES	0.303663	49
F013073	Mixed Metagenome / Metatranscriptome	Archaea: 92.70 | Bacteria: 4.38 | Unclassified: 1.46 | Viruses: 1.46	Archaea	YES	71.8519	37.5912	77.74	NO	0	117
F021085	Mixed Metagenome / Metatranscriptome	Archaea: 94.55 | Bacteria: 2.73 | Unclassified: 1.82 | Viruses: 0.91	Archaea	YES	71.8182	36.3636	74.09	YES	0.543159	95
F047617	Metagenome	Archaea: 97.32 | Unclassified: 1.34 | Viruses: 1.34	Archaea	NO	71.8121	22.8188	75.84	YES	0.478944	70
F046931	Metagenome	Archaea: 98.00 | Bacteria: 1.33 | Unclassified: 0.67	Archaea	NO	71.8121	27.3333	60	YES	0.532349	71
F036314	Mixed Metagenome / Metatranscriptome	Unclassified: 72.94 | Archaea: 22.94 | Viruses: 4.12	Archaea	YES	71.7647	42.3529	88.24	YES	0.693712	20
F093808	Metagenome	Archaea: 39.62 | Unclassified: 33.96 | Viruses: 25.47 | Bacteria: 0.94	Archaea	NO	71.6981	20.7547	78.3	YES	0.729321	43
F094401	Metagenome	Archaea: 57.55 | Unclassified: 23.58 | Viruses: 14.15 | Bacteria: 4.72	Archaea	NO	71.6981	27.3585	82.08	YES	0.324669	36
F093571	Metagenome	Archaea: 100.00 | Unclassified: 0.00	Archaea	NO	71.6981	39.6226	72.64	NO	0	71
F082002	Metagenome	Unclassified: 54.87 | Archaea: 38.94 | Bacteria: 6.19	Archaea	NO	71.6814	25.6637	53.98	YES	0.497384	31
F082076	Metagenome	Unclassified: 68.14 | Archaea: 23.01 | Bacteria: 8.85	Archaea	NO	71.6814	26.5487	67.26	YES	0.527683	43
F017459	Mixed Metagenome / Metatranscriptome	Archaea: 96.67 | Bacteria: 3.33 | Unclassified: 0.00	Archaea	YES	71.6667	32.5	73.33	YES	0.543052	100
F001899	Metagenome	Archaea: 86.77 | Bacteria: 6.94 | Unclassified: 6.13 | Viruses: 0.16	Archaea	NO	71.4516	29.0323	61.29	YES	0.639796	140
F008610	Mixed Metagenome / Metatranscriptome	Archaea: 95.15 | Unclassified: 2.42 | Bacteria: 2.42	Archaea	YES	71.4286	35.4545	70.61	YES	0.575983	133
F071802	Mixed Metagenome / Metatranscriptome	Unclassified: 63.11 | Archaea: 23.77 | Bacteria: 13.11	Archaea	YES	71.3115	25.4098	88.52	NO	0	95
F022851	Mixed Metagenome / Metatranscriptome	Archaea: 70.28 | Unclassified: 19.81 | Bacteria: 8.96 | Viruses: 0.94	Archaea	YES	71.2919	42.4528	68.87	NO	0	81
F103049	Mixed Metagenome / Metatranscriptome	Archaea: 60.40 | Viruses: 21.78 | Unclassified: 16.83 | Bacteria: 0.99	Archaea	YES	71.2871	28.7129	87.13	NO	0	67
F102257	Metagenome	Archaea: 35.64 | Bacteria: 34.65 | Unclassified: 25.74 | Viruses: 3.96	Archaea	NO	71.2871	35.6436	76.24	NO	0	24
F102600	Metagenome	Unclassified: 72.28 | Archaea: 22.77 | Bacteria: 4.95	Archaea	NO	71.2871	49.505	35.64	NO	0	56
F003305	Mixed Metagenome / Metatranscriptome	Archaea: 87.85 | Bacteria: 7.89 | Unclassified: 3.64 | Viruses: 0.61	Archaea	YES	71.2551	33.6032	68.22	YES	0.377378	135
F005111	Mixed Metagenome / Metatranscriptome	Unclassified: 59.12 | Archaea: 33.82 | Bacteria: 6.81 | Viruses: 0.24	Archaea	YES	71.25	19.708	65.21	YES	0.67379	132
F009739	Metagenome	Archaea: 89.46 | Unclassified: 7.35 | Bacteria: 2.88 | Viruses: 0.32	Archaea	NO	71.246	24.2812	64.54	YES	0.359706	115
F061286	Mixed Metagenome / Metatranscriptome	Unclassified: 53.79 | Archaea: 23.48 | Bacteria: 15.91 | Viruses: 6.82	Archaea	YES	71.2121	31.8182	80.3	NO	0	91
F084954	Metagenome	Archaea: 81.08 | Viruses: 18.92 | Unclassified: 0.00	Archaea	NO	71.1712	27.9279	71.17	YES	0.35818	20
F023823	Metagenome	Archaea: 98.08 | Bacteria: 1.92 | Unclassified: 0.00	Archaea	NO	71.1538	25.4808	68.75	NO	0	92
F043324	Metagenome	Archaea: 98.72 | Bacteria: 1.28 | Unclassified: 0.00	Archaea	NO	71.1538	33.3333	53.85	YES	0.426429	85
F011380	Metagenome	Archaea: 100.00 | Unclassified: 0.00	Archaea	NO	71.134	29.8969	67.7	YES	0.778621	117
F048734	Mixed Metagenome / Metatranscriptome	Unclassified: 51.70 | Archaea: 46.26 | Bacteria: 2.04	Archaea	YES	71.1268	26.5306	62.59	YES	0.76691	43
F072521	Mixed Metagenome / Metatranscriptome	Unclassified: 59.50 | Archaea: 33.06 | Viruses: 6.61 | Bacteria: 0.83	Archaea	YES	71.0744	98.3471	94.21	YES	0.330725	102
F080756	Mixed Metagenome / Metatranscriptome	Unclassified: 52.63 | Archaea: 38.60 | Viruses: 6.14 | Bacteria: 1.75 | Eukaryota: 0.88	Archaea	YES	71.0526	28.9474	88.6	YES	0.393192	32
F076704	Metagenome	Archaea: 76.92 | Viruses: 8.55 | Unclassified: 8.55 | Bacteria: 5.98	Archaea	NO	71.0526	37.6068	71.79	NO	0	32
F022558	Mixed Metagenome / Metatranscriptome	Archaea: 40.65 | Unclassified: 38.32 | Viruses: 18.22 | Bacteria: 1.40	Archaea	YES	71.028	35.514	85.05	YES	0.346592	151
F011639	Metagenome	Archaea: 55.90 | Unclassified: 42.71 | Bacteria: 1.39	Archaea	NO	71.0247	23.2639	64.93	YES	0.63088	70
F007213	Mixed Metagenome / Metatranscriptome	Unclassified: 64.51 | Archaea: 32.68 | Bacteria: 2.82	Archaea	YES	70.904	41.9718	70.99	NO	0	127
F031430	Mixed Metagenome / Metatranscriptome	Archaea: 95.05 | Viruses: 3.30 | Bacteria: 1.10 | Unclassified: 0.55	Archaea	YES	70.8791	98.9011	79.12	NO	0	118
F019293	Mixed Metagenome / Metatranscriptome	Archaea: 87.39 | Bacteria: 10.87 | Unclassified: 1.74	Archaea	YES	70.8696	20	66.52	YES	0.312473	96
F037124	Mixed Metagenome / Metatranscriptome	Archaea: 55.36 | Viruses: 25.60 | Unclassified: 11.31 | Bacteria: 7.74	Archaea	YES	70.8333	38.6905	72.62	NO	0	94
F027696	Metagenome	Archaea: 97.42 | Viruses: 1.55 | Unclassified: 1.03	Archaea	NO	70.8333	69.0722	96.39	NO	0	56
F082716	Metagenome	Archaea: 87.61 | Unclassified: 12.39	Archaea	NO	70.7965	15.9292	75.22	YES	0.511225	58
F009595	Metagenome	Archaea: 89.21 | Unclassified: 8.25 | Viruses: 2.54	Archaea	NO	70.7937	27.9365	65.71	YES	0.462029	110
F037925	Mixed Metagenome / Metatranscriptome	Archaea: 98.20 | Unclassified: 1.80	Archaea	YES	70.7317	25.7485	48.5	NO	0	132
F030393	Metagenome	Archaea: 76.76 | Unclassified: 11.89 | Bacteria: 11.35	Archaea	NO	70.6522	30.8108	59.46	NO	0	94
F088677	Mixed Metagenome / Metatranscriptome	Archaea: 98.17 | Bacteria: 0.92 | Viruses: 0.92 | Unclassified: 0.00	Archaea	YES	70.6422	100	88.07	NO	0	75
F057028	Metagenome	Unclassified: 56.62 | Archaea: 35.29 | Bacteria: 8.09	Archaea	NO	70.5882	25.7353	63.97	YES	0.823288	35
F025653	Mixed Metagenome / Metatranscriptome	Unclassified: 51.00 | Archaea: 48.00 | Bacteria: 1.00	Archaea	YES	70.5	20.5	71.5	YES	0.703015	102
F031308	Metagenome	Archaea: 73.22 | Unclassified: 25.68 | Bacteria: 1.09	Archaea	NO	70.4918	18.0328	73.77	YES	0.617377	41
F094884	Mixed Metagenome / Metatranscriptome	Archaea: 61.90 | Unclassified: 29.52 | Bacteria: 4.76 | Viruses: 3.81	Archaea	YES	70.4762	15.2381	69.52	YES	0.57126	65
F066330	Metagenome	Archaea: 84.92 | Unclassified: 15.08	Archaea	NO	70.4	11.1111	68.25	NO	0	18
F050466	Metagenome	Archaea: 84.83 | Unclassified: 13.10 | Bacteria: 2.07	Archaea	NO	70.3448	21.3793	68.28	YES	0.697992	66
F049697	Mixed Metagenome / Metatranscriptome	Archaea: 56.85 | Unclassified: 31.51 | Bacteria: 8.22 | Viruses: 3.42	Archaea	YES	70.3448	23.9726	82.19	YES	0.438769	100
F031444	Mixed Metagenome / Metatranscriptome	Unclassified: 67.03 | Archaea: 29.12 | Bacteria: 3.85	Archaea	YES	70.3297	29.6703	64.84	YES	0.781797	93
F038519	Metagenome	Archaea: 90.30 | Unclassified: 9.70	Archaea	NO	70.303	21.8182	44.85	YES	0.678613	11
F099863	Metagenome	Archaea: 46.60 | Unclassified: 37.86 | Bacteria: 8.74 | Viruses: 6.80	Archaea	NO	70.297	19.4175	84.47	YES	0.398229	60
F103315	Mixed Metagenome / Metatranscriptome	Unclassified: 54.46 | Archaea: 44.55 | Bacteria: 0.99	Archaea	YES	70.297	42.5743	79.21	NO	0	61
F084957	Metagenome	Unclassified: 48.65 | Archaea: 46.85 | Viruses: 2.70 | Bacteria: 1.80	Archaea	NO	70.2703	24.3243	67.57	NO	0	26
F097617	Metagenome	Archaea: 75.96 | Unclassified: 22.12 | Bacteria: 1.92	Archaea	NO	70.1923	32.6923	82.69	YES	0.454107	52
F069006	Metagenome	Archaea: 60.48 | Unclassified: 31.45 | Bacteria: 8.06	Archaea	NO	70.1613	31.4516	76.61	YES	0.729673	65
F030888	Metagenome	Unclassified: 56.52 | Archaea: 20.11 | Viruses: 17.39 | Bacteria: 5.98	Archaea	NO	70.1087	97.2826	83.15	YES	0.26685	112
F092722	Metagenome	Archaea: 55.14 | Unclassified: 24.30 | Viruses: 20.56	Archaea	NO	70.0935	30.8411	90.65	YES	0.184044	58
F065621	Metagenome	Archaea: 98.43 | Eukaryota: 1.57 | Unclassified: 0.00	Archaea	NO	70.0787	97.6378	85.83	YES	0.247456	80
F059606	Mixed Metagenome / Metatranscriptome	Archaea: 93.98 | Bacteria: 3.76 | Unclassified: 2.26	Archaea	YES	69.9248	15.7895	48.87	YES	0.750611	25
F090194	Metagenome	Archaea: 96.30 | Unclassified: 3.70	Archaea	NO	69.8113	34.2593	70.37	NO	0	60
F087323	Mixed Metagenome / Metatranscriptome	Archaea: 38.18 | Unclassified: 32.73 | Viruses: 28.18 | Bacteria: 0.91	Archaea	YES	69.7248	35.4545	80.91	YES	0.189362	78
F034123	Metagenome	Archaea: 93.71 | Bacteria: 3.43 | Viruses: 2.86 | Unclassified: 0.00	Archaea	NO	69.7143	26.2857	63.43	NO	0	74
F013155	Mixed Metagenome / Metatranscriptome	Archaea: 97.08 | Unclassified: 2.19 | Viruses: 0.73	Archaea	YES	69.708	25.5474	62.77	YES	0.341694	34
F009732	Metagenome	Archaea: 92.01 | Bacteria: 4.79 | Unclassified: 3.19	Archaea	NO	69.6486	17.5719	57.51	YES	0.790477	72
F083516	Metagenome	Archaea: 95.54 | Bacteria: 3.57 | Unclassified: 0.89	Archaea	NO	69.6429	33.0357	38.39	YES	0.589733	25
F095224	Mixed Metagenome / Metatranscriptome	Archaea: 71.43 | Unclassified: 25.71 | Bacteria: 1.90 | Viruses: 0.95	Archaea	YES	69.6078	41.9048	78.1	NO	0	77
F099846	Mixed Metagenome / Metatranscriptome	Archaea: 81.55 | Viruses: 15.53 | Bacteria: 1.94 | Unclassified: 0.97	Archaea	YES	69.6078	43.6893	51.46	NO	0	73
F035822	Metagenome	Archaea: 92.40 | Unclassified: 6.43 | Bacteria: 1.17	Archaea	NO	69.5906	27.4854	85.38	YES	0.711901	88
F005684	Mixed Metagenome / Metatranscriptome	Archaea: 93.13 | Unclassified: 6.36 | Bacteria: 0.25 | Viruses: 0.25	Archaea	YES	69.5652	31.0433	45.55	YES	0.130309	234
F079902	Metagenome	Archaea: 97.39 | Bacteria: 2.61 | Unclassified: 0.00	Archaea	NO	69.5652	33.0435	46.96	NO	0	64
F054741	Mixed Metagenome / Metatranscriptome	Archaea: 98.56 | Bacteria: 0.72 | Unclassified: 0.72	Archaea	YES	69.5652	33.8129	72.66	NO	0	85
F056072	Mixed Metagenome / Metatranscriptome	Archaea: 91.30 | Viruses: 6.52 | Unclassified: 1.45 | Bacteria: 0.72	Archaea	YES	69.5652	96.3768	92.03	NO	0	89
F094689	Metagenome	Unclassified: 54.29 | Archaea: 44.76 | Viruses: 0.95	Archaea	NO	69.5238	38.0952	57.14	YES	0.56415	10
F076220	Mixed Metagenome / Metatranscriptome	Archaea: 87.29 | Bacteria: 10.17 | Unclassified: 2.54	Archaea	YES	69.4915	38.1356	89.83	YES	0.357343	58
F072475	Mixed Metagenome / Metatranscriptome	Archaea: 76.86 | Unclassified: 20.66 | Bacteria: 1.65 | Viruses: 0.83	Archaea	YES	69.4215	43.8017	66.94	NO	0	77
F059487	Metagenome	Unclassified: 73.13 | Archaea: 26.87	Archaea	NO	69.403	34.3284	88.81	YES	0.307331	48
F013752	Mixed Metagenome / Metatranscriptome	Archaea: 72.39 | Viruses: 26.12 | Bacteria: 0.75 | Unclassified: 0.75	Archaea	YES	69.403	48.5075	62.69	YES	0.365209	164
F048972	Metagenome	Archaea: 50.34 | Unclassified: 27.21 | Viruses: 16.33 | Bacteria: 6.12	Archaea	NO	69.3878	48.9796	54.42	NO	0	109
F040057	Metagenome	Unclassified: 50.62 | Archaea: 22.22 | Bacteria: 16.05 | Viruses: 11.11	Archaea	NO	69.375	34.5679	79.63	YES	0.458319	71
F082023	Metagenome	Unclassified: 67.26 | Archaea: 27.43 | Bacteria: 3.54 | Viruses: 1.77	Archaea	NO	69.3694	26.5487	73.45	YES	0.762652	45
F072203	Mixed Metagenome / Metatranscriptome	Archaea: 61.16 | Unclassified: 36.36 | Bacteria: 2.48	Archaea	YES	69.3694	40.4959	59.5	NO	0	73
F068646	Metagenome	Archaea: 95.16 | Bacteria: 4.84 | Unclassified: 0.00	Archaea	NO	69.3548	98.3871	91.94	YES	0.263961	80
F102990	Metagenome	Archaea: 99.01 | Bacteria: 0.99 | Unclassified: 0.00	Archaea	NO	69.3069	39.604	56.44	NO	0	51
F005976	Metagenome	Archaea: 81.51 | Bacteria: 18.49 | Unclassified: 0.00	Archaea	NO	69.2708	40.8854	71.88	YES	0.479109	127
F098203	Mixed Metagenome / Metatranscriptome	Archaea: 61.54 | Bacteria: 21.15 | Unclassified: 16.35 | Viruses: 0.96	Archaea	YES	69.2308	38.4615	63.46	YES	0.833992	70
F006179	Mixed Metagenome / Metatranscriptome	Archaea: 96.83 | Unclassified: 2.64 | Bacteria: 0.53	Archaea	YES	69.1892	32.9815	66.23	YES	0.661606	149
F034596	Metagenome	Archaea: 55.17 | Unclassified: 21.84 | Bacteria: 13.79 | Viruses: 9.20	Archaea	NO	69.186	51.7241	68.97	NO	0	101
F019296	Metagenome	Archaea: 93.48 | Bacteria: 5.65 | Unclassified: 0.87	Archaea	NO	69.1304	36.5217	56.96	NO	0	89
F069876	Metagenome	Archaea: 84.55 | Bacteria: 14.63 | Unclassified: 0.81	Archaea	NO	69.1057	49.5935	60.16	NO	0	72
F085883	Metagenome	Archaea: 91.89 | Bacteria: 7.21 | Unclassified: 0.90	Archaea	NO	69.0909	40.5405	35.14	NO	0	96
F020852	Mixed Metagenome / Metatranscriptome	Unclassified: 41.18 | Archaea: 39.37 | Viruses: 16.29 | Bacteria: 2.26 | Eukaryota: 0.90	Archaea	YES	69.0909	43.4389	89.59	YES	0.777774	79
F045649	Metagenome	Archaea: 96.71 | Bacteria: 3.29 | Unclassified: 0.00	Archaea	NO	69.0789	21.7105	86.18	NO	0	83
F013746	Mixed Metagenome / Metatranscriptome	Archaea: 91.79 | Bacteria: 8.21 | Unclassified: 0.00	Archaea	YES	69.0299	35.4478	63.06	YES	0.262078	98
F082445	Mixed Metagenome / Metatranscriptome	Archaea: 95.58 | Unclassified: 2.65 | Bacteria: 1.77	Archaea	YES	69.0265	33.6283	76.99	NO	0	57
F078521	Metagenome	Archaea: 97.41 | Bacteria: 1.72 | Unclassified: 0.86	Archaea	NO	68.9655	33.6207	74.14	NO	0	66
F058719	Metagenome	Unclassified: 67.91 | Archaea: 23.88 | Viruses: 4.48 | Bacteria: 3.73	Archaea	NO	68.9394	14.9254	61.94	YES	0.66586	51
F058902	Mixed Metagenome / Metatranscriptome	Archaea: 97.01 | Unclassified: 1.49 | Bacteria: 0.75 | Viruses: 0.75	Archaea	YES	68.9394	96.2687	84.33	YES	0.250622	86
F089026	Metagenome	Unclassified: 66.97 | Archaea: 25.69 | Viruses: 4.59 | Bacteria: 2.75	Archaea	NO	68.8073	26.6055	74.31	YES	0.330903	46
F083981	Mixed Metagenome / Metatranscriptome	Archaea: 93.75 | Bacteria: 6.25 | Unclassified: 0.00	Archaea	YES	68.75	99.1071	92.86	YES	0.453291	79
F045509	Mixed Metagenome / Metatranscriptome	Archaea: 59.21 | Unclassified: 40.79	Archaea	YES	68.6667	33.5526	71.05	YES	0.277847	99
F100790	Mixed Metagenome / Metatranscriptome	Archaea: 94.12 | Bacteria: 5.88 | Unclassified: 0.00	Archaea	YES	68.6275	62.7451	80.39	NO	0	55
F090394	Mixed Metagenome / Metatranscriptome	Archaea: 84.26 | Unclassified: 6.48 | Bacteria: 4.63 | Viruses: 4.63	Archaea	YES	68.6275	91.6667	84.26	YES	0.593934	90
F017117	Mixed Metagenome / Metatranscriptome	Unclassified: 50.00 | Archaea: 44.21 | Bacteria: 5.37 | Viruses: 0.41	Archaea	YES	68.595	41.3223	61.57	YES	0.680987	106
F043631	Metagenome	Archaea: 75.64 | Unclassified: 8.97 | Bacteria: 8.97 | Viruses: 6.41	Archaea	NO	68.5897	26.2821	69.87	NO	0	100
F091675	Metagenome	Archaea: 94.39 | Bacteria: 2.80 | Unclassified: 2.80	Archaea	NO	68.5714	98.1308	77.57	YES	0.456532	58
F013943	Metagenome	Archaea: 51.31 | Unclassified: 30.34 | Viruses: 11.24 | Bacteria: 7.12	Archaea	NO	68.5393	53.9326	74.53	YES	0.188453	158
F084044	Metagenome	Archaea: 94.64 | Unclassified: 4.46 | Bacteria: 0.89	Archaea	NO	68.5185	95.5357	87.5	YES	0.452604	64
F061903	Mixed Metagenome / Metatranscriptome	Archaea: 57.25 | Viruses: 31.30 | Bacteria: 6.11 | Unclassified: 5.34	Archaea	YES	68.4615	34.3511	69.47	YES	0.44989	83
F044214	Mixed Metagenome / Metatranscriptome	Archaea: 36.13 | Unclassified: 32.90 | Bacteria: 16.13 | Viruses: 14.84	Archaea	YES	68.3871	38.7097	82.58	NO	0	73
F003098	Mixed Metagenome / Metatranscriptome	Archaea: 85.01 | Unclassified: 11.83 | Bacteria: 2.96 | Viruses: 0.20	Archaea	YES	68.3794	14.2012	62.52	YES	0.707539	87
F055637	Mixed Metagenome / Metatranscriptome	Archaea: 54.35 | Unclassified: 42.75 | Bacteria: 2.90	Archaea	YES	68.3544	56.5217	47.83	NO	0	96
F073665	Metagenome	Archaea: 82.50 | Viruses: 9.17 | Bacteria: 4.17 | Unclassified: 4.17	Archaea	NO	68.3333	96.6667	94.17	YES	0.308003	83
F001571	Mixed Metagenome / Metatranscriptome	Unclassified: 48.13 | Archaea: 42.60 | Bacteria: 8.97 | Viruses: 0.30	Archaea	YES	68.3109	34.9776	57.7	YES	0.84756	144
F037787	Metagenome	Archaea: 99.40 | Unclassified: 0.60	Archaea	NO	68.2635	33.5329	71.86	YES	0.709281	85
F022442	Mixed Metagenome / Metatranscriptome	Archaea: 63.55 | Bacteria: 21.96 | Unclassified: 14.49	Archaea	YES	68.2243	40.1869	81.31	YES	0.766041	79
F034866	Mixed Metagenome / Metatranscriptome	Archaea: 99.42 | Bacteria: 0.58 | Unclassified: 0.00	Archaea	YES	68.2081	38.7283	75.14	NO	0	103
F087444	Mixed Metagenome / Metatranscriptome	Unclassified: 60.00 | Archaea: 34.55 | Viruses: 4.55 | Bacteria: 0.91	Archaea	YES	68.1818	27.2727	80	YES	0.596799	24
F060564	Metagenome	Archaea: 96.97 | Unclassified: 3.03	Archaea	NO	68.1818	40.1515	73.48	YES	0.768836	96
F078497	Metagenome	Archaea: 84.48 | Unclassified: 9.48 | Bacteria: 6.03	Archaea	NO	68.1416	36.2069	69.83	NO	0	71
F015738	Mixed Metagenome / Metatranscriptome	Archaea: 91.67 | Unclassified: 8.33	Archaea	YES	68.1275	33.3333	86.51	YES	0.417282	119
F038044	Metagenome	Archaea: 58.43 | Unclassified: 28.92 | Bacteria: 12.65	Archaea	NO	68.0723	12.6506	59.64	YES	0.780762	55
F035227	Metagenome	Archaea: 82.56 | Unclassified: 15.70 | Bacteria: 1.74	Archaea	NO	68.0233	31.3953	72.67	YES	0.308181	119
F105440	Mixed Metagenome / Metatranscriptome	Archaea: 67.00 | Unclassified: 31.00 | Viruses: 2.00	Archaea	YES	68	18	79	YES	0.674499	69
F024794	Mixed Metagenome / Metatranscriptome	Archaea: 60.78 | Viruses: 31.86 | Unclassified: 5.39 | Bacteria: 1.96	Archaea	YES	67.9803	47.0588	70.1	YES	0.7015	109
F099054	Metagenome	Archaea: 95.15 | Bacteria: 3.88 | Eukaryota: 0.97 | Unclassified: 0.00	Archaea	NO	67.9612	34.9515	82.52	NO	0	49
F058699	Mixed Metagenome / Metatranscriptome	Unclassified: 69.40 | Archaea: 29.85 | Bacteria: 0.75	Archaea	YES	67.9104	29.8507	87.31	NO	0	14
F040095	Mixed Metagenome / Metatranscriptome	Archaea: 79.63 | Viruses: 17.28 | Unclassified: 3.09	Archaea	YES	67.9012	31.4815	89.51	YES	0.232841	128
F054136	Metagenome	Unclassified: 55.00 | Archaea: 40.71 | Bacteria: 4.29	Archaea	NO	67.8571	37.8571	78.57	YES	0.476045	86
F084043	Mixed Metagenome / Metatranscriptome	Unclassified: 53.57 | Archaea: 46.43	Archaea	YES	67.8571	40.1786	53.57	NO	0	66
F008068	Mixed Metagenome / Metatranscriptome	Archaea: 39.23 | Bacteria: 34.22 | Unclassified: 26.55	Archaea	YES	67.8466	31.8584	51.03	YES	0.824728	69
F019810	Metagenome	Archaea: 99.12 | Bacteria: 0.88 | Unclassified: 0.00	Archaea	NO	67.8414	31.2775	71.37	NO	0	97
F076359	Mixed Metagenome / Metatranscriptome	Unclassified: 52.54 | Archaea: 47.46	Archaea	YES	67.7966	36.4407	73.73	NO	0	87
F075942	Mixed Metagenome / Metatranscriptome	Archaea: 99.15 | Bacteria: 0.85 | Unclassified: 0.00	Archaea	YES	67.7966	38.9831	67.8	NO	0	62
F043801	Mixed Metagenome / Metatranscriptome	Archaea: 49.68 | Unclassified: 43.23 | Bacteria: 7.10	Archaea	YES	67.7419	15.4839	69.03	YES	0.790516	81
F030039	Mixed Metagenome / Metatranscriptome	Archaea: 100.00 | Unclassified: 0.00	Archaea	YES	67.7419	36.5591	69.89	NO	0	99
F029702	Mixed Metagenome / Metatranscriptome	Archaea: 71.12 | Unclassified: 27.81 | Bacteria: 1.07	Archaea	YES	67.7419	41.1765	68.45	NO	0	88
F029073	Metagenome	Archaea: 99.47 | Bacteria: 0.53 | Unclassified: 0.00	Archaea	NO	67.7249	39.6825	12.17	YES	0.260386	79
F101801	Metagenome	Unclassified: 73.53 | Archaea: 22.55 | Bacteria: 2.94 | Viruses: 0.98	Archaea	NO	67.6471	46.0784	65.69	YES	0.552048	62
F095523	Mixed Metagenome / Metatranscriptome	Archaea: 97.14 | Unclassified: 2.86	Archaea	YES	67.6471	49.5238	61.9	NO	0	64
F024047	Mixed Metagenome / Metatranscriptome	Unclassified: 47.34 | Archaea: 33.82 | Viruses: 17.87 | Bacteria: 0.97	Archaea	YES	67.6329	43.9614	72.46	NO	0	138
F012279	Mixed Metagenome / Metatranscriptome	Archaea: 63.48 | Unclassified: 19.15 | Viruses: 11.35 | Bacteria: 6.03	Archaea	YES	67.6259	25.1773	86.17	YES	0.53511	137
F089858	Metagenome	Archaea: 98.15 | Bacteria: 0.93 | Viruses: 0.93 | Unclassified: 0.00	Archaea	NO	67.5926	32.4074	85.19	YES	0.314464	22
F031450	Mixed Metagenome / Metatranscriptome	Unclassified: 54.40 | Archaea: 21.43 | Viruses: 17.03 | Bacteria: 7.14	Archaea	YES	67.5824	30.7692	77.47	YES	0.60428	74
F077951	Mixed Metagenome / Metatranscriptome	Archaea: 52.99 | Unclassified: 26.50 | Viruses: 17.09 | Bacteria: 3.42	Archaea	YES	67.5214	29.9145	64.1	YES	0.591518	95
F065604	Mixed Metagenome / Metatranscriptome	Unclassified: 62.99 | Archaea: 33.07 | Bacteria: 3.94	Archaea	YES	67.4797	29.9213	76.38	NO	0	75
F016258	Metagenome	Archaea: 91.53 | Bacteria: 8.47 | Unclassified: 0.00	Archaea	NO	67.3387	41.5323	64.52	NO	0	89
F035684	Metagenome	Archaea: 98.83 | Bacteria: 1.17 | Unclassified: 0.00	Archaea	NO	67.2515	39.1813	52.05	NO	0	83
F078220	Metagenome	Archaea: 100.00 | Unclassified: 0.00	Archaea	NO	67.2414	41.3793	65.52	YES	0.408317	71
F010906	Metagenome	Archaea: 98.65 | Bacteria: 1.01 | Unclassified: 0.34	Archaea	NO	67.2297	42.0875	64.65	NO	0	104
F074979	Metagenome	Unclassified: 63.03 | Archaea: 24.37 | Bacteria: 10.08 | Viruses: 2.52	Archaea	NO	67.2269	25.2101	87.39	YES	0.714701	61
F074258	Metagenome	Unclassified: 50.42 | Archaea: 36.97 | Bacteria: 12.61	Archaea	NO	67.2269	26.8908	53.78	YES	0.713909	44
F029780	Mixed Metagenome / Metatranscriptome	Archaea: 43.85 | Unclassified: 35.29 | Bacteria: 18.72 | Viruses: 2.14	Archaea	YES	67.2043	24.5989	80.75	YES	0.162725	81
F027787	Mixed Metagenome / Metatranscriptome	Archaea: 92.75 | Unclassified: 4.15 | Bacteria: 3.11	Archaea	YES	67.1875	26.4249	70.47	NO	0	69
F063559	Mixed Metagenome / Metatranscriptome	Archaea: 96.12 | Bacteria: 3.10 | Unclassified: 0.78	Archaea	YES	67.1875	42.6357	74.42	NO	0	68
F039914	Metagenome	Archaea: 65.43 | Unclassified: 22.84 | Bacteria: 11.11 | Viruses: 0.62	Archaea	NO	67.0807	30.2469	64.81	YES	0.688822	67
F040029	Mixed Metagenome / Metatranscriptome	Archaea: 93.21 | Unclassified: 4.94 | Bacteria: 1.85	Archaea	YES	67.0807	33.9506	63.58	YES	0.270557	84
F033959	Mixed Metagenome / Metatranscriptome	Archaea: 45.45 | Viruses: 26.70 | Unclassified: 22.16 | Bacteria: 5.68	Archaea	YES	67.0455	98.2955	85.8	YES	0.460181	114
F031433	Metagenome	Archaea: 94.51 | Unclassified: 2.75 | Bacteria: 2.75	Archaea	NO	67.033	19.7802	63.74	YES	0.493959	83
F104463	Mixed Metagenome / Metatranscriptome	Archaea: 65.00 | Unclassified: 35.00	Archaea	YES	67	34	96	NO	0	42
F098998	Metagenome	Archaea: 99.03 | Bacteria: 0.97 | Unclassified: 0.00	Archaea	NO	66.9903	17.4757	75.73	NO	0	63
F079952	Metagenome	Unclassified: 55.65 | Archaea: 35.65 | Bacteria: 7.83 | Viruses: 0.87	Archaea	NO	66.9565	17.3913	83.48	NO	0	50
F079852	Metagenome	Archaea: 80.00 | Bacteria: 16.52 | Unclassified: 3.48	Archaea	NO	66.9565	33.0435	70.43	YES	0.496334	60
F057053	Mixed Metagenome / Metatranscriptome	Unclassified: 61.03 | Archaea: 29.41 | Bacteria: 9.56	Archaea	YES	66.9118	31.6176	62.5	YES	0.859979	42
F057493	Mixed Metagenome / Metatranscriptome	Archaea: 99.26 | Eukaryota: 0.74 | Unclassified: 0.00	Archaea	YES	66.9118	31.6176	66.91	NO	0	112
F004922	Mixed Metagenome / Metatranscriptome	Archaea: 92.82 | Unclassified: 4.07 | Bacteria: 2.87 | Viruses: 0.24	Archaea	YES	66.9065	43.3014	75.6	YES	0.525703	147
F010662	Metagenome	Archaea: 94.33 | Unclassified: 4.33 | Bacteria: 1.00 | Viruses: 0.33	Archaea	NO	66.6667	16.3333	58.33	YES	0.657374	92
F070014	Metagenome	Archaea: 69.92 | Viruses: 27.64 | Unclassified: 1.63 | Bacteria: 0.81	Archaea	NO	66.6667	21.9512	89.43	YES	0.395934	75
F030030	Mixed Metagenome / Metatranscriptome	Archaea: 97.85 | Viruses: 2.15 | Unclassified: 0.00	Archaea	YES	66.6667	22.043	56.99	YES	0.302319	88
F058040	Metagenome	Archaea: 100.00 | Unclassified: 0.00	Archaea	NO	66.6667	22.2222	60	NO	0	69
F051098	Metagenome	Unclassified: 76.39 | Archaea: 21.53 | Bacteria: 2.08	Archaea	NO	66.6667	23.6111	83.33	YES	0.75978	61
F085739	Mixed Metagenome / Metatranscriptome	Archaea: 52.25 | Unclassified: 30.63 | Bacteria: 14.41 | Viruses: 2.70	Archaea	YES	66.6667	43.2432	59.46	NO	0	59
F050838	Mixed Metagenome / Metatranscriptome	Unclassified: 65.28 | Archaea: 27.08 | Bacteria: 4.17 | Viruses: 3.47	Archaea	YES	66.6667	46.5278	70.14	NO	0	75
F002983	Mixed Metagenome / Metatranscriptome	Archaea: 68.93 | Unclassified: 26.99 | Bacteria: 4.08	Archaea	YES	66.6019	42.7184	57.86	NO	0	144
F005811	Mixed Metagenome / Metatranscriptome	Archaea: 94.34 | Bacteria: 5.66 | Unclassified: 0.00	Archaea	YES	66.581	43.1877	68.12	NO	0	129
F007302	Mixed Metagenome / Metatranscriptome	Archaea: 84.42 | Unclassified: 12.18 | Bacteria: 3.40	Archaea	YES	66.5722	27.4788	64.31	YES	0.475964	126
F017081	Metagenome	Archaea: 82.64 | Viruses: 17.36 | Unclassified: 0.00	Archaea	NO	66.5289	38.4298	51.65	YES	0.396977	23
F019369	Mixed Metagenome / Metatranscriptome	Archaea: 98.26 | Bacteria: 1.74 | Unclassified: 0.00	Archaea	YES	66.5217	47.3913	63.04	NO	0	114
F012762	Metagenome	Archaea: 98.56 | Unclassified: 1.44	Archaea	NO	66.426	34.296	59.57	YES	0.442251	121
F078834	Metagenome	Archaea: 82.76 | Unclassified: 17.24	Archaea	NO	66.3793	15.5172	50	NO	0	75
F089857	Metagenome	Archaea: 93.52 | Unclassified: 6.48	Archaea	NO	66.3551	15.7407	59.26	YES	0.522237	46
F091694	Mixed Metagenome / Metatranscriptome	Archaea: 95.33 | Bacteria: 3.74 | Viruses: 0.93 | Unclassified: 0.00	Archaea	YES	66.3551	42.9907	72.9	NO	0	61
F096491	Mixed Metagenome / Metatranscriptome	Unclassified: 50.96 | Archaea: 34.62 | Bacteria: 14.42	Archaea	YES	66.3462	29.8077	50.96	YES	0.674074	42
F102283	Metagenome	Archaea: 98.02 | Viruses: 0.99 | Unclassified: 0.99	Archaea	NO	66.3366	48.5149	89.11	YES	0.659924	33
F006213	Mixed Metagenome / Metatranscriptome	Archaea: 69.58 | Unclassified: 16.67 | Bacteria: 13.76	Archaea	YES	66.3102	31.4815	78.31	NO	0	141
F048208	Metagenome	Archaea: 98.65 | Unclassified: 0.68 | Bacteria: 0.68	Archaea	NO	66.2162	32.4324	62.16	NO	0	72
F012333	Mixed Metagenome / Metatranscriptome	Archaea: 97.15 | Unclassified: 2.49 | Bacteria: 0.36	Archaea	YES	66.1818	28.8256	68.33	YES	0.611319	107
F056673	Metagenome	Archaea: 54.74 | Unclassified: 22.63 | Bacteria: 20.44 | Viruses: 2.19	Archaea	NO	66.1765	41.6058	73.72	YES	0.737469	50
F008075	Mixed Metagenome / Metatranscriptome	Archaea: 53.98 | Unclassified: 43.36 | Viruses: 2.65	Archaea	YES	66.1721	32.1534	66.08	NO	0	124
F059850	Metagenome	Archaea: 77.44 | Unclassified: 18.80 | Bacteria: 3.76	Archaea	NO	66.1654	27.8195	70.68	YES	0.378396	62
F065192	Mixed Metagenome / Metatranscriptome	Unclassified: 53.91 | Archaea: 42.97 | Bacteria: 3.12	Archaea	YES	66.1417	25.7812	64.06	YES	0.423887	42
F068763	Mixed Metagenome / Metatranscriptome	Unclassified: 46.77 | Archaea: 33.06 | Viruses: 14.52 | Bacteria: 5.65	Archaea	YES	66.129	16.9355	69.35	NO	0	96
F080147	Metagenome	Unclassified: 54.78 | Archaea: 34.78 | Viruses: 10.43	Archaea	NO	66.087	13.0435	97.39	YES	0.258692	79
F088676	Mixed Metagenome / Metatranscriptome	Archaea: 97.25 | Bacteria: 0.92 | Unclassified: 0.92 | Viruses: 0.92	Archaea	YES	66.055	15.5963	77.06	YES	0.318747	60
F002941	Mixed Metagenome / Metatranscriptome	Archaea: 95.75 | Bacteria: 2.32 | Unclassified: 1.54 | Viruses: 0.39	Archaea	YES	66.0232	37.4517	48.65	YES	0.347355	145
F015693	Metagenome	Archaea: 55.56 | Unclassified: 35.32 | Bacteria: 5.56 | Viruses: 3.57	Archaea	NO	65.873	19.0476	57.14	YES	0.77858	34
F013287	Mixed Metagenome / Metatranscriptome	Archaea: 95.22 | Bacteria: 3.31 | Unclassified: 1.47	Archaea	YES	65.8088	36.3971	69.49	NO	0	125
F045636	Mixed Metagenome / Metatranscriptome	Archaea: 87.50 | Unclassified: 10.53 | Bacteria: 1.97	Archaea	YES	65.7895	25	57.89	NO	0	85
F080856	Metagenome	Archaea: 76.32 | Bacteria: 19.30 | Unclassified: 4.39	Archaea	NO	65.7895	25.4386	47.37	YES	0.788343	53
F028751	Mixed Metagenome / Metatranscriptome	Archaea: 97.89 | Bacteria: 2.11 | Unclassified: 0.00	Archaea	YES	65.7895	31.5789	56.32	YES	0.503631	106
F020727	Mixed Metagenome / Metatranscriptome	Unclassified: 71.17 | Archaea: 26.58 | Bacteria: 2.25	Archaea	YES	65.7658	26.1261	76.13	YES	0.839427	120
F090183	Metagenome	Archaea: 74.07 | Unclassified: 18.52 | Bacteria: 7.41	Archaea	NO	65.7407	30.5556	63.89	NO	0	68
F024073	Mixed Metagenome / Metatranscriptome	Archaea: 97.10 | Bacteria: 2.90 | Unclassified: 0.00	Archaea	YES	65.7005	45.4106	76.81	NO	0	104
F060045	Metagenome	Archaea: 63.16 | Unclassified: 36.84	Archaea	NO	65.6489	36.8421	70.68	YES	0.426089	72
F064566	Metagenome	Archaea: 53.91 | Unclassified: 39.84 | Bacteria: 6.25	Archaea	NO	65.625	97.6562	86.72	YES	0.590307	83
F071077	Metagenome	Unclassified: 50.00 | Archaea: 46.72 | Bacteria: 3.28	Archaea	NO	65.5738	40.1639	71.31	NO	0	65
F032323	Metagenome	Archaea: 54.44 | Unclassified: 45.56	Archaea	NO	65.5556	18.3333	68.33	YES	0.711669	83
F005832	Mixed Metagenome / Metatranscriptome	Archaea: 85.35 | Unclassified: 10.54 | Viruses: 3.60 | Bacteria: 0.51	Archaea	YES	65.5527	24.6787	86.38	YES	0.542897	155
F074672	Metagenome	Archaea: 86.55 | Bacteria: 8.40 | Unclassified: 5.04	Archaea	NO	65.5462	33.6134	84.87	NO	0	73
F007470	Mixed Metagenome / Metatranscriptome	Archaea: 41.71 | Viruses: 29.14 | Unclassified: 28.29 | Bacteria: 0.86	Archaea	YES	65.4286	32.5714	75.71	YES	0.644927	166
F006410	Metagenome	Archaea: 64.44 | Unclassified: 30.75 | Bacteria: 4.81	Archaea	NO	65.3226	17.1123	63.1	YES	0.779873	56
F005700	Mixed Metagenome / Metatranscriptome	Archaea: 97.19 | Bacteria: 1.79 | Viruses: 1.02 | Unclassified: 0.00	Archaea	YES	65.3061	51.0204	61.73	NO	0	144
F014110	Mixed Metagenome / Metatranscriptome	Archaea: 95.85 | Bacteria: 3.02 | Unclassified: 0.75 | Viruses: 0.38	Archaea	YES	65.283	33.5849	68.3	YES	0.481829	121
F053573	Mixed Metagenome / Metatranscriptome	Archaea: 69.50 | Viruses: 29.08 | Unclassified: 1.42	Archaea	YES	65.2482	46.8085	75.89	NO	0	111
F004462	Mixed Metagenome / Metatranscriptome	Unclassified: 45.77 | Archaea: 41.65 | Viruses: 7.09 | Bacteria: 5.49	Archaea	YES	65.2174	50.3432	86.04	YES	0.171201	233
F034062	Metagenome	Archaea: 98.86 | Bacteria: 1.14 | Unclassified: 0.00	Archaea	NO	65.1429	34.2857	54.29	YES	0.786877	61
F003063	Mixed Metagenome / Metatranscriptome	Unclassified: 61.49 | Archaea: 31.04 | Bacteria: 7.27 | Viruses: 0.20	Archaea	YES	65.0888	31.2377	69.16	YES	0.825643	159
F037746	Mixed Metagenome / Metatranscriptome	Archaea: 95.21 | Unclassified: 3.59 | Bacteria: 1.20	Archaea	YES	65.0602	43.1138	71.26	NO	0	66
F013613	Mixed Metagenome / Metatranscriptome	Archaea: 56.88 | Unclassified: 39.78 | Bacteria: 2.60 | Viruses: 0.74	Archaea	YES	65.0558	50.1859	85.13	YES	0.484576	21
F094750	Metagenome	Unclassified: 64.76 | Archaea: 31.43 | Bacteria: 1.90 | Viruses: 1.90	Archaea	NO	65.0485	13.3333	68.57	YES	0.687437	41
F005345	Mixed Metagenome / Metatranscriptome	Archaea: 99.75 | Bacteria: 0.25 | Unclassified: 0.00	Archaea	YES	65.0124	39.7022	69.23	NO	0	177
F073375	Metagenome	Archaea: 86.67 | Bacteria: 13.33 | Unclassified: 0.00	Archaea	NO	65	49.1667	72.5	NO	0	65
F100063	Metagenome	Unclassified: 76.70 | Archaea: 20.39 | Viruses: 2.91	Archaea	NO	65	55.3398	90.29	NO	0	40
F073409	Metagenome	Archaea: 100.00 | Unclassified: 0.00	Archaea	NO	65	99.1667	95	YES	0.537657	68
F032967	Mixed Metagenome / Metatranscriptome	Archaea: 95.51 | Bacteria: 2.81 | Unclassified: 1.12 | Viruses: 0.56	Archaea	YES	64.9718	28.6517	66.85	YES	0.40054	97
F008802	Metagenome	Unclassified: 54.13 | Archaea: 39.14 | Bacteria: 5.20 | Viruses: 1.53	Archaea	NO	64.9068	25.3823	56.88	YES	0.871002	49
F029057	Metagenome	Archaea: 92.06 | Bacteria: 6.35 | Unclassified: 1.59	Archaea	NO	64.8936	31.2169	73.54	NO	0	83
F021503	Metagenome	Archaea: 93.58 | Unclassified: 3.67 | Viruses: 2.29 | Bacteria: 0.46	Archaea	NO	64.8148	32.5688	78.44	YES	0.506055	82
F064827	Mixed Metagenome / Metatranscriptome	Unclassified: 50.78 | Archaea: 49.22	Archaea	YES	64.8	32.8125	81.25	YES	0.365317	91
F095273	Metagenome	Archaea: 96.19 | Bacteria: 1.90 | Unclassified: 1.90	Archaea	NO	64.7619	44.7619	59.05	NO	0	63
F071406	Metagenome	Unclassified: 32.79 | Archaea: 27.05 | Viruses: 20.49 | Bacteria: 19.67	Archaea	NO	64.7541	30.3279	71.31	YES	0.754205	91
F003458	Metagenome	Archaea: 84.33 | Bacteria: 14.64 | Unclassified: 1.03	Archaea	NO	64.7423	39.3814	63.71	YES	0.37053	141
F006839	Mixed Metagenome / Metatranscriptome	Archaea: 92.84 | Bacteria: 5.23 | Unclassified: 1.10 | Viruses: 0.55 | Eukaryota: 0.28	Archaea	YES	64.7383	42.4242	62.81	YES	0.677804	144
F100854	Metagenome	Archaea: 100.00 | Unclassified: 0.00	Archaea	NO	64.7059	26.4706	76.47	NO	0	57
F037139	Metagenome	Archaea: 92.86 | Bacteria: 6.55 | Unclassified: 0.60	Archaea	NO	64.6707	45.2381	57.14	YES	0.573067	74
F082927	Mixed Metagenome / Metatranscriptome	Unclassified: 69.91 | Archaea: 30.09	Archaea	YES	64.6018	54.8673	87.61	NO	0	12
F021057	Mixed Metagenome / Metatranscriptome	Archaea: 42.73 | Unclassified: 30.00 | Viruses: 25.00 | Bacteria: 2.27	Archaea	YES	64.5455	29.0909	80	YES	0.704482	124
F085171	Metagenome	Unclassified: 60.36 | Archaea: 39.64	Archaea	NO	64.5455	41.4414	90.99	NO	0	51
F034511	Metagenome	Archaea: 87.93 | Bacteria: 10.92 | Unclassified: 1.15	Archaea	NO	64.5349	41.954	55.75	YES	0.326439	66
F025877	Metagenome	Archaea: 59.50 | Unclassified: 36.50 | Bacteria: 2.50 | Viruses: 1.50	Archaea	NO	64.5	26.5	57	YES	0.69493	60
F022171	Metagenome	Archaea: 91.63 | Bacteria: 5.58 | Unclassified: 2.79	Archaea	NO	64.486	33.4884	64.65	NO	0	98
F091495	Mixed Metagenome / Metatranscriptome	Archaea: 52.34 | Unclassified: 43.93 | Viruses: 2.80 | Bacteria: 0.93	Archaea	YES	64.486	41.1215	83.18	YES	0.280351	64
F090007	Mixed Metagenome / Metatranscriptome	Archaea: 93.52 | Viruses: 3.70 | Bacteria: 1.85 | Unclassified: 0.93	Archaea	YES	64.486	49.0741	64.81	NO	0	88
F098191	Metagenome	Archaea: 75.00 | Unclassified: 22.12 | Bacteria: 2.88	Archaea	NO	64.4231	17.3077	73.08	YES	0.695179	39
F096998	Metagenome	Archaea: 95.19 | Bacteria: 2.88 | Unclassified: 1.92	Archaea	NO	64.4231	36.5385	67.31	NO	0	55
F059659	Mixed Metagenome / Metatranscriptome	Unclassified: 53.38 | Archaea: 37.59 | Viruses: 9.02	Archaea	YES	64.3939	46.6165	71.43	NO	0	110
F024269	Mixed Metagenome / Metatranscriptome	Archaea: 61.65 | Unclassified: 35.44 | Viruses: 1.46 | Bacteria: 1.46	Archaea	YES	64.3902	24.2718	71.36	YES	0.201334	50
F012730	Metagenome	Archaea: 89.21 | Unclassified: 6.83 | Bacteria: 3.96	Archaea	NO	64.3885	14.7482	61.15	YES	0.716381	45
F103858	Mixed Metagenome / Metatranscriptome	Unclassified: 51.49 | Archaea: 47.52 | Bacteria: 0.99	Archaea	YES	64.3564	29.703	73.27	NO	0	75
F066805	Mixed Metagenome / Metatranscriptome	Archaea: 65.87 | Viruses: 12.70 | Bacteria: 11.90 | Unclassified: 9.52	Archaea	YES	64.2857	26.9841	62.7	YES	0.624732	96
F038000	Metagenome	Archaea: 72.46 | Unclassified: 26.35 | Bacteria: 1.20	Archaea	NO	64.2424	27.5449	59.28	YES	0.579352	85
F069686	Mixed Metagenome / Metatranscriptome	Archaea: 95.12 | Bacteria: 4.88 | Unclassified: 0.00	Archaea	YES	64.2276	99.187	83.74	YES	0.320761	70
F048407	Mixed Metagenome / Metatranscriptome	Archaea: 96.62 | Bacteria: 2.70 | Unclassified: 0.68	Archaea	YES	64.1892	39.1892	71.62	NO	0	116
F093150	Mixed Metagenome / Metatranscriptome	Archaea: 59.43 | Bacteria: 39.62 | Unclassified: 0.94	Archaea	YES	64.1509	38.6792	66.98	YES	0.663852	42
F018304	Metagenome	Archaea: 49.36 | Unclassified: 48.09 | Bacteria: 2.55	Archaea	NO	64.1026	30.6383	60	YES	0.868598	75
F098235	Metagenome	Unclassified: 59.62 | Archaea: 38.46 | Bacteria: 1.92	Archaea	NO	64.0777	18.2692	68.27	YES	0.556113	62
F001294	Mixed Metagenome / Metatranscriptome	Archaea: 32.92 | Unclassified: 23.87 | Viruses: 21.67 | Bacteria: 21.26 | Eukaryota: 0.27	Archaea	YES	64.0604	42.6612	78.05	YES	0.493942	274
F081935	Mixed Metagenome / Metatranscriptome	Archaea: 99.12 | Unclassified: 0.88	Archaea	YES	64.0351	42.9825	64.91	NO	0	76
F105339	Metagenome	Archaea: 64.00 | Unclassified: 16.00 | Bacteria: 11.00 | Viruses: 9.00	Archaea	NO	64	21	81	NO	0	52
F081160	Mixed Metagenome / Metatranscriptome	Archaea: 85.96 | Bacteria: 11.40 | Unclassified: 2.63	Archaea	YES	63.964	97.3684	85.09	NO	0	65
F036634	Metagenome	Archaea: 99.41 | Unclassified: 0.59	Archaea	NO	63.9053	34.9112	63.91	NO	0	86
F003769	Mixed Metagenome / Metatranscriptome	Archaea: 77.83 | Viruses: 14.07 | Unclassified: 7.04 | Bacteria: 1.07	Archaea	YES	63.8889	32.4094	79.96	YES	0.835935	272
F074280	Metagenome	Unclassified: 54.62 | Archaea: 36.13 | Bacteria: 8.40 | Viruses: 0.84	Archaea	NO	63.8655	25.2101	72.27	YES	0.567572	34
F038080	Metagenome	Archaea: 97.59 | Unclassified: 1.81 | Bacteria: 0.60	Archaea	NO	63.8554	21.6867	56.63	YES	0.870856	45
F018335	Metagenome	Archaea: 98.72 | Viruses: 0.85 | Bacteria: 0.43 | Unclassified: 0.00	Archaea	NO	63.8298	31.0638	81.28	YES	0.218971	45
F018894	Mixed Metagenome / Metatranscriptome	Archaea: 100.00 | Unclassified: 0.00	Archaea	YES	63.7931	35.3448	59.91	NO	0	98
F011355	Mixed Metagenome / Metatranscriptome	Unclassified: 44.86 | Archaea: 42.81 | Bacteria: 10.62 | Viruses: 1.37	Archaea	YES	63.7631	35.6164	81.51	NO	0	88
F015579	Mixed Metagenome / Metatranscriptome	Archaea: 88.93 | Bacteria: 9.88 | Unclassified: 0.79 | Viruses: 0.40	Archaea	YES	63.745	37.1542	61.26	YES	0.216695	103
F102078	Metagenome	Archaea: 46.08 | Viruses: 41.18 | Unclassified: 12.75	Archaea	NO	63.7255	32.3529	68.63	NO	0	71
F082528	Mixed Metagenome / Metatranscriptome	Archaea: 48.67 | Unclassified: 27.43 | Viruses: 23.01 | Bacteria: 0.88	Archaea	YES	63.7168	38.9381	81.42	YES	0.255706	66
F011288	Metagenome	Archaea: 98.29 | Bacteria: 1.71 | Unclassified: 0.00	Archaea	NO	63.6986	37.6712	61.3	NO	0	105
F038643	Mixed Metagenome / Metatranscriptome	Archaea: 41.82 | Unclassified: 30.30 | Viruses: 27.27 | Bacteria: 0.61	Archaea	YES	63.6364	40.6061	69.09	YES	0.714136	93
F061345	Metagenome	Archaea: 62.88 | Unclassified: 15.91 | Viruses: 10.61 | Bacteria: 10.61	Archaea	NO	63.6364	46.9697	71.21	NO	0	97
F084901	Metagenome	Unclassified: 70.54 | Archaea: 23.21 | Bacteria: 6.25	Archaea	NO	63.6364	48.2143	49.11	NO	0	58
F019304	Mixed Metagenome / Metatranscriptome	Archaea: 97.83 | Bacteria: 2.17 | Unclassified: 0.00	Archaea	YES	63.4783	22.1739	68.7	YES	0.405538	88
F037804	Metagenome	Archaea: 67.07 | Unclassified: 31.74 | Viruses: 0.60 | Bacteria: 0.60	Archaea	NO	63.4731	31.7365	68.26	NO	0	121
F016129	Mixed Metagenome / Metatranscriptome	Archaea: 97.99 | Unclassified: 1.61 | Bacteria: 0.40	Archaea	YES	63.4538	35.743	66.27	NO	0	140
F058694	Mixed Metagenome / Metatranscriptome	Archaea: 44.03 | Unclassified: 33.58 | Bacteria: 22.39	Archaea	YES	63.4328	29.1045	95.52	YES	0.497077	40
F103182	Metagenome	Archaea: 100.00 | Unclassified: 0.00	Archaea	NO	63.3663	28.7129	75.25	YES	0.216112	78
F104109	Metagenome	Unclassified: 66.34 | Archaea: 29.70 | Viruses: 3.96	Archaea	NO	63.3663	48.5149	98.02	NO	0	26
F003160	Metagenome	Unclassified: 61.31 | Archaea: 25.00 | Viruses: 7.94 | Bacteria: 5.75	Archaea	NO	63.2937	34.127	76.79	YES	0.195945	204
F064602	Metagenome	Archaea: 95.31 | Bacteria: 3.91 | Unclassified: 0.78	Archaea	NO	63.2812	44.5312	57.81	NO	0	77
F024888	Metagenome	Unclassified: 56.86 | Archaea: 25.00 | Viruses: 14.71 | Bacteria: 3.43	Archaea	NO	63.2353	33.8235	83.82	YES	0.485499	106
F092330	Metagenome	Archaea: 99.07 | Unclassified: 0.93	Archaea	NO	63.2075	46.729	63.55	NO	0	88
F002975	Mixed Metagenome / Metatranscriptome	Archaea: 97.48 | Bacteria: 1.55 | Viruses: 0.58 | Unclassified: 0.39	Archaea	YES	63.1783	41.6667	75.58	YES	0.314619	194
F011984	Metagenome	Unclassified: 75.44 | Archaea: 23.16 | Viruses: 1.40	Archaea	NO	63.1579	43.1579	94.04	YES	0.372267	55
F005236	Mixed Metagenome / Metatranscriptome	Unclassified: 74.94 | Archaea: 22.60 | Bacteria: 2.46	Archaea	YES	63.145	39.0663	64.62	YES	0.319397	146
F019984	Mixed Metagenome / Metatranscriptome	Archaea: 99.56 | Unclassified: 0.44	Archaea	YES	63.1111	39.823	72.57	NO	0	93
F047991	Metagenome	Unclassified: 51.68 | Archaea: 23.49 | Viruses: 18.79 | Bacteria: 6.04	Archaea	NO	63.0872	44.2953	73.83	NO	0	112
F083350	Metagenome	Archaea: 53.98 | Unclassified: 36.28 | Bacteria: 9.73	Archaea	NO	63.0631	21.2389	69.03	YES	0.489042	16
F082495	Mixed Metagenome / Metatranscriptome	Archaea: 92.92 | Bacteria: 5.31 | Unclassified: 1.77	Archaea	YES	63.0631	47.7876	72.57	NO	0	73
F009133	Metagenome	Archaea: 95.34 | Bacteria: 4.04 | Unclassified: 0.62	Archaea	NO	63.0435	29.8137	66.77	YES	0.827046	115
F105712	Metagenome	Archaea: 90.00 | Unclassified: 10.00	Archaea	NO	63	48	74	NO	0	63
F065107	Mixed Metagenome / Metatranscriptome	Unclassified: 39.06 | Archaea: 34.38 | Viruses: 25.78 | Bacteria: 0.78	Archaea	YES	62.9921	97.6562	82.03	YES	0.530437	87
F006243	Metagenome	Archaea: 33.60 | Unclassified: 30.95 | Viruses: 19.84 | Bacteria: 15.61	Archaea	NO	62.963	46.8254	78.57	YES	0.524618	148
F036057	Metagenome	Unclassified: 65.88 | Archaea: 30.59 | Bacteria: 3.53	Archaea	NO	62.9412	40.5882	56.47	YES	0.873823	59
F059923	Metagenome	Unclassified: 57.14 | Archaea: 39.85 | Bacteria: 3.01	Archaea	NO	62.8788	39.0977	72.18	YES	0.677048	80
F082474	Mixed Metagenome / Metatranscriptome	Archaea: 85.84 | Unclassified: 7.08 | Bacteria: 6.19 | Viruses: 0.88	Archaea	YES	62.8319	98.2301	88.5	NO	0	76
F039063	Metagenome	Archaea: 77.44 | Bacteria: 20.73 | Unclassified: 1.83	Archaea	NO	62.8049	30.4878	66.46	NO	0	71
F010455	Metagenome	Archaea: 96.70 | Bacteria: 1.65 | Unclassified: 0.99 | Viruses: 0.66	Archaea	NO	62.7907	28.7129	64.36	YES	0.635667	88
F100610	Metagenome	Archaea: 79.41 | Unclassified: 20.59	Archaea	NO	62.7451	28.4314	61.76	NO	0	89
F023755	Mixed Metagenome / Metatranscriptome	Archaea: 42.11 | Viruses: 34.45 | Unclassified: 21.05 | Bacteria: 2.39	Archaea	YES	62.6794	42.1053	84.21	NO	0	96
F092297	Metagenome	Unclassified: 52.34 | Archaea: 42.99 | Bacteria: 4.67	Archaea	NO	62.6168	16.8224	75.7	YES	0.430474	67
F019108	Metagenome	Archaea: 90.48 | Unclassified: 8.23 | Bacteria: 1.30	Archaea	NO	62.6087	41.1255	54.11	NO	0	91
F075935	Mixed Metagenome / Metatranscriptome	Archaea: 97.46 | Unclassified: 2.54	Archaea	YES	62.6087	95.7627	83.9	NO	0	74
F054534	Metagenome	Archaea: 72.66 | Unclassified: 24.46 | Bacteria: 2.88	Archaea	NO	62.5899	14.3885	53.24	YES	0.455765	53
F093097	Mixed Metagenome / Metatranscriptome	Unclassified: 56.60 | Archaea: 35.85 | Bacteria: 7.55	Archaea	YES	62.5	24.5283	70.75	YES	0.527433	64
F096990	Metagenome	Archaea: 96.15 | Viruses: 3.85 | Unclassified: 0.00	Archaea	NO	62.5	25.9615	68.27	NO	0	62
F024516	Metagenome	Archaea: 83.41 | Unclassified: 14.63 | Bacteria: 1.95	Archaea	NO	62.439	27.3171	68.78	NO	0	102
F024521	Mixed Metagenome / Metatranscriptome	Archaea: 100.00 | Unclassified: 0.00	Archaea	YES	62.439	41.4634	71.71	NO	0	94
F077379	Metagenome	Archaea: 43.59 | Unclassified: 40.17 | Viruses: 11.97 | Bacteria: 4.27	Archaea	NO	62.3932	36.7521	82.05	NO	0	97
F088611	Mixed Metagenome / Metatranscriptome	Archaea: 89.91 | Unclassified: 10.09	Archaea	YES	62.3853	48.6239	61.47	NO	0	56
F011744	Mixed Metagenome / Metatranscriptome	Archaea: 94.77 | Unclassified: 3.83 | Bacteria: 1.39	Archaea	YES	62.1908	41.8118	72.13	YES	0.506013	120
F020326	Metagenome	Archaea: 84.82 | Bacteria: 9.38 | Unclassified: 5.80	Archaea	NO	62.1622	35.7143	77.68	NO	0	102
F022383	Mixed Metagenome / Metatranscriptome	Archaea: 92.06 | Unclassified: 6.54 | Bacteria: 1.40	Archaea	YES	62.1495	98.1308	91.12	YES	0.366062	103
F025003	Metagenome	Archaea: 94.09 | Bacteria: 4.93 | Viruses: 0.99 | Unclassified: 0.00	Archaea	NO	62.069	41.8719	47.29	NO	0	82
F102488	Metagenome	Unclassified: 66.34 | Archaea: 31.68 | Bacteria: 1.98	Archaea	NO	62	11.8812	59.41	NO	0	28
F104941	Metagenome	Archaea: 84.00 | Bacteria: 10.00 | Unclassified: 6.00	Archaea	NO	62	21	57	YES	0.534692	58
F098464	Metagenome	Archaea: 92.23 | Unclassified: 6.80 | Viruses: 0.97	Archaea	NO	62	36.8932	56.31	YES	0.584599	49
F008355	Mixed Metagenome / Metatranscriptome	Archaea: 94.61 | Bacteria: 5.39 | Unclassified: 0.00	Archaea	YES	61.976	32.9341	64.67	YES	0.538805	126
F018557	Mixed Metagenome / Metatranscriptome	Archaea: 93.59 | Bacteria: 5.56 | Unclassified: 0.85	Archaea	YES	61.9658	33.7607	69.66	YES	0.643647	150
F026309	Mixed Metagenome / Metatranscriptome	Unclassified: 58.59 | Archaea: 30.81 | Viruses: 9.09 | Bacteria: 1.52	Archaea	YES	61.9289	20.7071	78.28	YES	0.434644	27
F017615	Metagenome	Archaea: 96.23 | Unclassified: 2.51 | Bacteria: 0.84 | Viruses: 0.42	Archaea	NO	61.9247	25.9414	74.9	YES	0.599897	97
F017464	Mixed Metagenome / Metatranscriptome	Archaea: 89.58 | Bacteria: 8.33 | Viruses: 1.67 | Unclassified: 0.42	Archaea	YES	61.9247	34.5833	66.67	NO	0	101
F093178	Metagenome	Unclassified: 49.06 | Archaea: 47.17 | Bacteria: 3.77	Archaea	NO	61.9048	33.0189	35.85	YES	0.703501	27
F066693	Mixed Metagenome / Metatranscriptome	Archaea: 57.14 | Unclassified: 22.22 | Viruses: 20.63	Archaea	YES	61.9048	50.7937	69.84	NO	0	94
F023480	Mixed Metagenome / Metatranscriptome	Unclassified: 53.33 | Archaea: 39.52 | Viruses: 5.71 | Bacteria: 1.43	Archaea	YES	61.9048	52.381	48.57	YES	0.893724	110
F086904	Metagenome	Archaea: 85.45 | Unclassified: 10.00 | Bacteria: 4.55	Archaea	NO	61.8182	34.5455	76.36	YES	0.357093	42
F021710	Metagenome	Archaea: 64.52 | Unclassified: 34.56 | Viruses: 0.46 | Bacteria: 0.46	Archaea	NO	61.7512	16.5899	64.06	YES	0.618755	63
F012651	Metagenome	Archaea: 90.29 | Bacteria: 6.12 | Unclassified: 2.52 | Viruses: 1.08	Archaea	NO	61.7329	24.1007	71.22	YES	0.360476	89
F040036	Mixed Metagenome / Metatranscriptome	Archaea: 82.72 | Bacteria: 13.58 | Unclassified: 3.70	Archaea	YES	61.7284	27.7778	77.16	NO	0	83
F029067	Mixed Metagenome / Metatranscriptome	Archaea: 94.71 | Bacteria: 4.76 | Unclassified: 0.53	Archaea	YES	61.7021	0	94.18	NO	0	103
F091781	Mixed Metagenome / Metatranscriptome	Archaea: 99.07 | Bacteria: 0.93 | Unclassified: 0.00	Archaea	YES	61.6822	100	88.79	NO	0	66
F026589	Mixed Metagenome / Metatranscriptome	Unclassified: 53.30 | Archaea: 26.90 | Viruses: 17.26 | Bacteria: 2.54	Archaea	YES	61.658	42.132	89.34	YES	0.568847	139
F008012	Mixed Metagenome / Metatranscriptome	Archaea: 49.71 | Unclassified: 43.24 | Bacteria: 6.76 | Viruses: 0.29	Archaea	YES	61.6519	16.7647	65	YES	0.80364	84
F041122	Metagenome	Unclassified: 51.25 | Archaea: 42.50 | Bacteria: 6.25	Archaea	NO	61.6352	40.625	54.38	NO	0	72
F084018	Mixed Metagenome / Metatranscriptome	Archaea: 87.50 | Unclassified: 7.14 | Bacteria: 4.46 | Viruses: 0.89	Archaea	YES	61.6071	50	74.11	NO	0	72
F067692	Metagenome	Unclassified: 67.20 | Archaea: 23.20 | Bacteria: 6.40 | Viruses: 2.40	Archaea	NO	61.6	18.4	88	NO	0	53
F046270	Mixed Metagenome / Metatranscriptome	Unclassified: 76.82 | Archaea: 21.85 | Bacteria: 1.32	Archaea	YES	61.5894	46.3576	74.83	NO	0	61
F070932	Mixed Metagenome / Metatranscriptome	Archaea: 96.72 | Viruses: 1.64 | Unclassified: 0.82 | Bacteria: 0.82	Archaea	YES	61.4754	100	96.72	NO	0	77
F005979	Metagenome	Archaea: 75.26 | Bacteria: 20.05 | Unclassified: 4.69	Archaea	NO	61.4583	46.3542	65.36	YES	0.771001	134
F065905	Metagenome	Unclassified: 68.50 | Archaea: 31.50	Archaea	NO	61.4173	27.5591	78.74	YES	0.435587	53
F078545	Mixed Metagenome / Metatranscriptome	Archaea: 70.69 | Unclassified: 27.59 | Bacteria: 1.72	Archaea	YES	61.4035	37.069	87.93	YES	0.213446	51
F080862	Metagenome	Archaea: 87.72 | Unclassified: 7.89 | Viruses: 4.39	Archaea	NO	61.4035	42.9825	79.82	YES	0.726184	45
F100001	Metagenome	Unclassified: 41.75 | Archaea: 40.78 | Bacteria: 15.53 | Viruses: 1.94	Archaea	NO	61.3861	97.0874	85.44	YES	0.641951	81
F027115	Mixed Metagenome / Metatranscriptome	Archaea: 93.33 | Viruses: 6.15 | Unclassified: 0.51	Archaea	YES	61.3402	99.4872	93.33	YES	0.276437	137
F094524	Mixed Metagenome / Metatranscriptome	Archaea: 54.72 | Viruses: 19.81 | Unclassified: 16.98 | Bacteria: 8.49	Archaea	YES	61.3208	33.0189	66.04	YES	0.428762	78
F014881	Mixed Metagenome / Metatranscriptome	Archaea: 93.05 | Bacteria: 6.18 | Unclassified: 0.39 | Eukaryota: 0.39	Archaea	YES	61.2403	42.471	64.86	NO	0	107
F078331	Metagenome	Unclassified: 50.86 | Archaea: 29.31 | Bacteria: 19.83	Archaea	NO	61.2069	23.2759	43.1	NO	0	10
F031041	Mixed Metagenome / Metatranscriptome	Archaea: 96.72 | Bacteria: 2.73 | Unclassified: 0.55	Archaea	YES	61.2022	33.3333	78.69	YES	0.410267	62
F099973	Metagenome	Archaea: 52.43 | Unclassified: 30.10 | Bacteria: 9.71 | Viruses: 7.77	Archaea	NO	61.165	23.301	60.19	YES	0.804731	40
F061431	Metagenome	Archaea: 90.08 | Unclassified: 9.16 | Bacteria: 0.76	Archaea	NO	61.0687	45.8015	92.37	NO	0	21
F002354	Metagenome	Archaea: 93.30 | Unclassified: 3.88 | Bacteria: 1.94 | Viruses: 0.88	Archaea	NO	61.0229	26.455	92.77	YES	0.130533	75
F033444	Mixed Metagenome / Metatranscriptome	Unclassified: 48.59 | Archaea: 32.77 | Viruses: 16.38 | Bacteria: 2.26	Archaea	YES	61.0169	45.7627	86.44	NO	0	130
F007850	Mixed Metagenome / Metatranscriptome	Archaea: 96.50 | Bacteria: 2.04 | Unclassified: 1.46	Archaea	YES	60.9329	38.484	78.72	NO	0	141
F003600	Mixed Metagenome / Metatranscriptome	Archaea: 91.61 | Unclassified: 4.82 | Bacteria: 3.14 | Viruses: 0.42	Archaea	YES	60.9244	31.0273	65.2	YES	0.529823	134
F085855	Metagenome	Unclassified: 70.27 | Archaea: 24.32 | Bacteria: 5.41	Archaea	NO	60.9091	18.018	81.08	YES	0.672782	50
F085104	Metagenome	Unclassified: 75.68 | Archaea: 20.72 | Viruses: 1.80 | Bacteria: 1.80	Archaea	NO	60.9091	29.7297	60.36	YES	0.483056	21
F042817	Metagenome	Archaea: 99.36 | Unclassified: 0.64	Archaea	NO	60.8974	33.121	69.43	YES	0.207141	86
F051472	Metagenome	Unclassified: 59.03 | Archaea: 21.53 | Bacteria: 12.50 | Viruses: 6.94	Archaea	NO	60.8392	29.8611	75.69	NO	0	104
F047432	Mixed Metagenome / Metatranscriptome	Unclassified: 65.77 | Archaea: 25.50 | Bacteria: 8.05 | Viruses: 0.67	Archaea	YES	60.8108	28.1879	63.76	YES	0.440815	46
F023054	Mixed Metagenome / Metatranscriptome	Archaea: 68.72 | Unclassified: 30.81 | Viruses: 0.47	Archaea	YES	60.7656	39.3365	87.2	YES	0.684561	15
F091738	Metagenome	Archaea: 73.83 | Bacteria: 20.56 | Unclassified: 5.61	Archaea	NO	60.7477	15.8879	75.7	NO	0	65
F091691	Mixed Metagenome / Metatranscriptome	Unclassified: 73.83 | Archaea: 25.23 | Bacteria: 0.93	Archaea	YES	60.7143	25.2336	18.69	NO	0	69
F031048	Metagenome	Archaea: 100.00 | Unclassified: 0.00	Archaea	NO	60.6557	36.612	67.76	YES	0.244141	85
F043868	Mixed Metagenome / Metatranscriptome	Archaea: 82.58 | Bacteria: 13.55 | Viruses: 3.87 | Unclassified: 0.00	Archaea	YES	60.6452	50.9677	42.58	NO	0	81
F036103	Mixed Metagenome / Metatranscriptome	Archaea: 94.71 | Unclassified: 5.29	Archaea	YES	60.5882	24.1176	74.71	YES	0.55118	89
F014684	Mixed Metagenome / Metatranscriptome	Archaea: 68.97 | Unclassified: 16.09 | Bacteria: 13.41 | Viruses: 1.53	Archaea	YES	60.5364	20.3065	77.01	YES	0.712978	100
F081181	Mixed Metagenome / Metatranscriptome	Archaea: 78.07 | Unclassified: 21.05 | Bacteria: 0.88	Archaea	YES	60.5263	97.3684	90.35	NO	0	73
F035243	Metagenome	Archaea: 95.35 | Bacteria: 4.07 | Viruses: 0.58 | Unclassified: 0.00	Archaea	NO	60.4651	28.4884	65.12	YES	0.34101	71
F002133	Mixed Metagenome / Metatranscriptome	Archaea: 95.25 | Unclassified: 4.07 | Bacteria: 0.68	Archaea	YES	60.4452	35.4237	65.76	YES	0.682074	193
F028081	Mixed Metagenome / Metatranscriptome	Archaea: 97.92 | Bacteria: 1.56 | Unclassified: 0.52	Archaea	YES	60.4167	31.25	72.4	YES	0.678567	104
F103060	Metagenome	Archaea: 74.26 | Unclassified: 11.88 | Bacteria: 7.92 | Viruses: 5.94	Archaea	NO	60.396	31.6832	37.62	YES	0.505885	77
F093594	Metagenome	Archaea: 95.28 | Bacteria: 3.77 | Viruses: 0.94 | Unclassified: 0.00	Archaea	NO	60.3774	27.3585	79.25	NO	0	47
F035827	Mixed Metagenome / Metatranscriptome	Archaea: 94.74 | Unclassified: 5.26	Archaea	YES	60.3659	19.883	77.78	YES	0.262984	86
F078711	Mixed Metagenome / Metatranscriptome	Archaea: 63.79 | Unclassified: 28.45 | Bacteria: 7.76	Archaea	YES	60.3448	46.5517	65.52	NO	0	109
F029139	Metagenome	Unclassified: 64.02 | Archaea: 20.63 | Bacteria: 15.34	Archaea	NO	60.3175	33.8624	71.96	YES	0.848346	76
F007774	Mixed Metagenome / Metatranscriptome	Unclassified: 36.23 | Archaea: 24.06 | Bacteria: 21.74 | Viruses: 15.65 | Eukaryota: 2.32	Archaea	YES	60.2899	27.2464	82.32	YES	0.378895	181
F007105	Metagenome	Archaea: 49.30 | Bacteria: 36.41 | Unclassified: 14.29	Archaea	NO	60.2241	36.6947	69.19	YES	0.291618	118
F080778	Mixed Metagenome / Metatranscriptome	Archaea: 71.93 | Bacteria: 21.05 | Unclassified: 7.02	Archaea	YES	60.177	31.5789	64.04	YES	0.809047	40
F069633	Metagenome	Archaea: 95.12 | Unclassified: 2.44 | Bacteria: 2.44	Archaea	NO	60.1626	26.8293	48.78	YES	0.706818	34
F006887	Mixed Metagenome / Metatranscriptome	Archaea: 91.99 | Bacteria: 4.70 | Unclassified: 3.31	Archaea	YES	60	33.7017	67.96	YES	0.826583	123
F016382	Mixed Metagenome / Metatranscriptome	Archaea: 98.79 | Eukaryota: 1.21 | Unclassified: 0.00	Archaea	YES	59.919	36.0324	61.54	YES	0.535344	103
F017852	Mixed Metagenome / Metatranscriptome	Archaea: 92.86 | Unclassified: 5.46 | Bacteria: 1.26 | Viruses: 0.42	Archaea	YES	59.9156	37.8151	81.93	YES	0.552281	127
F035244	Metagenome	Archaea: 92.44 | Bacteria: 7.56 | Unclassified: 0.00	Archaea	NO	59.8837	36.0465	55.81	NO	0	88
F009011	Metagenome	Archaea: 92.90 | Bacteria: 4.32 | Unclassified: 2.78	Archaea	NO	59.8746	36.4198	69.75	YES	0.805378	130
F052499	Mixed Metagenome / Metatranscriptome	Archaea: 90.85 | Bacteria: 8.45 | Unclassified: 0.70	Archaea	YES	59.8592	42.2535	35.21	NO	0	68
F052505	Metagenome	Archaea: 85.21 | Bacteria: 14.79 | Unclassified: 0.00	Archaea	NO	59.8592	48.5915	55.63	NO	0	71
F056181	Metagenome	Unclassified: 76.81 | Archaea: 20.29 | Bacteria: 2.90	Archaea	NO	59.854	52.8986	51.45	NO	0	77
F086673	Mixed Metagenome / Metatranscriptome	Archaea: 99.09 | Unclassified: 0.91	Archaea	YES	59.633	60.9091	70	NO	0	87
F072171	Mixed Metagenome / Metatranscriptome	Unclassified: 58.68 | Archaea: 35.54 | Bacteria: 5.79	Archaea	YES	59.5041	44.6281	75.21	NO	0	58
F078482	Metagenome	Archaea: 87.07 | Bacteria: 10.34 | Unclassified: 2.59	Archaea	NO	59.4828	39.6552	55.17	NO	0	55
F013998	Mixed Metagenome / Metatranscriptome	Archaea: 89.47 | Bacteria: 10.53 | Unclassified: 0.00	Archaea	YES	59.3985	22.9323	63.16	NO	0	102
F029700	Mixed Metagenome / Metatranscriptome	Archaea: 90.37 | Bacteria: 6.42 | Viruses: 3.21 | Unclassified: 0.00	Archaea	YES	59.3583	38.5027	60.96	YES	0.39293	107
F070698	Mixed Metagenome / Metatranscriptome	Archaea: 58.54 | Bacteria: 21.95 | Unclassified: 19.51	Archaea	YES	59.3496	43.9024	73.98	NO	0	110
F074644	Metagenome	Archaea: 92.44 | Unclassified: 5.04 | Eukaryota: 1.68 | Bacteria: 0.84	Archaea	NO	59.322	19.3277	77.31	NO	0	58
F082488	Mixed Metagenome / Metatranscriptome	Archaea: 87.61 | Bacteria: 12.39 | Unclassified: 0.00	Archaea	YES	59.292	50.4425	63.72	NO	0	61
F039910	Mixed Metagenome / Metatranscriptome	Unclassified: 48.77 | Archaea: 39.51 | Bacteria: 10.49 | Viruses: 1.23	Archaea	YES	59.2593	32.0988	74.69	YES	0.365017	65
F099939	Metagenome	Unclassified: 54.37 | Archaea: 44.66 | Bacteria: 0.97	Archaea	NO	59.2233	24.2718	80.58	NO	0	77
F052534	Metagenome	Unclassified: 48.59 | Archaea: 40.85 | Viruses: 7.75 | Bacteria: 2.82	Archaea	NO	59.1549	23.9437	82.39	NO	0	109
F037156	Mixed Metagenome / Metatranscriptome	Archaea: 82.14 | Bacteria: 12.50 | Unclassified: 5.36	Archaea	YES	59.1463	43.4524	59.52	NO	0	94
F086944	Mixed Metagenome / Metatranscriptome	Archaea: 80.00 | Bacteria: 13.64 | Unclassified: 6.36	Archaea	YES	59.0909	48.1818	63.64	NO	0	80
F009672	Mixed Metagenome / Metatranscriptome	Archaea: 91.40 | Unclassified: 5.73 | Bacteria: 1.59 | Viruses: 1.27	Archaea	YES	59.0323	26.7516	66.88	NO	0	123
F054975	Mixed Metagenome / Metatranscriptome	Unclassified: 53.24 | Archaea: 46.04 | Bacteria: 0.72	Archaea	YES	58.9928	41.7266	78.42	NO	0	64
F077145	Mixed Metagenome / Metatranscriptome	Archaea: 97.44 | Bacteria: 2.56 | Unclassified: 0.00	Archaea	YES	58.9744	47.0085	59.83	NO	0	80
F013745	Metagenome	Archaea: 94.40 | Unclassified: 4.10 | Bacteria: 1.49	Archaea	NO	58.9552	33.5821	60.45	YES	0.252758	87
F066655	Metagenome	Archaea: 92.06 | Bacteria: 4.76 | Unclassified: 3.17	Archaea	NO	58.871	43.6508	47.62	NO	0	72
F069439	Mixed Metagenome / Metatranscriptome	Unclassified: 64.52 | Archaea: 24.19 | Viruses: 9.68 | Bacteria: 1.61	Archaea	YES	58.871	44.3548	81.45	NO	0	98
F100846	Metagenome	Archaea: 92.16 | Bacteria: 7.84 | Unclassified: 0.00	Archaea	NO	58.8235	46.0784	28.43	NO	0	51
F008127	Metagenome	Archaea: 86.69 | Bacteria: 13.02 | Unclassified: 0.30	Archaea	NO	58.7537	49.7041	66.86	NO	0	135
F013622	Mixed Metagenome / Metatranscriptome	Archaea: 94.05 | Bacteria: 4.09 | Unclassified: 1.86	Archaea	YES	58.7121	46.4684	72.12	YES	0.218227	128
F023717	Mixed Metagenome / Metatranscriptome	Archaea: 74.64 | Unclassified: 14.35 | Bacteria: 6.22 | Viruses: 4.78	Archaea	YES	58.6538	37.799	81.34	YES	0.3987	117
F059802	Metagenome	Archaea: 92.48 | Bacteria: 7.52 | Unclassified: 0.00	Archaea	NO	58.6466	20.3008	65.41	NO	0	73
F049734	Metagenome	Unclassified: 76.71 | Archaea: 22.60 | Bacteria: 0.68	Archaea	NO	58.6207	34.2466	84.93	YES	0.645742	66
F062610	Metagenome	Archaea: 91.54 | Unclassified: 7.69 | Bacteria: 0.77	Archaea	NO	58.5938	25.3846	57.69	NO	0	74
F036548	Mixed Metagenome / Metatranscriptome	Archaea: 59.17 | Unclassified: 34.91 | Bacteria: 5.33 | Viruses: 0.59	Archaea	YES	58.5799	18.9349	95.86	YES	0.794008	38
F008125	Metagenome	Archaea: 67.16 | Unclassified: 20.41 | Bacteria: 12.13 | Eukaryota: 0.30	Archaea	NO	58.457	30.4734	65.68	YES	0.532204	125
F043312	Mixed Metagenome / Metatranscriptome	Archaea: 97.44 | Unclassified: 1.28 | Bacteria: 0.64 | Viruses: 0.64	Archaea	YES	58.4416	43.5897	71.15	NO	0	78
F012855	Mixed Metagenome / Metatranscriptome	Archaea: 92.75 | Unclassified: 4.71 | Bacteria: 2.54	Archaea	YES	58.3942	38.7681	74.28	YES	0.346741	119
F056226	Metagenome	Unclassified: 47.45 | Archaea: 43.07 | Viruses: 9.49	Archaea	NO	58.3333	25.5474	20.44	NO	0	23
F051005	Mixed Metagenome / Metatranscriptome	Archaea: 86.11 | Unclassified: 13.19 | Bacteria: 0.69	Archaea	YES	58.3333	45.1389	78.47	NO	0	82
F007140	Mixed Metagenome / Metatranscriptome	Unclassified: 57.42 | Archaea: 26.89 | Viruses: 11.20 | Bacteria: 4.48	Archaea	YES	58.2386	22.1289	88.52	YES	0.538359	137
F032291	Mixed Metagenome / Metatranscriptome	Unclassified: 75.00 | Archaea: 24.44 | Viruses: 0.56	Archaea	YES	58.2278	28.3333	62.78	YES	0.200681	98
F049864	Mixed Metagenome / Metatranscriptome	Archaea: 94.52 | Unclassified: 4.11 | Bacteria: 1.37	Archaea	YES	58.2192	32.1918	63.7	YES	0.338437	63
F058600	Metagenome	Archaea: 53.73 | Unclassified: 43.28 | Bacteria: 2.99	Archaea	NO	58.209	27.6119	55.97	YES	0.478288	33
F057257	Metagenome	Archaea: 98.53 | Unclassified: 1.47	Archaea	NO	58.209	34.5588	58.82	NO	0	73
F061734	Metagenome	Archaea: 99.24 | Bacteria: 0.76 | Unclassified: 0.00	Archaea	NO	58.0153	29.0076	58.78	NO	0	59
F073376	Mixed Metagenome / Metatranscriptome	Archaea: 86.67 | Bacteria: 10.83 | Unclassified: 2.50	Archaea	YES	57.9832	52.5	67.5	NO	0	78
F039075	Metagenome	Archaea: 81.10 | Bacteria: 11.59 | Unclassified: 6.71 | Viruses: 0.61	Archaea	NO	57.9268	28.0488	71.95	YES	0.41612	86
F072513	Mixed Metagenome / Metatranscriptome	Archaea: 98.35 | Unclassified: 1.65	Archaea	YES	57.8512	39.6694	65.29	NO	0	105
F048897	Metagenome	Archaea: 97.96 | Viruses: 2.04 | Unclassified: 0.00	Archaea	NO	57.8231	97.2789	87.07	NO	0	82
F031047	Metagenome	Unclassified: 48.63 | Archaea: 47.54 | Bacteria: 3.83	Archaea	NO	57.7778	97.8142	81.42	YES	0.594746	96
F011377	Metagenome	Archaea: 100.00 | Unclassified: 0.00	Archaea	NO	57.732	36.4261	71.82	YES	0.597884	109
F047643	Mixed Metagenome / Metatranscriptome	Unclassified: 45.64 | Archaea: 29.53 | Viruses: 21.48 | Bacteria: 3.36	Archaea	YES	57.7181	32.2148	73.83	YES	0.654432	81
F098317	Mixed Metagenome / Metatranscriptome	Unclassified: 72.12 | Archaea: 26.92 | Bacteria: 0.96	Archaea	YES	57.6923	35.5769	70.19	YES	0.344132	70
F075910	Metagenome	Archaea: 100.00 | Unclassified: 0.00	Archaea	NO	57.6271	22.0339	52.54	NO	0	54
F048221	Metagenome	Archaea: 86.49 | Unclassified: 7.43 | Bacteria: 6.08	Archaea	NO	57.554	41.8919	62.84	NO	0	79
F092224	Mixed Metagenome / Metatranscriptome	Archaea: 56.07 | Unclassified: 24.30 | Viruses: 12.15 | Bacteria: 7.48	Archaea	YES	57.5472	95.3271	92.52	YES	0.564292	68
F049035	Metagenome	Archaea: 97.28 | Viruses: 2.04 | Unclassified: 0.68	Archaea	NO	57.5342	97.9592	88.44	YES	0.361676	103
F082904	Metagenome	Archaea: 99.12 | Viruses: 0.88 | Unclassified: 0.00	Archaea	NO	57.5221	31.8584	69.91	NO	0	87
F040544	Metagenome	Archaea: 95.65 | Bacteria: 3.73 | Unclassified: 0.62	Archaea	NO	57.5	28.5714	70.19	YES	0.382743	61
F103498	Mixed Metagenome / Metatranscriptome	Unclassified: 51.49 | Archaea: 45.54 | Viruses: 1.98 | Bacteria: 0.99	Archaea	YES	57.4257	12.8713	73.27	NO	0	76
F013074	Metagenome	Archaea: 99.64 | Bacteria: 0.36 | Unclassified: 0.00	Archaea	NO	57.2993	30.6569	47.81	YES	0.528033	97
F011480	Metagenome	Archaea: 98.28 | Bacteria: 1.72 | Unclassified: 0.00	Archaea	NO	57.2414	26.8966	63.79	YES	0.784833	103
F002993	Mixed Metagenome / Metatranscriptome	Archaea: 98.05 | Bacteria: 1.36 | Viruses: 0.58 | Unclassified: 0.00	Archaea	YES	57.1984	35.6031	75.1	NO	0	180
F090203	Metagenome	Archaea: 90.74 | Bacteria: 4.63 | Unclassified: 4.63	Archaea	NO	57.1429	28.7037	39.81	YES	0.43232	62
F091183	Metagenome	Unclassified: 75.70 | Archaea: 22.43 | Bacteria: 0.93 | Viruses: 0.93	Archaea	NO	57.1429	33.6449	63.55	YES	0.305743	35
F093587	Mixed Metagenome / Metatranscriptome	Archaea: 92.45 | Bacteria: 6.60 | Unclassified: 0.94	Archaea	YES	57.1429	96.2264	87.74	NO	0	72
F022957	Mixed Metagenome / Metatranscriptome	Archaea: 63.21 | Bacteria: 29.72 | Unclassified: 6.60 | Viruses: 0.47	Archaea	YES	57.0755	24.5283	74.06	YES	0.435449	144
F057809	Metagenome	Archaea: 73.33 | Bacteria: 17.04 | Unclassified: 9.63	Archaea	NO	57.037	57.7778	73.33	NO	0	31
F081667	Metagenome	Archaea: 92.98 | Bacteria: 7.02 | Unclassified: 0.00	Archaea	NO	57.0175	98.2456	88.6	NO	0	76
F091410	Metagenome	Archaea: 99.07 | Bacteria: 0.93 | Unclassified: 0.00	Archaea	NO	57.0093	16.8224	64.49	YES	0.360743	49
F105935	Mixed Metagenome / Metatranscriptome	Archaea: 77.00 | Viruses: 11.00 | Bacteria: 6.00 | Unclassified: 6.00	Archaea	YES	57	50	76	NO	0	64
F013075	Metagenome	Archaea: 86.86 | Bacteria: 11.31 | Unclassified: 1.82	Archaea	NO	56.9853	33.2117	55.84	YES	0.71305	112
F006078	Metagenome	Archaea: 83.51 | Unclassified: 14.40 | Bacteria: 1.83 | Viruses: 0.26	Archaea	NO	56.9554	32.7225	67.54	YES	0.469441	121
F032590	Mixed Metagenome / Metatranscriptome	Archaea: 96.09 | Unclassified: 3.35 | Bacteria: 0.56	Archaea	YES	56.8966	96.648	84.92	NO	0	95
F037663	Mixed Metagenome / Metatranscriptome	Archaea: 81.44 | Bacteria: 14.97 | Unclassified: 3.59	Archaea	YES	56.8862	53.2934	77.25	NO	0	84
F049365	Metagenome	Unclassified: 57.53 | Archaea: 41.78 | Bacteria: 0.68	Archaea	NO	56.7376	19.863	63.01	YES	0.627142	72
F061566	Mixed Metagenome / Metatranscriptome	Archaea: 69.47 | Bacteria: 16.03 | Unclassified: 14.50	Archaea	YES	56.6372	41.9847	66.41	NO	0	80
F050245	Metagenome	Archaea: 96.55 | Bacteria: 2.07 | Viruses: 1.38 | Unclassified: 0.00	Archaea	NO	56.5517	38.6207	28.28	NO	0	70
F102445	Metagenome	Archaea: 98.02 | Bacteria: 0.99 | Unclassified: 0.99	Archaea	NO	56.4356	29.703	68.32	YES	0.867723	26
F086688	Mixed Metagenome / Metatranscriptome	Archaea: 91.82 | Unclassified: 4.55 | Bacteria: 3.64	Archaea	YES	56.3636	39.0909	78.18	YES	0.868516	68
F004515	Metagenome	Archaea: 47.93 | Unclassified: 33.41 | Bacteria: 18.66	Archaea	NO	56.338	35.023	94.47	YES	0.719174	44
F022626	Mixed Metagenome / Metatranscriptome	Archaea: 100.00 | Unclassified: 0.00	Archaea	YES	56.338	37.5587	60.09	NO	0	115
F042106	Mixed Metagenome / Metatranscriptome	Unclassified: 55.70 | Archaea: 38.61 | Bacteria: 4.43 | Viruses: 1.27	Archaea	YES	56.3291	49.3671	62.03	YES	0.646901	44
F028762	Mixed Metagenome / Metatranscriptome	Archaea: 69.47 | Unclassified: 15.26 | Bacteria: 14.74 | Viruses: 0.53	Archaea	YES	56.3158	45.2632	76.32	NO	0	115
F058008	Mixed Metagenome / Metatranscriptome	Archaea: 63.70 | Unclassified: 35.56 | Bacteria: 0.74	Archaea	YES	56.2963	34.0741	77.04	YES	0.200339	80
F043297	Mixed Metagenome / Metatranscriptome	Archaea: 89.74 | Unclassified: 9.62 | Bacteria: 0.64	Archaea	YES	56.2914	94.8718	84.62	NO	0	100
F046197	Metagenome	Unclassified: 50.33 | Archaea: 26.49 | Viruses: 16.56 | Bacteria: 6.62	Archaea	NO	56.2914	98.6755	86.09	YES	0.651868	107
F064795	Metagenome	Unclassified: 59.38 | Archaea: 24.22 | Viruses: 8.59 | Bacteria: 7.81	Archaea	NO	56.25	30.4688	83.59	YES	0.638572	87
F038879	Mixed Metagenome / Metatranscriptome	Unclassified: 51.52 | Archaea: 44.85 | Bacteria: 3.64	Archaea	YES	56.0976	96.9697	83.03	NO	0	91
F029079	Mixed Metagenome / Metatranscriptome	Archaea: 95.77 | Unclassified: 4.23	Archaea	YES	56.0847	24.8677	59.26	NO	0	84
F091185	Metagenome	Unclassified: 72.90 | Archaea: 27.10	Archaea	NO	56.0748	36.4486	70.09	YES	0.786675	38
F051554	Metagenome	Archaea: 72.92 | Unclassified: 27.08	Archaea	NO	56.0748	74.3056	66.67	YES	0.751385	61
F106197	Mixed Metagenome / Metatranscriptome	Archaea: 98.00 | Unclassified: 1.00 | Bacteria: 1.00	Archaea	YES	56	23	66	YES	0.773724	70
F012856	Mixed Metagenome / Metatranscriptome	Archaea: 77.90 | Unclassified: 17.39 | Bacteria: 3.99 | Viruses: 0.72	Archaea	YES	56	33.3333	61.59	YES	0.438147	102
F066620	Metagenome	Archaea: 69.05 | Bacteria: 26.98 | Unclassified: 3.97	Archaea	NO	56	40.4762	61.11	NO	0	58
F104901	Metagenome	Archaea: 84.00 | Bacteria: 10.00 | Unclassified: 6.00	Archaea	NO	56	51	58	NO	0	63
F086907	Mixed Metagenome / Metatranscriptome	Archaea: 77.27 | Bacteria: 17.27 | Unclassified: 5.45	Archaea	YES	55.9633	35.4545	40	NO	0	73
F073997	Metagenome	Archaea: 61.67 | Unclassified: 32.50 | Bacteria: 5.83	Archaea	NO	55.8333	47.5	80.83	NO	0	92
F096384	Metagenome	Unclassified: 50.96 | Archaea: 48.08 | Bacteria: 0.96	Archaea	NO	55.7692	14.4231	88.46	YES	0.313774	19
F071157	Mixed Metagenome / Metatranscriptome	Unclassified: 50.82 | Archaea: 23.77 | Bacteria: 21.31 | Viruses: 4.10	Archaea	YES	55.7377	22.1311	54.1	YES	0.571021	71
F028125	Metagenome	Archaea: 80.21 | Bacteria: 17.71 | Unclassified: 2.08	Archaea	NO	55.7292	46.3542	37.5	NO	0	101
F045650	Metagenome	Archaea: 99.34 | Unclassified: 0.66	Archaea	NO	55.6291	97.3684	88.16	NO	0	88
F027066	Metagenome	Unclassified: 62.24 | Archaea: 37.24 | Bacteria: 0.51	Archaea	NO	55.6122	31.1224	68.88	YES	0.69917	79
F029069	Mixed Metagenome / Metatranscriptome	Archaea: 52.38 | Unclassified: 37.57 | Bacteria: 10.05	Archaea	YES	55.5556	99.4709	89.95	NO	0	111
F086881	Metagenome	Archaea: 82.73 | Bacteria: 12.73 | Unclassified: 4.55	Archaea	NO	55.4545	60	68.18	NO	0	50
F015708	Metagenome	Archaea: 87.30 | Bacteria: 7.14 | Unclassified: 5.56	Archaea	NO	55.4217	42.0635	67.06	YES	0.283569	104
F009132	Mixed Metagenome / Metatranscriptome	Archaea: 86.02 | Unclassified: 13.98	Archaea	YES	55.3459	52.1739	69.57	NO	0	146
F098394	Metagenome	Archaea: 87.38 | Unclassified: 9.71 | Viruses: 2.91	Archaea	NO	55.3398	16.5049	67.96	NO	0	20
F096256	Metagenome	Unclassified: 75.24 | Archaea: 20.00 | Bacteria: 4.76	Archaea	NO	55.2381	43.8095	57.14	NO	0	50
F093618	Metagenome	Archaea: 99.06 | Unclassified: 0.94	Archaea	NO	55.2381	50.9434	78.3	NO	0	74
F055624	Mixed Metagenome / Metatranscriptome	Archaea: 89.13 | Bacteria: 6.52 | Unclassified: 4.35	Archaea	YES	55.2239	25.3623	59.42	NO	0	73
F005950	Mixed Metagenome / Metatranscriptome	Archaea: 95.84 | Unclassified: 2.08 | Viruses: 1.04 | Bacteria: 1.04	Archaea	YES	55.2083	34.5455	76.1	YES	0.595844	249
F078668	Mixed Metagenome / Metatranscriptome	Archaea: 75.86 | Viruses: 18.10 | Unclassified: 6.03	Archaea	YES	55.1724	41.3793	68.1	YES	0.629594	59
F086690	Metagenome	Archaea: 95.45 | Unclassified: 4.55	Archaea	NO	55.1402	49.0909	60	YES	0.417754	56
F041114	Metagenome	Archaea: 96.25 | Unclassified: 3.12 | Bacteria: 0.62	Archaea	NO	55.1282	28.125	64.38	NO	0	76
F015195	Metagenome	Archaea: 87.89 | Bacteria: 11.72 | Unclassified: 0.39	Archaea	NO	55.0781	46.875	72.66	NO	0	110
F011005	Mixed Metagenome / Metatranscriptome	Archaea: 72.97 | Bacteria: 23.65 | Unclassified: 3.38	Archaea	YES	55.0676	37.8378	75.68	YES	0.301907	161
F060655	Metagenome	Unclassified: 64.39 | Archaea: 34.85 | Bacteria: 0.76	Archaea	NO	55.0388	50	64.39	YES	0.906739	67
F105516	Metagenome	Archaea: 81.00 | Viruses: 19.00 | Unclassified: 0.00	Archaea	NO	55	13	60	YES	0.795883	22
F102971	Metagenome	Archaea: 93.07 | Unclassified: 6.93	Archaea	NO	55	35.6436	73.27	NO	0	56
F007732	Metagenome	Unclassified: 73.41 | Archaea: 21.97 | Viruses: 4.62	Archaea	NO	54.9133	95.0867	99.71	YES	0.252932	54
F100510	Mixed Metagenome / Metatranscriptome	Archaea: 40.20 | Viruses: 36.27 | Unclassified: 19.61 | Bacteria: 3.92	Archaea	YES	54.902	42.1569	68.63	YES	0.431886	63
F058171	Mixed Metagenome / Metatranscriptome	Archaea: 44.44 | Viruses: 42.22 | Bacteria: 8.89 | Unclassified: 4.44	Archaea	YES	54.8148	44.4444	72.59	NO	0	82
F088621	Mixed Metagenome / Metatranscriptome	Archaea: 95.41 | Unclassified: 4.59	Archaea	YES	54.8077	54.1284	87.16	NO	0	87
F007915	Mixed Metagenome / Metatranscriptome	Archaea: 97.95 | Unclassified: 1.75 | Bacteria: 0.29	Archaea	YES	54.7619	34.5029	66.96	YES	0.410758	135
F074706	Metagenome	Unclassified: 59.66 | Archaea: 34.45 | Bacteria: 5.88	Archaea	NO	54.7009	34.4538	59.66	NO	0	55
F077030	Metagenome	Archaea: 56.41 | Unclassified: 38.46 | Viruses: 3.42 | Bacteria: 1.71	Archaea	NO	54.7009	54.7009	88.03	NO	0	48
F021748	Mixed Metagenome / Metatranscriptome	Unclassified: 59.45 | Archaea: 35.48 | Bacteria: 5.07	Archaea	YES	54.6729	33.1797	66.82	NO	0	88
F020133	Mixed Metagenome / Metatranscriptome	Unclassified: 62.67 | Archaea: 36.00 | Bacteria: 1.33	Archaea	YES	54.6667	23.5556	80.44	YES	0.685807	107
F090424	Mixed Metagenome / Metatranscriptome	Archaea: 58.33 | Viruses: 30.56 | Unclassified: 11.11	Archaea	YES	54.6296	54.6296	70.37	NO	0	76
F039548	Mixed Metagenome / Metatranscriptome	Archaea: 79.75 | Bacteria: 17.79 | Unclassified: 2.45	Archaea	YES	54.6012	42.3313	69.94	NO	0	67
F028476	Metagenome	Archaea: 94.76 | Bacteria: 5.24 | Unclassified: 0.00	Archaea	NO	54.4503	46.0733	71.2	YES	0.33583	94
F067557	Metagenome	Archaea: 100.00 | Unclassified: 0.00	Archaea	NO	54.4	24	75.2	NO	0	71
F028131	Mixed Metagenome / Metatranscriptome	Unclassified: 52.60 | Archaea: 37.50 | Bacteria: 8.85 | Viruses: 1.04	Archaea	YES	54.3011	31.7708	64.06	YES	0.161576	50
F029708	Mixed Metagenome / Metatranscriptome	Archaea: 87.70 | Unclassified: 5.88 | Bacteria: 5.35 | Viruses: 1.07	Archaea	YES	54.3011	36.3636	65.24	YES	0.571006	96
F037683	Metagenome	Unclassified: 60.48 | Archaea: 23.35 | Viruses: 13.17 | Bacteria: 2.99	Archaea	NO	54.2169	26.9461	65.87	YES	0.560434	111
F091251	Metagenome	Archaea: 71.96 | Unclassified: 25.23 | Bacteria: 1.87 | Viruses: 0.93	Archaea	NO	54.2056	18.6916	54.21	YES	0.561471	24
F090164	Metagenome	Archaea: 90.74 | Unclassified: 9.26	Archaea	NO	54.0816	46.2963	60.19	YES	0.259248	58
F016238	Mixed Metagenome / Metatranscriptome	Archaea: 44.35 | Unclassified: 34.27 | Viruses: 21.37	Archaea	YES	54.0323	34.6774	77.02	YES	0.194594	56
F097040	Metagenome	Archaea: 75.00 | Bacteria: 18.27 | Unclassified: 6.73	Archaea	NO	54	96.1538	79.81	NO	0	66
F100148	Metagenome	Archaea: 98.04 | Unclassified: 1.96	Archaea	NO	53.9216	19.6078	80.39	NO	0	27
F096551	Mixed Metagenome / Metatranscriptome	Archaea: 81.73 | Unclassified: 18.27	Archaea	YES	53.8462	46.1538	89.42	NO	0	65
F035699	Mixed Metagenome / Metatranscriptome	Archaea: 97.66 | Unclassified: 1.17 | Bacteria: 1.17	Archaea	YES	53.8462	53.8012	66.08	NO	0	103
F074688	Mixed Metagenome / Metatranscriptome	Archaea: 99.16 | Bacteria: 0.84 | Unclassified: 0.00	Archaea	YES	53.7815	47.8992	54.62	NO	0	82
F092304	Metagenome	Archaea: 88.79 | Unclassified: 9.35 | Bacteria: 1.87	Archaea	NO	53.7736	41.1215	67.29	YES	0.719132	56
F011212	Mixed Metagenome / Metatranscriptome	Archaea: 79.18 | Unclassified: 11.26 | Bacteria: 9.56	Archaea	YES	53.5836	52.2184	57.68	NO	0	126
F063807	Mixed Metagenome / Metatranscriptome	Archaea: 41.09 | Unclassified: 38.76 | Bacteria: 20.16	Archaea	YES	53.4884	37.9845	85.27	NO	0	62
F102597	Metagenome	Archaea: 97.03 | Bacteria: 1.98 | Unclassified: 0.99	Archaea	NO	53.4653	52.4752	60.4	NO	0	56
F001940	Mixed Metagenome / Metatranscriptome	Archaea: 98.70 | Bacteria: 0.98 | Unclassified: 0.16 | Viruses: 0.16	Archaea	YES	53.4202	34.6906	71.82	YES	0.676635	211
F028468	Metagenome	Archaea: 90.58 | Bacteria: 5.24 | Unclassified: 3.66 | Viruses: 0.52	Archaea	NO	53.4031	42.4084	70.68	YES	0.284229	91
F075569	Metagenome	Unclassified: 65.25 | Archaea: 29.66 | Bacteria: 5.08	Archaea	NO	53.3898	33.0508	40.68	YES	0.241711	60
F059803	Metagenome	Archaea: 90.23 | Unclassified: 9.02 | Bacteria: 0.75	Archaea	NO	53.3835	33.8346	72.93	YES	0.753011	69
F095249	Metagenome	Archaea: 60.95 | Unclassified: 35.24 | Bacteria: 3.81	Archaea	NO	53.3333	25.7143	70.48	NO	0	72
F074155	Metagenome	Archaea: 97.50 | Bacteria: 1.67 | Unclassified: 0.83	Archaea	NO	53.3333	48.3333	69.17	YES	0.486421	16
F045037	Metagenome	Archaea: 60.78 | Unclassified: 26.80 | Bacteria: 12.42	Archaea	NO	53.2895	17.6471	79.74	YES	0.435579	83
F056884	Metagenome	Archaea: 100.00 | Unclassified: 0.00	Archaea	NO	53.2847	26.2774	72.99	YES	0.460075	96
F018523	Mixed Metagenome / Metatranscriptome	Archaea: 96.15 | Unclassified: 2.14 | Bacteria: 1.71	Archaea	YES	53.2751	52.9915	69.23	NO	0	137
F085527	Mixed Metagenome / Metatranscriptome	Archaea: 68.47 | Unclassified: 17.12 | Bacteria: 9.91 | Viruses: 4.50	Archaea	YES	53.2609	45.9459	37.84	NO	0	71
F036522	Metagenome	Unclassified: 60.95 | Archaea: 30.18 | Bacteria: 7.10 | Viruses: 1.78	Archaea	NO	53.2544	30.7692	69.23	YES	0.741726	69
F009677	Mixed Metagenome / Metatranscriptome	Archaea: 99.04 | Bacteria: 0.96 | Unclassified: 0.00	Archaea	YES	53.1847	46.8153	48.09	NO	0	135
F065455	Metagenome	Archaea: 94.49 | Bacteria: 4.72 | Unclassified: 0.79	Archaea	NO	53.1746	35.4331	57.48	YES	0.419032	66
F080238	Mixed Metagenome / Metatranscriptome	Unclassified: 54.78 | Archaea: 23.48 | Viruses: 12.17 | Bacteria: 9.57	Archaea	YES	53.0435	10.4348	52.17	YES	0.400753	79
F079936	Metagenome	Unclassified: 53.91 | Archaea: 21.74 | Viruses: 15.65 | Bacteria: 7.83	Archaea	NO	53.0435	45.2174	88.7	NO	0	50
F061014	Metagenome	Archaea: 53.79 | Unclassified: 40.91 | Bacteria: 5.30	Archaea	NO	53.0303	20.4545	65.15	YES	0.495045	43
F017269	Metagenome	Archaea: 47.72 | Unclassified: 46.47 | Bacteria: 5.81	Archaea	NO	52.9412	13.6929	78.84	YES	0.20226	117
F100606	Metagenome	Archaea: 96.08 | Bacteria: 1.96 | Unclassified: 1.96	Archaea	NO	52.9412	94.1176	82.35	NO	0	89
F023817	Metagenome	Archaea: 98.08 | Unclassified: 0.96 | Bacteria: 0.96	Archaea	NO	52.9126	19.2308	60.58	NO	0	96
F084412	Mixed Metagenome / Metatranscriptome	Archaea: 55.36 | Unclassified: 39.29 | Bacteria: 5.36	Archaea	YES	52.6786	30.3571	54.46	YES	0.309537	35
F081017	Mixed Metagenome / Metatranscriptome	Unclassified: 62.28 | Archaea: 35.96 | Bacteria: 0.88 | Viruses: 0.88	Archaea	YES	52.6316	26.3158	79.82	YES	0.379355	74
F059834	Metagenome	Archaea: 89.47 | Bacteria: 10.53 | Unclassified: 0.00	Archaea	NO	52.6316	35.3383	50.38	YES	0.609208	67
F035691	Metagenome	Archaea: 98.25 | Bacteria: 1.75 | Unclassified: 0.00	Archaea	NO	52.6316	56.1404	63.16	YES	0.232375	79
F016136	Mixed Metagenome / Metatranscriptome	Archaea: 95.58 | Bacteria: 3.61 | Unclassified: 0.40 | Viruses: 0.40	Archaea	YES	52.6104	42.1687	33.73	YES	0.309892	102
F014723	Metagenome	Archaea: 99.62 | Unclassified: 0.38	Archaea	NO	52.5097	47.3077	68.85	NO	0	97
F029070	Mixed Metagenome / Metatranscriptome	Archaea: 94.18 | Bacteria: 3.70 | Unclassified: 2.12	Archaea	YES	52.4324	36.5079	70.37	NO	0	90
F050482	Mixed Metagenome / Metatranscriptome	Unclassified: 70.34 | Archaea: 28.97 | Bacteria: 0.69	Archaea	YES	52.4138	20	79.31	YES	0.71972	21
F013170	Metagenome	Archaea: 89.38 | Unclassified: 7.33 | Bacteria: 3.30	Archaea	NO	52.381	28.5714	9.16	YES	0.353903	97
F064398	Mixed Metagenome / Metatranscriptome	Archaea: 75.00 | Bacteria: 25.00 | Unclassified: 0.00	Archaea	YES	52.3438	43.75	64.06	YES	0.598585	73
F062155	Metagenome	Unclassified: 51.91 | Archaea: 24.43 | Viruses: 16.79 | Bacteria: 6.87	Archaea	NO	52.3077	44.2748	61.07	NO	0	88
F017326	Mixed Metagenome / Metatranscriptome	Archaea: 72.20 | Unclassified: 20.75 | Viruses: 7.05	Archaea	YES	52.2822	39.4191	80.5	NO	0	113
F025956	Mixed Metagenome / Metatranscriptome	Archaea: 99.50 | Bacteria: 0.50 | Unclassified: 0.00	Archaea	YES	52.2613	43.7186	64.82	NO	0	110
F043826	Metagenome	Archaea: 99.35 | Bacteria: 0.65 | Unclassified: 0.00	Archaea	NO	52.2581	19.3548	60	YES	0.294074	60
F052498	Metagenome	Archaea: 96.48 | Bacteria: 2.82 | Viruses: 0.70 | Unclassified: 0.00	Archaea	NO	52.1127	35.2113	58.45	NO	0	79
F075330	Metagenome	Unclassified: 43.70 | Archaea: 34.45 | Viruses: 17.65 | Bacteria: 4.20	Archaea	NO	52.1008	39.4958	88.24	NO	0	49
F027476	Mixed Metagenome / Metatranscriptome	Archaea: 87.11 | Bacteria: 11.34 | Unclassified: 1.55	Archaea	YES	52.0619	35.0515	65.98	NO	0	83
F063565	Metagenome	Archaea: 97.67 | Unclassified: 1.55 | Eukaryota: 0.78	Archaea	NO	51.9685	61.2403	58.91	YES	0.406646	78
F100797	Mixed Metagenome / Metatranscriptome	Archaea: 79.41 | Unclassified: 20.59	Archaea	YES	51.9608	41.1765	77.45	NO	0	84
F100932	Metagenome	Archaea: 89.22 | Unclassified: 7.84 | Bacteria: 2.94	Archaea	NO	51.9608	61.7647	86.27	NO	0	66
F089923	Mixed Metagenome / Metatranscriptome	Archaea: 98.15 | Bacteria: 1.85 | Unclassified: 0.00	Archaea	YES	51.8519	49.0741	77.78	NO	0	72
F028471	Metagenome	Unclassified: 78.01 | Archaea: 20.94 | Bacteria: 1.05	Archaea	NO	51.8325	49.7382	58.64	NO	0	79
F055833	Mixed Metagenome / Metatranscriptome	Archaea: 74.64 | Unclassified: 17.39 | Bacteria: 7.97	Archaea	YES	51.8248	31.1594	71.01	YES	0.865373	60
F038167	Metagenome	Archaea: 96.99 | Bacteria: 3.01 | Unclassified: 0.00	Archaea	NO	51.8072	99.3976	89.76	NO	0	95
F084333	Metagenome	Unclassified: 59.82 | Archaea: 25.00 | Viruses: 9.82 | Bacteria: 5.36	Archaea	NO	51.7857	26.7857	84.82	NO	0	85
F024883	Metagenome	Archaea: 81.86 | Unclassified: 8.82 | Viruses: 7.35 | Bacteria: 1.96	Archaea	NO	51.7241	26.9608	83.33	YES	0.445382	126
F078830	Metagenome	Unclassified: 61.21 | Archaea: 25.86 | Viruses: 6.90 | Bacteria: 6.03	Archaea	NO	51.7241	35.3448	81.9	YES	0.617519	81
F074936	Mixed Metagenome / Metatranscriptome	Unclassified: 72.27 | Archaea: 26.05 | Bacteria: 1.68	Archaea	YES	51.6949	48.7395	73.95	YES	0.572917	76
F027460	Mixed Metagenome / Metatranscriptome	Archaea: 83.51 | Bacteria: 14.43 | Unclassified: 2.06	Archaea	YES	51.5625	43.8144	51.55	YES	0.172846	100
F011379	Metagenome	Archaea: 97.94 | Bacteria: 2.06 | Unclassified: 0.00	Archaea	NO	51.5464	40.5498	67.35	YES	0.704634	102
F061258	Metagenome	Unclassified: 66.41 | Archaea: 32.82 | Viruses: 0.76	Archaea	NO	51.5385	42.7481	86.36	YES	0.629788	100
F052402	Metagenome	Archaea: 83.10 | Unclassified: 11.97 | Bacteria: 4.93	Archaea	NO	51.5385	91.5493	80.99	YES	0.235794	76
F010397	Mixed Metagenome / Metatranscriptome	Unclassified: 35.86 | Archaea: 34.21 | Viruses: 23.36 | Bacteria: 6.58	Archaea	YES	51.4851	21.7105	62.83	YES	0.571497	144
F102998	Metagenome	Archaea: 100.00 | Unclassified: 0.00	Archaea	NO	51.4851	41.5842	51.49	NO	0	62
F057076	Mixed Metagenome / Metatranscriptome	Archaea: 61.03 | Unclassified: 38.24 | Bacteria: 0.74	Archaea	YES	51.4706	14.7059	75.74	YES	0.323673	53
F024527	Mixed Metagenome / Metatranscriptome	Archaea: 97.07 | Bacteria: 2.44 | Unclassified: 0.49	Archaea	YES	51.4706	46.3415	70.24	NO	0	115
F098575	Metagenome	Archaea: 89.32 | Bacteria: 8.74 | Unclassified: 1.94	Archaea	NO	51.4563	22.3301	51.46	YES	0.827931	23
F003962	Mixed Metagenome / Metatranscriptome	Archaea: 59.04 | Unclassified: 26.80 | Bacteria: 9.15 | Viruses: 5.01	Archaea	YES	51.4161	33.3333	72.55	YES	0.609659	146
F082414	Metagenome	Archaea: 97.35 | Bacteria: 2.65 | Unclassified: 0.00	Archaea	NO	51.3274	29.2035	69.91	NO	0	63
F081983	Metagenome	Unclassified: 60.18 | Archaea: 28.32 | Bacteria: 10.62 | Viruses: 0.88	Archaea	NO	51.3274	42.4779	65.49	YES	0.474155	28
F079866	Mixed Metagenome / Metatranscriptome	Archaea: 99.13 | Viruses: 0.87 | Unclassified: 0.00	Archaea	YES	51.3043	61.7391	73.04	NO	0	95
F011654	Mixed Metagenome / Metatranscriptome	Archaea: 96.53 | Unclassified: 3.12 | Bacteria: 0.35	Archaea	YES	51.2545	95.8333	85.07	NO	0	175
F039073	Metagenome	Archaea: 96.34 | Unclassified: 3.66	Archaea	NO	51.2195	23.7805	66.46	YES	0.53317	84
F023021	Mixed Metagenome / Metatranscriptome	Unclassified: 59.24 | Archaea: 35.07 | Bacteria: 5.69	Archaea	YES	51.1848	24.1706	67.77	YES	0.673193	88
F008412	Mixed Metagenome / Metatranscriptome	Archaea: 78.08 | Unclassified: 17.42 | Bacteria: 2.40 | Viruses: 2.10	Archaea	YES	51.0703	17.7177	58.86	YES	0.664858	87
F089723	Mixed Metagenome / Metatranscriptome	Unclassified: 75.00 | Archaea: 24.07 | Viruses: 0.93	Archaea	YES	50.9804	21.2963	68.52	YES	0.42168	30
F042235	Metagenome	Archaea: 69.62 | Unclassified: 16.46 | Bacteria: 12.03 | Viruses: 1.90	Archaea	NO	50.9677	38.6076	63.92	YES	0.481135	86
F097611	Metagenome	Unclassified: 67.31 | Archaea: 28.85 | Bacteria: 3.85	Archaea	NO	50.9615	28.8462	61.54	YES	0.345247	42
F008747	Mixed Metagenome / Metatranscriptome	Unclassified: 77.13 | Archaea: 22.56 | Viruses: 0.30	Archaea	YES	50.9615	38.4146	71.65	YES	0.165464	137
F093897	Metagenome	Archaea: 98.11 | Bacteria: 1.89 | Unclassified: 0.00	Archaea	NO	50.9434	31.1321	66.98	YES	0.63008	51
F083110	Metagenome	Archaea: 96.46 | Unclassified: 2.65 | Bacteria: 0.88	Archaea	NO	50.9091	95.5752	84.07	NO	0	73
F059984	Mixed Metagenome / Metatranscriptome	Unclassified: 49.62 | Archaea: 48.87 | Eukaryota: 0.75 | Viruses: 0.75	Archaea	YES	50.7937	60.1504	73.68	NO	0	69
F023624	Mixed Metagenome / Metatranscriptome	Unclassified: 66.99 | Archaea: 32.54 | Bacteria: 0.48	Archaea	YES	50.7177	30.622	89.47	YES	0.693903	130
F054063	Mixed Metagenome / Metatranscriptome	Archaea: 92.86 | Bacteria: 5.00 | Unclassified: 2.14	Archaea	YES	50.7143	35.7143	62.14	NO	0	68
F015319	Metagenome	Archaea: 88.24 | Bacteria: 11.76 | Unclassified: 0.00	Archaea	NO	50.5882	38.4314	49.02	NO	0	91
F003058	Mixed Metagenome / Metatranscriptome	Unclassified: 49.02 | Archaea: 28.43 | Viruses: 21.18 | Bacteria: 1.37	Archaea	YES	50.5338	14.3137	38.43	YES	0.468085	276
F012397	Metagenome	Archaea: 98.93 | Bacteria: 1.07 | Unclassified: 0.00	Archaea	NO	50.5338	35.5872	62.28	YES	0.695457	184
F026175	Metagenome	Unclassified: 56.57 | Archaea: 41.92 | Bacteria: 1.01 | Viruses: 0.51	Archaea	NO	50.5051	28.7879	66.16	NO	0	20
F102725	Mixed Metagenome / Metatranscriptome	Unclassified: 56.44 | Archaea: 37.62 | Viruses: 5.94	Archaea	YES	50.495	36.6337	83.17	YES	0.719935	20
F103025	Mixed Metagenome / Metatranscriptome	Archaea: 98.02 | Bacteria: 1.98 | Unclassified: 0.00	Archaea	YES	50.495	99.0099	90.1	NO	0	67
F082132	Mixed Metagenome / Metatranscriptome	Archaea: 62.83 | Unclassified: 36.28 | Bacteria: 0.88	Archaea	YES	50.4425	34.5133	95.58	NO	0	36
F068659	Metagenome	Archaea: 90.32 | Bacteria: 5.65 | Unclassified: 4.03	Archaea	NO	50.4202	95.9677	76.61	NO	0	65
F006340	Mixed Metagenome / Metatranscriptome	Archaea: 97.07 | Bacteria: 2.40 | Unclassified: 0.53	Archaea	YES	50.4	39.2	62.67	YES	0.633381	128
F015491	Metagenome	Unclassified: 47.24 | Archaea: 44.09 | Viruses: 4.72 | Bacteria: 3.94	Archaea	NO	50.3968	16.9291	84.65	YES	0.492997	89
F011834	Metagenome	Archaea: 88.11 | Bacteria: 11.89 | Unclassified: 0.00	Archaea	NO	50.3497	37.4126	57.34	YES	0.460422	104
F002161	Mixed Metagenome / Metatranscriptome	Archaea: 94.05 | Bacteria: 4.08 | Unclassified: 1.53 | Viruses: 0.34	Archaea	YES	50.3448	50	70.75	YES	0.656958	193
F040846	Mixed Metagenome / Metatranscriptome	Archaea: 96.27 | Unclassified: 2.48 | Viruses: 0.62 | Bacteria: 0.62	Archaea	YES	50.3106	38.5093	81.37	NO	0	116
F031244	Mixed Metagenome / Metatranscriptome	Unclassified: 56.28 | Archaea: 34.43 | Bacteria: 9.29	Archaea	YES	50.2732	17.4863	82.51	YES	0.520924	119
F017278	Metagenome	Archaea: 86.31 | Bacteria: 12.86 | Unclassified: 0.83	Archaea	NO	50.2092	30.2905	62.66	NO	0	95
F013625	Metagenome	Archaea: 99.26 | Unclassified: 0.74	Archaea	NO	50.1873	38.29	56.88	YES	0.677231	114
F001925	Metagenome	Archaea: 94.16 | Viruses: 2.44 | Bacteria: 2.27 | Unclassified: 1.14	Archaea	NO	50.1623	28.0844	88.15	YES	0.186677	48
F076872	Mixed Metagenome / Metatranscriptome	Archaea: 77.78 | Unclassified: 14.53 | Bacteria: 7.69	Archaea	YES	50	29.0598	92.31	YES	0.564595	39
F062333	Metagenome	Archaea: 48.46 | Unclassified: 42.31 | Bacteria: 9.23	Archaea	NO	50	40	56.15	YES	0.318866	11
F100536	Metagenome	Archaea: 48.04 | Bacteria: 46.08 | Unclassified: 5.88	Archaea	NO	50	45.098	66.67	YES	0.607654	71
F073377	Mixed Metagenome / Metatranscriptome	Archaea: 86.67 | Bacteria: 10.83 | Unclassified: 2.50	Archaea	YES	50	46.6667	74.17	YES	0.687504	88
F093837	Metagenome	Archaea: 54.72 | Viruses: 24.53 | Unclassified: 19.81 | Bacteria: 0.94	Archaea	NO	50	50.9434	61.32	NO	0	85
F101353	Mixed Metagenome / Metatranscriptome	Archaea: 60.78 | Viruses: 24.51 | Unclassified: 12.75 | Bacteria: 1.96	Archaea	YES	50	51.9608	73.53	NO	0	83
F025703	Mixed Metagenome / Metatranscriptome	Archaea: 87.50 | Bacteria: 9.50 | Unclassified: 3.00	Archaea	YES	50	58	63	NO	0	90
F068678	Metagenome	Archaea: 93.55 | Bacteria: 6.45 | Unclassified: 0.00	Archaea	NO	50	100	88.71	NO	0	82
F048935	Mixed Metagenome / Metatranscriptome	Archaea: 79.59 | Bacteria: 9.52 | Unclassified: 8.16 | Viruses: 2.72	Archaea	YES	49.6599	33.3333	71.43	YES	0.411098	87
F072507	Metagenome	Archaea: 99.17 | Bacteria: 0.83 | Unclassified: 0.00	Archaea	NO	49.5868	39.6694	61.98	YES	0.415059	84
F074260	Mixed Metagenome / Metatranscriptome	Archaea: 68.07 | Viruses: 19.33 | Unclassified: 12.61	Archaea	YES	49.5798	11.7647	62.18	YES	0.475567	39
F074626	Metagenome	Archaea: 99.16 | Bacteria: 0.84 | Unclassified: 0.00	Archaea	NO	49.5798	52.9412	68.91	YES	0.250749	70
F087751	Metagenome	Archaea: 51.82 | Unclassified: 27.27 | Viruses: 11.82 | Bacteria: 9.09	Archaea	NO	49.5495	36.3636	68.18	NO	0	77
F098992	Metagenome	Archaea: 74.76 | Unclassified: 23.30 | Bacteria: 1.94	Archaea	NO	49.5146	23.301	70.87	NO	0	54
F001093	Mixed Metagenome / Metatranscriptome	Archaea: 94.49 | Unclassified: 2.44 | Bacteria: 2.31 | Viruses: 0.77	Archaea	YES	49.359	44.1026	64.49	YES	0.604007	216
F046954	Mixed Metagenome / Metatranscriptome	Archaea: 100.00 | Unclassified: 0.00	Archaea	YES	49.3333	32	58	YES	0.20834	77
F010879	Mixed Metagenome / Metatranscriptome	Unclassified: 63.42 | Archaea: 28.86 | Viruses: 5.03 | Bacteria: 2.68	Archaea	YES	49.3289	26.8456	82.89	YES	0.508018	165
F069900	Metagenome	Archaea: 89.43 | Bacteria: 9.76 | Unclassified: 0.81	Archaea	NO	49.1803	33.3333	71.54	NO	0	74
F071058	Metagenome	Archaea: 98.36 | Bacteria: 1.64 | Unclassified: 0.00	Archaea	NO	49.1803	39.3443	70.49	NO	0	64
F064746	Mixed Metagenome / Metatranscriptome	Archaea: 93.75 | Unclassified: 6.25	Archaea	YES	49.1667	57.8125	64.84	NO	0	70
F084014	Metagenome	Archaea: 89.29 | Bacteria: 10.71 | Unclassified: 0.00	Archaea	NO	49.1071	97.3214	90.18	NO	0	53
F097504	Metagenome	Unclassified: 50.00 | Archaea: 21.15 | Viruses: 19.23 | Bacteria: 9.62	Archaea	NO	49.0385	27.8846	82.69	YES	0.366078	57
F089970	Metagenome	Unclassified: 68.52 | Archaea: 25.93 | Bacteria: 4.63 | Viruses: 0.93	Archaea	NO	49.0385	48.1481	63.89	YES	0.500523	79
F100474	Mixed Metagenome / Metatranscriptome	Unclassified: 48.04 | Archaea: 24.51 | Viruses: 20.59 | Bacteria: 6.86	Archaea	YES	49.0196	28.4314	75.49	NO	0	76
F086383	Mixed Metagenome / Metatranscriptome	Unclassified: 51.82 | Archaea: 47.27 | Bacteria: 0.91	Archaea	YES	49.0196	60.9091	59.09	NO	0	25
F105838	Metagenome	Unclassified: 70.00 | Archaea: 28.00 | Bacteria: 1.00 | Viruses: 1.00	Archaea	NO	49	24	72	YES	0.39001	61
F105205	Mixed Metagenome / Metatranscriptome	Archaea: 96.00 | Viruses: 3.00 | Bacteria: 1.00 | Unclassified: 0.00	Archaea	YES	49	38	75	YES	0.461349	58
F019972	Mixed Metagenome / Metatranscriptome	Archaea: 55.31 | Unclassified: 36.73 | Bacteria: 7.96	Archaea	YES	48.8889	20.354	71.68	YES	0.552923	67
F053116	Metagenome	Archaea: 52.48 | Unclassified: 47.52	Archaea	NO	48.8889	32.6241	59.57	NO	0	113
F060461	Metagenome	Unclassified: 69.92 | Archaea: 26.32 | Bacteria: 3.01 | Viruses: 0.75	Archaea	NO	48.8722	40.6015	82.71	YES	0.601624	81
F065404	Metagenome	Archaea: 81.89 | Unclassified: 12.60 | Viruses: 3.94 | Bacteria: 1.57	Archaea	NO	48.8189	21.2598	60.63	YES	0.715691	49
F016350	Mixed Metagenome / Metatranscriptome	Archaea: 82.19 | Unclassified: 16.19 | Viruses: 1.21 | Bacteria: 0.40	Archaea	YES	48.7805	32.3887	63.56	YES	0.625696	81
F043325	Mixed Metagenome / Metatranscriptome	Archaea: 86.54 | Bacteria: 7.69 | Unclassified: 3.21 | Viruses: 1.92 | Eukaryota: 0.64	Archaea	YES	48.7179	62.8205	63.46	NO	0	82
F028139	Mixed Metagenome / Metatranscriptome	Archaea: 88.54 | Unclassified: 10.94 | Viruses: 0.52	Archaea	YES	48.6911	46.875	67.19	NO	0	102
F006236	Metagenome	Archaea: 72.75 | Bacteria: 26.72 | Viruses: 0.53 | Unclassified: 0.00	Archaea	NO	48.6772	40.2116	55.56	YES	0.46736	111
F082489	Metagenome	Archaea: 91.15 | Unclassified: 4.42 | Viruses: 2.65 | Bacteria: 1.77	Archaea	NO	48.6486	78.7611	73.45	YES	0.615966	72
F011289	Metagenome	Archaea: 93.49 | Bacteria: 5.48 | Unclassified: 0.68 | Eukaryota: 0.34	Archaea	NO	48.6301	42.8082	72.6	YES	0.268315	109
F088842	Mixed Metagenome / Metatranscriptome	Unclassified: 67.89 | Archaea: 22.94 | Bacteria: 4.59 | Viruses: 4.59	Archaea	YES	48.6239	52.2936	76.15	NO	0	63
F089823	Metagenome	Unclassified: 51.85 | Archaea: 48.15	Archaea	NO	48.5981	17.5926	57.41	YES	0.656096	38
F092349	Metagenome	Archaea: 100.00 | Unclassified: 0.00	Archaea	NO	48.5981	28.972	94.39	YES	0.363251	52
F092888	Mixed Metagenome / Metatranscriptome	Archaea: 99.07 | Bacteria: 0.93 | Unclassified: 0.00	Archaea	YES	48.5981	42.9907	100	YES	0.547724	39
F051031	Mixed Metagenome / Metatranscriptome	Archaea: 98.61 | Unclassified: 1.39	Archaea	YES	48.5915	98.6111	88.19	NO	0	105
F052334	Metagenome	Unclassified: 65.49 | Archaea: 24.65 | Bacteria: 9.86	Archaea	NO	48.5507	34.507	57.75	YES	0.661629	36
F003477	Mixed Metagenome / Metatranscriptome	Archaea: 41.32 | Unclassified: 37.19 | Bacteria: 21.49	Archaea	YES	48.5356	33.4711	65.08	YES	0.855861	165
F004971	Metagenome	Unclassified: 63.94 | Archaea: 36.06	Archaea	NO	48.5222	53.6058	97.36	YES	0.761176	11
F102444	Mixed Metagenome / Metatranscriptome	Archaea: 87.13 | Unclassified: 10.89 | Viruses: 0.99 | Bacteria: 0.99	Archaea	YES	48.5149	32.6733	57.43	YES	0.614162	24
F010312	Metagenome	Archaea: 94.10 | Unclassified: 5.90	Archaea	NO	48.5149	33.1148	72.13	NO	0	123
F036183	Mixed Metagenome / Metatranscriptome	Archaea: 95.88 | Unclassified: 1.76 | Bacteria: 1.76 | Viruses: 0.59	Archaea	YES	48.503	64.1176	82.35	NO	0	83
F041530	Metagenome	Archaea: 95.60 | Bacteria: 3.14 | Unclassified: 1.26	Archaea	NO	48.4076	98.1132	98.74	NO	0	11
F013177	Metagenome	Archaea: 93.77 | Bacteria: 5.86 | Unclassified: 0.37	Archaea	NO	48.1618	41.3919	80.22	NO	0	106
F089952	Mixed Metagenome / Metatranscriptome	Archaea: 76.85 | Unclassified: 23.15	Archaea	YES	48.1481	28.7037	71.3	YES	0.400732	59
F059646	Metagenome	Archaea: 73.68 | Unclassified: 22.56 | Bacteria: 3.01 | Viruses: 0.75	Archaea	NO	48.1203	22.5564	61.65	YES	0.401116	43
F059569	Mixed Metagenome / Metatranscriptome	Unclassified: 69.17 | Archaea: 30.83	Archaea	YES	48.1203	54.8872	84.21	YES	0.580074	56
F003097	Mixed Metagenome / Metatranscriptome	Archaea: 56.80 | Unclassified: 26.23 | Bacteria: 11.24 | Viruses: 5.72	Archaea	YES	48.1188	30.1775	83.83	YES	0.161016	193
F059894	Mixed Metagenome / Metatranscriptome	Unclassified: 50.38 | Archaea: 36.84 | Bacteria: 12.78	Archaea	YES	48.0916	38.3459	75.19	NO	0	98
F019935	Metagenome	Archaea: 84.07 | Viruses: 15.04 | Unclassified: 0.44 | Bacteria: 0.44	Archaea	NO	48	21.6814	63.27	YES	0.527381	25
F017200	Metagenome	Archaea: 93.39 | Bacteria: 3.72 | Unclassified: 2.89	Archaea	NO	47.9339	31.8182	58.26	YES	0.584716	87
F052525	Metagenome	Archaea: 37.32 | Bacteria: 33.10 | Unclassified: 29.58	Archaea	NO	47.8873	33.0986	63.38	NO	0	73
F052405	Metagenome	Archaea: 88.03 | Bacteria: 11.97 | Unclassified: 0.00	Archaea	NO	47.8873	39.4366	34.51	YES	0.359528	45
F001980	Mixed Metagenome / Metatranscriptome	Archaea: 95.56 | Bacteria: 3.95 | Viruses: 0.49 | Unclassified: 0.00	Archaea	YES	47.8618	37.1711	71.22	YES	0.413415	159
F039458	Metagenome	Unclassified: 60.74 | Archaea: 35.58 | Bacteria: 3.68	Archaea	NO	47.8528	28.2209	62.58	YES	0.862096	22
F006865	Mixed Metagenome / Metatranscriptome	Unclassified: 49.59 | Archaea: 24.52 | Bacteria: 17.08 | Viruses: 8.82	Archaea	YES	47.7901	25.8953	80.17	YES	0.715092	171
F000916	Mixed Metagenome / Metatranscriptome	Archaea: 93.29 | Bacteria: 4.91 | Unclassified: 1.80	Archaea	YES	47.7844	41.9162	65.63	YES	0.738098	205
F048188	Metagenome	Archaea: 89.86 | Bacteria: 8.78 | Unclassified: 1.35	Archaea	NO	47.619	45.9459	58.11	NO	0	79
F068525	Metagenome	Unclassified: 62.10 | Archaea: 32.26 | Bacteria: 5.65	Archaea	NO	47.5806	22.5806	79.84	YES	0.828549	90
F099848	Mixed Metagenome / Metatranscriptome	Archaea: 74.76 | Unclassified: 25.24	Archaea	YES	47.5728	24.2718	67.96	YES	0.497096	67
F025704	Mixed Metagenome / Metatranscriptome	Archaea: 61.00 | Unclassified: 38.50 | Bacteria: 0.50	Archaea	YES	47.5	42.5	74	NO	0	91
F041084	Metagenome	Archaea: 81.88 | Unclassified: 13.75 | Bacteria: 4.38	Archaea	NO	47.5	49.375	75.62	NO	0	90
F075651	Metagenome	Unclassified: 63.56 | Archaea: 20.34 | Viruses: 8.47 | Bacteria: 6.78 | Eukaryota: 0.85	Archaea	NO	47.4576	22.8814	66.1	YES	0.68623	38
F058010	Metagenome	Archaea: 95.56 | Unclassified: 2.22 | Bacteria: 2.22	Archaea	NO	47.4074	24.4444	71.85	YES	0.532394	62
F057251	Mixed Metagenome / Metatranscriptome	Archaea: 95.59 | Unclassified: 2.21 | Viruses: 2.21	Archaea	YES	47.4074	50	77.21	NO	0	79
F029003	Mixed Metagenome / Metatranscriptome	Archaea: 55.03 | Unclassified: 43.39 | Bacteria: 1.59	Archaea	YES	47.3404	25.9259	63.49	YES	0.615161	79
F046962	Mixed Metagenome / Metatranscriptome	Archaea: 93.33 | Viruses: 6.67 | Unclassified: 0.00	Archaea	YES	47.3333	17.3333	50	YES	0.311868	82
F016676	Mixed Metagenome / Metatranscriptome	Archaea: 57.14 | Unclassified: 20.41 | Bacteria: 11.84 | Viruses: 10.61	Archaea	YES	47.3251	29.3878	87.35	YES	0.510815	124
F020655	Metagenome	Archaea: 73.87 | Unclassified: 19.37 | Bacteria: 6.76	Archaea	NO	47.2973	50.9009	56.31	YES	0.533924	65
F087254	Metagenome	Archaea: 92.73 | Bacteria: 4.55 | Unclassified: 2.73	Archaea	NO	47.2727	87.2727	81.82	NO	0	96
F084076	Mixed Metagenome / Metatranscriptome	Archaea: 91.96 | Unclassified: 8.04	Archaea	YES	47.2222	96.4286	91.07	NO	0	86
F004152	Metagenome	Archaea: 92.67 | Bacteria: 4.89 | Unclassified: 1.33 | Viruses: 1.11	Archaea	NO	47.191	34.8889	62.44	YES	0.564806	135
F098029	Mixed Metagenome / Metatranscriptome	Unclassified: 72.12 | Archaea: 21.15 | Bacteria: 4.81 | Viruses: 1.92	Archaea	YES	47.1154	38.4615	52.88	NO	0	84
F074779	Metagenome	Archaea: 51.26 | Bacteria: 26.05 | Unclassified: 18.49 | Viruses: 4.20	Archaea	NO	47.0588	41.1765	72.27	YES	0.508458	89
F021279	Mixed Metagenome / Metatranscriptome	Archaea: 97.26 | Bacteria: 1.83 | Unclassified: 0.91	Archaea	YES	47.0046	62.1005	85.39	NO	0	122
F027474	Mixed Metagenome / Metatranscriptome	Archaea: 90.21 | Unclassified: 8.76 | Bacteria: 1.03	Archaea	YES	46.9072	43.299	78.35	NO	0	101
F007573	Metagenome	Archaea: 95.98 | Unclassified: 2.01 | Bacteria: 2.01	Archaea	NO	46.8391	43.6782	47.41	YES	0.53051	112
F019981	Mixed Metagenome / Metatranscriptome	Archaea: 61.50 | Unclassified: 38.50	Archaea	YES	46.8085	61.9469	51.33	NO	0	116
F068393	Metagenome	Unclassified: 59.68 | Archaea: 33.87 | Bacteria: 6.45	Archaea	NO	46.7742	51.6129	69.35	NO	0	67
F007903	Mixed Metagenome / Metatranscriptome	Unclassified: 68.13 | Archaea: 23.10 | Bacteria: 8.19 | Viruses: 0.58	Archaea	YES	46.7262	23.3918	72.81	YES	0.801022	105
F059835	Metagenome	Archaea: 93.98 | Unclassified: 3.76 | Bacteria: 2.26	Archaea	NO	46.6165	48.1203	73.68	NO	0	70
F018888	Metagenome	Archaea: 58.19 | Unclassified: 25.86 | Bacteria: 15.95	Archaea	NO	46.5517	30.1724	45.69	NO	0	95
F024995	Mixed Metagenome / Metatranscriptome	Archaea: 99.51 | Unclassified: 0.49	Archaea	YES	46.5347	23.1527	62.07	YES	0.416186	96
F038622	Metagenome	Archaea: 90.30 | Bacteria: 7.88 | Unclassified: 1.82	Archaea	NO	46.3415	28.4848	32.12	NO	0	82
F027456	Mixed Metagenome / Metatranscriptome	Unclassified: 55.15 | Archaea: 35.57 | Bacteria: 9.28	Archaea	YES	46.2766	53.6082	70.62	NO	0	64
F010321	Mixed Metagenome / Metatranscriptome	Archaea: 41.64 | Unclassified: 33.77 | Viruses: 17.05 | Bacteria: 5.57 | Eukaryota: 1.97	Archaea	YES	46.2295	37.377	78.69	YES	0.540584	168
F026516	Mixed Metagenome / Metatranscriptome	Archaea: 91.88 | Bacteria: 5.58 | Unclassified: 2.54	Archaea	YES	46.1929	24.3655	68.53	NO	0	83
F009776	Mixed Metagenome / Metatranscriptome	Archaea: 97.12 | Unclassified: 2.24 | Bacteria: 0.64	Archaea	YES	46.1538	28.754	73.48	YES	0.584708	164
F063506	Mixed Metagenome / Metatranscriptome	Archaea: 68.22 | Unclassified: 31.78	Archaea	YES	46.0938	22.4806	77.52	YES	0.255376	46
F021082	Metagenome	Archaea: 62.27 | Unclassified: 36.82 | Bacteria: 0.91	Archaea	NO	46	67.2727	50.45	NO	0	95
F069926	Metagenome	Archaea: 95.93 | Viruses: 2.44 | Unclassified: 0.81 | Bacteria: 0.81	Archaea	NO	45.9016	27.6423	56.1	YES	0.410907	60
F002958	Mixed Metagenome / Metatranscriptome	Archaea: 97.68 | Bacteria: 2.32 | Unclassified: 0.00	Archaea	YES	45.8414	99.4197	88.01	NO	0	152
F011652	Metagenome	Archaea: 81.25 | Bacteria: 18.75 | Unclassified: 0.00	Archaea	NO	45.8333	34.7222	62.5	YES	0.747872	104
F091681	Metagenome	Archaea: 90.65 | Bacteria: 5.61 | Unclassified: 3.74	Archaea	NO	45.7944	40.1869	42.99	NO	0	64
F004428	Mixed Metagenome / Metatranscriptome	Archaea: 37.21 | Viruses: 27.17 | Unclassified: 19.18 | Bacteria: 16.44	Archaea	YES	45.7859	47.4886	68.95	YES	0.513228	184
F024519	Metagenome	Archaea: 92.68 | Bacteria: 5.37 | Unclassified: 1.95	Archaea	NO	45.7711	27.8049	69.27	NO	0	84
F054337	Mixed Metagenome / Metatranscriptome	Archaea: 58.57 | Unclassified: 40.71 | Bacteria: 0.71	Archaea	YES	45.7143	37.1429	67.86	NO	0	94
F040025	Metagenome	Archaea: 92.59 | Bacteria: 7.41 | Unclassified: 0.00	Archaea	NO	45.679	24.6914	63.58	NO	0	74
F002669	Mixed Metagenome / Metatranscriptome	Archaea: 96.28 | Bacteria: 3.53 | Unclassified: 0.19	Archaea	YES	45.6238	49.0706	69.52	YES	0.33003	181
F067500	Metagenome	Archaea: 96.00 | Unclassified: 4.00	Archaea	NO	45.6	21.6	76	YES	0.320288	54
F067581	Mixed Metagenome / Metatranscriptome	Archaea: 82.40 | Bacteria: 17.60 | Unclassified: 0.00	Archaea	YES	45.6	100	94.4	NO	0	68
F008019	Metagenome	Archaea: 89.41 | Bacteria: 9.71 | Unclassified: 0.88	Archaea	NO	45.5882	41.7647	77.94	YES	0.367739	116
F036919	Mixed Metagenome / Metatranscriptome	Archaea: 99.41 | Viruses: 0.59 | Unclassified: 0.00	Archaea	YES	45.5621	16.568	84.02	YES	0.647181	86
F103895	Metagenome	Archaea: 39.60 | Viruses: 33.66 | Unclassified: 13.86 | Bacteria: 12.87	Archaea	NO	45.5446	23.7624	79.21	NO	0	70
F102416	Metagenome	Archaea: 66.34 | Unclassified: 33.66	Archaea	NO	45.5446	27.7228	75.25	NO	0	54
F100186	Mixed Metagenome / Metatranscriptome	Unclassified: 64.71 | Archaea: 24.51 | Bacteria: 9.80 | Viruses: 0.98	Archaea	YES	45.5446	30.3922	69.61	YES	0.700891	44
F005193	Mixed Metagenome / Metatranscriptome	Archaea: 87.29 | Bacteria: 4.89 | Viruses: 4.16 | Unclassified: 3.67	Archaea	YES	45.5224	43.0318	93.4	YES	0.575721	208
F087389	Mixed Metagenome / Metatranscriptome	Unclassified: 51.82 | Archaea: 37.27 | Bacteria: 10.91	Archaea	YES	45.4545	22.7273	72.73	YES	0.469135	58
F033736	Metagenome	Archaea: 76.70 | Bacteria: 20.45 | Viruses: 2.84 | Unclassified: 0.00	Archaea	NO	45.4545	43.75	59.66	NO	0	96
F035286	Mixed Metagenome / Metatranscriptome	Unclassified: 47.67 | Archaea: 26.16 | Bacteria: 18.60 | Viruses: 7.56	Archaea	YES	45.2555	77.3256	70.35	NO	0	141
F023304	Mixed Metagenome / Metatranscriptome	Archaea: 90.00 | Bacteria: 9.52 | Unclassified: 0.48	Archaea	YES	45.2381	97.619	88.57	NO	0	104
F023811	Metagenome	Archaea: 98.08 | Bacteria: 1.92 | Unclassified: 0.00	Archaea	NO	45.1923	25.4808	56.73	YES	0.355992	72
F051541	Metagenome	Archaea: 56.94 | Unclassified: 19.44 | Viruses: 14.58 | Bacteria: 9.03	Archaea	NO	45.1389	34.0278	85.42	NO	0	91
F055749	Mixed Metagenome / Metatranscriptome	Archaea: 98.55 | Unclassified: 1.45	Archaea	YES	44.9275	32.6087	68.12	NO	0	87
F010021	Mixed Metagenome / Metatranscriptome	Archaea: 69.26 | Bacteria: 23.30 | Unclassified: 7.44	Archaea	YES	44.7712	43.3657	62.46	YES	0.7346	100
F090170	Mixed Metagenome / Metatranscriptome	Archaea: 93.52 | Bacteria: 3.70 | Unclassified: 2.78	Archaea	YES	44.7619	96.2963	77.78	NO	0	72
F095237	Mixed Metagenome / Metatranscriptome	Archaea: 100.00 | Unclassified: 0.00	Archaea	YES	44.7619	100	93.33	NO	0	85
F034976	Metagenome	Archaea: 79.19 | Unclassified: 19.08 | Bacteria: 1.16 | Viruses: 0.58	Archaea	NO	44.7059	38.1503	71.1	YES	0.592524	105
F026586	Metagenome	Archaea: 63.96 | Viruses: 26.40 | Unclassified: 8.63 | Bacteria: 1.02	Archaea	NO	44.6701	34.0102	81.73	YES	0.691443	93
F099043	Mixed Metagenome / Metatranscriptome	Archaea: 96.12 | Viruses: 3.88 | Unclassified: 0.00	Archaea	YES	44.6602	62.1359	80.58	NO	0	64
F072204	Mixed Metagenome / Metatranscriptome	Unclassified: 78.51 | Archaea: 21.49	Archaea	YES	44.6281	58.6777	80.17	NO	0	69
F103081	Metagenome	Unclassified: 43.56 | Archaea: 30.69 | Viruses: 16.83 | Bacteria: 8.91	Archaea	NO	44.5545	28.7129	85.15	NO	0	52
F008901	Metagenome	Archaea: 88.34 | Unclassified: 8.59 | Bacteria: 3.07	Archaea	NO	44.4785	34.3558	68.4	YES	0.52253	114
F040039	Mixed Metagenome / Metatranscriptome	Archaea: 79.63 | Bacteria: 17.90 | Unclassified: 2.47	Archaea	YES	44.4444	96.9136	87.04	NO	0	91
F093446	Mixed Metagenome / Metatranscriptome	Archaea: 50.00 | Unclassified: 47.17 | Bacteria: 2.83	Archaea	YES	44.3396	32.0755	88.68	NO	0	82
F017981	Mixed Metagenome / Metatranscriptome	Archaea: 85.65 | Bacteria: 13.92 | Viruses: 0.42 | Unclassified: 0.00	Archaea	YES	44.3038	55.6962	71.73	NO	0	110
F061718	Mixed Metagenome / Metatranscriptome	Archaea: 99.24 | Viruses: 0.76 | Unclassified: 0.00	Archaea	YES	44.2748	38.1679	70.23	NO	0	66
F024988	Mixed Metagenome / Metatranscriptome	Unclassified: 66.50 | Archaea: 24.63 | Bacteria: 8.87	Archaea	YES	44.2708	33.0049	61.58	NO	0	93
F033343	Metagenome	Archaea: 93.22 | Unclassified: 5.08 | Bacteria: 1.13 | Viruses: 0.56	Archaea	NO	44.2529	24.8588	70.06	YES	0.499466	60
F082195	Metagenome	Archaea: 99.12 | Bacteria: 0.88 | Unclassified: 0.00	Archaea	NO	44.2478	38.9381	47.79	NO	0	56
F003152	Mixed Metagenome / Metatranscriptome	Archaea: 94.84 | Bacteria: 3.37 | Unclassified: 1.79	Archaea	YES	44.246	54.9603	53.37	YES	0.643309	157
F021739	Mixed Metagenome / Metatranscriptome	Archaea: 96.77 | Bacteria: 2.30 | Unclassified: 0.46 | Viruses: 0.46	Archaea	YES	44.2396	40.0922	54.38	YES	0.345034	99
F057150	Metagenome	Archaea: 100.00 | Unclassified: 0.00	Archaea	NO	44.1176	32.3529	77.94	NO	0	113
F023077	Metagenome	Archaea: 99.53 | Bacteria: 0.47 | Unclassified: 0.00	Archaea	NO	44.0758	39.3365	52.13	NO	0	89
F005385	Mixed Metagenome / Metatranscriptome	Archaea: 93.53 | Bacteria: 6.47 | Unclassified: 0.00	Archaea	YES	44.0299	55.9701	77.61	YES	0.63736	150
F023635	Mixed Metagenome / Metatranscriptome	Archaea: 100.00 | Unclassified: 0.00	Archaea	YES	44.0191	38.756	69.38	NO	0	146
F104905	Metagenome	Archaea: 87.00 | Bacteria: 13.00 | Unclassified: 0.00	Archaea	NO	44	50	84	NO	0	57
F056269	Metagenome	Unclassified: 70.80 | Archaea: 21.17 | Bacteria: 8.03	Archaea	NO	43.7956	35.7664	70.8	YES	0.774946	53
F063509	Mixed Metagenome / Metatranscriptome	Archaea: 98.45 | Unclassified: 0.78 | Bacteria: 0.78	Archaea	YES	43.75	55.814	75.19	NO	0	81
F030724	Metagenome	Archaea: 94.02 | Bacteria: 5.43 | Unclassified: 0.54	Archaea	NO	43.7158	33.6957	55.98	YES	0.398063	69
F017324	Mixed Metagenome / Metatranscriptome	Unclassified: 53.94 | Archaea: 20.33 | Viruses: 16.18 | Bacteria: 9.54	Archaea	YES	43.6123	43.9834	66.39	YES	0.393297	139
F002809	Mixed Metagenome / Metatranscriptome	Archaea: 98.30 | Bacteria: 1.33 | Viruses: 0.19 | Unclassified: 0.19	Archaea	YES	43.5606	56.0606	73.11	NO	0	171
F005447	Mixed Metagenome / Metatranscriptome	Unclassified: 69.25 | Archaea: 21.50 | Bacteria: 8.75 | Viruses: 0.50	Archaea	YES	43.5	45.5	61.25	YES	0.603326	179
F082739	Mixed Metagenome / Metatranscriptome	Archaea: 94.69 | Unclassified: 2.65 | Bacteria: 2.65	Archaea	YES	43.3628	67.2566	81.42	NO	0	76
F046932	Metagenome	Unclassified: 46.67 | Archaea: 45.33 | Bacteria: 7.33 | Viruses: 0.67	Archaea	NO	43.3333	22.6667	70	YES	0.750871	60
F001999	Mixed Metagenome / Metatranscriptome	Archaea: 99.34 | Viruses: 0.33 | Unclassified: 0.17 | Bacteria: 0.17	Archaea	YES	43.3058	38.4488	69.31	YES	0.720769	182
F097014	Mixed Metagenome / Metatranscriptome	Archaea: 96.15 | Unclassified: 3.85	Archaea	YES	43.2692	99.0385	88.46	NO	0	61
F085903	Metagenome	Archaea: 40.54 | Viruses: 33.33 | Unclassified: 26.13	Archaea	NO	43.2432	15.3153	73.87	YES	0.495943	23
F025944	Mixed Metagenome / Metatranscriptome	Archaea: 92.46 | Unclassified: 4.52 | Bacteria: 3.02	Archaea	YES	43.2161	26.1307	51.76	YES	0.213779	94
F013352	Mixed Metagenome / Metatranscriptome	Archaea: 95.22 | Unclassified: 2.21 | Bacteria: 1.84 | Viruses: 0.74	Archaea	YES	43.1734	38.2353	51.84	YES	0.552116	188
F018144	Mixed Metagenome / Metatranscriptome	Archaea: 98.31 | Unclassified: 1.27 | Bacteria: 0.42	Archaea	YES	43.1624	50.8475	86.44	NO	0	133
F102003	Metagenome	Archaea: 63.73 | Unclassified: 30.39 | Bacteria: 5.88	Archaea	NO	43.1373	14.7059	63.73	YES	0.588983	26
F079211	Mixed Metagenome / Metatranscriptome	Unclassified: 63.79 | Archaea: 25.86 | Viruses: 6.90 | Bacteria: 3.45	Archaea	YES	43.1034	14.6552	76.72	YES	0.761327	65
F031837	Mixed Metagenome / Metatranscriptome	Archaea: 99.45 | Viruses: 0.55 | Unclassified: 0.00	Archaea	YES	43.0939	51.9337	70.72	YES	0.609551	105
F025244	Mixed Metagenome / Metatranscriptome	Archaea: 96.53 | Bacteria: 3.47 | Unclassified: 0.00	Archaea	YES	43.0693	98.5149	81.19	YES	0.285319	112
F081731	Metagenome	Archaea: 98.25 | Bacteria: 0.88 | Unclassified: 0.88	Archaea	NO	42.9825	28.9474	83.33	NO	0	82
F071875	Metagenome	Unclassified: 52.07 | Archaea: 43.80 | Bacteria: 4.13	Archaea	NO	42.8571	22.314	61.16	YES	0.376026	31
F022166	Metagenome	Archaea: 97.21 | Bacteria: 2.79 | Unclassified: 0.00	Archaea	NO	42.7907	32.093	53.49	YES	0.309353	105
F055614	Metagenome	Archaea: 89.13 | Bacteria: 10.87 | Unclassified: 0.00	Archaea	NO	42.7536	25.3623	56.52	YES	0.289145	64
F061500	Mixed Metagenome / Metatranscriptome	Archaea: 82.44 | Unclassified: 9.92 | Bacteria: 7.63	Archaea	YES	42.7481	21.374	56.49	YES	0.606838	24
F061489	Metagenome	Unclassified: 52.67 | Archaea: 38.93 | Bacteria: 8.40	Archaea	NO	42.7481	23.6641	77.86	NO	0	50
F057655	Metagenome	Unclassified: 71.32 | Archaea: 25.00 | Bacteria: 3.68	Archaea	NO	42.6471	27.2059	75	YES	0.787049	43
F024389	Metagenome	Archaea: 93.20 | Bacteria: 5.83 | Unclassified: 0.97	Archaea	NO	42.6471	31.5534	65.53	YES	0.754161	95
F024780	Mixed Metagenome / Metatranscriptome	Archaea: 72.06 | Viruses: 20.10 | Unclassified: 4.90 | Bacteria: 2.94	Archaea	YES	42.6471	99.5098	87.75	YES	0.409904	136
F014967	Mixed Metagenome / Metatranscriptome	Archaea: 100.00 | Unclassified: 0.00	Archaea	YES	42.6357	36.0465	66.67	NO	0	133
F036669	Mixed Metagenome / Metatranscriptome	Archaea: 50.30 | Unclassified: 34.32 | Viruses: 10.06 | Bacteria: 5.33	Archaea	YES	42.6036	53.2544	73.37	NO	0	93
F014113	Mixed Metagenome / Metatranscriptome	Archaea: 98.49 | Unclassified: 0.75 | Bacteria: 0.75	Archaea	YES	42.5856	42.2642	56.98	NO	0	104
F058890	Metagenome	Archaea: 95.52 | Bacteria: 4.48 | Unclassified: 0.00	Archaea	NO	42.5373	45.5224	71.64	NO	0	68
F072933	Metagenome	Unclassified: 60.00 | Archaea: 38.33 | Bacteria: 1.67	Archaea	NO	42.5	19.1667	58.33	YES	0.838401	15
F042407	Metagenome	Unclassified: 55.70 | Archaea: 36.71 | Bacteria: 7.59	Archaea	NO	42.4051	36.0759	69.62	YES	0.3122	95
F058023	Mixed Metagenome / Metatranscriptome	Archaea: 91.85 | Bacteria: 4.44 | Unclassified: 3.70	Archaea	YES	42.3077	94.0741	84.44	YES	0.545329	73
F020149	Metagenome	Archaea: 98.67 | Bacteria: 0.89 | Unclassified: 0.44	Archaea	NO	42.2222	42.6667	49.33	NO	0	85
F038177	Mixed Metagenome / Metatranscriptome	Archaea: 97.59 | Bacteria: 2.41 | Unclassified: 0.00	Archaea	YES	42.1687	28.3133	66.87	YES	0.399387	87
F100845	Metagenome	Archaea: 70.59 | Unclassified: 17.65 | Bacteria: 11.76	Archaea	NO	42.1569	22.549	58.82	NO	0	56
F099485	Mixed Metagenome / Metatranscriptome	Archaea: 99.03 | Unclassified: 0.97	Archaea	YES	42.1569	45.6311	66.99	YES	0.242758	83
F053159	Metagenome	Archaea: 94.33 | Bacteria: 4.96 | Unclassified: 0.71	Archaea	NO	42.1429	36.1702	58.87	NO	0	53
F081892	Metagenome	Archaea: 87.72 | Bacteria: 6.14 | Unclassified: 5.26 | Viruses: 0.88	Archaea	NO	42.1053	19.2982	61.4	NO	0	54
F042526	Metagenome	Unclassified: 60.13 | Archaea: 39.24 | Bacteria: 0.63	Archaea	NO	42.0382	33.5443	77.85	YES	0.486989	108
F075479	Metagenome	Archaea: 98.32 | Bacteria: 1.68 | Unclassified: 0.00	Archaea	NO	42.0168	47.0588	83.19	NO	0	93
F031436	Metagenome	Archaea: 91.76 | Unclassified: 8.24	Archaea	NO	41.9162	43.4066	64.84	YES	0.478158	98
F087190	Mixed Metagenome / Metatranscriptome	Unclassified: 48.18 | Archaea: 30.91 | Viruses: 13.64 | Bacteria: 7.27	Archaea	YES	41.8182	99.0909	87.27	YES	0.527221	83
F048197	Metagenome	Archaea: 95.95 | Bacteria: 2.70 | Unclassified: 1.35	Archaea	NO	41.7808	29.7297	68.92	YES	0.551342	73
F099424	Mixed Metagenome / Metatranscriptome	Archaea: 59.22 | Viruses: 27.18 | Unclassified: 7.77 | Bacteria: 5.83	Archaea	YES	41.7476	91.2621	93.2	NO	0	80
F086271	Metagenome	Archaea: 89.19 | Unclassified: 8.11 | Bacteria: 2.70	Archaea	NO	41.7476	91.8919	85.59	YES	0.657429	62
F080329	Mixed Metagenome / Metatranscriptome	Archaea: 99.13 | Bacteria: 0.87 | Unclassified: 0.00	Archaea	YES	41.7391	37.3913	73.91	YES	0.6994	66
F065904	Metagenome	Unclassified: 55.91 | Archaea: 29.92 | Bacteria: 14.17	Archaea	NO	41.7323	29.1339	69.29	YES	0.472025	48
F032339	Metagenome	Unclassified: 63.89 | Archaea: 20.00 | Bacteria: 16.11	Archaea	NO	41.6667	51.1111	55.56	YES	0.251525	13
F007968	Mixed Metagenome / Metatranscriptome	Archaea: 91.20 | Bacteria: 8.50 | Unclassified: 0.29	Archaea	YES	41.6422	49.8534	72.73	NO	0	156
F009257	Metagenome	Archaea: 91.88 | Unclassified: 5.94 | Bacteria: 2.19	Archaea	NO	41.5335	31.25	62.81	NO	0	116
F089576	Metagenome	Archaea: 84.40 | Unclassified: 15.60	Archaea	NO	41.5094	13.7615	65.14	YES	0.564341	52
F049038	Mixed Metagenome / Metatranscriptome	Archaea: 70.07 | Unclassified: 22.45 | Viruses: 4.76 | Bacteria: 2.72	Archaea	YES	41.4966	51.7007	63.27	NO	0	100
F069586	Mixed Metagenome / Metatranscriptome	Unclassified: 72.36 | Archaea: 27.64	Archaea	YES	41.4634	14.6341	78.86	YES	0.553534	41
F016512	Metagenome	Archaea: 97.15 | Viruses: 2.44 | Unclassified: 0.41	Archaea	NO	41.4634	30.0813	78.05	YES	0.143235	42
F050347	Mixed Metagenome / Metatranscriptome	Archaea: 64.14 | Viruses: 34.48 | Unclassified: 0.69 | Bacteria: 0.69	Archaea	YES	41.3793	44.1379	63.45	YES	0.901006	61
F092042	Mixed Metagenome / Metatranscriptome	Archaea: 75.70 | Viruses: 21.50 | Unclassified: 2.80	Archaea	YES	41.3462	96.2617	86.92	YES	0.370498	92
F011857	Mixed Metagenome / Metatranscriptome	Archaea: 92.31 | Bacteria: 3.50 | Unclassified: 2.80 | Eukaryota: 1.40	Archaea	YES	41.2587	26.9231	82.87	YES	0.747981	127
F080804	Metagenome	Unclassified: 74.56 | Archaea: 20.18 | Bacteria: 5.26	Archaea	NO	41.2281	35.0877	61.4	YES	0.305967	46
F081111	Metagenome	Archaea: 85.09 | Unclassified: 14.91	Archaea	NO	41.2281	50	72.81	NO	0	73
F081165	Metagenome	Archaea: 97.37 | Bacteria: 2.63 | Unclassified: 0.00	Archaea	NO	41.2281	50.8772	80.7	NO	0	73
F098628	Metagenome	Unclassified: 69.90 | Archaea: 22.33 | Bacteria: 7.77	Archaea	NO	41.1765	16.5049	47.57	YES	0.738465	37
F004723	Mixed Metagenome / Metatranscriptome	Unclassified: 47.89 | Archaea: 33.57 | Bacteria: 14.32 | Viruses: 4.23	Archaea	YES	41.1765	19.7183	82.63	YES	0.747195	205
F010240	Mixed Metagenome / Metatranscriptome	Archaea: 91.83 | Bacteria: 7.52 | Unclassified: 0.65	Archaea	YES	41.1184	50.3268	70.59	YES	0.702404	123
F105101	Mixed Metagenome / Metatranscriptome	Unclassified: 63.00 | Archaea: 35.00 | Bacteria: 2.00	Archaea	YES	41.1111	32	72	YES	0.173946	70
F039109	Metagenome	Unclassified: 57.93 | Archaea: 20.12 | Bacteria: 15.24 | Viruses: 5.49	Archaea	NO	41.0596	19.5122	68.29	YES	0.709929	44
F044590	Metagenome	Archaea: 68.83 | Unclassified: 12.99 | Bacteria: 9.74 | Viruses: 8.44	Archaea	NO	41.0596	29.2208	74.03	YES	0.666369	90
F016527	Mixed Metagenome / Metatranscriptome	Unclassified: 68.70 | Archaea: 23.17 | Viruses: 4.47 | Bacteria: 3.25	Archaea	YES	41.0569	68.6992	82.11	NO	0	178
F060026	Mixed Metagenome / Metatranscriptome	Archaea: 57.89 | Unclassified: 18.05 | Bacteria: 15.79 | Viruses: 8.27	Archaea	YES	41.0448	30.0752	72.18	NO	0	100
F032903	Metagenome	Archaea: 57.30 | Unclassified: 39.89 | Bacteria: 2.81	Archaea	NO	41.0112	26.4045	57.87	YES	0.705673	60
F073077	Metagenome	Archaea: 90.00 | Unclassified: 5.00 | Bacteria: 5.00	Archaea	NO	40.8333	50	46.67	YES	0.506809	78
F004381	Mixed Metagenome / Metatranscriptome	Archaea: 79.77 | Unclassified: 18.18 | Bacteria: 1.59 | Viruses: 0.45	Archaea	YES	40.8257	26.8182	74.55	YES	0.178929	64
F048866	Metagenome	Archaea: 95.92 | Viruses: 2.04 | Unclassified: 1.36 | Bacteria: 0.68	Archaea	NO	40.8163	42.1769	80.27	YES	0.753632	84
F066349	Mixed Metagenome / Metatranscriptome	Archaea: 99.21 | Unclassified: 0.79	Archaea	YES	40.8	46.8254	96.03	NO	0	83
F098758	Mixed Metagenome / Metatranscriptome	Archaea: 87.38 | Bacteria: 11.65 | Unclassified: 0.97	Archaea	YES	40.7767	59.2233	67.96	NO	0	61
F089795	Metagenome	Archaea: 91.67 | Bacteria: 5.56 | Unclassified: 2.78	Archaea	NO	40.7407	33.3333	62.96	YES	0.548751	57
F016919	Metagenome	Archaea: 92.59 | Bacteria: 4.53 | Unclassified: 1.65 | Viruses: 1.23	Archaea	NO	40.7407	39.5062	52.26	YES	0.417917	82
F053952	Mixed Metagenome / Metatranscriptome	Archaea: 84.29 | Bacteria: 15.71 | Unclassified: 0.00	Archaea	YES	40.7143	37.8571	53.57	NO	0	73
F030710	Metagenome	Archaea: 82.07 | Bacteria: 10.87 | Unclassified: 6.52 | Viruses: 0.54	Archaea	NO	40.6593	53.8043	67.39	NO	0	91
F022381	Metagenome	Archaea: 94.86 | Bacteria: 4.67 | Viruses: 0.47 | Unclassified: 0.00	Archaea	NO	40.6542	31.7757	58.41	NO	0	93
F068786	Mixed Metagenome / Metatranscriptome	Archaea: 92.74 | Unclassified: 7.26	Archaea	YES	40.6504	24.1935	83.87	YES	0.750705	81
F063532	Metagenome	Archaea: 84.50 | Bacteria: 13.18 | Unclassified: 2.33	Archaea	NO	40.625	35.6589	55.81	NO	0	80
F021645	Metagenome	Archaea: 39.91 | Unclassified: 28.90 | Viruses: 27.52 | Bacteria: 3.67	Archaea	NO	40.5714	78.8991	72.48	YES	0.582842	146
F021544	Mixed Metagenome / Metatranscriptome	Archaea: 52.29 | Viruses: 30.28 | Unclassified: 14.68 | Bacteria: 1.83 | Eukaryota: 0.92	Archaea	YES	40.553	95.4128	88.99	YES	0.387425	198
F058248	Metagenome	Unclassified: 67.41 | Archaea: 24.44 | Bacteria: 8.15	Archaea	NO	40.458	20.7407	71.11	YES	0.768534	62
F014490	Metagenome	Archaea: 81.68 | Unclassified: 16.03 | Bacteria: 2.29	Archaea	NO	40.458	60.3053	80.53	NO	0	107
F009738	Mixed Metagenome / Metatranscriptome	Archaea: 96.49 | Unclassified: 1.92 | Bacteria: 1.60	Archaea	YES	40.3846	38.3387	64.86	NO	0	125
F020515	Metagenome	Archaea: 86.10 | Unclassified: 10.76 | Bacteria: 2.69 | Viruses: 0.45	Archaea	NO	40.3587	34.5291	69.06	YES	0.634674	110
F078621	Mixed Metagenome / Metatranscriptome	Archaea: 72.41 | Viruses: 25.00 | Unclassified: 2.59	Archaea	YES	40.3509	96.5517	83.62	YES	0.403257	101
F032984	Metagenome	Archaea: 94.94 | Unclassified: 2.81 | Bacteria: 1.69 | Viruses: 0.56	Archaea	NO	40.3409	26.4045	64.61	NO	0	81
F073360	Mixed Metagenome / Metatranscriptome	Archaea: 85.00 | Unclassified: 10.83 | Bacteria: 4.17	Archaea	YES	40.3361	60	78.33	YES	0.291849	62
F017805	Mixed Metagenome / Metatranscriptome	Archaea: 95.38 | Bacteria: 4.62 | Unclassified: 0.00	Archaea	YES	40.3361	98.7395	86.55	YES	0.604278	125
F026606	Mixed Metagenome / Metatranscriptome	Archaea: 96.45 | Bacteria: 2.03 | Unclassified: 1.52	Archaea	YES	40.3061	37.0558	85.79	YES	0.845846	22
F041867	Mixed Metagenome / Metatranscriptome	Unclassified: 44.65 | Archaea: 44.03 | Bacteria: 11.32	Archaea	YES	40.2516	22.6415	56.6	YES	0.657887	23
F021459	Metagenome	Unclassified: 57.80 | Archaea: 31.65 | Bacteria: 10.55	Archaea	NO	40	22.9358	60.55	YES	0.677792	64
F058077	Metagenome	Archaea: 60.00 | Unclassified: 20.74 | Viruses: 11.11 | Bacteria: 8.15	Archaea	NO	40	38.5185	84.44	NO	0	44
F080880	Mixed Metagenome / Metatranscriptome	Archaea: 93.86 | Unclassified: 4.39 | Bacteria: 1.75	Archaea	YES	40	96.4912	81.58	YES	0.524858	68
F007065	Mixed Metagenome / Metatranscriptome	Archaea: 46.37 | Unclassified: 29.89 | Bacteria: 23.74	Archaea	YES	39.9441	46.648	71.51	YES	0.820251	106
F099065	Metagenome	Unclassified: 47.57 | Archaea: 39.81 | Bacteria: 12.62	Archaea	NO	39.8058	36.8932	69.9	NO	0	64
F029236	Mixed Metagenome / Metatranscriptome	Unclassified: 49.74 | Archaea: 37.57 | Bacteria: 7.94 | Viruses: 4.76	Archaea	YES	39.6825	29.6296	71.96	YES	0.486517	112
F072185	Mixed Metagenome / Metatranscriptome	Archaea: 99.17 | Bacteria: 0.83 | Unclassified: 0.00	Archaea	YES	39.6694	97.5207	85.95	NO	0	86
F005808	Metagenome	Unclassified: 60.15 | Archaea: 34.45 | Viruses: 4.11 | Bacteria: 1.29	Archaea	NO	39.5349	15.4242	63.5	YES	0.623903	112
F049182	Mixed Metagenome / Metatranscriptome	Archaea: 93.88 | Bacteria: 5.44 | Viruses: 0.68 | Unclassified: 0.00	Archaea	YES	39.4558	97.9592	88.44	NO	0	96
F037170	Mixed Metagenome / Metatranscriptome	Archaea: 85.71 | Unclassified: 7.74 | Bacteria: 6.55	Archaea	YES	39.3548	90.4762	77.38	NO	0	104
F076915	Mixed Metagenome / Metatranscriptome	Archaea: 85.47 | Unclassified: 11.11 | Bacteria: 3.42	Archaea	YES	39.3162	32.4786	66.67	YES	0.560676	63
F057138	Mixed Metagenome / Metatranscriptome	Archaea: 61.76 | Unclassified: 38.24	Archaea	YES	39.2593	64.7059	69.12	NO	0	105
F091324	Mixed Metagenome / Metatranscriptome	Archaea: 98.13 | Viruses: 1.87 | Unclassified: 0.00	Archaea	YES	39.2523	98.1308	89.72	YES	0.545611	71
F058721	Mixed Metagenome / Metatranscriptome	Archaea: 96.27 | Unclassified: 3.73	Archaea	YES	39.0977	22.3881	66.42	YES	0.603307	78
F027832	Mixed Metagenome / Metatranscriptome	Archaea: 57.51 | Viruses: 21.24 | Unclassified: 12.44 | Bacteria: 8.81	Archaea	YES	39.0625	56.9948	87.56	NO	0	83
F106033	Metagenome	Unclassified: 60.00 | Archaea: 32.00 | Viruses: 4.00 | Bacteria: 4.00	Archaea	NO	39	55	50	NO	0	3
F088030	Metagenome	Archaea: 99.08 | Unclassified: 0.92	Archaea	NO	38.8889	77.0642	82.57	NO	0	29
F075852	Metagenome	Archaea: 82.20 | Unclassified: 12.71 | Bacteria: 4.24 | Viruses: 0.85	Archaea	NO	38.7931	92.3729	88.98	NO	0	69
F038616	Metagenome	Archaea: 98.18 | Unclassified: 1.21 | Bacteria: 0.61	Archaea	NO	38.7879	23.0303	75.15	YES	0.272493	76
F085904	Metagenome	Unclassified: 66.67 | Archaea: 29.73 | Bacteria: 3.60	Archaea	NO	38.7387	18.9189	64.86	NO	0	18
F103428	Mixed Metagenome / Metatranscriptome	Unclassified: 45.54 | Archaea: 24.75 | Viruses: 20.79 | Bacteria: 8.91	Archaea	YES	38.6139	20.7921	74.26	NO	0	71
F102699	Mixed Metagenome / Metatranscriptome	Archaea: 87.13 | Viruses: 5.94 | Bacteria: 3.96 | Unclassified: 2.97	Archaea	YES	38.6139	28.7129	74.26	YES	0.43077	72
F026521	Mixed Metagenome / Metatranscriptome	Archaea: 90.86 | Unclassified: 8.12 | Bacteria: 0.51 | Viruses: 0.51	Archaea	YES	38.5787	36.5482	61.42	NO	0	84
F088608	Mixed Metagenome / Metatranscriptome	Archaea: 97.25 | Bacteria: 2.75 | Unclassified: 0.00	Archaea	YES	38.5321	98.1651	86.24	NO	0	74
F016652	Mixed Metagenome / Metatranscriptome	Archaea: 81.63 | Unclassified: 16.73 | Bacteria: 1.63	Archaea	YES	38.5246	19.1837	67.76	YES	0.594371	106
F068670	Mixed Metagenome / Metatranscriptome	Archaea: 97.58 | Unclassified: 1.61 | Bacteria: 0.81	Archaea	YES	38.5246	96.7742	84.68	NO	0	74
F024998	Mixed Metagenome / Metatranscriptome	Archaea: 62.07 | Unclassified: 36.95 | Bacteria: 0.99	Archaea	YES	38.5	39.4089	67.98	NO	0	106
F084833	Mixed Metagenome / Metatranscriptome	Unclassified: 55.36 | Archaea: 20.54 | Viruses: 12.50 | Bacteria: 11.61	Archaea	YES	38.3929	46.4286	63.39	YES	0.305807	89
F091702	Metagenome	Archaea: 83.18 | Unclassified: 10.28 | Bacteria: 6.54	Archaea	NO	38.3178	32.7103	58.88	NO	0	61
F079760	Metagenome	Archaea: 95.65 | Unclassified: 3.48 | Bacteria: 0.87	Archaea	NO	38.2609	31.3043	56.52	NO	0	78
F047486	Metagenome	Archaea: 75.84 | Unclassified: 22.15 | Bacteria: 2.01	Archaea	NO	38.255	20.1342	57.72	YES	0.71278	63
F047614	Mixed Metagenome / Metatranscriptome	Archaea: 63.09 | Bacteria: 31.54 | Unclassified: 5.37	Archaea	YES	38.255	49.6644	73.15	YES	0.444668	96
F087951	Metagenome	Unclassified: 63.64 | Archaea: 31.82 | Bacteria: 4.55	Archaea	NO	38.1818	30	60	YES	0.446364	36
F093565	Mixed Metagenome / Metatranscriptome	Archaea: 87.74 | Unclassified: 12.26	Archaea	YES	38.0952	34.9057	74.53	YES	0.253306	69
F021319	Metagenome	Archaea: 79.00 | Unclassified: 19.63 | Bacteria: 1.37	Archaea	NO	38.0734	65.7534	54.79	NO	0	105
F067585	Metagenome	Unclassified: 60.00 | Archaea: 38.40 | Bacteria: 1.60	Archaea	NO	38	36	24	NO	0	63
F005875	Mixed Metagenome / Metatranscriptome	Archaea: 91.99 | Bacteria: 6.98 | Unclassified: 0.52 | Viruses: 0.26 | Eukaryota: 0.26	Archaea	YES	37.9845	30.491	64.86	YES	0.427986	136
F008486	Mixed Metagenome / Metatranscriptome	Archaea: 98.80 | Bacteria: 1.20 | Unclassified: 0.00	Archaea	YES	37.9518	48.7952	34.04	YES	0.4517	122
F016790	Metagenome	Archaea: 89.75 | Bacteria: 9.84 | Unclassified: 0.41	Archaea	NO	37.8601	24.1803	72.13	YES	0.468666	111
F086143	Metagenome	Archaea: 95.50 | Bacteria: 1.80 | Eukaryota: 1.80 | Viruses: 0.90 | Unclassified: 0.00	Archaea	NO	37.8378	38.7387	71.17	YES	0.486501	70
F019106	Metagenome	Archaea: 92.21 | Bacteria: 7.36 | Unclassified: 0.43	Archaea	NO	37.8261	30.7359	65.8	NO	0	89
F102958	Metagenome	Archaea: 96.04 | Bacteria: 3.96 | Unclassified: 0.00	Archaea	NO	37.6238	35.6436	52.48	NO	0	67
F005560	Mixed Metagenome / Metatranscriptome	Archaea: 97.22 | Bacteria: 2.27 | Unclassified: 0.51	Archaea	YES	37.5635	36.1111	56.31	NO	0	167
F019229	Mixed Metagenome / Metatranscriptome	Archaea: 85.71 | Viruses: 6.93 | Unclassified: 6.49 | Bacteria: 0.87	Archaea	YES	37.5546	40.2597	83.12	YES	0.282584	123
F007859	Mixed Metagenome / Metatranscriptome	Archaea: 48.40 | Unclassified: 25.07 | Viruses: 16.62 | Bacteria: 9.91	Archaea	YES	37.5367	30.3207	67.64	YES	0.596364	189
F023820	Metagenome	Archaea: 100.00 | Unclassified: 0.00	Archaea	NO	37.5	34.1346	42.31	YES	0.549473	80
F073344	Metagenome	Archaea: 82.50 | Bacteria: 15.83 | Unclassified: 1.67	Archaea	NO	37.5	35	72.5	YES	0.556443	63
F028218	Metagenome	Archaea: 85.42 | Unclassified: 14.06 | Bacteria: 0.52	Archaea	NO	37.5	51.5625	81.77	NO	0	153
F004426	Metagenome	Archaea: 86.76 | Unclassified: 8.45 | Bacteria: 2.97 | Viruses: 1.83	Archaea	NO	37.4429	44.7489	28.08	NO	0	137
F039070	Mixed Metagenome / Metatranscriptome	Archaea: 89.63 | Bacteria: 9.76 | Unclassified: 0.61	Archaea	YES	37.4233	59.7561	59.15	NO	0	65
F042815	Metagenome	Archaea: 98.09 | Unclassified: 1.91	Archaea	NO	37.4194	34.3949	63.06	YES	0.178615	30
F054450	Mixed Metagenome / Metatranscriptome	Archaea: 82.86 | Unclassified: 17.14	Archaea	YES	37.4101	92.1429	89.29	YES	0.306883	114
F010242	Mixed Metagenome / Metatranscriptome	Archaea: 54.58 | Unclassified: 40.52 | Bacteria: 4.90	Archaea	YES	37.377	42.1569	67.97	YES	0.283069	126
F042426	Mixed Metagenome / Metatranscriptome	Unclassified: 56.33 | Archaea: 38.61 | Bacteria: 5.06	Archaea	YES	37.3418	29.1139	83.54	NO	0	18
F066615	Metagenome	Archaea: 96.03 | Bacteria: 2.38 | Unclassified: 1.59	Archaea	NO	37.0968	48.4127	17.46	NO	0	63
F022617	Mixed Metagenome / Metatranscriptome	Archaea: 96.71 | Unclassified: 1.88 | Viruses: 1.41	Archaea	YES	37.0892	54.9296	70.42	NO	0	98
F033033	Metagenome	Archaea: 63.48 | Unclassified: 15.17 | Eukaryota: 7.87 | Bacteria: 7.87 | Viruses: 5.62	Archaea	NO	37.0787	38.2022	84.83	NO	0	101
F013508	Metagenome	Archaea: 99.63 | Eukaryota: 0.37 | Unclassified: 0.00	Archaea	NO	37.037	53.7037	54.81	NO	0	94
F065589	Mixed Metagenome / Metatranscriptome	Archaea: 94.49 | Bacteria: 4.72 | Viruses: 0.79 | Unclassified: 0.00	Archaea	YES	37.0079	98.4252	89.76	NO	0	87
F104462	Mixed Metagenome / Metatranscriptome	Unclassified: 42.00 | Archaea: 40.00 | Bacteria: 18.00	Archaea	YES	37	21	97	YES	0.417616	37
F046804	Mixed Metagenome / Metatranscriptome	Archaea: 94.67 | Unclassified: 4.67 | Bacteria: 0.67	Archaea	YES	36.9863	42.6667	57.33	YES	0.712092	62
F001047	Mixed Metagenome / Metatranscriptome	Archaea: 47.29 | Unclassified: 45.02 | Bacteria: 6.56 | Viruses: 1.13	Archaea	YES	36.9483	52.3329	65.83	YES	0.625246	229
F009676	Mixed Metagenome / Metatranscriptome	Archaea: 97.77 | Bacteria: 1.59 | Unclassified: 0.64	Archaea	YES	36.9427	61.1465	58.28	NO	0	177
F047535	Mixed Metagenome / Metatranscriptome	Archaea: 95.30 | Unclassified: 2.68 | Bacteria: 1.34 | Viruses: 0.67	Archaea	YES	36.9128	32.2148	83.22	YES	0.72022	105
F019952	Mixed Metagenome / Metatranscriptome	Archaea: 51.77 | Unclassified: 46.90 | Bacteria: 1.33	Archaea	YES	36.8889	33.1858	97.79	YES	0.375158	41
F071201	Metagenome	Archaea: 78.69 | Unclassified: 17.21 | Bacteria: 3.28 | Eukaryota: 0.82	Archaea	NO	36.8852	18.0328	86.89	YES	0.731447	69
F005777	Mixed Metagenome / Metatranscriptome	Archaea: 98.72 | Unclassified: 0.77 | Bacteria: 0.51	Archaea	YES	36.8557	43.3333	59.23	YES	0.461614	122
F077762	Metagenome	Archaea: 98.29 | Bacteria: 1.71 | Unclassified: 0.00	Archaea	NO	36.7521	87.1795	99.15	YES	0.41829	89
F042655	Metagenome	Unclassified: 53.80 | Archaea: 42.41 | Bacteria: 3.80	Archaea	NO	36.7089	36.0759	84.81	YES	0.814459	87
F035352	Mixed Metagenome / Metatranscriptome	Archaea: 95.93 | Bacteria: 2.33 | Unclassified: 1.74	Archaea	YES	36.6279	54.0698	71.51	YES	0.841799	116
F084460	Mixed Metagenome / Metatranscriptome	Unclassified: 72.32 | Archaea: 21.43 | Viruses: 3.57 | Bacteria: 2.68	Archaea	YES	36.6071	30.3571	79.46	NO	0	27
F102093	Metagenome	Archaea: 72.55 | Unclassified: 18.63 | Bacteria: 8.82	Archaea	NO	36.2745	13.7255	49.02	YES	0.331374	49
F008682	Metagenome	Archaea: 95.74 | Bacteria: 2.43 | Unclassified: 1.82	Archaea	NO	36.2229	44.0729	61.7	YES	0.565539	108
F078522	Metagenome	Archaea: 90.52 | Bacteria: 9.48 | Unclassified: 0.00	Archaea	NO	36.2069	33.6207	65.52	NO	0	56
F090059	Mixed Metagenome / Metatranscriptome	Archaea: 72.22 | Unclassified: 16.67 | Viruses: 11.11	Archaea	YES	36.1111	37.963	54.63	NO	0	92
F015322	Mixed Metagenome / Metatranscriptome	Archaea: 82.75 | Unclassified: 9.41 | Bacteria: 7.06 | Viruses: 0.78	Archaea	YES	36.0784	44.7059	72.16	YES	0.683206	102
F064454	Mixed Metagenome / Metatranscriptome	Unclassified: 60.16 | Archaea: 38.28 | Bacteria: 0.78 | Viruses: 0.78	Archaea	YES	36.0656	46.875	65.62	NO	0	65
F013623	Mixed Metagenome / Metatranscriptome	Archaea: 100.00 | Unclassified: 0.00	Archaea	YES	36.0595	37.1747	68.03	YES	0.465202	118
F064354	Mixed Metagenome / Metatranscriptome	Archaea: 76.56 | Unclassified: 17.97 | Viruses: 5.47	Archaea	YES	36	22.6562	92.19	YES	0.220653	54
F007303	Mixed Metagenome / Metatranscriptome	Archaea: 96.32 | Bacteria: 2.27 | Unclassified: 1.42	Archaea	YES	35.9773	52.4079	68.84	YES	0.323329	153
F016256	Mixed Metagenome / Metatranscriptome	Archaea: 91.94 | Bacteria: 6.45 | Unclassified: 1.21 | Viruses: 0.40	Archaea	YES	35.8871	46.371	69.35	NO	0	113
F070633	Mixed Metagenome / Metatranscriptome	Archaea: 95.12 | Unclassified: 3.25 | Bacteria: 1.63	Archaea	YES	35.7724	47.1545	62.6	NO	0	51
F055698	Mixed Metagenome / Metatranscriptome	Unclassified: 68.12 | Archaea: 27.54 | Viruses: 3.62 | Bacteria: 0.72	Archaea	YES	35.7664	22.4638	82.61	YES	0.363365	80
F031050	Metagenome	Archaea: 97.81 | Unclassified: 1.09 | Bacteria: 1.09	Archaea	NO	35.7143	32.2404	75.41	NO	0	76
F062730	Mixed Metagenome / Metatranscriptome	Archaea: 52.31 | Eukaryota: 44.62 | Unclassified: 3.08	Archaea	YES	35.6589	22.3077	76.15	NO	0	102
F102390	Metagenome	Archaea: 53.47 | Unclassified: 39.60 | Bacteria: 5.94 | Viruses: 0.99	Archaea	NO	35.6436	32.6733	50.5	YES	0.649238	50
F097030	Metagenome	Archaea: 61.54 | Unclassified: 38.46	Archaea	NO	35.5769	31.7308	66.35	NO	0	70
F000973	Mixed Metagenome / Metatranscriptome	Archaea: 49.57 | Unclassified: 41.74 | Viruses: 5.26 | Bacteria: 3.18 | Eukaryota: 0.24	Archaea	YES	35.5474	32.9253	60.34	YES	0.471895	315
F029181	Metagenome	Archaea: 92.59 | Unclassified: 7.41	Archaea	NO	35.4497	21.6931	67.2	YES	0.323174	102
F012627	Mixed Metagenome / Metatranscriptome	Archaea: 31.54 | Unclassified: 28.67 | Bacteria: 22.94 | Viruses: 16.85	Archaea	YES	35.2727	37.9928	72.4	YES	0.47417	112
F020330	Mixed Metagenome / Metatranscriptome	Archaea: 88.39 | Bacteria: 10.71 | Viruses: 0.89 | Unclassified: 0.00	Archaea	YES	35.2679	45.0893	53.57	YES	0.406242	124
F091656	Metagenome	Archaea: 90.65 | Bacteria: 7.48 | Unclassified: 1.87	Archaea	NO	35.2381	40.1869	67.29	YES	0.513274	66
F005907	Mixed Metagenome / Metatranscriptome	Archaea: 91.71 | Bacteria: 6.99 | Unclassified: 1.30	Archaea	YES	35.2332	43.0052	61.66	YES	0.472258	146
F061698	Metagenome	Archaea: 83.97 | Bacteria: 10.69 | Unclassified: 5.34	Archaea	NO	35.2	34.3511	63.36	NO	0	65
F078204	Metagenome	Archaea: 68.97 | Unclassified: 20.69 | Bacteria: 8.62 | Viruses: 1.72	Archaea	NO	35.0877	36.2069	77.59	NO	0	65
F077325	Metagenome	Archaea: 100.00 | Unclassified: 0.00	Archaea	NO	35.0427	21.3675	74.36	YES	0.836843	59
F099167	Metagenome	Unclassified: 63.11 | Archaea: 20.39 | Viruses: 12.62 | Bacteria: 3.88	Archaea	NO	34.9515	31.068	52.43	NO	0	79
F015768	Metagenome	Archaea: 98.41 | Bacteria: 1.19 | Unclassified: 0.40	Archaea	NO	34.9206	45.2381	67.46	NO	0	90
F047488	Metagenome	Archaea: 46.98 | Unclassified: 30.20 | Bacteria: 22.82	Archaea	NO	34.8993	32.8859	63.09	YES	0.564452	50
F012201	Metagenome	Unclassified: 59.57 | Archaea: 34.04 | Bacteria: 6.38	Archaea	NO	34.7518	32.9787	70.92	YES	0.339752	107
F051134	Metagenome	Archaea: 40.28 | Viruses: 34.72 | Bacteria: 14.58 | Unclassified: 10.42	Archaea	NO	34.7222	100	78.47	YES	0.761619	96
F103566	Mixed Metagenome / Metatranscriptome	Archaea: 62.38 | Unclassified: 35.64 | Bacteria: 1.98	Archaea	YES	34.6535	32.6733	84.16	NO	0	16
F102938	Metagenome	Archaea: 72.28 | Bacteria: 20.79 | Unclassified: 6.93	Archaea	NO	34.6535	40.5941	69.31	NO	0	58
F065594	Metagenome	Archaea: 98.43 | Bacteria: 1.57 | Unclassified: 0.00	Archaea	NO	34.6457	35.4331	76.38	NO	0	59
F031371	Metagenome	Archaea: 83.52 | Bacteria: 16.48 | Unclassified: 0.00	Archaea	NO	34.6154	36.2637	60.99	YES	0.318052	87
F040392	Metagenome	Unclassified: 60.49 | Archaea: 24.07 | Viruses: 14.81 | Bacteria: 0.62	Archaea	NO	34.5679	28.3951	56.79	NO	0	91
F057106	Mixed Metagenome / Metatranscriptome	Archaea: 57.35 | Unclassified: 36.03 | Bacteria: 6.62	Archaea	YES	34.5588	20.5882	96.32	YES	0.591343	34
F034794	Mixed Metagenome / Metatranscriptome	Unclassified: 56.07 | Archaea: 25.43 | Bacteria: 17.34 | Viruses: 1.16	Archaea	YES	34.5029	28.3237	67.05	YES	0.451205	51
F008873	Mixed Metagenome / Metatranscriptome	Archaea: 94.17 | Bacteria: 3.37 | Unclassified: 2.15 | Viruses: 0.31	Archaea	YES	34.4615	42.9448	61.04	YES	0.5587	155
F006583	Mixed Metagenome / Metatranscriptome	Archaea: 99.73 | Viruses: 0.27 | Unclassified: 0.00	Archaea	YES	34.4173	43.0894	65.58	NO	0	142
F016384	Mixed Metagenome / Metatranscriptome	Archaea: 97.98 | Bacteria: 2.02 | Unclassified: 0.00	Archaea	YES	34.413	41.7004	51.42	NO	0	102
F038025	Metagenome	Unclassified: 70.48 | Archaea: 27.11 | Bacteria: 2.41	Archaea	NO	34.3373	15.0602	56.63	YES	0.272801	22
F013764	Metagenome	Archaea: 93.28 | Unclassified: 4.85 | Bacteria: 1.87	Archaea	NO	34.3284	31.7164	77.99	YES	0.247067	108
F101501	Metagenome	Unclassified: 42.16 | Archaea: 38.24 | Viruses: 19.61	Archaea	NO	34.3137	37.2549	61.76	YES	0.853246	21
F009256	Mixed Metagenome / Metatranscriptome	Archaea: 90.00 | Unclassified: 9.69 | Bacteria: 0.31	Archaea	YES	34.1693	38.4375	75.31	YES	0.488563	137
F051039	Metagenome	Archaea: 97.92 | Bacteria: 2.08 | Unclassified: 0.00	Archaea	NO	34.0278	45.1389	40.28	NO	0	84
F027538	Metagenome	Archaea: 56.19 | Viruses: 30.41 | Unclassified: 10.82 | Bacteria: 2.58	Archaea	NO	34.0206	29.3814	82.99	YES	0.286072	118
F046305	Mixed Metagenome / Metatranscriptome	Archaea: 96.69 | Unclassified: 3.31	Archaea	YES	34	38.4106	76.82	NO	0	82
F079544	Metagenome	Archaea: 96.52 | Viruses: 1.74 | Bacteria: 1.74 | Unclassified: 0.00	Archaea	NO	33.913	35.6522	38.26	YES	0.427416	23
F011287	Mixed Metagenome / Metatranscriptome	Unclassified: 61.30 | Archaea: 37.33 | Bacteria: 1.03 | Viruses: 0.34	Archaea	YES	33.9041	20.5479	62.67	YES	0.759617	124
F016650	Metagenome	Archaea: 92.24 | Bacteria: 7.35 | Unclassified: 0.41	Archaea	NO	33.8776	18.7755	69.8	YES	0.658406	102
F065909	Mixed Metagenome / Metatranscriptome	Archaea: 74.02 | Unclassified: 24.41 | Bacteria: 1.57	Archaea	YES	33.871	26.7717	78.74	YES	0.70075	59
F047502	Mixed Metagenome / Metatranscriptome	Archaea: 89.26 | Unclassified: 9.40 | Viruses: 1.34	Archaea	YES	33.7838	42.2819	81.88	YES	0.234875	59
F039574	Metagenome	Archaea: 95.09 | Viruses: 3.07 | Unclassified: 1.84	Archaea	NO	33.75	34.9693	55.83	NO	0	84
F087136	Mixed Metagenome / Metatranscriptome	Archaea: 42.73 | Viruses: 29.09 | Unclassified: 18.18 | Bacteria: 10.00	Archaea	YES	33.6364	35.4545	54.55	NO	0	76
F019988	Mixed Metagenome / Metatranscriptome	Unclassified: 60.18 | Archaea: 21.68 | Viruses: 17.70 | Bacteria: 0.44	Archaea	YES	33.6283	33.6283	74.78	YES	0.765338	56
F082487	Mixed Metagenome / Metatranscriptome	Archaea: 97.35 | Viruses: 1.77 | Bacteria: 0.88 | Unclassified: 0.00	Archaea	YES	33.6283	68.1416	72.57	NO	0	87
F013774	Mixed Metagenome / Metatranscriptome	Archaea: 76.87 | Unclassified: 11.19 | Bacteria: 8.58 | Viruses: 3.36	Archaea	YES	33.5821	38.4328	74.63	YES	0.515942	139
F049511	Mixed Metagenome / Metatranscriptome	Archaea: 98.63 | Bacteria: 1.37 | Unclassified: 0.00	Archaea	YES	33.5616	99.3151	90.41	YES	0.44748	87
F026533	Mixed Metagenome / Metatranscriptome	Archaea: 94.92 | Bacteria: 4.57 | Unclassified: 0.51	Archaea	YES	33.5025	25.3807	67.01	NO	0	88
F022119	Mixed Metagenome / Metatranscriptome	Archaea: 91.20 | Unclassified: 6.02 | Bacteria: 2.31 | Eukaryota: 0.46	Archaea	YES	33.3333	28.7037	76.85	YES	0.432105	119
F005698	Mixed Metagenome / Metatranscriptome	Archaea: 92.60 | Bacteria: 6.89 | Unclassified: 0.51	Archaea	YES	33.3333	30.8673	63.01	YES	0.809279	145
F005205	Mixed Metagenome / Metatranscriptome	Archaea: 92.65 | Unclassified: 5.15 | Bacteria: 2.21	Archaea	YES	33.3333	39.4608	75.49	NO	0	140
F100866	Metagenome	Archaea: 97.06 | Bacteria: 2.94 | Unclassified: 0.00	Archaea	NO	33.3333	48.0392	63.73	YES	0.435884	58
F083989	Metagenome	Archaea: 97.32 | Bacteria: 0.89 | Viruses: 0.89 | Unclassified: 0.89	Archaea	NO	33.3333	66.0714	88.39	YES	0.160173	37
F009061	Metagenome	Archaea: 96.28 | Unclassified: 3.10 | Bacteria: 0.62	Archaea	NO	33.2288	27.2446	63.47	YES	0.818376	111
F015196	Mixed Metagenome / Metatranscriptome	Archaea: 92.97 | Unclassified: 3.52 | Bacteria: 3.12 | Viruses: 0.39	Archaea	YES	33.2031	22.6562	62.89	YES	0.237499	94
F055991	Metagenome	Archaea: 95.65 | Bacteria: 2.90 | Unclassified: 1.45	Archaea	NO	33.0882	28.2609	61.59	NO	0	58
F066660	Mixed Metagenome / Metatranscriptome	Archaea: 93.65 | Bacteria: 4.76 | Unclassified: 1.59	Archaea	YES	33.0645	42.0635	62.7	NO	0	64
F071052	Metagenome	Archaea: 99.18 | Unclassified: 0.82	Archaea	NO	33.0579	98.3607	87.7	NO	0	70
F007003	Mixed Metagenome / Metatranscriptome	Archaea: 52.78 | Bacteria: 21.39 | Viruses: 18.89 | Unclassified: 6.94	Archaea	YES	33.0556	33.6111	56.39	YES	0.793267	140
F099548	Metagenome	Archaea: 82.52 | Viruses: 17.48 | Unclassified: 0.00	Archaea	NO	33.0097	15.534	54.37	YES	0.794584	21
F006299	Mixed Metagenome / Metatranscriptome	Archaea: 96.54 | Bacteria: 2.66 | Viruses: 0.80 | Unclassified: 0.00	Archaea	YES	32.9787	40.4255	67.82	YES	0.79095	134
F026602	Mixed Metagenome / Metatranscriptome	Archaea: 98.98 | Unclassified: 1.02	Archaea	YES	32.8205	32.4873	70.05	NO	0	150
F071202	Metagenome	Unclassified: 77.05 | Archaea: 22.95	Archaea	NO	32.7869	39.3443	66.39	NO	0	86
F021081	Metagenome	Archaea: 94.09 | Bacteria: 5.45 | Viruses: 0.45 | Unclassified: 0.00	Archaea	NO	32.7273	53.6364	65.91	YES	0.306436	99
F040183	Mixed Metagenome / Metatranscriptome	Archaea: 74.69 | Viruses: 25.31 | Unclassified: 0.00	Archaea	YES	32.716	43.2099	62.35	NO	0	26
F091753	Metagenome	Archaea: 96.26 | Unclassified: 1.87 | Bacteria: 0.93 | Viruses: 0.93	Archaea	NO	32.7103	27.1028	81.31	YES	0.784071	66
F091770	Metagenome	Archaea: 99.07 | Unclassified: 0.93	Archaea	NO	32.7103	43.9252	46.73	NO	0	68
F097039	Mixed Metagenome / Metatranscriptome	Archaea: 88.46 | Bacteria: 5.77 | Unclassified: 5.77	Archaea	YES	32.6923	66.3462	78.85	YES	0.379399	65
F050887	Metagenome	Unclassified: 61.11 | Archaea: 29.17 | Bacteria: 9.72	Archaea	NO	32.6389	14.5833	57.64	YES	0.307471	45
F073724	Metagenome	Unclassified: 62.50 | Archaea: 36.67 | Bacteria: 0.83	Archaea	NO	32.5	24.1667	77.5	YES	0.667885	68
F048313	Mixed Metagenome / Metatranscriptome	Archaea: 66.89 | Viruses: 15.54 | Bacteria: 9.46 | Unclassified: 8.11	Archaea	YES	32.4324	96.6216	88.51	YES	0.853278	109
F031428	Metagenome	Unclassified: 61.54 | Archaea: 37.91 | Viruses: 0.55	Archaea	NO	32.4176	26.9231	73.08	NO	0	88
F035707	Mixed Metagenome / Metatranscriptome	Archaea: 98.25 | Unclassified: 1.17 | Bacteria: 0.58	Archaea	YES	32.3529	52.0468	64.91	NO	0	92
F074704	Mixed Metagenome / Metatranscriptome	Archaea: 97.48 | Bacteria: 1.68 | Unclassified: 0.84	Archaea	YES	32.2034	99.1597	83.19	NO	0	74
F083634	Metagenome	Archaea: 85.71 | Unclassified: 12.50 | Bacteria: 1.79	Archaea	NO	32.1429	20.5357	57.14	YES	0.739769	67
F078840	Metagenome	Unclassified: 74.14 | Archaea: 25.86	Archaea	NO	32.1429	61.2069	89.66	NO	0	78
F088584	Mixed Metagenome / Metatranscriptome	Archaea: 70.64 | Bacteria: 15.60 | Unclassified: 13.76	Archaea	YES	32.1101	82.5688	91.74	YES	0.529392	79
F094578	Mixed Metagenome / Metatranscriptome	Archaea: 91.51 | Unclassified: 5.66 | Bacteria: 2.83	Archaea	YES	32.0755	19.8113	55.66	YES	0.586299	53
F060788	Metagenome	Archaea: 97.73 | Viruses: 1.52 | Unclassified: 0.76	Archaea	NO	32.0611	47.7273	70.45	NO	0	74
F098703	Metagenome	Archaea: 90.29 | Unclassified: 9.71	Archaea	NO	32.0388	25.2427	66.02	YES	0.485936	66
F099704	Metagenome	Archaea: 95.15 | Unclassified: 4.85	Archaea	NO	32.0388	33.0097	73.79	NO	0	49
F023308	Mixed Metagenome / Metatranscriptome	Archaea: 91.43 | Bacteria: 4.76 | Unclassified: 3.81	Archaea	YES	32.0197	31.4286	66.67	YES	0.463003	102
F018944	Mixed Metagenome / Metatranscriptome	Archaea: 94.40 | Bacteria: 3.88 | Viruses: 1.72 | Unclassified: 0.00	Archaea	YES	31.8966	29.3103	87.5	YES	0.48479	143
F040697	Mixed Metagenome / Metatranscriptome	Archaea: 81.37 | Unclassified: 18.63	Archaea	YES	31.875	23.6025	80.12	YES	0.600002	114
F085546	Metagenome	Archaea: 59.46 | Unclassified: 29.73 | Viruses: 8.11 | Bacteria: 2.70	Archaea	NO	31.8182	27.9279	77.48	YES	0.560895	40
F021133	Mixed Metagenome / Metatranscriptome	Unclassified: 58.64 | Archaea: 24.55 | Viruses: 15.45 | Bacteria: 0.91	Archaea	YES	31.8182	30.9091	60.45	NO	0	35
F086601	Mixed Metagenome / Metatranscriptome	Archaea: 66.36 | Unclassified: 24.55 | Bacteria: 9.09	Archaea	YES	31.8182	31.8182	99.09	YES	0.63017	35
F028801	Mixed Metagenome / Metatranscriptome	Unclassified: 54.21 | Archaea: 22.11 | Viruses: 21.58 | Bacteria: 2.11	Archaea	YES	31.746	27.3684	90	NO	0	159
F067150	Metagenome	Unclassified: 61.11 | Archaea: 36.51 | Bacteria: 2.38	Archaea	NO	31.746	39.6825	84.13	YES	0.742012	81
F029718	Mixed Metagenome / Metatranscriptome	Archaea: 80.21 | Viruses: 17.11 | Bacteria: 1.60 | Unclassified: 1.07	Archaea	YES	31.5508	30.4813	85.03	YES	0.810814	138
F032226	Mixed Metagenome / Metatranscriptome	Archaea: 90.56 | Bacteria: 7.78 | Unclassified: 1.11 | Viruses: 0.56	Archaea	YES	31.4607	48.3333	75.56	NO	0	114
F043443	Mixed Metagenome / Metatranscriptome	Archaea: 80.13 | Unclassified: 15.38 | Viruses: 3.21 | Bacteria: 1.28	Archaea	YES	31.4103	100	96.15	YES	0.460324	110
F071876	Metagenome	Unclassified: 50.41 | Archaea: 28.93 | Bacteria: 19.01 | Viruses: 1.65	Archaea	NO	31.405	14.876	55.37	YES	0.797388	46
F021077	Mixed Metagenome / Metatranscriptome	Archaea: 85.00 | Bacteria: 10.45 | Unclassified: 4.09 | Viruses: 0.45	Archaea	YES	31.3636	35.4545	66.36	YES	0.39685	109
F060633	Metagenome	Archaea: 56.06 | Viruses: 34.85 | Unclassified: 9.09	Archaea	NO	31.2977	34.0909	65.91	NO	0	95
F006058	Mixed Metagenome / Metatranscriptome	Archaea: 97.91 | Bacteria: 1.83 | Unclassified: 0.26	Archaea	YES	31.2336	51.8325	71.2	NO	0	174
F046278	Mixed Metagenome / Metatranscriptome	Archaea: 91.39 | Bacteria: 6.62 | Viruses: 1.32 | Unclassified: 0.66	Archaea	YES	31.1258	27.1523	68.87	NO	0	65
F007305	Mixed Metagenome / Metatranscriptome	Archaea: 62.04 | Unclassified: 25.21 | Bacteria: 7.08 | Viruses: 5.67	Archaea	YES	31.0734	37.9603	56.66	YES	0.732287	165
F050215	Mixed Metagenome / Metatranscriptome	Unclassified: 56.55 | Archaea: 29.66 | Viruses: 9.66 | Bacteria: 4.14	Archaea	YES	31.0345	53.1034	89.66	NO	0	92
F013636	Mixed Metagenome / Metatranscriptome	Archaea: 82.53 | Bacteria: 7.81 | Unclassified: 6.69 | Viruses: 2.97	Archaea	YES	30.9701	34.5725	67.66	YES	0.671196	135
F024084	Metagenome	Archaea: 98.07 | Bacteria: 1.93 | Unclassified: 0.00	Archaea	NO	30.9179	36.715	67.15	NO	0	84
F009674	Mixed Metagenome / Metatranscriptome	Archaea: 87.26 | Unclassified: 8.92 | Bacteria: 3.82	Archaea	YES	30.8917	42.0382	68.15	YES	0.751483	108
F047597	Metagenome	Archaea: 99.33 | Unclassified: 0.67	Archaea	NO	30.8725	21.4765	56.38	YES	0.749212	71
F014057	Mixed Metagenome / Metatranscriptome	Unclassified: 52.63 | Archaea: 46.99 | Bacteria: 0.38	Archaea	YES	30.8271	31.9549	72.18	YES	0.615454	129
F062435	Metagenome	Archaea: 57.69 | Unclassified: 37.69 | Bacteria: 4.62	Archaea	NO	30.7692	25.3846	57.69	YES	0.701816	32
F053949	Mixed Metagenome / Metatranscriptome	Archaea: 85.00 | Bacteria: 15.00 | Unclassified: 0.00	Archaea	YES	30.7143	45	58.57	NO	0	80
F085423	Metagenome	Archaea: 98.20 | Bacteria: 1.80 | Unclassified: 0.00	Archaea	NO	30.6306	93.6937	76.58	NO	0	61
F028750	Metagenome	Archaea: 95.79 | Bacteria: 3.16 | Viruses: 1.05 | Unclassified: 0.00	Archaea	NO	30.5263	40.5263	32.63	YES	0.6908	84
F076261	Metagenome	Archaea: 59.32 | Viruses: 38.98 | Bacteria: 1.69 | Unclassified: 0.00	Archaea	NO	30.5085	16.9492	52.54	YES	0.638387	26
F060559	Metagenome	Unclassified: 53.03 | Archaea: 45.45 | Bacteria: 1.52	Archaea	NO	30.4688	26.5152	56.06	YES	0.826242	44
F026559	Mixed Metagenome / Metatranscriptome	Unclassified: 40.10 | Archaea: 35.03 | Viruses: 16.75 | Bacteria: 8.12	Archaea	YES	30.4569	43.6548	74.62	NO	0	148
F101335	Mixed Metagenome / Metatranscriptome	Archaea: 56.86 | Unclassified: 34.31 | Viruses: 8.82	Archaea	YES	30.3922	25.4902	89.22	YES	0.491241	56
F100879	Metagenome	Archaea: 79.41 | Bacteria: 20.59 | Unclassified: 0.00	Archaea	NO	30.3922	48.0392	60.78	NO	0	62
F006898	Mixed Metagenome / Metatranscriptome	Archaea: 99.45 | Bacteria: 0.28 | Viruses: 0.28 | Unclassified: 0.00	Archaea	YES	30.3867	47.7901	69.89	YES	0.359793	237
F007651	Mixed Metagenome / Metatranscriptome	Archaea: 98.56 | Bacteria: 0.86 | Unclassified: 0.58	Archaea	YES	30.2594	43.2277	70.32	NO	0	245
F024611	Metagenome	Archaea: 54.15 | Unclassified: 43.90 | Bacteria: 0.98 | Viruses: 0.98	Archaea	NO	30.2439	34.6341	85.37	YES	0.528313	41
F036630	Metagenome	Archaea: 92.31 | Viruses: 5.92 | Bacteria: 1.78 | Unclassified: 0.00	Archaea	NO	30.1775	71.5976	64.5	YES	0.463106	71
F078854	Metagenome	Archaea: 80.17 | Unclassified: 18.10 | Bacteria: 1.72	Archaea	NO	30.1724	96.5517	83.62	YES	0.384379	96
F032220	Mixed Metagenome / Metatranscriptome	Archaea: 82.78 | Unclassified: 11.11 | Bacteria: 5.00 | Eukaryota: 1.11	Archaea	YES	30.1205	39.4444	63.33	NO	0	72
F097057	Metagenome	Archaea: 60.58 | Unclassified: 36.54 | Bacteria: 2.88	Archaea	NO	30.0971	30.7692	55.77	NO	0	70
F104876	Mixed Metagenome / Metatranscriptome	Archaea: 100.00 | Unclassified: 0.00	Archaea	YES	30	33	75	YES	0.145422	65
F008999	Metagenome	Archaea: 95.99 | Bacteria: 3.09 | Unclassified: 0.62 | Viruses: 0.31	Archaea	NO	29.9383	34.8765	52.16	YES	0.296946	101
F088687	Mixed Metagenome / Metatranscriptome	Archaea: 91.74 | Unclassified: 4.59 | Bacteria: 3.67	Archaea	YES	29.9065	69.7248	75.23	NO	0	79
F098011	Metagenome	Archaea: 62.50 | Unclassified: 33.65 | Bacteria: 1.92 | Viruses: 1.92	Archaea	NO	29.8077	24.0385	78.85	NO	0	53
F091758	Metagenome	Archaea: 97.20 | Unclassified: 2.80	Archaea	NO	29.8077	96.2617	87.85	NO	0	60
F018143	Mixed Metagenome / Metatranscriptome	Archaea: 96.61 | Unclassified: 2.54 | Bacteria: 0.85	Archaea	YES	29.7872	41.5254	83.05	NO	0	115
F102976	Metagenome	Archaea: 93.07 | Unclassified: 4.95 | Bacteria: 1.98	Archaea	NO	29.703	44.5545	58.42	NO	0	60
F031648	Metagenome	Unclassified: 61.54 | Archaea: 22.53 | Viruses: 13.19 | Bacteria: 2.75	Archaea	NO	29.6703	24.1758	67.03	YES	0.813833	82
F008300	Mixed Metagenome / Metatranscriptome	Archaea: 95.22 | Bacteria: 2.69 | Viruses: 1.19 | Unclassified: 0.90	Archaea	YES	29.5522	71.0448	78.21	YES	0.377434	131
F060851	Mixed Metagenome / Metatranscriptome	Archaea: 71.97 | Unclassified: 11.36 | Bacteria: 9.85 | Viruses: 6.06 | Eukaryota: 0.76	Archaea	YES	29.5455	21.2121	62.12	NO	0	74
F014247	Metagenome	Archaea: 94.70 | Bacteria: 4.55 | Unclassified: 0.76	Archaea	NO	29.5455	32.5758	69.32	YES	0.529612	120
F027710	Mixed Metagenome / Metatranscriptome	Archaea: 80.31 | Unclassified: 8.81 | Viruses: 7.77 | Bacteria: 3.11	Archaea	YES	29.5337	43.0052	77.2	YES	0.864083	35
F084801	Mixed Metagenome / Metatranscriptome	Unclassified: 66.96 | Archaea: 28.57 | Bacteria: 4.46	Archaea	YES	29.4643	18.75	79.46	YES	0.341796	66
F041675	Mixed Metagenome / Metatranscriptome	Archaea: 90.57 | Unclassified: 4.40 | Viruses: 3.77 | Bacteria: 1.26	Archaea	YES	29.4118	95.5975	79.25	NO	0	74
F019625	Mixed Metagenome / Metatranscriptome	Archaea: 65.35 | Unclassified: 17.98 | Bacteria: 16.67	Archaea	YES	29.386	30.2632	67.11	YES	0.848995	114
F019109	Mixed Metagenome / Metatranscriptome	Archaea: 95.67 | Unclassified: 3.46 | Bacteria: 0.87	Archaea	YES	29.386	97.8355	84.42	NO	0	121
F051819	Metagenome	Archaea: 69.23 | Bacteria: 29.37 | Unclassified: 1.40	Archaea	NO	29.3706	30.0699	71.33	NO	0	67
F062718	Metagenome	Archaea: 86.15 | Viruses: 8.46 | Unclassified: 3.85 | Bacteria: 1.54	Archaea	NO	29.3651	96.9231	91.54	YES	0.25479	83
F053208	Mixed Metagenome / Metatranscriptome	Archaea: 82.98 | Bacteria: 16.31 | Unclassified: 0.71	Archaea	YES	29.2857	72.3404	76.6	NO	0	76
F042376	Mixed Metagenome / Metatranscriptome	Archaea: 61.39 | Unclassified: 21.52 | Bacteria: 10.13 | Viruses: 6.96	Archaea	YES	29.2208	30.3797	88.61	NO	0	99
F080879	Metagenome	Archaea: 57.89 | Bacteria: 40.35 | Unclassified: 1.75	Archaea	NO	29.2035	24.5614	64.91	YES	0.344392	49
F040009	Metagenome	Archaea: 96.30 | Bacteria: 3.09 | Unclassified: 0.62	Archaea	NO	29.1925	99.3827	90.12	NO	0	96
F097027	Metagenome	Unclassified: 59.62 | Archaea: 37.50 | Bacteria: 2.88	Archaea	NO	29.1262	50	61.54	NO	0	58
F094002	Metagenome	Unclassified: 51.89 | Archaea: 46.23 | Viruses: 1.89	Archaea	NO	29.1262	60.3774	84.91	YES	0.247535	60
F031443	Metagenome	Archaea: 95.60 | Bacteria: 4.40 | Unclassified: 0.00	Archaea	NO	29.1209	32.967	64.29	NO	0	83
F068815	Metagenome	Archaea: 85.48 | Viruses: 12.90 | Unclassified: 0.81 | Bacteria: 0.81	Archaea	NO	29.0323	38.7097	87.1	YES	0.454552	73
F035692	Metagenome	Unclassified: 63.16 | Archaea: 26.32 | Bacteria: 10.53	Archaea	NO	28.9941	19.2982	67.25	YES	0.335622	59
F091647	Metagenome	Archaea: 72.90 | Unclassified: 13.08 | Bacteria: 7.48 | Viruses: 6.54	Archaea	NO	28.972	39.2523	62.62	YES	0.815759	65
F091332	Metagenome	Archaea: 98.13 | Bacteria: 1.87 | Unclassified: 0.00	Archaea	NO	28.972	99.0654	73.83	NO	0	67
F043314	Metagenome	Archaea: 70.51 | Unclassified: 23.08 | Bacteria: 6.41	Archaea	NO	28.9655	32.0513	50	NO	0	83
F078125	Mixed Metagenome / Metatranscriptome	Unclassified: 59.48 | Archaea: 36.21 | Bacteria: 2.59 | Viruses: 1.72	Archaea	YES	28.9474	49.1379	62.93	YES	0.453157	46
F005627	Mixed Metagenome / Metatranscriptome	Archaea: 96.19 | Bacteria: 3.05 | Unclassified: 0.76	Archaea	YES	28.7532	47.4619	71.57	YES	0.355415	162
F034520	Metagenome	Archaea: 95.98 | Unclassified: 4.02	Archaea	NO	28.7356	98.2759	85.06	YES	0.37795	89
F023559	Mixed Metagenome / Metatranscriptome	Archaea: 96.65 | Bacteria: 3.35 | Unclassified: 0.00	Archaea	YES	28.7081	42.1053	71.29	NO	0	91
F088271	Mixed Metagenome / Metatranscriptome	Archaea: 59.63 | Bacteria: 26.61 | Unclassified: 12.84 | Viruses: 0.92	Archaea	YES	28.7037	22.0183	65.14	YES	0.760585	41
F071143	Mixed Metagenome / Metatranscriptome	Unclassified: 35.25 | Archaea: 33.61 | Viruses: 22.13 | Bacteria: 9.02	Archaea	YES	28.6885	28.6885	72.13	YES	0.604748	91
F002499	Mixed Metagenome / Metatranscriptome	Archaea: 69.44 | Unclassified: 24.41 | Bacteria: 5.97 | Viruses: 0.18	Archaea	YES	28.442	44.4846	71.25	NO	0	158
F024764	Mixed Metagenome / Metatranscriptome	Archaea: 99.51 | Bacteria: 0.49 | Unclassified: 0.00	Archaea	YES	28.4314	38.2353	74.02	YES	0.606448	100
F053037	Metagenome	Archaea: 67.38 | Unclassified: 31.21 | Bacteria: 1.42	Archaea	NO	28.3688	39.7163	59.57	YES	0.549783	19
F065350	Metagenome	Unclassified: 74.02 | Archaea: 22.05 | Bacteria: 3.15 | Viruses: 0.79	Archaea	NO	28.3465	19.685	59.06	YES	0.761856	54
F077139	Metagenome	Archaea: 88.89 | Bacteria: 7.69 | Unclassified: 3.42	Archaea	NO	28.3186	33.3333	64.96	YES	0.373024	65
F091786	Metagenome	Archaea: 93.46 | Bacteria: 3.74 | Unclassified: 2.80	Archaea	NO	28.3019	20.5607	51.4	NO	0	66
F011478	Mixed Metagenome / Metatranscriptome	Archaea: 95.52 | Bacteria: 4.48 | Unclassified: 0.00	Archaea	YES	28.2759	28.2759	52.76	YES	0.681512	118
F012007	Metagenome	Archaea: 89.79 | Bacteria: 9.51 | Unclassified: 0.35 | Viruses: 0.35	Archaea	NO	28.2686	51.7606	69.37	YES	0.603346	109
F008080	Mixed Metagenome / Metatranscriptome	Archaea: 77.88 | Unclassified: 12.98 | Viruses: 4.13 | Bacteria: 3.83 | Eukaryota: 0.88	Archaea	YES	28.1065	44.2478	65.19	YES	0.782046	191
F081164	Metagenome	Archaea: 95.61 | Bacteria: 4.39 | Unclassified: 0.00	Archaea	NO	28.0702	57.0175	27.19	NO	0	64
F105354	Metagenome	Unclassified: 75.00 | Archaea: 21.00 | Viruses: 3.00 | Bacteria: 1.00	Archaea	NO	28	20	69	YES	0.551324	64
F006382	Mixed Metagenome / Metatranscriptome	Archaea: 94.65 | Viruses: 2.67 | Bacteria: 1.87 | Unclassified: 0.80	Archaea	YES	27.957	49.7326	64.17	YES	0.705483	150
F082879	Metagenome	Archaea: 49.56 | Unclassified: 46.02 | Bacteria: 4.42	Archaea	NO	27.9279	20.354	80.53	YES	0.489461	63
F014000	Metagenome	Archaea: 75.94 | Unclassified: 19.92 | Bacteria: 4.14	Archaea	NO	27.9245	20.3008	71.8	YES	0.460947	160
F035230	Mixed Metagenome / Metatranscriptome	Archaea: 83.72 | Bacteria: 12.21 | Unclassified: 2.91 | Viruses: 1.16	Archaea	YES	27.907	36.0465	68.6	NO	0	92
F079889	Mixed Metagenome / Metatranscriptome	Archaea: 93.91 | Bacteria: 5.22 | Unclassified: 0.87	Archaea	YES	27.8261	63.4783	76.52	NO	0	71
F090599	Mixed Metagenome / Metatranscriptome	Archaea: 98.15 | Bacteria: 1.85 | Unclassified: 0.00	Archaea	YES	27.7778	34.2593	69.44	NO	0	73
F089165	Mixed Metagenome / Metatranscriptome	Unclassified: 69.72 | Archaea: 29.36	Archaea	YES	27.7778	43.1193	64.22	NO	0	25
F103863	Mixed Metagenome / Metatranscriptome	Unclassified: 78.22 | Archaea: 20.79 | Bacteria: 0.99	Archaea	YES	27.7228	28.7129	77.23	YES	0.653114	66
F030680	Metagenome	Archaea: 53.80 | Unclassified: 36.96 | Bacteria: 9.24	Archaea	NO	27.7174	19.5652	69.57	YES	0.700392	75
F079864	Metagenome	Archaea: 94.78 | Unclassified: 5.22	Archaea	NO	27.6786	30.4348	16.52	YES	0.388714	66
F039549	Mixed Metagenome / Metatranscriptome	Archaea: 82.82 | Unclassified: 15.34 | Viruses: 1.23 | Bacteria: 0.61	Archaea	YES	27.6074	25.1534	79.75	YES	0.312373	85
F073330	Mixed Metagenome / Metatranscriptome	Unclassified: 70.83 | Archaea: 29.17	Archaea	YES	27.5	35.8333	65.83	NO	0	71
F100839	Mixed Metagenome / Metatranscriptome	Archaea: 98.04 | Unclassified: 1.96	Archaea	YES	27.451	49.0196	75.49	NO	0	56
F068918	Mixed Metagenome / Metatranscriptome	Archaea: 70.97 | Unclassified: 25.81 | Viruses: 2.42 | Bacteria: 0.81	Archaea	YES	27.4194	98.3871	98.39	YES	0.438148	93
F008020	Metagenome	Archaea: 97.35 | Bacteria: 2.35 | Viruses: 0.29 | Unclassified: 0.00	Archaea	NO	27.3529	48.5294	53.24	YES	0.261677	132
F069682	Metagenome	Archaea: 57.72 | Unclassified: 39.02 | Bacteria: 3.25	Archaea	NO	27.2727	8.94309	43.9	YES	0.235462	45
F005947	Mixed Metagenome / Metatranscriptome	Unclassified: 47.01 | Archaea: 40.00 | Viruses: 11.69 | Bacteria: 0.78 | Eukaryota: 0.52	Archaea	YES	27.2727	14.8052	94.03	YES	0.600733	103
F048217	Mixed Metagenome / Metatranscriptome	Archaea: 92.57 | Bacteria: 6.08 | Unclassified: 1.35	Archaea	YES	27.2109	34.4595	81.76	NO	0	85
F014713	Metagenome	Archaea: 93.46 | Unclassified: 6.15 | Bacteria: 0.38	Archaea	NO	27.1654	19.6154	66.54	YES	0.767637	88
F075905	Metagenome	Archaea: 88.14 | Bacteria: 11.86 | Unclassified: 0.00	Archaea	NO	27.1186	39.8305	59.32	NO	0	73
F018162	Mixed Metagenome / Metatranscriptome	Unclassified: 44.92 | Archaea: 32.20 | Viruses: 22.46 | Bacteria: 0.42	Archaea	YES	27.0588	51.6949	63.98	YES	0.553411	159
F084041	Mixed Metagenome / Metatranscriptome	Archaea: 94.64 | Bacteria: 4.46 | Unclassified: 0.89	Archaea	YES	27.027	36.6071	63.39	NO	0	73
F072227	Metagenome	Archaea: 88.43 | Unclassified: 10.74 | Bacteria: 0.83	Archaea	NO	26.8519	63.6364	40.5	NO	0	81
F082493	Metagenome	Unclassified: 50.44 | Archaea: 36.28 | Bacteria: 13.27	Archaea	NO	26.7857	41.5929	76.99	NO	0	70
F016959	Mixed Metagenome / Metatranscriptome	Archaea: 69.14 | Unclassified: 20.16 | Viruses: 7.82 | Bacteria: 2.88	Archaea	YES	26.749	36.214	79.84	NO	0	175
F062248	Metagenome	Unclassified: 53.44 | Archaea: 32.06 | Viruses: 8.40 | Bacteria: 6.11	Archaea	NO	26.7176	41.2214	81.68	YES	0.895872	103
F020152	Mixed Metagenome / Metatranscriptome	Archaea: 98.22 | Bacteria: 1.78 | Unclassified: 0.00	Archaea	YES	26.6667	35.1111	75.11	YES	0.714085	104
F073324	Metagenome	Archaea: 94.17 | Bacteria: 5.00 | Unclassified: 0.83	Archaea	NO	26.6667	54.1667	62.5	NO	0	67
F001816	Mixed Metagenome / Metatranscriptome	Archaea: 93.65 | Bacteria: 4.29 | Unclassified: 1.75 | Viruses: 0.32	Archaea	YES	26.6348	34.2857	67.46	NO	0	149
F007317	Metagenome	Unclassified: 63.17 | Archaea: 21.53 | Viruses: 7.93 | Bacteria: 7.37	Archaea	NO	26.5714	27.1955	90.65	YES	0.56858	133
F081674	Metagenome	Archaea: 94.74 | Bacteria: 4.39 | Unclassified: 0.88	Archaea	NO	26.5487	36.8421	66.67	NO	0	61
F047605	Mixed Metagenome / Metatranscriptome	Archaea: 97.32 | Unclassified: 1.34 | Bacteria: 1.34	Archaea	YES	26.5306	81.8792	87.92	NO	0	81
F071645	Mixed Metagenome / Metatranscriptome	Unclassified: 58.20 | Archaea: 23.77 | Viruses: 11.48 | Bacteria: 6.56	Archaea	YES	26.4463	32.7869	92.62	NO	0	58
F054339	Metagenome	Archaea: 59.29 | Unclassified: 37.86 | Bacteria: 2.14 | Eukaryota: 0.71	Archaea	NO	26.4286	22.1429	81.43	YES	0.390906	80
F022905	Mixed Metagenome / Metatranscriptome	Archaea: 100.00 | Unclassified: 0.00	Archaea	YES	26.4151	38.6792	61.79	NO	0	157
F039143	Metagenome	Unclassified: 39.02 | Archaea: 33.54 | Bacteria: 17.68 | Viruses: 9.76	Archaea	NO	26.3804	42.0732	37.8	YES	0.524998	97
F006617	Mixed Metagenome / Metatranscriptome	Archaea: 95.92 | Bacteria: 3.80 | Viruses: 0.27 | Unclassified: 0.00	Archaea	YES	26.3587	45.6522	75	NO	0	141
F009059	Mixed Metagenome / Metatranscriptome	Archaea: 99.38 | Unclassified: 0.62	Archaea	YES	26.3158	40.2477	65.02	YES	0.64992	124
F023506	Mixed Metagenome / Metatranscriptome	Unclassified: 54.07 | Archaea: 28.23 | Bacteria: 17.70	Archaea	YES	26.3158	43.0622	66.51	YES	0.600531	87
F008301	Mixed Metagenome / Metatranscriptome	Archaea: 82.99 | Unclassified: 16.72 | Bacteria: 0.30	Archaea	YES	26.2195	37.3134	68.06	YES	0.304915	138
F080617	Mixed Metagenome / Metatranscriptome	Unclassified: 50.43 | Archaea: 32.17 | Viruses: 16.52 | Bacteria: 0.87	Archaea	YES	26.087	42.6087	53.91	NO	0	99
F035085	Metagenome	Archaea: 60.69 | Unclassified: 34.10 | Viruses: 3.47 | Bacteria: 1.73	Archaea	NO	26.0116	73.9884	72.83	YES	0.770913	115
F104892	Mixed Metagenome / Metatranscriptome	Archaea: 96.00 | Bacteria: 4.00 | Unclassified: 0.00	Archaea	YES	26	56	71	NO	0	74
F104877	Mixed Metagenome / Metatranscriptome	Archaea: 63.00 | Unclassified: 37.00	Archaea	YES	26	71	84	NO	0	71
F003904	Mixed Metagenome / Metatranscriptome	Unclassified: 68.18 | Archaea: 21.86 | Bacteria: 5.84 | Viruses: 3.90 | Eukaryota: 0.22	Archaea	YES	25.974	46.1039	66.67	YES	0.667994	227
F018153	Metagenome	Archaea: 88.56 | Bacteria: 6.78 | Unclassified: 4.66	Archaea	NO	25.9574	24.1525	68.22	YES	0.376972	81
F018713	Metagenome	Unclassified: 71.67 | Archaea: 24.46 | Bacteria: 3.43 | Viruses: 0.43	Archaea	NO	25.8621	43.3476	84.98	NO	0	152
F017460	Mixed Metagenome / Metatranscriptome	Archaea: 93.75 | Unclassified: 6.25	Archaea	YES	25.8333	77.5	87.08	YES	0.616807	143
F036619	Mixed Metagenome / Metatranscriptome	Archaea: 98.82 | Unclassified: 0.59 | Viruses: 0.59	Archaea	YES	25.5952	98.2249	90.53	NO	0	107
F016387	Mixed Metagenome / Metatranscriptome	Archaea: 98.79 | Viruses: 0.81 | Bacteria: 0.40 | Unclassified: 0.00	Archaea	YES	25.5061	46.5587	58.3	NO	0	122
F005263	Mixed Metagenome / Metatranscriptome	Archaea: 49.75 | Unclassified: 48.28 | Bacteria: 1.72 | Viruses: 0.25	Archaea	YES	25.5	39.4089	55.17	YES	0.615843	143
F005204	Mixed Metagenome / Metatranscriptome	Archaea: 67.89 | Unclassified: 16.91 | Bacteria: 14.22 | Viruses: 0.98	Archaea	YES	25.4902	41.9118	69.36	NO	0	146
F041765	Mixed Metagenome / Metatranscriptome	Unclassified: 58.49 | Archaea: 28.93 | Bacteria: 12.58	Archaea	YES	25.4777	34.5912	64.78	YES	0.665481	113
F081249	Metagenome	Archaea: 40.35 | Unclassified: 33.33 | Viruses: 21.05 | Bacteria: 5.26	Archaea	NO	25.4386	26.3158	92.11	NO	0	93
F058693	Mixed Metagenome / Metatranscriptome	Archaea: 56.72 | Unclassified: 32.09 | Bacteria: 11.19	Archaea	YES	25.3731	34.3284	97.01	YES	0.619276	39
F056169	Mixed Metagenome / Metatranscriptome	Archaea: 51.45 | Unclassified: 36.96 | Bacteria: 6.52 | Viruses: 5.07	Archaea	YES	25.3623	8.69565	73.19	YES	0.709468	41
F032969	Metagenome	Archaea: 94.94 | Unclassified: 3.93 | Bacteria: 1.12	Archaea	NO	25.2809	26.4045	52.81	YES	0.443693	86
F018617	Metagenome	Unclassified: 58.97 | Archaea: 28.63 | Viruses: 10.68 | Bacteria: 1.71	Archaea	NO	25.2212	43.5897	88.46	YES	0.452387	139
F046273	Metagenome	Archaea: 98.68 | Unclassified: 1.32	Archaea	NO	25.1656	35.0993	63.58	NO	0	71
F028094	Mixed Metagenome / Metatranscriptome	Archaea: 84.38 | Unclassified: 11.46 | Bacteria: 2.60 | Viruses: 1.56	Archaea	YES	25.1309	42.7083	53.12	NO	0	122
F024075	Mixed Metagenome / Metatranscriptome	Archaea: 99.03 | Bacteria: 0.48 | Viruses: 0.48 | Unclassified: 0.00	Archaea	YES	25.1208	56.0386	59.42	NO	0	102
F009321	Metagenome	Archaea: 95.92 | Unclassified: 3.13 | Bacteria: 0.94	Archaea	NO	25.0784	28.8401	67.4	YES	0.691318	126
F104851	Metagenome	Archaea: 96.00 | Bacteria: 3.00 | Unclassified: 1.00	Archaea	NO	25	28	64	NO	0	66
F090299	Mixed Metagenome / Metatranscriptome	Archaea: 46.30 | Unclassified: 31.48 | Viruses: 21.30 | Bacteria: 0.93	Archaea	YES	25	28.7037	72.22	NO	0	90
F097353	Metagenome	Unclassified: 38.46 | Archaea: 34.62 | Bacteria: 20.19 | Viruses: 6.73	Archaea	NO	25	38.4615	81.73	YES	0.494553	73
F037152	Mixed Metagenome / Metatranscriptome	Archaea: 92.86 | Bacteria: 4.76 | Unclassified: 2.38	Archaea	YES	25	39.881	61.31	NO	0	88
F089980	Metagenome	Archaea: 98.15 | Bacteria: 1.85 | Unclassified: 0.00	Archaea	NO	25	43.5185	75.93	NO	0	85
F020931	Mixed Metagenome / Metatranscriptome	Archaea: 89.59 | Unclassified: 9.50 | Bacteria: 0.90	Archaea	YES	24.8869	98.19	88.69	YES	0.488953	158
F077124	Metagenome	Archaea: 81.20 | Unclassified: 16.24 | Bacteria: 2.56	Archaea	NO	24.7863	56.4103	83.76	YES	0.275747	70
F015932	Mixed Metagenome / Metatranscriptome	Unclassified: 60.96 | Archaea: 25.10 | Viruses: 13.55 | Bacteria: 0.40	Archaea	YES	24.7012	47.8088	90.04	NO	0	165
F066788	Metagenome	Archaea: 70.63 | Viruses: 18.25 | Unclassified: 6.35 | Bacteria: 4.76	Archaea	NO	24.6032	30.9524	72.22	YES	0.660735	71
F057917	Metagenome	Archaea: 94.07 | Bacteria: 5.93 | Unclassified: 0.00	Archaea	NO	24.4444	29.6296	45.93	NO	0	74
F080660	Metagenome	Unclassified: 57.39 | Archaea: 37.39 | Bacteria: 5.22	Archaea	NO	24.3478	17.3913	77.39	YES	0.372506	65
F078506	Metagenome	Archaea: 99.14 | Unclassified: 0.86	Archaea	NO	24.3478	36.2069	53.45	NO	0	83
F009682	Mixed Metagenome / Metatranscriptome	Archaea: 48.09 | Unclassified: 37.58 | Bacteria: 10.19 | Viruses: 4.14	Archaea	YES	24.2812	32.1656	74.52	YES	0.602751	185
F036636	Mixed Metagenome / Metatranscriptome	Archaea: 99.41 | Bacteria: 0.59 | Unclassified: 0.00	Archaea	YES	24.2604	44.9704	74.56	NO	0	100
F078518	Mixed Metagenome / Metatranscriptome	Unclassified: 63.79 | Archaea: 31.90 | Bacteria: 4.31	Archaea	YES	24.1379	38.7931	70.69	NO	0	61
F011481	Mixed Metagenome / Metatranscriptome	Archaea: 48.62 | Bacteria: 38.97 | Unclassified: 12.41	Archaea	YES	24.1379	41.3793	70.34	NO	0	130
F090231	Mixed Metagenome / Metatranscriptome	Archaea: 71.30 | Unclassified: 27.78 | Bacteria: 0.93	Archaea	YES	24.0741	21.2963	79.63	NO	0	81
F008939	Mixed Metagenome / Metatranscriptome	Archaea: 71.38 | Unclassified: 18.46 | Bacteria: 10.15	Archaea	YES	24.0741	29.2308	77.54	YES	0.748669	106
F002008	Mixed Metagenome / Metatranscriptome	Archaea: 94.70 | Bacteria: 4.64 | Unclassified: 0.66	Archaea	YES	24.0464	45.6954	63.25	YES	0.355067	184
F032852	Mixed Metagenome / Metatranscriptome	Unclassified: 63.13 | Archaea: 30.73 | Bacteria: 5.03 | Viruses: 1.12	Archaea	YES	24.0223	27.3743	82.12	YES	0.440963	100
F072151	Metagenome	Unclassified: 68.60 | Archaea: 26.45 | Bacteria: 3.31 | Viruses: 1.65	Archaea	NO	24	28.0992	32.23	YES	0.525512	66
F027009	Mixed Metagenome / Metatranscriptome	Archaea: 67.86 | Unclassified: 32.14	Archaea	YES	23.9796	32.6531	69.9	YES	0.579765	145
F095212	Metagenome	Archaea: 99.05 | Bacteria: 0.95 | Unclassified: 0.00	Archaea	NO	23.8095	51.4286	85.71	NO	0	75
F036617	Metagenome	Archaea: 52.07 | Unclassified: 40.83 | Bacteria: 5.33 | Viruses: 1.78	Archaea	NO	23.6686	52.6627	70.41	NO	0	85
F014491	Mixed Metagenome / Metatranscriptome	Archaea: 94.66 | Bacteria: 5.34 | Unclassified: 0.00	Archaea	YES	23.6641	38.9313	63.36	NO	0	92
F002266	Mixed Metagenome / Metatranscriptome	Archaea: 84.90 | Unclassified: 7.81 | Bacteria: 6.77 | Viruses: 0.52	Archaea	YES	23.6111	52.0833	56.25	YES	0.438237	146
F068970	Metagenome	Archaea: 63.71 | Unclassified: 33.06 | Bacteria: 3.23	Archaea	NO	23.5772	45.9677	44.35	NO	0	106
F074282	Metagenome	Unclassified: 61.34 | Archaea: 33.61 | Bacteria: 5.04	Archaea	NO	23.5294	18.4874	67.23	YES	0.700428	57
F035739	Mixed Metagenome / Metatranscriptome	Archaea: 89.47 | Bacteria: 5.85 | Unclassified: 4.68	Archaea	YES	23.5294	39.1813	74.27	YES	0.78113	98
F006466	Metagenome	Archaea: 64.52 | Unclassified: 32.26 | Bacteria: 3.23	Archaea	NO	23.5135	45.9677	62.37	YES	0.515811	132
F075877	Metagenome	Archaea: 97.46 | Unclassified: 2.54	Archaea	NO	23.4783	72.8814	73.73	NO	0	66
F066619	Metagenome	Archaea: 76.98 | Unclassified: 22.22 | Bacteria: 0.79	Archaea	NO	23.4694	47.619	51.59	YES	0.665392	75
F015711	Mixed Metagenome / Metatranscriptome	Archaea: 100.00 | Unclassified: 0.00	Archaea	YES	23.4127	40.0794	59.52	YES	0.281673	101
F044469	Mixed Metagenome / Metatranscriptome	Unclassified: 55.19 | Archaea: 44.81	Archaea	YES	23.3766	33.7662	86.36	NO	0	86
F005776	Mixed Metagenome / Metatranscriptome	Archaea: 87.44 | Bacteria: 6.15 | Unclassified: 6.15 | Viruses: 0.26	Archaea	YES	23.3333	51.2821	64.87	YES	0.573087	163
F064083	Metagenome	Archaea: 63.57 | Viruses: 31.01 | Unclassified: 4.65 | Bacteria: 0.78	Archaea	NO	23.2558	67.4419	68.22	NO	0	99
F020335	Metagenome	Archaea: 93.30 | Unclassified: 6.25 | Bacteria: 0.45	Archaea	NO	23.2143	35.7143	29.02	YES	0.50152	92
F015710	Mixed Metagenome / Metatranscriptome	Archaea: 98.02 | Unclassified: 1.19 | Bacteria: 0.79	Archaea	YES	23.2	29.3651	59.52	NO	0	102
F012780	Mixed Metagenome / Metatranscriptome	Archaea: 36.10 | Viruses: 34.66 | Unclassified: 27.44 | Bacteria: 1.81	Archaea	YES	23.1884	20.9386	73.29	YES	0.637659	121
F054769	Mixed Metagenome / Metatranscriptome	Unclassified: 53.96 | Archaea: 45.32 | Bacteria: 0.72	Archaea	YES	23.1884	37.4101	82.73	YES	0.365162	99
F046636	Mixed Metagenome / Metatranscriptome	Archaea: 62.91 | Viruses: 27.15 | Bacteria: 6.62 | Unclassified: 3.31	Archaea	YES	23.1788	100	81.46	YES	0.773183	121
F090104	Metagenome	Archaea: 83.33 | Unclassified: 9.26 | Bacteria: 6.48 | Viruses: 0.93	Archaea	NO	23.1481	28.7037	64.81	YES	0.633712	78
F104542	Metagenome	Archaea: 100.00 | Unclassified: 0.00	Archaea	NO	23	39	16	NO	0	54
F010756	Metagenome	Archaea: 98.33 | Bacteria: 1.00 | Unclassified: 0.67	Archaea	NO	22.8956	32.7759	56.86	NO	0	102
F055638	Mixed Metagenome / Metatranscriptome	Archaea: 97.83 | Unclassified: 1.45 | Bacteria: 0.72	Archaea	YES	22.7941	42.029	65.22	NO	0	76
F069941	Mixed Metagenome / Metatranscriptome	Unclassified: 72.36 | Archaea: 26.02 | Bacteria: 1.63	Archaea	YES	22.7642	48.7805	74.8	NO	0	81
F029028	Mixed Metagenome / Metatranscriptome	Unclassified: 59.79 | Archaea: 23.81 | Viruses: 12.70 | Bacteria: 2.65 | Eukaryota: 1.06	Archaea	YES	22.7513	23.2804	55.03	YES	0.266908	95
F010084	Metagenome	Archaea: 43.18 | Unclassified: 23.70 | Viruses: 21.43 | Bacteria: 11.69	Archaea	NO	22.7273	35.0649	64.29	YES	0.732758	140
F087408	Mixed Metagenome / Metatranscriptome	Unclassified: 60.91 | Archaea: 36.36 | Bacteria: 2.73	Archaea	YES	22.7273	58.1818	63.64	NO	0	95
F091779	Mixed Metagenome / Metatranscriptome	Archaea: 92.52 | Unclassified: 7.48	Archaea	YES	22.6415	14.9533	64.49	YES	0.414334	69
F091412	Metagenome	Archaea: 99.07 | Unclassified: 0.93	Archaea	NO	22.6415	99.0654	86.92	YES	0.281563	72
F058148	Mixed Metagenome / Metatranscriptome	Unclassified: 60.74 | Archaea: 26.67 | Viruses: 11.85 | Bacteria: 0.74	Archaea	YES	22.5564	22.963	82.22	YES	0.7903	70
F060065	Metagenome	Unclassified: 74.44 | Archaea: 23.31 | Bacteria: 2.26	Archaea	NO	22.5564	63.1579	88.72	NO	0	93
F100875	Mixed Metagenome / Metatranscriptome	Archaea: 97.06 | Bacteria: 1.96 | Unclassified: 0.98	Archaea	YES	22.549	53.9216	59.8	NO	0	68
F009392	Mixed Metagenome / Metatranscriptome	Archaea: 56.60 | Unclassified: 32.39 | Bacteria: 10.38 | Viruses: 0.63	Archaea	YES	22.5397	21.6981	66.67	YES	0.549467	118
F016130	Mixed Metagenome / Metatranscriptome	Unclassified: 53.41 | Archaea: 31.73 | Bacteria: 14.46 | Eukaryota: 0.40	Archaea	YES	22.2672	52.6104	63.05	NO	0	104
F012009	Mixed Metagenome / Metatranscriptome	Archaea: 97.18 | Bacteria: 1.06 | Viruses: 1.06 | Unclassified: 0.70	Archaea	YES	22.2615	39.4366	72.18	YES	0.263378	126
F057825	Metagenome	Unclassified: 51.85 | Archaea: 45.93 | Bacteria: 2.22	Archaea	NO	22.2222	25.9259	49.63	YES	0.544689	54
F065615	Metagenome	Archaea: 95.28 | Unclassified: 2.36 | Bacteria: 2.36	Archaea	NO	22.2222	36.2205	27.56	NO	0	77
F066628	Metagenome	Archaea: 99.21 | Bacteria: 0.79 | Unclassified: 0.00	Archaea	NO	22.2222	85.7143	84.13	NO	0	79
F062272	Mixed Metagenome / Metatranscriptome	Archaea: 54.96 | Unclassified: 40.46 | Viruses: 4.58	Archaea	YES	22.1374	27.4809	80.15	YES	0.366428	94
F081153	Metagenome	Archaea: 88.60 | Unclassified: 11.40	Archaea	NO	22.1239	79.8246	78.07	NO	0	78
F050687	Metagenome	Unclassified: 64.83 | Archaea: 22.76 | Viruses: 12.41	Archaea	NO	22.069	44.1379	64.83	YES	0.600651	85
F046348	Mixed Metagenome / Metatranscriptome	Unclassified: 71.52 | Archaea: 26.49 | Bacteria: 1.99	Archaea	YES	22	21.1921	85.43	YES	0.342631	86
F012278	Mixed Metagenome / Metatranscriptome	Unclassified: 61.70 | Archaea: 35.46 | Bacteria: 2.84	Archaea	YES	21.7857	35.461	74.11	YES	0.331788	140
F027149	Mixed Metagenome / Metatranscriptome	Archaea: 86.67 | Bacteria: 8.21 | Unclassified: 4.62 | Viruses: 0.51	Archaea	YES	21.5385	59.4872	78.97	NO	0	105
F067085	Mixed Metagenome / Metatranscriptome	Unclassified: 50.00 | Archaea: 50.00	Archaea	YES	21.4286	31.746	75.4	YES	0.674501	80
F069685	Metagenome	Archaea: 81.30 | Unclassified: 13.01 | Bacteria: 5.69	Archaea	NO	21.3115	16.2602	57.72	YES	0.499222	40
F003391	Mixed Metagenome / Metatranscriptome	Archaea: 99.39 | Viruses: 0.41 | Unclassified: 0.20	Archaea	YES	21.3115	80.1636	86.91	NO	0	193
F004341	Metagenome	Archaea: 61.31 | Unclassified: 32.58 | Bacteria: 5.43 | Viruses: 0.68	Archaea	NO	21.267	35.2941	69.68	YES	0.392897	133
F038745	Mixed Metagenome / Metatranscriptome	Archaea: 85.45 | Unclassified: 13.33 | Bacteria: 1.21	Archaea	YES	21.2121	30.303	50.91	YES	0.614536	34
F075961	Mixed Metagenome / Metatranscriptome	Unclassified: 50.85 | Archaea: 48.31 | Viruses: 0.85	Archaea	YES	21.1864	27.1186	80.51	YES	0.406084	81
F002368	Mixed Metagenome / Metatranscriptome	Archaea: 86.93 | Unclassified: 10.95 | Bacteria: 1.94 | Eukaryota: 0.18	Archaea	YES	21.147	20.6714	74.56	YES	0.482736	159
F104836	Metagenome	Archaea: 95.00 | Unclassified: 4.00 | Bacteria: 1.00	Archaea	NO	21	37	66	NO	0	57
F041551	Mixed Metagenome / Metatranscriptome	Archaea: 57.86 | Unclassified: 42.14	Archaea	YES	20.9677	11.3208	38.36	YES	0.549149	53
F051033	Metagenome	Archaea: 95.83 | Bacteria: 4.17 | Unclassified: 0.00	Archaea	NO	20.8333	98.6111	85.42	YES	0.500336	83
F066069	Metagenome	Archaea: 97.64 | Unclassified: 1.57 | Viruses: 0.79	Archaea	NO	20.8	95.2756	93.7	NO	0	81
F050656	Metagenome	Unclassified: 65.52 | Archaea: 33.10 | Bacteria: 1.38	Archaea	NO	20.6897	17.931	85.52	YES	0.472478	63
F034527	Mixed Metagenome / Metatranscriptome	Archaea: 89.08 | Viruses: 7.47 | Bacteria: 2.30 | Unclassified: 1.15	Archaea	YES	20.6897	97.7011	95.98	NO	0	107
F046963	Metagenome	Archaea: 90.00 | Unclassified: 10.00	Archaea	NO	20.6667	12	65.33	NO	0	87
F072481	Mixed Metagenome / Metatranscriptome	Archaea: 90.91 | Bacteria: 6.61 | Unclassified: 2.48	Archaea	YES	20.6612	18.1818	76.86	YES	0.453761	42
F072144	Metagenome	Archaea: 90.91 | Bacteria: 9.09 | Unclassified: 0.00	Archaea	NO	20.6612	30.5785	40.5	NO	0	69
F025965	Mixed Metagenome / Metatranscriptome	Archaea: 93.47 | Bacteria: 6.53 | Unclassified: 0.00	Archaea	YES	20.603	98.4925	84.42	YES	0.621689	108
F101504	Mixed Metagenome / Metatranscriptome	Archaea: 92.16 | Viruses: 6.86 | Bacteria: 0.98 | Unclassified: 0.00	Archaea	YES	20.5882	58.8235	64.71	NO	0	23
F083994	Metagenome	Archaea: 98.21 | Unclassified: 1.79	Archaea	NO	20.5357	97.3214	79.46	YES	0.563449	63
F010126	Mixed Metagenome / Metatranscriptome	Archaea: 93.83 | Bacteria: 4.87 | Unclassified: 0.65 | Viruses: 0.65	Archaea	YES	20.5212	44.1558	63.64	YES	0.450426	218
F056154	Metagenome	Archaea: 50.72 | Bacteria: 19.57 | Unclassified: 18.12 | Viruses: 11.59	Archaea	NO	20.2899	19.5652	65.94	YES	0.442262	72
F001840	Mixed Metagenome / Metatranscriptome	Archaea: 43.86 | Unclassified: 32.85 | Viruses: 15.63 | Bacteria: 7.50 | Eukaryota: 0.16	Archaea	YES	20.2875	33.1738	72.41	YES	0.372466	270
F002500	Mixed Metagenome / Metatranscriptome	Archaea: 86.98 | Bacteria: 12.84 | Eukaryota: 0.18 | Unclassified: 0.00	Archaea	YES	20.2532	42.3146	58.05	YES	0.676062	163
F088665	Mixed Metagenome / Metatranscriptome	Archaea: 89.91 | Bacteria: 10.09 | Unclassified: 0.00	Archaea	YES	20.1835	70.6422	70.64	YES	0.361171	70
F076729	Mixed Metagenome / Metatranscriptome	Archaea: 89.74 | Unclassified: 8.55 | Viruses: 1.71	Archaea	YES	20	11.1111	51.28	YES	0.436597	34
F024548	Mixed Metagenome / Metatranscriptome	Archaea: 68.29 | Viruses: 21.95 | Unclassified: 5.85 | Bacteria: 3.90	Archaea	YES	20	28.2927	79.51	YES	0.596061	126
F038674	Mixed Metagenome / Metatranscriptome	Archaea: 75.76 | Unclassified: 15.15 | Bacteria: 6.06 | Viruses: 3.03	Archaea	YES	20	28.4848	64.85	YES	0.44898	115
F050777	Mixed Metagenome / Metatranscriptome	Unclassified: 64.14 | Archaea: 35.86	Archaea	YES	20	40.6897	75.86	NO	0	107
F010354	Mixed Metagenome / Metatranscriptome	Archaea: 99.67 | Viruses: 0.33 | Unclassified: 0.00	Archaea	YES	20	43.2787	85.9	YES	0.386573	174
F051776	Metagenome	Archaea: 97.20 | Unclassified: 1.40 | Bacteria: 0.70 | Viruses: 0.70	Archaea	NO	19.8582	40.5594	64.34	NO	0	102
F085444	Mixed Metagenome / Metatranscriptome	Unclassified: 56.76 | Archaea: 38.74 | Bacteria: 2.70 | Viruses: 1.80	Archaea	YES	19.8198	42.3423	79.28	YES	0.266914	84
F015257	Mixed Metagenome / Metatranscriptome	Unclassified: 69.53 | Archaea: 28.91 | Bacteria: 1.56	Archaea	YES	19.6787	24.6094	75.39	YES	0.770061	81
F016133	Metagenome	Archaea: 81.12 | Unclassified: 18.88	Archaea	NO	19.6787	34.1365	63.45	YES	0.438118	110
F071087	Mixed Metagenome / Metatranscriptome	Archaea: 92.62 | Bacteria: 7.38 | Unclassified: 0.00	Archaea	YES	19.6721	84.4262	82.79	NO	0	77
F077389	Mixed Metagenome / Metatranscriptome	Archaea: 61.54 | Unclassified: 29.91 | Viruses: 6.84 | Bacteria: 1.71	Archaea	YES	19.6581	32.4786	82.05	YES	0.479122	78
F101502	Metagenome	Archaea: 87.25 | Viruses: 12.75 | Unclassified: 0.00	Archaea	NO	19.6078	16.6667	59.8	NO	0	21
F101375	Mixed Metagenome / Metatranscriptome	Unclassified: 50.00 | Archaea: 48.04 | Viruses: 1.96	Archaea	YES	19.6078	20.5882	86.27	YES	0.152576	80
F002035	Mixed Metagenome / Metatranscriptome	Archaea: 78.87 | Viruses: 17.14 | Unclassified: 3.99	Archaea	YES	19.5946	43.7604	77.04	YES	0.659545	292
F044386	Mixed Metagenome / Metatranscriptome	Archaea: 84.42 | Unclassified: 13.64 | Viruses: 1.30 | Bacteria: 0.65	Archaea	YES	19.5489	37.6623	70.13	YES	0.130472	65
F069885	Metagenome	Archaea: 53.66 | Unclassified: 45.53 | Bacteria: 0.81	Archaea	NO	19.5122	26.8293	68.29	NO	0	41
F079903	Mixed Metagenome / Metatranscriptome	Archaea: 68.70 | Unclassified: 20.00 | Bacteria: 11.30	Archaea	YES	19.469	50.4348	46.09	NO	0	73
F010715	Mixed Metagenome / Metatranscriptome	Archaea: 91.00 | Unclassified: 5.33 | Bacteria: 3.67	Archaea	YES	19.4631	69	76.67	YES	0.334182	120
F000611	Mixed Metagenome / Metatranscriptome	Archaea: 84.19 | Bacteria: 15.50 | Unclassified: 0.30	Archaea	YES	19.3516	66.768	75.68	YES	0.843509	302
F035326	Mixed Metagenome / Metatranscriptome	Unclassified: 60.47 | Archaea: 37.21 | Bacteria: 1.74 | Viruses: 0.58	Archaea	YES	19.3182	8.72093	30.23	YES	0.616663	92
F080090	Mixed Metagenome / Metatranscriptome	Archaea: 79.13 | Unclassified: 17.39 | Bacteria: 3.48	Archaea	YES	19.2982	96.5217	80	YES	0.163048	102
F015317	Metagenome	Archaea: 91.37 | Bacteria: 8.63 | Unclassified: 0.00	Archaea	NO	19.2157	30.5882	75.69	YES	0.348676	85
F037669	Metagenome	Archaea: 92.81 | Bacteria: 7.19 | Unclassified: 0.00	Archaea	NO	19.1617	80.8383	89.82	NO	0	86
F053171	Mixed Metagenome / Metatranscriptome	Archaea: 84.40 | Bacteria: 9.93 | Unclassified: 5.67	Archaea	YES	19.1489	34.0426	50.35	NO	0	54
F042958	Metagenome	Unclassified: 52.87 | Archaea: 38.85 | Bacteria: 8.28	Archaea	NO	19.1083	28.6624	76.43	NO	0	90
F062246	Metagenome	Unclassified: 49.62 | Archaea: 47.33 | Bacteria: 2.29 | Viruses: 0.76	Archaea	NO	19.084	11.4504	69.47	YES	0.593062	57
F009264	Mixed Metagenome / Metatranscriptome	Archaea: 92.81 | Unclassified: 4.69 | Bacteria: 1.88 | Viruses: 0.62	Archaea	YES	19.0625	42.1875	76.25	NO	0	188
F093604	Metagenome	Archaea: 95.28 | Bacteria: 1.89 | Viruses: 1.89 | Unclassified: 0.94	Archaea	NO	19.0476	68.8679	87.74	YES	0.164261	39
F013747	Mixed Metagenome / Metatranscriptome	Archaea: 97.39 | Bacteria: 1.49 | Viruses: 1.12 | Unclassified: 0.00	Archaea	YES	19.0299	55.9701	70.9	NO	0	154
F031852	Metagenome	Archaea: 39.23 | Unclassified: 29.83 | Viruses: 27.07 | Bacteria: 3.87	Archaea	NO	18.8889	19.337	62.98	YES	0.807333	89
F084394	Mixed Metagenome / Metatranscriptome	Unclassified: 63.39 | Archaea: 36.61	Archaea	YES	18.75	50.8929	85.71	NO	0	87
F084388	Metagenome	Archaea: 100.00 | Unclassified: 0.00	Archaea	NO	18.75	81.25	75	NO	0	95
F038538	Mixed Metagenome / Metatranscriptome	Archaea: 46.06 | Unclassified: 45.45 | Bacteria: 8.48	Archaea	YES	18.6667	89.0909	88.48	YES	0.387479	39
F090169	Metagenome	Archaea: 92.59 | Bacteria: 6.48 | Eukaryota: 0.93 | Unclassified: 0.00	Archaea	NO	18.5185	31.4815	41.67	NO	0	65
F099075	Metagenome	Archaea: 95.15 | Unclassified: 2.91 | Bacteria: 0.97 | Viruses: 0.97	Archaea	NO	18.4466	38.835	66.99	NO	0	76
F067632	Mixed Metagenome / Metatranscriptome	Unclassified: 45.60 | Archaea: 27.20 | Viruses: 25.60 | Bacteria: 1.60	Archaea	YES	18.4	23.2	79.2	YES	0.65226	101
F088639	Metagenome	Archaea: 85.32 | Bacteria: 11.93 | Unclassified: 2.75	Archaea	NO	18.3486	42.2018	72.48	YES	0.39168	57
F074630	Mixed Metagenome / Metatranscriptome	Archaea: 84.87 | Unclassified: 8.40 | Bacteria: 6.72	Archaea	YES	18.3486	76.4706	73.95	NO	0	75
F073088	Metagenome	Archaea: 62.50 | Unclassified: 37.50	Archaea	NO	18.3333	78.3333	86.67	NO	0	80
F072184	Mixed Metagenome / Metatranscriptome	Archaea: 96.69 | Unclassified: 2.48 | Bacteria: 0.83	Archaea	YES	18.3333	82.6446	80.99	YES	0.309866	79
F061879	Mixed Metagenome / Metatranscriptome	Archaea: 100.00 | Unclassified: 0.00	Archaea	YES	18.3206	52.6718	87.02	NO	0	108
F096980	Metagenome	Archaea: 100.00 | Unclassified: 0.00	Archaea	NO	18.2692	42.3077	73.08	NO	0	56
F065779	Mixed Metagenome / Metatranscriptome	Archaea: 59.84 | Unclassified: 23.62 | Eukaryota: 6.30 | Bacteria: 5.51 | Viruses: 4.72	Archaea	YES	18.1102	34.6457	68.5	YES	0.308615	84
F078041	Mixed Metagenome / Metatranscriptome	Unclassified: 60.34 | Archaea: 29.31 | Bacteria: 10.34	Archaea	YES	18.1034	26.7241	70.69	YES	0.702477	25
F084734	Mixed Metagenome / Metatranscriptome	Archaea: 41.96 | Unclassified: 33.93 | Viruses: 21.43 | Bacteria: 2.68	Archaea	YES	18.018	33.0357	69.64	YES	0.725132	87
F105183	Mixed Metagenome / Metatranscriptome	Archaea: 47.00 | Viruses: 33.00 | Unclassified: 15.00 | Bacteria: 5.00	Archaea	YES	18	19	67	YES	0.60801	80
F104817	Mixed Metagenome / Metatranscriptome	Archaea: 79.00 | Bacteria: 21.00 | Unclassified: 0.00	Archaea	YES	18	58	72	NO	0	72
F055272	Metagenome	Unclassified: 61.15 | Archaea: 23.02 | Viruses: 12.23 | Bacteria: 3.60	Archaea	NO	17.9856	42.446	69.78	YES	0.56244	55
F077360	Mixed Metagenome / Metatranscriptome	Unclassified: 61.54 | Archaea: 36.75 | Bacteria: 1.71	Archaea	YES	17.9487	57.265	69.23	NO	0	77
F021281	Metagenome	Archaea: 89.04 | Bacteria: 8.68 | Unclassified: 1.83 | Eukaryota: 0.46	Archaea	NO	17.8899	48.8584	70.78	YES	0.342433	87
F072228	Metagenome	Archaea: 90.91 | Bacteria: 5.79 | Unclassified: 3.31	Archaea	NO	17.7966	94.2149	63.64	NO	0	71
F042385	Mixed Metagenome / Metatranscriptome	Archaea: 35.44 | Viruses: 34.18 | Unclassified: 15.19 | Bacteria: 15.19	Archaea	YES	17.7215	24.6835	75.95	YES	0.728633	106
F083233	Metagenome	Archaea: 60.18 | Viruses: 21.24 | Unclassified: 17.70 | Bacteria: 0.88	Archaea	NO	17.6991	34.5133	71.68	YES	0.583834	73
F008856	Mixed Metagenome / Metatranscriptome	Archaea: 67.28 | Viruses: 13.46 | Bacteria: 11.62 | Unclassified: 7.65	Archaea	YES	17.6829	39.7554	77.68	YES	0.313986	89
F074651	Mixed Metagenome / Metatranscriptome	Archaea: 94.12 | Bacteria: 5.88 | Unclassified: 0.00	Archaea	YES	17.6471	31.9328	57.14	NO	0	65
F018336	Mixed Metagenome / Metatranscriptome	Archaea: 86.81 | Unclassified: 6.81 | Bacteria: 4.68 | Viruses: 1.70	Archaea	YES	17.5214	30.2128	74.89	YES	0.257859	103
F007216	Mixed Metagenome / Metatranscriptome	Archaea: 79.15 | Bacteria: 16.06 | Unclassified: 4.79	Archaea	YES	17.5141	55.2113	32.39	YES	0.368853	135
F047449	Mixed Metagenome / Metatranscriptome	Archaea: 72.48 | Unclassified: 25.50 | Bacteria: 1.34 | Viruses: 0.67	Archaea	YES	17.4497	25.5034	50.34	NO	0	33
F026530	Metagenome	Archaea: 94.92 | Bacteria: 4.06 | Unclassified: 1.02	Archaea	NO	17.4359	42.132	19.8	YES	0.351487	97
F060553	Mixed Metagenome / Metatranscriptome	Unclassified: 70.45 | Archaea: 26.52 | Bacteria: 2.27 | Viruses: 0.76	Archaea	YES	17.4242	28.7879	91.67	YES	0.753873	84
F058786	Metagenome	Unclassified: 71.64 | Archaea: 28.36	Archaea	NO	17.4242	29.8507	53.73	NO	0	78
F005527	Mixed Metagenome / Metatranscriptome	Archaea: 53.90 | Unclassified: 42.32 | Bacteria: 3.27 | Viruses: 0.50	Archaea	YES	17.3804	41.5617	56.93	YES	0.250574	122
F007411	Mixed Metagenome / Metatranscriptome	Archaea: 98.29 | Bacteria: 1.14 | Viruses: 0.57 | Unclassified: 0.00	Archaea	YES	17.3789	70.3704	86.04	NO	0	121
F078259	Mixed Metagenome / Metatranscriptome	Archaea: 56.03 | Bacteria: 41.38 | Unclassified: 2.59	Archaea	YES	17.2414	48.2759	83.62	NO	0	66
F013020	Mixed Metagenome / Metatranscriptome	Archaea: 98.55 | Unclassified: 0.73 | Bacteria: 0.36 | Viruses: 0.36	Archaea	YES	17.1533	30.9091	72.36	NO	0	179
F094450	Metagenome	Unclassified: 55.66 | Archaea: 40.57 | Bacteria: 2.83 | Viruses: 0.94	Archaea	NO	17.1429	59.434	83.96	YES	0.392323	55
F035712	Mixed Metagenome / Metatranscriptome	Archaea: 79.53 | Unclassified: 18.13 | Bacteria: 2.34	Archaea	YES	17.1429	80.117	67.25	NO	0	100
F048795	Mixed Metagenome / Metatranscriptome	Archaea: 95.92 | Unclassified: 3.40 | Bacteria: 0.68	Archaea	YES	17.1233	25.1701	71.43	YES	0.686747	81
F006552	Metagenome	Archaea: 88.65 | Unclassified: 11.35	Archaea	NO	17.1196	57.2973	87.03	YES	0.223844	156
F102760	Mixed Metagenome / Metatranscriptome	Archaea: 99.01 | Unclassified: 0.99	Archaea	YES	17	77.2277	87.13	NO	0	71
F021088	Metagenome	Unclassified: 57.73 | Archaea: 31.36 | Bacteria: 10.00 | Viruses: 0.91	Archaea	NO	16.9725	21.8182	58.18	YES	0.560641	62
F020673	Metagenome	Unclassified: 46.40 | Archaea: 44.59 | Bacteria: 8.11 | Viruses: 0.90	Archaea	NO	16.895	84.2342	82.88	YES	0.316869	91
F019112	Metagenome	Archaea: 94.81 | Unclassified: 4.33 | Bacteria: 0.87	Archaea	NO	16.8831	29.8701	67.53	YES	0.625474	121
F081159	Metagenome	Archaea: 98.25 | Unclassified: 0.88 | Bacteria: 0.88	Archaea	NO	16.8142	73.6842	76.32	NO	0	65
F021953	Mixed Metagenome / Metatranscriptome	Archaea: 99.07 | Unclassified: 0.46 | Bacteria: 0.46	Archaea	YES	16.7442	33.7963	70.83	NO	0	106
F051135	Metagenome	Unclassified: 38.89 | Archaea: 33.33 | Viruses: 24.31 | Bacteria: 3.47	Archaea	NO	16.6667	33.3333	70.14	YES	0.448117	91
F000962	Mixed Metagenome / Metatranscriptome	Unclassified: 47.20 | Archaea: 31.34 | Bacteria: 9.76 | Viruses: 9.63 | Eukaryota: 2.07	Archaea	YES	16.6259	34.0244	79.02	YES	0.715635	301
F009488	Metagenome	Unclassified: 77.29 | Archaea: 22.08 | Bacteria: 0.32	Archaea	NO	16.6134	17.0347	80.13	YES	0.412516	108
F038947	Mixed Metagenome / Metatranscriptome	Unclassified: 73.17 | Archaea: 23.78 | Bacteria: 2.44 | Viruses: 0.61	Archaea	YES	16.4634	51.8293	64.02	YES	0.640114	54
F053881	Mixed Metagenome / Metatranscriptome	Archaea: 91.43 | Bacteria: 5.00 | Unclassified: 3.57	Archaea	YES	16.4286	26.4286	66.43	NO	0	50
F015955	Mixed Metagenome / Metatranscriptome	Archaea: 68.40 | Unclassified: 27.60 | Bacteria: 4.00	Archaea	YES	16.3934	26	66.4	YES	0.660999	91
F077772	Mixed Metagenome / Metatranscriptome	Archaea: 91.45 | Unclassified: 5.98 | Bacteria: 1.71 | Viruses: 0.85	Archaea	YES	16.2393	34.188	76.92	NO	0	77
F093028	Metagenome	Archaea: 99.06 | Unclassified: 0.94	Archaea	NO	16.1905	19.8113	55.66	NO	0	22
F095251	Metagenome	Unclassified: 55.24 | Archaea: 41.90 | Bacteria: 2.86	Archaea	NO	16.1905	64.7619	65.71	NO	0	90
F010022	Metagenome	Archaea: 100.00 | Unclassified: 0.00	Archaea	NO	16.1812	46.6019	68.28	YES	0.426066	100
F053938	Mixed Metagenome / Metatranscriptome	Archaea: 86.43 | Unclassified: 7.14 | Bacteria: 5.71 | Eukaryota: 0.71	Archaea	YES	16.1538	36.4286	64.29	NO	0	74
F034187	Mixed Metagenome / Metatranscriptome	Unclassified: 32.57 | Archaea: 26.86 | Viruses: 23.43 | Bacteria: 17.14	Archaea	YES	16	42.8571	66.86	NO	0	91
F021950	Metagenome	Archaea: 89.81 | Unclassified: 9.26 | Bacteria: 0.93	Archaea	NO	15.9624	26.3889	59.26	YES	0.703815	88
F033735	Metagenome	Archaea: 97.73 | Bacteria: 2.27 | Unclassified: 0.00	Archaea	NO	15.9091	32.3864	70.45	YES	0.448327	83
F042296	Mixed Metagenome / Metatranscriptome	Archaea: 72.15 | Viruses: 19.62 | Unclassified: 6.33 | Bacteria: 1.90	Archaea	YES	15.8228	31.6456	72.78	YES	0.464546	112
F072206	Mixed Metagenome / Metatranscriptome	Archaea: 100.00 | Unclassified: 0.00	Archaea	YES	15.7025	48.7603	76.86	NO	0	74
F005683	Mixed Metagenome / Metatranscriptome	Archaea: 100.00 | Unclassified: 0.00	Archaea	YES	15.5216	33.5878	67.94	YES	0.652089	259
F032679	Mixed Metagenome / Metatranscriptome	Archaea: 65.36 | Viruses: 24.58 | Unclassified: 10.06	Archaea	YES	15.5172	83.2402	75.42	NO	0	141
F039567	Metagenome	Archaea: 92.02 | Bacteria: 7.36 | Unclassified: 0.61	Archaea	NO	15.4321	40.4908	74.23	NO	0	86
F086262	Metagenome	Archaea: 93.69 | Bacteria: 4.50 | Unclassified: 1.80	Archaea	NO	15.3153	26.1261	81.08	NO	0	63
F084011	Mixed Metagenome / Metatranscriptome	Archaea: 87.50 | Bacteria: 9.82 | Unclassified: 2.68	Archaea	YES	15.3153	75	76.79	NO	0	68
F036300	Metagenome	Archaea: 65.29 | Unclassified: 34.71	Archaea	NO	15.2941	17.6471	71.76	YES	0.568675	60
F030805	Mixed Metagenome / Metatranscriptome	Archaea: 48.91 | Unclassified: 26.63 | Bacteria: 13.59 | Viruses: 10.87	Archaea	YES	15.2174	37.5	79.35	YES	0.406068	106
F021741	Mixed Metagenome / Metatranscriptome	Archaea: 45.16 | Bacteria: 41.94 | Unclassified: 12.90	Archaea	YES	15.2074	81.106	98.16	YES	0.335615	172
F068111	Mixed Metagenome / Metatranscriptome	Unclassified: 56.00 | Archaea: 41.60 | Bacteria: 2.40	Archaea	YES	15.2	46.4	68	NO	0	80
F020033	Mixed Metagenome / Metatranscriptome	Archaea: 65.49 | Viruses: 15.49 | Bacteria: 15.04 | Unclassified: 3.98	Archaea	YES	15.1786	98.2301	91.15	YES	0.562508	152
F021640	Metagenome	Archaea: 92.20 | Unclassified: 7.80	Archaea	NO	15.1376	99.5413	83.94	YES	0.581433	166
F030546	Mixed Metagenome / Metatranscriptome	Archaea: 98.38 | Bacteria: 1.08 | Unclassified: 0.54	Archaea	YES	15.1351	32.4324	78.38	YES	0.389176	144
F093626	Metagenome	Archaea: 100.00 | Unclassified: 0.00	Archaea	NO	15.0943	31.1321	44.34	YES	0.259267	59
F021727	Metagenome	Unclassified: 73.73 | Archaea: 23.96 | Bacteria: 2.30	Archaea	NO	15.0235	27.1889	80.65	YES	0.690119	82
F104895	Mixed Metagenome / Metatranscriptome	Archaea: 90.00 | Viruses: 8.00 | Unclassified: 1.00 | Bacteria: 1.00	Archaea	YES	15	99	78	NO	0	69
F008688	Mixed Metagenome / Metatranscriptome	Unclassified: 43.47 | Archaea: 37.99 | Viruses: 12.77 | Bacteria: 5.78	Archaea	YES	14.9847	27.0517	78.42	NO	0	180
F011144	Metagenome	Unclassified: 59.86 | Archaea: 31.29 | Bacteria: 7.82 | Viruses: 1.02	Archaea	NO	14.9485	52.381	52.38	YES	0.406082	101
F016993	Mixed Metagenome / Metatranscriptome	Archaea: 98.35 | Unclassified: 0.82 | Viruses: 0.82	Archaea	YES	14.9378	32.5103	69.14	YES	0.264651	175
F029395	Metagenome	Archaea: 100.00 | Unclassified: 0.00	Archaea	NO	14.8936	23.9362	67.02	YES	0.332256	82
F072201	Mixed Metagenome / Metatranscriptome	Archaea: 98.35 | Unclassified: 1.65	Archaea	YES	14.876	32.2314	83.47	YES	0.334006	76
F012220	Metagenome	Archaea: 62.41 | Unclassified: 30.50 | Viruses: 6.38 | Eukaryota: 0.35 | Bacteria: 0.35	Archaea	NO	14.8699	93.617	79.08	YES	0.806257	166
F064600	Mixed Metagenome / Metatranscriptome	Archaea: 100.00 | Unclassified: 0.00	Archaea	YES	14.8438	71.875	73.44	NO	0	75
F033386	Mixed Metagenome / Metatranscriptome	Archaea: 93.79 | Bacteria: 3.39 | Unclassified: 2.82	Archaea	YES	14.7727	34.4633	61.02	NO	0	82
F036156	Metagenome	Archaea: 53.53 | Bacteria: 27.06 | Unclassified: 18.82 | Viruses: 0.59	Archaea	NO	14.7059	41.1765	67.06	NO	0	77
F069979	Metagenome	Archaea: 83.74 | Bacteria: 10.57 | Unclassified: 5.69	Archaea	NO	14.6552	91.8699	79.67	NO	0	75
F071643	Metagenome	Archaea: 68.03 | Unclassified: 16.39 | Bacteria: 13.11 | Viruses: 2.46	Archaea	NO	14.6341	31.1475	63.11	YES	0.673362	90
F015581	Mixed Metagenome / Metatranscriptome	Unclassified: 36.36 | Archaea: 22.13 | Viruses: 21.34 | Bacteria: 20.16	Archaea	YES	14.6245	36.3636	78.66	YES	0.687664	165
F096823	Metagenome	Unclassified: 69.23 | Archaea: 24.04 | Viruses: 3.85 | Bacteria: 2.88	Archaea	NO	14.5631	25	81.73	NO	0	72
F012664	Mixed Metagenome / Metatranscriptome	Unclassified: 63.31 | Archaea: 35.25 | Bacteria: 1.44	Archaea	YES	14.4404	25.8993	81.65	YES	0.69719	112
F083514	Metagenome	Archaea: 86.61 | Unclassified: 13.39	Archaea	NO	14.2857	18.75	84.82	YES	0.267081	27
F052828	Mixed Metagenome / Metatranscriptome	Unclassified: 71.13 | Archaea: 24.65 | Bacteria: 4.23	Archaea	YES	14.2857	33.8028	46.48	NO	0	99
F066695	Mixed Metagenome / Metatranscriptome	Archaea: 45.24 | Viruses: 28.57 | Unclassified: 23.81 | Bacteria: 2.38	Archaea	YES	14.1593	30.1587	64.29	YES	0.780401	72
F030720	Mixed Metagenome / Metatranscriptome	Archaea: 93.48 | Bacteria: 5.98 | Unclassified: 0.54	Archaea	YES	14.1304	51.087	66.85	NO	0	103
F021182	Mixed Metagenome / Metatranscriptome	Unclassified: 40.45 | Archaea: 28.18 | Viruses: 23.64 | Bacteria: 7.73	Archaea	YES	14.0909	27.7273	75.45	YES	0.579781	148
F092294	Mixed Metagenome / Metatranscriptome	Archaea: 100.00 | Unclassified: 0.00	Archaea	YES	14.0187	97.1963	95.33	NO	0	70
F079748	Metagenome	Archaea: 88.70 | Unclassified: 11.30	Archaea	NO	13.913	20.8696	74.78	YES	0.284031	54
F078319	Mixed Metagenome / Metatranscriptome	Archaea: 99.14 | Viruses: 0.86 | Unclassified: 0.00	Archaea	YES	13.7931	21.5517	81.03	YES	0.262492	52
F100423	Mixed Metagenome / Metatranscriptome	Archaea: 72.55 | Viruses: 14.71 | Unclassified: 12.75	Archaea	YES	13.7255	34.3137	70.59	YES	0.446111	59
F095107	Metagenome	Archaea: 95.24 | Unclassified: 3.81 | Viruses: 0.95	Archaea	NO	13.7255	69.5238	71.43	NO	0	65
F100589	Mixed Metagenome / Metatranscriptome	Archaea: 98.04 | Unclassified: 1.96	Archaea	YES	13.7255	84.3137	91.18	NO	0	84
F048862	Mixed Metagenome / Metatranscriptome	Archaea: 99.32 | Unclassified: 0.68	Archaea	YES	13.6986	52.381	72.79	NO	0	93
F030711	Mixed Metagenome / Metatranscriptome	Archaea: 91.85 | Unclassified: 4.35 | Viruses: 3.26 | Bacteria: 0.54	Archaea	YES	13.6612	48.3696	75	NO	0	87
F030706	Metagenome	Archaea: 91.85 | Unclassified: 4.35 | Bacteria: 3.80	Archaea	NO	13.6612	54.8913	84.24	YES	0.153542	47
F014244	Mixed Metagenome / Metatranscriptome	Archaea: 53.79 | Unclassified: 45.83 | Bacteria: 0.38	Archaea	YES	13.6364	37.5	64.39	NO	0	117
F066662	Metagenome	Archaea: 95.24 | Bacteria: 4.76 | Unclassified: 0.00	Archaea	NO	13.4921	53.1746	59.52	YES	0.360259	69
F009342	Mixed Metagenome / Metatranscriptome	Archaea: 98.75 | Viruses: 1.25 | Unclassified: 0.00	Archaea	YES	13.4796	52.6646	65.52	YES	0.810076	157
F053201	Mixed Metagenome / Metatranscriptome	Unclassified: 60.99 | Archaea: 38.30 | Bacteria: 0.71	Archaea	YES	13.4752	61.7021	85.11	NO	0	66
F029929	Metagenome	Archaea: 93.58 | Unclassified: 4.28 | Bacteria: 2.14	Archaea	NO	13.4409	20.3209	61.5	YES	0.700714	58
F029394	Metagenome	Archaea: 85.11 | Bacteria: 13.83 | Unclassified: 1.06	Archaea	NO	13.4409	68.617	75.53	YES	0.328589	96
F047612	Mixed Metagenome / Metatranscriptome	Archaea: 95.30 | Bacteria: 4.03 | Unclassified: 0.67	Archaea	YES	13.4228	30.8725	65.77	NO	0	70
F052494	Metagenome	Archaea: 97.18 | Bacteria: 1.41 | Viruses: 1.41 | Unclassified: 0.00	Archaea	NO	13.3803	88.7324	80.99	NO	0	69
F029808	Mixed Metagenome / Metatranscriptome	Archaea: 87.17 | Unclassified: 8.56 | Viruses: 2.67 | Bacteria: 1.60	Archaea	YES	13.369	47.0588	67.38	YES	0.753722	92
F073189	Metagenome	Archaea: 96.67 | Unclassified: 2.50 | Bacteria: 0.83	Archaea	NO	13.3333	25.8333	71.67	YES	0.50657	66
F073156	Mixed Metagenome / Metatranscriptome	Archaea: 60.83 | Viruses: 28.33 | Unclassified: 5.83 | Bacteria: 5.00	Archaea	YES	13.3333	96.6667	80.83	YES	0.823564	96
F080979	Mixed Metagenome / Metatranscriptome	Archaea: 48.25 | Unclassified: 47.37 | Viruses: 2.63 | Bacteria: 1.75	Archaea	YES	13.1579	17.5439	74.56	NO	0	80
F091720	Mixed Metagenome / Metatranscriptome	Archaea: 74.77 | Unclassified: 14.95 | Bacteria: 10.28	Archaea	YES	13.0841	39.2523	83.18	NO	0	58
F025688	Mixed Metagenome / Metatranscriptome	Archaea: 66.00 | Unclassified: 19.00 | Bacteria: 14.50 | Viruses: 0.50	Archaea	YES	13	36	65.5	YES	0.755069	129
F027454	Metagenome	Archaea: 67.01 | Unclassified: 27.32 | Bacteria: 5.67	Archaea	NO	12.9534	31.9588	69.07	NO	0	77
F071114	Metagenome	Archaea: 91.80 | Unclassified: 4.92 | Bacteria: 3.28	Archaea	NO	12.931	27.0492	62.3	YES	0.375301	59
F103695	Metagenome	Unclassified: 61.39 | Archaea: 37.62 | Bacteria: 0.99	Archaea	NO	12.8713	48.5149	62.38	NO	0	74
F058858	Metagenome	Archaea: 99.25 | Unclassified: 0.75	Archaea	NO	12.782	80.597	79.85	NO	0	83
F042547	Mixed Metagenome / Metatranscriptome	Unclassified: 74.05 | Archaea: 22.78 | Bacteria: 3.16	Archaea	YES	12.7389	21.519	79.75	YES	0.570141	78
[truncated: 104,199 more rows]
