# Supplementary material for: Unraveling the functional dark matter through global metagenomics
Source: Nature. 2023 Oct 11;622(7983):594–602. doi: 10.1038/s41586-023-06583-7 (PMC10584684; doi:10.1038/s41586-023-06583-7)
Supplement: Supplementary file 10 — IMG datasets [file 41586_2023_6583_MOESM10_ESM.xlsx]

## Sheet: IMG_Datasets
Dataset Taxon ID	Category	Sample Name	Restriction Status (Y/N)
2001200001	Metagenome	Soil microbial communities from Waseca County, Minnesota, USA - Sample 10150	N
2001200004	Metagenome	Fossil microbial communities from Whale Fall, West Antarctic Peninsula - Bone	N
2004247002	Metagenome	Hypersaline mat microbial communities from Guerrero Negro, Mexico - 2-3 mm depth into microbial mat	N
2004247004	Metagenome	Hypersaline mat microbial communities from Guerrero Negro, Mexico - 4-5 mm depth into microbial mat	N
2004247006	Metagenome	Hypersaline mat microbial communities from Guerrero Negro, Mexico - 6-10 mm depth into microbial mat	N
2004247008	Metagenome	Hypersaline mat microbial communities from Guerrero Negro, Mexico - 22-34 mm depth into microbial mat	N
2006207004	Metagenome	Sediment methylotrophic communities from Lake Washington - Formate enrichment	N
2006543006	Metagenome	Marine microbial communities from anoxic basin of Saanich Inlet - SI040908_100	N
2007309000	Metagenome	Hot spring microbial communities from Yellowstone Bath Hot Springs, Wyoming, USA - Filamentous sample	N
2007309001	Metagenome	Hot spring planktonic communities from Yellowstone Bath Hot Springs, Wyoming, USA	N
2007427000	Metagenome	Uranium contaminated groundwater from Oak Ridge Integrated Field Research Center, Tennessee	N
2008193000	Metagenome	Marine bacterioplankton communities from Palmer Station B, Arthur Harbor, Antarctica - Summer	N
2008193001	Metagenome	Marine bacterioplankton communities from Palmer Station B, Arthur Harbor, Antarctica - Winter	N
2009439000	Metagenome	2_050719S	N
2009439003	Metagenome	1_050719N	N
2010170001	Metagenome	3_050719R	N
2010170002	Metagenome	4_050719Q	N
2010170003	Metagenome	5_050719P	N
2010484004	Metagenome	Acid Mine Drainage (ARMAN) microbial communities from Richmond mine, Iron Mountain, CA, sample from Ultra Back A BS	N
2010549000	Metagenome	Rice endophytes microbial communities from Berkeley, California, USA	N
2012990006	Metagenome	Hot spring microbial communities from Joseph's Coat Spring Transect A, Yellowstone National Park, USA - YSTONE1 (JC3A)	N
2012990007	Metagenome	Hot spring microbial communities from Beowulf East Transect D, Yellowstone National Park, USA - YSTONE2 (BED)	N
2013515000	Metagenome	Hot spring microbial communities from Yellowstone National Park, Wyoming, USA - YNP6 White Creek Site 3	N
2013515001	Metagenome	Hot spring microbial communities from One Hundred Springs Plain, Yellowstone National Park, Wyoming, USA - YNP8 OSP Spring	N
2013843001	Metagenome	Activated sludge microbial communities from Commune de Morges, Switzerland - plasmid pool Morges-2007 (PGA)	N
2013843002	Metagenome	Groundwater dechlorinating microbial communities from synthetic mineral medium in Toronto, Ontario, Canada - Site contaminated with chlorinated ethenes	N
2013843003	Metagenome	Hot spring microbial communities from Yellowstone National Park, Wyoming, USA - YNP4 Joseph's Coat Springs	N
2013954001	Metagenome	Hot spring microbial communities from One Hundred Springs Plain, Yellowstone National Park, Wyoming, USA - YNP14 OSP Spring	N
2014031002	Metagenome	Hot spring microbial communities from Yellowstone National Park, Wyoming, USA - YNP1 Alice Springs, Crater Hills	N
2014031003	Metagenome	Hot spring microbial communities from Yellowstone National Park, Wyoming, USA - YNP3 Monarch Geyser, Norris Geyser Basin	N
2014031004	Metagenome	Hot spring microbial communities from Yellowstone National Park, Wyoming, USA - YNP9 Dragon Spring, Norris Geyser Basin	N
2014031005	Metagenome	Hot spring microbial communities from Yellowstone National Park, Wyoming, USA - YNP12 Calcite Springs, Tower Falls Region	N
2014031006	Metagenome	Hot spring microbial communities from Yellowstone National Park, Wyoming, USA - YNP7 Chocolate Pots	N
2014031007	Metagenome	Hot spring microbial communities from Yellowstone National Park, Wyoming, USA - YNP11 Octopus Springs	N
2014613002	Metagenome	Marine planktonic communities from Hawaii Ocean Times Series Station (HOT/ALOHA) - 1_Upper_euphotic_10m	N
2014642000	Metagenome	Marine planktonic communities from Hawaii Ocean Times Series Station (HOT/ALOHA) - 2_Upper_euphotic_70m	N
2014642001	Metagenome	Marine planktonic communities from Hawaii Ocean Times Series Station (HOT/ALOHA) - 4_Below_base_of_euphotic_200m	N
2014642002	Metagenome	Marine planktonic communities from Hawaii Ocean Times Series Station (HOT/ALOHA) - 5_Below_upper_mesopelagic_500m	N
2014642003	Metagenome	Marine planktonic communities from Hawaii Ocean Times Series Station (HOT/ALOHA) - 6_Oxygen_minimum_layer_770m	N
2014642004	Metagenome	Marine planktonic communities from Hawaii Ocean Times Series Station (HOT/ALOHA) - 7_Deep_abyss_4000m	N
2014642005	Metagenome	Marine plankton microbial communities from Ionian Km3 Station	N
2015219000	Metagenome	Hot spring microbial communities from Yellowstone National Park, Wyoming, USA - YNP19 Cistern Spring	N
2015219001	Metagenome	Hot spring microbial communities from Yellowstone National Park, Wyoming, USA - YNP2 Nymph Lake 10	N
2015219002	Metagenome	Hot spring microbial communities from Yellowstone National Park, Wyoming, USA - YNP15 Mushroom Spring	N
2016842001	Metagenome	Hot spring microbial communities from Yellowstone National Park, Wyoming, USA - YNP3 Monarch Geyser, Norris Geyser Basin	N
2016842003	Metagenome	Hot spring microbial communities from Yellowstone National Park, Wyoming, USA - YNP16 Fairy Spring Red Layer	N
2016842004	Metagenome	Hot spring microbial communities from Yellowstone National Park, Wyoming, USA - YNP18 Washburn Springs #1	N
2016842005	Metagenome	Hot spring microbial communities from Yellowstone National Park, Wyoming, USA - YNP17 Obsidian Pool Prime	N
2016842008	Metagenome	Hot spring microbial communities from Yellowstone National Park, Wyoming, USA - YNP20 Bath Lake Vista Annex - Purple-Sulfur Mats	N
2017108002	Metagenome	Bioreactor Anammox bacterial community from Nijmegen, The Netherlands - Scalindua species enirchment	N
2019105003	Metagenome	Viral communities in wastewater treatment process (IF)	N
2019105005	Metagenome	Marine microbial communities from Pulau Tioman, Malaysia	N
2020350000	Metagenome	Saline water microbial communities from Qinghai Lake, Tibetan Plateau - High mountain lake (assembled)	N
2020350001	Metagenome	Viral communities in wastewater treatment process (AD)	N
2020627000	Metagenome	Viral communities in wastewater treatment process (EF)	N
2020627001	Metagenome	Viral communities in wastewater treatment process (AS)	N
2020627003	Metagenome	Benzene-degrading bioreactor microbial communities from Toronto, Ontario, Canada, that are methanogenic - September 2009 gDNA_4	N
2021593000	Metagenome	Sample 264	N
2022920000	Metagenome	Saline water microbial communities from Qinghai Lake, Tibetan Plateau - High mountain lake (unassembled)	N
2022920002	Metagenome	Hot spring microbial communities from Yellowstone National Park, Wyoming, USA - YNP3 Monarch Geyser, Norris Geyser Basin	N
2022920003	Metagenome	Hot spring microbial communities from Yellowstone National Park, Wyoming, USA - YNP5 Bath Lake Vista Annex	N
2022920004	Metagenome	Hot spring microbial communities from Yellowstone National Park, Wyoming, USA - YNP6 White Creek Site 3	N
2022920005	Metagenome	Hot spring microbial communities from One Hundred Springs Plain, Yellowstone National Park, Wyoming, USA - YNP8 OSP Spring	N
2022920007	Metagenome	Hot spring microbial communities from One Hundred Springs Plain, Yellowstone National Park, Wyoming, USA - YNP14 OSP Spring	N
2022920008	Metagenome	Hot spring microbial communities from Yellowstone National Park, Wyoming, USA - YNP4 Joseph's Coat Springs	N
2022920009	Metagenome	Hot spring microbial communities from Yellowstone National Park, Wyoming, USA - YNP1 Alice Springs, Crater Hills	N
2022920010	Metagenome	Hot spring microbial communities from Yellowstone National Park, Wyoming, USA - YNP9 Dragon Spring, Norris Geyser Basin	N
2022920012	Metagenome	Hot spring microbial communities from Yellowstone National Park, Wyoming, USA - YNP11 Octopus Springs	N
2022920013	Metagenome	Hot spring microbial communities from Yellowstone National Park, Wyoming, USA - YNP7 Chocolate Pots	N
2022920016	Metagenome	Hot spring microbial communities from Yellowstone National Park, Wyoming, USA - YNP15 Mushroom Spring	N
2022920017	Metagenome	Hot spring microbial communities from Yellowstone National Park, Wyoming, USA - YNP19 Cistern Spring	N
2022920018	Metagenome	Hot spring microbial communities from Yellowstone National Park, Wyoming, USA - YNP16 Fairy Spring Red Layer	N
2022920019	Metagenome	Hot spring microbial communities from Yellowstone National Park, Wyoming, USA - YNP18 Washburn Springs #1	N
2022920020	Metagenome	Hot spring microbial communities from Yellowstone National Park, Wyoming, USA - YNP20 Bath Lake Vista Annex - Purple-Sulfur Mats	N
2025206003	Metagenome	Hypersaline water microbial communities from Lake Tyrrell, Victoria, Australia, sample J07AB- all scaffolds	N
2027040000	Metagenome	Wastewater viral communities from wastewater treatment facility in Singapore - AD-no assembly	N
2027040001	Metagenome	Viral communities in wastewater treatment process (EF-no assembly)	N
2027040003	Metagenome	Viral communities in wastewater treatment process (AS-no assmebly)	N
2028778000	Metagenome	Viral communities in wastewater treatment process (IF-no assembly)	N
2028778002	Metagenome	Marine surface waters microbial communities from Blanes Bay, Balearic Sea - 299	N
2029527000	Metagenome	Green-waste compost microbial community at University of California, Davis, USA, from solid state bioreactor - Inoculum 16S MiniPCR	N
2029527002	Metagenome	Soil microbial communities from sample at FACE Site 3 Nevada Test Site Creosote CO2-	N
2029527004	Metagenome	Atta cephalotes fungus garden (ACEF)	N
2029527005	Metagenome	Atta colombica fungus garden Top	N
2030936001	Metagenome	Nasutitermes corniger hindgut microbial communities from Florida, USA	N
2030936005	Metagenome	Cyphomyrmex longiscapus fungus garden microbial communities from Gamboa, Panama	N
2032320002	Metagenome	Soil microbial communities from sample at FACE Site 3 Nevada Test Site Creosote CO2+	N
2032320003	Metagenome	Soil microbial communities from sample at FACE Site 4 Nevada Test Site Crust CO2-	N
2032320004	Metagenome	Soil microbial communities from sample at FACE Site 1 Maryland Estuary CO2-	N
2032320005	Metagenome	Soil microbial communities from sample at FACE Site 5 Oak Ridge CO2-	N
2032320006	Metagenome	Soil microbial communities from sample at FACE Site 5 Oak Ridge CO2+	N
2035265000	Metagenome	Freshwater microbial communities from Swedish Lakes - surface of Lake Erken	N
2035918000	Metagenome	Acromyrmex echinatior fungus garden microbial communities from Panama	N
2035918001	Metagenome	Activated sludge microbial communities from Commune de Morges, Switzerland - plasmid pool Visp-2009 (Newbler)	N
2035918004	Metagenome	Soil microbial communities from sample at FACE Site 2 North Carolina CO2-	N
2035918005	Metagenome	Soil microbial communities from sample at FACE Site 4 Nevada Test Site Crust CO2+	N
2035918006	Metagenome	Soil microbial communities from sample at FACE Site 1 Maryland Estuary CO2+	N
2035918007	Metagenome	Coalbed microbial communities from New Mexico, USA - 340	N
2038011000	Metagenome	Fungus garden microbial communities from Atta colombica in Panama - from dump top	N
2038011001	Metagenome	Coalbed microbial communities from New Mexico, USA - 342	N
2038011002	Metagenome	Coalbed microbial communities from New Mexico, USA - 343	N
2040502000	Metagenome	Fungus garden microbial communities from Atta colombica in Panama - dump bottom	N
2040502001	Metagenome	Soil microbial communities from sample at FACE Site 2 North Carolina CO2+	N
2040502003	Metagenome	80 m water depth	N
2042536000	Metagenome	400 m water depth	N
2042536001	Metagenome	Human fecal microbial communities from Cork, Ireland - EM039	N
2042536002	Metagenome	Human fecal microbial communities from Cork, Ireland - EM173	N
2043231002	Metagenome	10 m water depth	N
2043231003	Metagenome	Sediment 1	N
2043231004	Metagenome	Sediment 2	N
2043231005	Metagenome	Sediment 3	N
2044078000	Metagenome	Maize field bulk soil microbial communities from University of Illinois Energy Farm, Urbana, IL	N
2044078001	Metagenome	Maize rhizosphere soil microbial communities from University of Illinois Energy Farm, Urbana, IL	N
2044078002	Metagenome	Miscanthus rhizosphere soil microbial communities from University of Illinois Energy Farm, Urbana, IL	N
2044078003	Metagenome	Miscanthus field bulk soil microbial communities from University of Illinois Energy Farm, Urbana, IL	N
2044078004	Metagenome	Switchgrass soil microbial communities from University of Illinois Energy Farm, Urbana, IL	N
2044078005	Metagenome	Switchgrass field bulk soil microbial communities from University of Illinois Energy Farm, Urbana, IL	N
2044078008	Metagenome	Mixed alcohol bioreactor microbial communities from Texas A and M University - 55C, Day 16	N
2044078009	Metagenome	Sample 10347	N
2044078014	Metagenome	Marine sediment microbial communities from the Eel River Basin, Pacific Ocean, containing methane-oxidizing consortia - ANME2c_2rp	N
2044078019	Metagenome	Concrete drainage pipe biofilm microbial communities from Ohio, US, sample, 12383	N
2046860001	Metagenome	Concrete drainage pipe biofilm microbial communities from Ohio, US - sample 12382	N
2046860002	Metagenome	Drinking water microbial communities from Ohio, US, that has been chlorinated or chloraminated - sample 11519, Newbler assembly	N
2046860005	Metagenome	Sediment microbial communities from Lake Washington, Seattle, for Methane and Nitrogen Cycles, sample from SIP 13C-methane aerobic no nitrate additional fraction	N
2046860006	Metagenome	Freshwater sediment microbial communities from Lake Washington, Seattle, for methane and nitrogen Cycles - SIP 13C methane aerobic+nitrate	N
2046860007	Metagenome	Freshwater sediment microbial communities from Lake Washington, Seattle, for methane and nitrogen Cycles - Microc enrich af exp to meth lab w 13Ccarbon-no added nitrate	N
2049941000	Metagenome	Bovine rumen microbial communities fromthe University of Illinois at Urbana-Champaign, USA, that are switchgrass associated - 900 MB Assembly	N
2049941003	Metatranscriptome	Hydrothermal vent microbial communities from Guaymas and Carmen Basins, Gulf of California, Sample 420	N
2051223000	Metagenome	Human fecal microbial communities from Orebro University Hospital, Sweden - Sample 10368	N
2051223001	Metagenome	Human fecal microbial communities from Orebro University Hospital, Sweden - Sample 10369	N
2051223005	Metagenome	Human fecal microbial communities from Orebro University Hospital, Sweden - Sample 10373	N
2051223006	Metagenome	Human fecal microbial communities from Orebro University Hospital, Sweden - Sample 10374	N
2051223007	Metagenome	Human fecal microbial communities from Orebro University Hospital, Sweden - Sample 10375	N
2051774008	Metagenome	Saline water microbial communities from Great Salt Lake, Utah, sample from North Arm Rozel Point	N
2058419001	Metagenome	Saline water microbial communities from Great Salt Lake, Utah, sample from South Arm Antelope Island 1	N
2058419004	Metagenome	Hot spring viral communities from Great Boiling Spring, Nevada -	N
2061766000	Metagenome	Benzene-degrading bioreactor microbial communities from Toronto, Ontario, Canada, that are methanogenic - September 2009 gDNA_4	N
2061766003	Metatranscriptome	Hydrothermal vent microbial communities from Guaymas and Carmen Basins, Gulf of California, Sample 457	N
2061766005	Metatranscriptome	Elkhorn Slough cyanobacterial mat night	N
2061766007	Metagenome	Bovine rumen microbial communities fromthe University of Illinois at Urbana-Champaign, USA, that are switchgrass associated - Sample 470	N
2065487000	Metagenome	Human fecal microbial communities from Baylor School of Medicine, Texas, USA, mock community - bke_il_velvet	N
2065487001	Metagenome	Human fecal microbial communities from Baylor College of Medicine, Texas, USA, mock community - bke_il_soap	N
2065487018	Metagenome	Soil microbial communities from Great Prairies - Iowa, Native Prairie soil	N
2067725000	Metagenome	Soil microbial communities from Great Prairies - Wisconsin Restored Prairie soil	N
2067725001	Metagenome	Soil microbial communities from Great Prairies - Wisconsin Native Prairie soil	N
2067725002	Metagenome	Soil microbial communities from Great Prairies - Iowa, Continuous Corn soil	N
2067725003	Metagenome	Soil microbial communities from Great Prairies - Wisconsin, Switchgrass soil	N
2067725004	Metagenome	Soil microbial communities from Great Prairies - Kansas Corn soil	N
2067725009	Metagenome	Permafrost microbial communities from central Alaska, USA - Permafrost field sample	N
2070309002	Metagenome	Concrete drainage pipe biofilm microbial communities from Ohio, US - sample 12382, Newbler assembly	N
2070309003	Metagenome	Concrete drainage pipe biofilm microbial communities from Ohio, US - sample 12383, Newbler assembly	N
2070309004	Metagenome	Green-waste compost microbial communities at University of California, Davis, USA, from solid state bioreactor - Luquillo Rain Forest, Puerto Rico	N
2070309005	Metagenome	Wastewater viral communities from wastewater treatment facility in Singapore - IF-deduplicated data	N
2070309006	Metagenome	AS-dedpulicated data	N
2070309007	Metagenome	EF-deduplicated data	N
2070309008	Metagenome	Wastewater viral communities from wastewater treatment facility in Singapore - AD-deduplicated data	N
2070309009	Metagenome	Soil microbial communities from Great Prairies - Kansas, Native Prairie soil	N
2070309017	Metagenome	Human fecal microbial communities from Orebro University Hospital, Sweden - Sample 270	N
2075704000	Metagenome	Bovine rumen microbial communities from Vernon, TX, USA, Sample 511	N
2077657000	Metagenome	Sulfur spring sediment and crust microbial communities from Zodletone, Oklahoma, USA - B1	N
2077657001	Metagenome	Sulfur spring sediment and crust microbial communities from Zodletone, Oklahoma, USA - B3	N
2077657002	Metagenome	Sulfur spring sediment and crust microbial communities from Zodletone, Oklahoma, USA - B4	N
2077657008	Metagenome	Bovine rumen viral communities from University of Illinois Dairy Farm in Urbana, IL, Cow rumen 7887	N
2077657009	Metagenome	Bovine rumen viral communities from University of Illinois Dairy Farm in Urbana, IL, Cow rumen 6993	N
2077657010	Metagenome	Saline water microbial communities from Great Salt Lake, Utah, sample from South Arm Stromatolite	N
2077657018	Metagenome	Marine sediment archaeal communities from Santa Barbara Basin, CA, that are methane-oxidizing, sample 0-3 cm	N
2077657023	Metagenome	Hot spring microbial communities from One Hundred Springs Plain, Yellowstone National Park, Wyoming, USA - sample OSP_B	N
2077657024	Metagenome	Hot spring microbial communities from One Hundred Springs Plain, Yellowstone National Park, Wyoming, USA - OSP_C	N
2081372001	Metagenome	Marine microbial communities from Deepwater Horizon Oil Spill, sample DHOS OV011	N
2081372003	Metagenome	Marine microbial communities from Deepwater Horizon Oil Spill, sample, DHOS OV003	N
2081372005	Metagenome	Rangifer tarandus platyrhynchus rumen microbial communities from Svalbard, Norway - Sample 549	N
2081372006	Metagenome	Soil microbial communities from sample at FACE Site NTS_071 Nevada Test Site	N
2081372007	Metagenome	Hypersaline microbial communities from Antarctic Deep Lake - 24m 3.0um	N
2081372008	Metagenome	Wastewater bioreactor microbial communities from Singapore -TA reactor DNA contigs from 4 sample	N
2084038000	Metagenome	Bovine rumen viral communities from University of Illinois Dairy Farm in Urbana, IL, Cow rumen 7664	N
2084038005	Metagenome	Acid Mine Drainage metagenome from Dabaoshan	N
2084038009	Metagenome	Freshwater sediment microbial communities from Lake Washington, Seattle, for methane and nitrogen Cycles - from flow sorted aerobic no nitrate	N
2084038011	Metagenome	Hypersaline microbial communities from Antarctic Deep Lake - 24m 0.1um	N
2084038014	Metagenome	Soil microbial community from Hopland, California, USA, that is PCE polluted - No amended	N
2084038015	Metagenome	Soil microbial community from Hopland, California, USA, that is PCE polluted - amended with molasses	N
2084038016	Metagenome	Soil microbial communities from Hopland, California, USA, that is PCE polluted - amended with lactate	N
2084038017	Metagenome	Soil microbial communities from Hopland, California, USA, that is PCE polluted - amended with soybean oil	N
2084038018	Metagenome	Ant host-associated microbial communities from Gamboa, Panama - Trachymyrmex fungus garden	N
2084038019	Metagenome	Hypersaline microbial communities from Antarctic Deep Lake - 5mRS 0.1um	N
2084038021	Metagenome	Marine sediment archaeal communities from Santa Barbara Basin, CA, that are methane-oxidizing, sample 9-12 cm	N
2084038022	Metagenome	Hot spring microbial community from Yellowstone National Park, USA - OSP	N
2088090000	Metagenome	Rangifer tarandus platyrhynchus rumen microbial communities from Svalbard, Norway - Sample 549	N
2088090001	Metagenome	Quercus rhizosphere microbial communities from Sierra Nevada National Park, Granada, Spain - CNB	N
2088090002	Metagenome	Quercus rhizosphere microbial communities from Sierra Nevada National Park, Granada, Spain - CNA	N
2088090003	Metagenome	Quercus rhizosphere microbial communities from Sierra Nevada National Park, Granada, Spain - LJN	N
2088090004	Metagenome	Permafrost microbial communities from permafrost in Bonanza Creek, Alaska - Permafrost Layer P1	N
2088090005	Metagenome	Sediment microbial communities from Lake Washington, Seattle, for Methane and Nitrogen Cycles, original sample replicate 1	N
2088090006	Metagenome	Sediment microbial communities from Lake Washington, Seattle, for Methane and Nitrogen Cycles, original sample replicate 2	N
2088090007	Metagenome	Freshwater sediment microbial communities from Lake Washington, Seattle, for methane and nitrogen Cycles - from flow sorted anaerobic plus nitrate	N
2088090008	Metagenome	Permafrost microbial communities from permafrost in Bonanza Creek, Alaska - Permafrost Layer P3	N
2088090009	Metagenome	Freshwater sediment microbial communities from Lake Washington, Seattle, for methane and nitrogen Cycles - SIP 13C-methane anaerobic+nitrate	N
2088090012	Metagenome	Marine sediment microbial communities from Arctic Ocean, off the coast from Alaska - sample from high methane PC12-236-260cm	N
2088090013	Metagenome	Freshwater sediment microbial communities from Lake Washington, Seattle, for methane and nitrogen Cycles - SIP 13Cmethane anaerobic no nitrate	N
2088090014	Metagenome	Soil microbial communities from Great Prairies - Iowa, Native Prairie soil	N
2088090015	Metagenome	Soil microbial communities from Great Prairies - Iowa, Continuous Corn soil	N
2088090020	Metagenome	Sample MX_TR1	N
2088090021	Metagenome	Sample MXFT-1	N
2088090022	Metagenome	Sample MXST	N
2088090023	Metagenome	Sample MXFH	N
2088090024	Metagenome	Sample MXSH	N
2088090031	Metagenome	Brackish water microbial communities from Lake Sakinaw in Canada: eDNA_2 (120m)	N
2100351000	Metagenome	Microbial communities from bioreactor (seeded with anoxic lake sediment) at LBNL, California, USA - Biofuel metagenome 1 version 2	N
2100351001	Metagenome	Marine sediment microbial communities from Arctic Ocean, off the coast from Alaska - sample from low methane PC12-247-20cm	N
2100351007	Metagenome	Sediment microbial communities from Lake Washington, Seattle, for Methane and Nitrogen Cycles, sample from flow sorted aerobic plus nitrate	N
2100351008	Metagenome	Hot spring microbial communities from Beowulf Spring, Yellowstone National Park, Wyoming, USA - YNP_Beowulf Spring_E	N
2100351011	Metagenome	Marine sediment microbial communities from Arctic Ocean, off the coast from Alaska - sample from medium methane PC12-240-170cm	N
2100351012	Metagenome	Marine sediment microbial communities from Arctic Ocean, off the coast from Alaska - sample from low methane PC12-244-90cm	N
2100351014	Metagenome	Hypersaline microbial communities from Antarctic Deep Lake - 13m 0.1um	N
2119805007	Metagenome	Hot spring microbial communities from Beowulf Spring, Yellowstone National Park, Wyoming, USA - YNP_Beowulf Spring_D	N
2119805009	Metagenome	Soil microbial communities from sample at FACE Site NTS_007 Nevada Test Site	N
2119805011	Metagenome	Soil microbial communities from sample at Multiple FACE and OTC sites	N
2119805012	Metagenome	Soil microbial communities from sample at FACE Site NTS_067 Nevada Test Site	N
2124908004	Metagenome	Poplar biomass bioreactor microbial communities from Brookhaven National Lab, NY - total biomass decay community	N
2124908006	Metagenome	Soil microbial communities from sample at FACE Site Metagenome WIR_Oz2	N
2124908007	Metagenome	Soil microbial communities from sample at FACE Site Metagenome WIR_ElevOz2	N
2124908008	Metagenome	Soil microbial communities from sample at FACE Site Metagenome WIR_Elev2	N
2124908009	Metagenome	Soil microbial communities from sample at FACE Site Metagenome WIR_Amb2	N
2124908010	Metagenome	Keratinized_gingiva_contig300	N
2124908011	Metagenome	Human Saliva microbiome from visit number 1 of subject 763496533	N
2124908012	Metagenome	Human Subgingival plaque microbiome from visit number 1 of subject 763496533	N
2124908013	Metagenome	Human Throat microbiome from visit number 1 of subject 763496533	N
2124908014	Metagenome	Human Palatine Tonsils microbiome from visit number 1 of subject 763496533	N
2124908015	Metagenome	Tongue_dorsum_contig300	N
2124908016	Metagenome	Sample 642	N
2124908018	Metagenome	Switchgrass rhizosphere microbial communities from Rose Lake, Michigan, USA - BV2.2	N
2124908021	Metagenome	Switchgrass rhizosphere bacterial communities from Rose Lake, Michigan, USA - RL3 Bulk Soil	N
2124908025	Metagenome	Miscanthus rhizosphere microbial communities from Kellogg Biological Station, MSU, sample from Bulk Soil Replicate 2: eDNA_1	N
2124908027	Metagenome	Miscanthus rhizosphere microbial communities from Kellogg Biological Station, MSU, sample Rhizosphere Soil Replicate 2: eDNA_1	N
2124908028	Metagenome	Permafrost microbial communities from permafrost in Bonanza Creek, Alaska - Bog Site B3	N
2124908029	Metagenome	Permafrost microbial communities from permafrost in Bonanza Creek, Alaska - Active Layer A2	N
2124908031	Metagenome	Obsidian Pool	N
2124908032	Metagenome	Permafrost microbial communities from permafrost in Bonanza Creek, Alaska - Perma_all	N
2124908035	Metagenome	Permafrost microbial communities from permafrost in Bonanza Creek, Alaska - Bog Site B3	N
2124908036	Metagenome	Soil microbial communities from permafrost in Bonanza Creek, Alaska, sample from Active Layer A5	N
2124908037	Metagenome	Permafrost microbial communities from permafrost in Bonanza Creek, Alaska - Bog Site B3	N
2124908038	Metagenome	Permafrost microbial communities from permafrost in Bonanza Creek, Alaska - Bog Site B3	N
2124908039	Metagenome	Soil microbial communities from permafrost in Bonanza Creek, Alaska, sample from Bog Site B4	N
2124908040	Metagenome	Soil microbial communities from permafrost in Bonanza Creek, Alaska, sample from Bog Site B4	N
2124908041	Metagenome	Permafrost microbial communities from permafrost in Bonanza Creek, Alaska - Permafrost Layer P3	N
2124908043	Metagenome	Permafrost microbial communities from permafrost in Bonanza Creek, Alaska - Active Layer A2	N
2124908044	Metagenome	Soil microbial communities from permafrost in Bonanza Creek, Alaska, sample from Active Layer A5	N
2124908045	Metagenome	Soil microbial communities from Great Prairies - Kansas assembly 1 01_01_2011	N
2140918001	Metagenome	Hot spring microbial communities from One Hundred Springs Plain, Yellowstone National Park, Wyoming, USA - OSP_D	N
2140918002	Metagenome	Rhizosphere and bulk soil microbial communities from the Great Lakes - Sample MSB1	N
2140918005	Metagenome	Marine sediment microbial communities from Arctic Ocean, off the coast from Alaska - sample from high methane PC12-225-485cm	N
2140918006	Metagenome	Permafrost microbial communities from permafrost in Bonanza Creek, Alaska - Permafrost Layer P1	N
2140918007	Metagenome	Permafrost microbial communities from permafrost in Bonanza Creek, Alaska - Active_all	N
2140918008	Metagenome	Permafrost microbial communities from permafrost in Bonanza Creek, Alaska - Bog_all	N
2140918009	Metagenome	Permafrost microbial communities from permafrost in Bonanza Creek, Alaska - Bog Site B3	N
2140918012	Metagenome	Sediment microbial communities from Lake Washington, Seattle, for Methane and Nitrogen Cycles, sample from flow sorted anaerobic no nitrate	N
2140918013	Metagenome	Soil microbial communities from Great Prairies - Iowa soil (MSU Assemblies)	N
2140918017	Metagenome	Hypersaline microbial communities from Antarctic Deep Lake - 24m 0.8um	N
2140918023	Metagenome	Permafrost microbial communities from permafrost in Bonanza Creek, Alaska - Bog Site B3	N
2140918024	Metagenome	Permafrost microbial communities from permafrost in Bonanza Creek, Alaska - Bog_all	N
2140918025	Metagenome	Permafrost microbial communities from permafrost in Bonanza Creek, Alaska - Bog Site B3	N
2140918027	Metagenome	Hypersaline microbial communities from Antarctic Deep Lake - 36m 3.0um, 0.8um, 0.1um pool	N
2140918032	Metagenome	Bovine rumen microbial communities from Vernon, TX, USA, Sample 669	N
2149837002	Metagenome	Marine microbial communities from the Baltic Sea	N
2149837010	Metagenome	Fresh water microbial communities from LaBonte Lake, Laramie, Wyoming, sample from pre-bloom	N
2149837011	Metagenome	Fresh water microbial communities from LaBonte Lake, Laramie, Wyoming, sample from post-bloom	N
2149837012	Metagenome	Quercus rhizosphere microbial communities from Sierra Nevada National Park, Granada, Spain - LJQ	N
2149837015	Metagenome	Human fecal microbial communities from the University of Arizona (HMP) - Ef1	N
2149837016	Metagenome	Human fecal microbial communities from the University of Arizona (HMP) - Ef2	N
2149837017	Metagenome	Human fecal microbial communities from the University of Arizona (HMP) - Ef3	N
2149837018	Metagenome	Human fecal microbial communities from the University of Arizona (HMP) - Em1	N
2149837019	Metagenome	Human fecal microbial communities from the University of Arizona (HMP) - Em2	N
2149837021	Metagenome	Human fecal microbial communities from the University of Arizona (HMP) - UAf1	N
2149837022	Metagenome	Human fecal microbial communities from the University of Arizona (HMP) - UAf2	N
2149837023	Metagenome	Human fecal microbial communities from the University of Arizona (HMP) - UAm1	N
2149837027	Metagenome	Marine microbial communities from Deepwater Horizon subsurface plume in Gulf of Mexico, 52-1 Below Plume	N
2156126000	Metagenome	Compost microbial communities from Sao Paulo Zoo, Brazil - C4	N
2156126001	Metagenome	Compost microbial communities from Sao Paulo Zoo, Brazil - C5	N
2156126005	Metagenome	Marine Trichodesmium cyanobacterial communities from the Bermuda Atlantic Time-Series	N
2156126007	Metagenome	Estuarine microbial communities from Columbia river, CM, sample from South Channel ETM site, CRE-ETM-794-796	N
2156126008	Metagenome	Estuarine microbial communities from Columbia River, CM, sample from South Channel ETM site, CRE-ETM-794-796-2nd	N
2162886006	Metagenome	Switchgrass rhizosphere bacterial communities from Rose Lake, Michigan, USA - RL3	N
2162886007	Metagenome	Switchgrass rhizosphere bacterial communities from Rose Lake, Michigan, USA - RL2	N
2162886008	Metagenome	Soil microbial communities from Puerto Rico rain forest, that decompose switchgrass - Feedstock-adapted consortia SG + Fe	N
2162886011	Metagenome	Miscanthus rhizosphere microbial communities from Kellogg Biological Station, MSU, sample Rhizosphere Soil Replicate 1: eDNA_1	N
2162886012	Metagenome	Miscanthus rhizosphere microbial communities from Kellogg Biological Station, MSU, sample Bulk Soil Replicate 1 : eDNA_1	N
2162886013	Metagenome	Switchgrass rhizosphere bacterial communities from Rose Lake, Michigan, USA - RL2 Bulk Soil	N
2162886015	Metagenome	Grass soil microbial communities from Rothamsted Park, UK - FO (Mercury 0.02g/kg) assembled	N
2166559003	Metagenome	MMB 454-1	N
2166559005	Metagenome	Simulated microbial communities from Lyon, France	N
2166559006	Metagenome	Grass soil microbial communities from Rothamsted Park, UK - FI (heavy metals 2g/kg) assembled	N
2166559007	Metagenome	Human fecal microbial communities from France, for comparison studies - Human1 (F1-S 0939)	N
2166559009	Metagenome	Human fecal microbial communities from France, for comparison studies - Human3 (F2-w 0943)	N
2166559011	Metagenome	Human fecal microbial communities from France, for comparison studies - Human5 (TS28 0613)	N
2166559013	Metagenome	Marine microbial communities from the Atlantic Ocean, for comparison studies - Ocean1 (Macroalgal surface ecosystem from Botany Bay, Sydney, Australia - BBAY01 3688)	N
2166559017	Metagenome	Marine microbial communities from the Atlantic Ocean, for comparison studies - Ocean5 (GOS 4441573)	N
2166559018	Metagenome	Marine microbial communities from the Atlantic Ocean, for comparison studies - Ocean6 (GOS4441574)	N
2166559019	Metagenome	Stentor MTG 1	N
2166559021	Metagenome	Fresh water microbial communities from LaBonte Lake, Laramie, Wyoming, sample from peak-bloom 2	N
2166559024	Metagenome	Microbial communities from bioreactor (seeded with sewage sludge) at LBNL, California, USA - Biofuel metagenome 3 version 1	N
2170459000	Metagenome	soil microbial communities from McMurdo Dry Valleys (Taylor Valley), Antarctica	N
2170459001	Metagenome	soil microbial communities from McMurdo Dry Valleys (Wright Valley), Antarctica	N
2170459002	Metagenome	Grass soil microbial communities from Rothamsted Park, UK - March 2009 direct MP BIO 1O1 lysis 0-21 cm	N
2170459003	Metagenome	Grass soil microbial communities from Rothamsted Park, UK - March 2009 indirect MP BIO 1O1 lysis 0-21cm	N
2170459004	Metagenome	Grass soil microbial communities from Rothamsted Park, UK - March 2009 indirect MP BIO 1O1 lysis 0-21cm (2)	N
2170459005	Metagenome	Grass soil microbial communities from Rothamsted Park, UK - July 2009 direct MP BIO1O1 lysis 0-21cm	N
2170459006	Metagenome	Grass soil microbial communities from Rothamsted Park, UK - March 2009 indirect in plug lysis (for fosmid construction) 0-10cm	N
2170459007	Metagenome	Grass soil microbial communities from Rothamsted Park, UK - March 2009 indirect in plug lysis (for fosmid construction) 10-21cm	N
2170459008	Metagenome	Grass soil microbial communities from Rothamsted Park, UK - March 2009 indirect DNA Tissue lysis 0-10cm	N
2170459009	Metagenome	Grass soil microbial communities from Rothamsted Park, UK - July 2009 indirect DNA Tissue lysis 0-10cm	N
2170459010	Metagenome	Grass soil microbial communities from Rothamsted Park, UK - December 2009 direct MP BIO1O1 lysis 0-9cm (no DNA from 10 to 21cm!!!)	N
2170459011	Metagenome	Grass soil microbial communities from Rothamsted Park, UK - July 2009 indirect Gram positive lysis 0-10cm	N
2170459012	Metagenome	Grass soil microbial communities from Rothamsted Park, UK - July 2010 direct MP BIO1O1 lysis Rhizosphere grass	N
2170459013	Metagenome	Grass soil microbial communities from Rothamsted Park, UK - July 2010 direct MP BIO 1O1 lysis soil at the rocks surface 0-21cm	N
2170459014	Metagenome	Litter degradation PV2	N
2170459015	Metagenome	Litter degradation PV4	N
2170459016	Metagenome	Litter degradation ZMR2	N
2170459017	Metagenome	Litter degradation ZMR4	N
2170459018	Metagenome	Litter degradation MG2	N
2170459019	Metagenome	Litter degradation MG4	N
2170459020	Metagenome	Litter degradation NP2	N
2170459021	Metagenome	Litter degradation NP4	N
2170459022	Metagenome	Grass soil microbial communities from Rothamsted Park, UK - FA2 (control condition)	N
2170459023	Metagenome	Grass soil microbial communities from Rothamsted Park, UK - FA3 (control condition)	N
2170459024	Metagenome	Grass soil microbial communities from Rothamsted Park, UK - FD1 (NaCl 300g/L 5ml)	N
2189573000	Metagenome	Grass soil microbial communities from Rothamsted Park, UK - July 2010 direct MP BIO 1O1 lysis 0-21cm (T0 for microcosms)	N
2189573001	Metagenome	Grass soil microbial communities from Rothamsted Park, UK - FD2 (NaCl 300g/L 5ml)	N
2189573002	Metagenome	Grass soil microbial communities from Rothamsted Park, UK - FE1 (NaCl 30g/L 5ml)	N
2189573003	Metagenome	Grass soil microbial communities from Rothamsted Park, UK - FE2 (NaCl 30g/L 5ml)	N
2189573004	Metagenome	Grass soil microbial communities from Rothamsted Park, UK - FG2 (Nitrogen)	N
2189573005	Metagenome	Grass soil microbial communities from Rothamsted Park, UK - FG3 (Nitrogen)	N
2189573022	Metagenome	Soil microbial communities from Puerto Rico rain forest, that decompose switchgrass - feedstock-adapted consortia SG only	N
2189573024	Metagenome	Echo Passage metagenome	N
2189573025	Metagenome	Marine microbial communities from Columbia River, CM, sample from Newport Hydroline, GS310-FOS-0p8-Hyp-75m	N
2189573026	Metagenome	Marine microbial communities from Columbia River, CM, sample from Cape Meares, GS311-FOS-0p8-Deep1200	N
2189573027	Metagenome	Estuarine microbial communities from Columbia River, sample from CR-7km from mouth, GS312-FOS-0p8-CR7-chlmax	N
2189573028	Metagenome	Estuarine microbial communities from Columbia River, sample from South Channel ETM site, CMGS313-FOS-0p8-ETM-15m	N
2199352003	Metagenome	Freshwater microbial communities from Lake Mendota, WI - Practice 20APR2010 epilimnion	N
2199352004	Metagenome	Freshwater microbial communities from Lake Mendota, WI - Practice 15JUN2010 epilimnion	N
2199352005	Metagenome	Freshwater microbial communities from Lake Mendota, WI - Practice 29OCT2010 epilimnion	N
2199352008	Metagenome	Thermophilic microbial communities from the Joint Bioenergy Institute, California, USA of rice/straw/compost enrichment - eDNA_2	N
2199352009	Metagenome	Marine subseafloor sediment microbial communities, sample from White Oak River Estuary, NC, USA 14E	N
2199352012	Metagenome	Mesophilic microbial community from rice straw/compost enrichment Sample: eDNA_1	N
2199352018	Metagenome	Saline water microbial communities from Qinghai Lake, Tibetan Plateau -Sample 11630	N
2199352023	Metagenome	C. gracilis enrichment	N
2199352024	Metagenome	Bare-fallow DEEP SOIL	N
2199352025	Metagenome	Soil microbial communities from Rothamsted, UK, for project Deep Soil - DEEP SOIL	N
2199352026	Metagenome	Bovine rumen microbial communities from Vernon, TX, USA, Sample 669	N
2199352030	Metagenome	Compost microbial communities from Sao Paulo Zoo, Brazil - ZC2	N
2199352031	Metagenome	Cave microbial community (Speleothem B)	N
2199352032	Metagenome	Cave microbial community (Speleothem A)	N
2199352033	Metagenome	Cave microbial community (Wet rock wall)	N
2199352036	Metagenome	Marine microbial communities from Deepwater Horizon oil blowout, Alabama, USA - Oil_sample_6	N
2209111000	Metagenome	Soil microbial communities from Colorado Plateau, Greene Butte sample - Dark Crust, Colorado Plateau, Green Butte	N
2209111001	Metagenome	Sinkhole freshwater microbial communities from Lake Huron, US, Illumina + 454	N
2209111004	Metagenome	Macrotermes natalensis queen gut microbiome	N
2209111006	Metagenome	Arabidopsis rhizosphere microbial communities from the University of North Carolina - sample Wild type Col-0	N
2209111007	Metagenome	Cave microbial community (Dry rock wall)	N
2209111009	Metagenome	Saline water concentrator pond microbial communities from Bras del Port saltern, Spain - SS19	N
2209111012	Metatranscriptome	2000 evening metatranscriptome	N
2209111013	Metatranscriptome	Subtropical soil microbial communities from Bundaberg Australia-rainforest	N
2209111015	Metagenome	Tailings pond microbial communities from Northern Alberta -TP6_2008_2010:	N
2209111016	Metagenome	Thermophilic bioreactor microbial communities at WVSU, USA	N
2209111018	Metagenome	Mesophilic bioreactor microbial communities at Bielefeld, Germany	N
2209111019	Metagenome	Grass soil microbial communities from Rothamsted Park, UK - FP1 and FP2 (Mercury 0.2g/kg) assembled	N
2209111020	Metagenome	Grass soil microbial communities from Rothamsted Park, UK - FC (Ethanol 20%) assembled	N
2209111022	Metagenome	Grass soil microbial communities from Rothamsted Park, UK - Chitin enrichment	N
2222084000	Metagenome	Marine microbial communities from Deepwater Horizon oil blowout, Alabama, USA - Oil_dispersant_2	N
2222084001	Metagenome	Marine microbial communities from Deepwater Horizon oil blowout, Alabama, USA - Dispersant	N
2222084002	Metatranscriptome	Subtropical soil microbial communities from Bundaberg Australia-sugarcane farm	N
2222084003	Metagenome	Marine microbial communities from Deepwater Horizon oil blowout, Alabama, USA - Ctl_5_microcosm	N
2222084004	Metagenome	Marine microbial communities from Deepwater Horizon oil blowout, Alabama, USA - oil_4	N
2222084006	Metagenome	Marine microbial communities from Deepwater Horizon oil blowout, Alabama, USA - oil_dispersant_7	N
2222084008	Metagenome	ColmarContigsNoOGM	N
2222084009	Metagenome	Transgenic grape vine soil microbial communities from Colmar, France, sample ColmarContigsOGM	N
2222084010	Metagenome	Coastal lagoon microbial communities from Mar Menor, Spain - Sample 1	N
2222084011	Metagenome	Coastal lagoon microbial communities from Albufera, Spain - Sample 1	N
2225789001	Metagenome	Saline water microbial communities from Qinghai Lake, Tibetan Plateau -Sample 11638	N
2225789004	Metagenome	Passalidae beetle gut microbial communities from Costa Rica -Larvae (4BL+4ML+4MSL)	N
2228664000	Metagenome	Panchlora_midgut_metagenome	N
2228664009	Metagenome	Oil sands microbial community from Northern Alberta which degrade Naphthaline	N
2228664010	Metagenome	Hydrocarbon resource environments microbial communities from Canada and USA - Toluene degrading community from Alberta, Canada	N
2228664013	Metagenome	Tailings pond microbial communities from Northern Alberta -TP6_2010	N
2228664014	Metatranscriptome	Contaminated soil microbial communities from Tipperary, Ireland - enriched with phenanthrene, cDNA isolated at day 31	N
2228664017	Metagenome	Marine microbial communities from Deepwater Horizon oil blowout, Alabama, USA - sample Oil_dispersant_biofilm	N
2228664018	Metagenome	Amitermes wheeleri hindgut microbial communities from Arizona, USA - 3	N
2228664019	Metatranscriptome	Nasutitermes corniger hindgut microbial communities from Florida, USA - 2	N
2228664021	Metagenome	Soil microbial communities from Great Prairies - Iowa, Continuous Corn soil	N
2228664022	Metagenome	Soil microbial communities from Great Prairies - Iowa, Native Prairie soil	N
2236347000	Metatranscriptome	Hydrothermal vent plume microbial communities from the Guaymas Basin, Gulf of California - transcript assembly	N
2236661024	Metagenome	Human oral microbial communities from Stanford University, California, USA - TM7-9 pangenome assembly 1	N
2236876001	Metagenome	Marine microbial communities from Columbia River, CM, sample from CR-7km from mouth, GS312-0p1-CR7-chlmax	N
2236876002	Metagenome	Marine microbial communities from Columbia River, CM, sample from CR-7km from mouth, GS312-0p8-CR7-chlmax	N
2236876003	Metagenome	Estuarine microbial communities from Columbia River, sample from South Channel ETM site, GS313-0p8-ETM-15m	N
2236876004	Metagenome	Estuarine microbial communities from Columbia River, sample from South Channel ETM site, GS313-0p1-ETM-15m	N
2236876005	Metagenome	Estuarine microbial communities from Columbia River, sample from South Channel ETM site, GS313-3LG-ETM-15m	N
2236876006	Metagenome	Marine microbial communities from Columbia River, CM, sample from Cape Meares, GS311-0p8-Deep1200	N
2236876007	Metagenome	Marine microbial communities from Columbia River, CM, sample from Cape Meares, GS311-0p1-Deep1200	N
2236876008	Metagenome	Marine microbial communities from Columbia River, CM, sample from Cape Meares, GS311-3LG-Deep1200	N
2236876009	Metagenome	Marine microbial communities from Columbia River, CM, sample from Newport Hydroline, GS310-0p8-Hyp-75m	N
2236876010	Metagenome	Marine microbial communities from Columbia River, CM, sample from Newport Hydroline, GS310-0p1-Hyp-75m	N
2236876011	Metagenome	Marine microbial communities from Columbia River, CM, sample from Newport Hydroline, GS310-3LG-Hyp-75m	N
2236876016	Metagenome	Mine water biofilm microbial communities from Lead, South Dakota, sample from rock fracture pool HS4850BF040511-1	N
2236876017	Metagenome	Saline water concentrator pond microbial communities from Bras del Port saltern, Spain - SS13	N
2236876018	Metagenome	Saline water concentrator pond microbial communities from Bras del Port saltern, Spain - SS33	N
2236876020	Metagenome	Tailings pond microbial communities from Northern Alberta -Short chain hydrocarbon degrading methanogenic enrichment culture SCADC:	N
2236876021	Metagenome	Saline water concentrator pond microbial communities from Bras del Port saltern, Spain - SS37	N
2236876022	Metagenome	Saline water concentrator pond microbial communities from Bras del Port saltern, Spain - DCM	N
2236876023	Metagenome	Saline water concentrator pond microbial communities from Bras del Port saltern, Spain - PC6	N
2236876025	Metagenome	Switchgrass-associated rumen community WFO	N
2263196002	Metagenome	April 2009 400 m contigs	N
3300000030	Metagenome	Wetland microbial communities from Twitchell Island in the Sacramento Delta, sample from surface sediment Feb2011 Site B1 Bulk	N
3300000032	Metagenome	Oil sands microbial community from Northern Alberta which degrade Naphthaline	N
3300000033	Metagenome	Soil microbial communities from Great Prairies - Iowa, Continuous Corn soil	N
3300000035	Metagenome	Hoatzin crop microbial communities from Cojedes, Venezuela - Epithelial fraction 12	N
3300000036	Metagenome	Passalidae beetle gut microbial communities from Costa Rica - Gallery material (4MSU+4BSU+3MSU+3BSU)	N
3300000041	Metagenome	Arabidopsis rhizosphere microbial communities from the University of North Carolina - sample from Arabidopsis cpr5 old rhizosphere	N
3300000042	Metagenome	Arabidopsis rhizosphere soil microbial communities from the University of North Carolina - sample from Arabidopsis soil young	N
3300000043	Metagenome	Arabidopsis rhizosphere microbial communities from the University of North Carolina - sample from Arabidopsis cpr5 young rhizosphere	N
3300000044	Metagenome	Arabidopsis rhizosphere microbial communities from the University of North Carolina - sample from Arabidopsis soil old	N
3300000045	Metagenome	Arabidopsis rhizosphere microbial communities from the University of North Carolina - sample from Arabidopsis Col-0 old rhizosphere	N
3300000050	Metagenome	Porifera Cymbastela concentrica microbial communities from Botany Bay, Australia - sample 1	N
3300000051	Metagenome	Porifera Cymbastela concentrica microbial communities from Botany Bay, Australia - sample 15	N
3300000052	Metagenome	Coal bed methane well microbial communities from Alberta, Canada	N
3300000053	Metagenome	Coal bed methane well microbial communities from Alberta, Canada	N
3300000060	Metagenome	Panchlora_midgut_metagenome	N
3300000064	Metagenome	Bovine rumen microbial communities (NEW) from Vernon, TX, USA	N
3300000077	Metagenome	Wetland microbial communities from Twitchell Island in the Sacramento Delta, sample from surface sediment Feb2011 Site B1 Bulk	N
3300000079	Metagenome	Sheep rumen microbial communities from New Zealand - High methane	N
3300000084	Metagenome	Hot spring sediment microbial communities from Great Boiling Spring, Nevada - Cellulolytic enrichment CS 85C	N
3300000085	Metagenome	Hot spring sediment microbial communities from Great Boiling Spring, Nevada - cellulolytic enrichment CS 77C	N
3300000094	Metagenome	Wetland microbial communities from Twitchell Island in the Sacramento Delta, sample from surface sediment Feb2011 Site A1 Tule	N
3300000095	Metagenome	Soil microbial communities from Colorado Plateau, Green Butte sample - Light Crust, Colorado Plateau, Green Butte 2	N
3300000101	Metagenome	Marine microbial communities from Delaware Coast, sample from Delaware MO Early Summer May 2010	N
3300000109	Metagenome	Hot spring sediment microbial communities from Great Boiling Spring, Nevada - Cellulolytic enrichment CS 85C	N
3300000114	Metagenome	Passalidae beetle gut microbial communities from Costa Rica -Larvae (3ML+3BL)	N
3300000115	Metagenome	Marine microbial communities from Delaware Coast, sample from Delaware MO Summer July 2011	N
3300000116	Metagenome	Marine microbial communities from Delaware Coast, sample from Delaware MO Spring March 2010	N
3300000117	Metagenome	Marine microbial communities from Delaware Coast, sample from Delaware MO Winter December 2010	N
3300000118	Metagenome	Marine microbial communities from chronically polluted sediments in Tierra del Fuego - site OR sample ARG 06_12.3m	N
3300000119	Metagenome	Marine microbial communities from chronically polluted sediments in Antarctica -King George Island site S1 sample ANT 01_9.5m	N
3300000120	Metagenome	Marine microbial communities from chronically polluted sediments in Adventfjord, Norway - Svalbard Archipelago station 2 sample NOR 13_50m	N
3300000121	Metagenome	Marine microbial communities from chronically polluted sediments in Tierra del Fuego - site MC sample ARG 03_11.3m	N
3300000122	Metagenome	Marine microbial communities from chronically polluted sediments in Tierra del Fuego - site OR sample ARG 04_12.3m	N
3300000123	Metagenome	Marine microbial communities from chronically polluted sediments in Antarctica - King George Island site S2 sample ANT 06_23.45m	N
3300000124	Metagenome	Marine microbial communities from chronically polluted sediments in the Baltic Sea - site KBA sample SWE 12_21m	N
3300000125	Metagenome	Marine microbial communities from chronically polluted sediments in Tierra del Fuego - site MC sample ARG 01_11.3m	N
3300000126	Metagenome	Marine microbial communities from chronically polluted sediments in the Baltic Sea - site KBB sample SWE 26_20.5m	N
3300000127	Metagenome	Marine microbial communities from chronically polluted sediments in Adventfjord, Norway - Svalbard Archipelago station 1 sample NOR 05_45m	N
3300000128	Metagenome	Marine microbial communities from chronically polluted sediments in Adventfjord, Norway : sample - Svalbard Archipelago station 1 sample NOR 08_45m	N
3300000129	Metagenome	Marine microbial communities from chronically polluted sediments in Antarctica - King George Island site S2 sample ANT 04_23.45m	N
3300000130	Metagenome	Marine microbial communities from chronically polluted sediments in Adventfjord, Norway - Svalbard Archipelago station 2 sample NOR 15_50m	N
3300000131	Metagenome	Marine microbial communities from chronically polluted sediments in Tierra del Fuego - site MC sample ARG 02_11.3m	N
3300000132	Metagenome	Marine microbial communities from chronically polluted sediments in Antarctica - King George Island site S2 sample ANT 05_23.45m	N
3300000133	Metagenome	Marine microbial communities from chronically polluted sediments in Adventfjord, Norway - Svalbard Archipelago station 1 sample NOR 02_45m	N
3300000134	Metagenome	Marine microbial communities from chronically polluted sediments in the Baltic Sea - site KBA sample SWE 07_21m	N
3300000135	Metagenome	Marine microbial communities from chronically polluted sediments in Antarctica -King George Island site S1 sample ANT 03_9.5m	N
3300000136	Metagenome	Marine microbial communities from chronically polluted sediments in Antarctica - King George Island site S1 sample ANT 02_9.5m	N
3300000137	Metagenome	Marine microbial communities from expanding oxygen minimum zones in Line P, North Pacific Ocean - sample F_10_SI03_10	N
3300000140	Metagenome	Marine microbial communities from expanding oxygen minimum zones in Line P, North Pacific Ocean - February 2009 P26 500m	N
3300000141	Metagenome	Marine microbial communities from expanding oxygen minimum zones in Line P, North Pacific Ocean - June 2008 P4 1300m	N
3300000142	Metagenome	Marine microbial communities from expanding oxygen minimum zones in Line P, North Pacific Ocean - August 2009 P16 500m	N
3300000143	Metagenome	Marine microbial communities from expanding oxygen minimum zones in the Saanich Inlet - 53 01/11/11 10m	N
3300000144	Metagenome	Marine microbial communities from expanding oxygen minimum zones in Line P, North Pacific Ocean - June 2008 P4 1000m	N
3300000145	Metagenome	Feedstock adapted compost microbial communities from Newby Island compost facility, Milpitas, CA, USA - Passage 4_IL	N
3300000146	Metagenome	Marine microbial communities from expanding oxygen minimum zones in the Saanich Inlet - 54 02/08/11 120m	N
3300000147	Metagenome	Marine microbial communities from expanding oxygen minimum zones in the Saanich Inlet - 54 02/08/11 150m	N
3300000148	Metagenome	Marine microbial communities from expanding oxygen minimum zones in the Saanich Inlet - 47 07/07/10 100m	N
3300000149	Metagenome	Marine microbial communities from expanding oxygen minimum zones in Line P, North Pacific Ocean - August 2009 P16 10m	N
3300000150	Metagenome	Marine microbial communities from expanding oxygen minimum zones in the Saanich Inlet - 48 08/11/10 120m	N
3300000151	Metagenome	Marine microbial communities from expanding oxygen minimum zones in the Saanich Inlet - 53 01/11/11 200m	N
3300000152	Metagenome	Marine microbial communities from expanding oxygen minimum zones in Line P, North Pacific Ocean - June 2008 P12 500m	N
3300000153	Metagenome	Marine microbial communities from expanding oxygen minimum zones in the Saanich Inlet - 39 11/10/09 135m	N
3300000154	Metagenome	Marine microbial communities from expanding oxygen minimum zones in the Saanich Inlet - 47 07/07/10 150m	N
3300000155	Metagenome	Marine microbial communities from expanding oxygen minimum zones in the Saanich Inlet - 36 08/11/09 200m	N
3300000156	Metagenome	Sugar cane bagasse incubating bioreactor microbial communities from Sao Carlos, Brazil, that are aerobic and semianaerobic	N
3300000157	Metagenome	Marine microbial communities from expanding oxygen minimum zones in Line P, North Pacific Ocean - August 2008 P26 1000m	N
3300000158	Metagenome	Marine microbial communities from expanding oxygen minimum zones in the Saanich Inlet - 54 02/08/11 100m	N
3300000159	Metagenome	Marine microbial communities from expanding oxygen minimum zones in Line P, North Pacific Ocean - August 2008 P26 10m	N
3300000160	Metagenome	Marine microbial communities from expanding oxygen minimum zones in the Saanich Inlet - 48 08/11/10 135m	N
3300000162	Metagenome	Freshwater microbial communities from Trout Bog Lake, WI - Practice 03JUN2009 hypolimnion	N
3300000163	Metagenome	Marine microbial communities from expanding oxygen minimum zones in Line P, North Pacific Ocean - June 2009 P16 2000m	N
3300000164	Metagenome	Marine microbial communities from expanding oxygen minimum zones in the Saanich Inlet - 39 11/10/09 200m	N
3300000165	Metagenome	Delisea pulchra's surface microbial communities from Botany Bay, Sydney, Australia - BBAY59_SOAP_k21_Abyss_k55_GAA	N
3300000166	Metagenome	Marine microbial communities from expanding oxygen minimum zones in the Saanich Inlet - 48 08/11/10 200m	N
3300000167	Metagenome	Marine microbial communities from expanding oxygen minimum zones in the Saanich Inlet - 39 11/10/09 120m	N
3300000168	Metagenome	Marine microbial communities from expanding oxygen minimum zones in Line P, North Pacific Ocean - June 2009 P12 10m	N
3300000170	Metagenome	Marine microbial communities from expanding oxygen minimum zones in the Saanich Inlet - 36 08/11/09 135m	N
3300000171	Metagenome	Marine microbial communities from expanding oxygen minimum zones in the Saanich Inlet - 47 07/07/10 200m	N
3300000172	Metagenome	Marine microbial communities from expanding oxygen minimum zones in the Saanich Inlet - 34 06/16/09 200m	N
3300000173	Metagenome	Marine microbial communities from expanding oxygen minimum zones in Line P, North Pacific Ocean - February 2010 P16 500m	N
3300000174	Metagenome	Marine microbial communities from expanding oxygen minimum zones in the Saanich Inlet - 60 08/10/11 200m	N
3300000176	Metagenome	Freshwater microbial communities from Trout Bog Lake, WI - Practice 03JUN2009 epilimnion	N
3300000177	Metagenome	Freshwater microbial communities from Trout Bog Lake, WI - Practice 18AUG2009 hypolimnion	N
3300000178	Metagenome	Pristine groundwater from Oak Ridge Integrated Field Research Center, Tennessee (resequenced)	N
3300000179	Metagenome	Marine microbial communities from expanding oxygen minimum zones in Line P, North Pacific Ocean - June 2009 P16 500m	N
3300000180	Metagenome	Marine microbial communities from expanding oxygen minimum zones in Line P, North Pacific Ocean - August 2008 P26 500m	N
3300000181	Metagenome	Marine microbial communities from expanding oxygen minimum zones in Line P, North Pacific Ocean - June 2008 P4 500m	N
3300000183	Metagenome	Marine microbial communities from expanding oxygen minimum zones in Line P, North Pacific Ocean - August 2008 P20 500m	N
3300000185	Metagenome	Wastewater microbial communities from Syncrude, Ft. McMurray, Alberta - West In Pit SyncrudeMLSB2011	N
3300000186	Metagenome	Marine microbial communities from expanding oxygen minimum zones in Line P, North Pacific Ocean - February 2010 P16 2000m	N
3300000187	Metagenome	Marine microbial communities from expanding oxygen minimum zones in the Saanich Inlet - 53 01/11/11 100m	N
3300000188	Metagenome	Marine microbial communities from expanding oxygen minimum zones in the Saanich Inlet - 60 08/10/11 150m	N
3300000189	Metagenome	Delisea pulchra's surface microbial communities from Botany Bay, Sydney, Australia - BBAY58_SOAP_k21_Abyss_k53_GAA	N
3300000190	Metagenome	Marine microbial communities from expanding oxygen minimum zones in Line P, North Pacific Ocean - June 2009 P16 1000m	N
3300000192	Metagenome	Marine microbial communities from expanding oxygen minimum zones in the Saanich Inlet - 60 08/10/11 100m	N
3300000193	Metagenome	Marine microbial communities from expanding oxygen minimum zones in the Saanich Inlet - 47 07/07/10 135m	N
3300000194	Metagenome	Delisea pulchra's surface microbial communities from Botany Bay, Sydney, Australia - BBAY56_SOAP_k25_Abyss_k41_GAA	N
3300000195	Metagenome	Marine microbial communities from expanding oxygen minimum zones in the Saanich Inlet - 39 11/10/09 150m	N
3300000196	Metagenome	Marine microbial communities from expanding oxygen minimum zones in Line P, North Pacific Ocean - August 2009 P16 2000m	N
3300000197	Metagenome	Delisea pulchra's surface microbial communities from Botany Bay, Sydney, Australia - BBAY57_SOAP_k21_Abyss_k53_GAA	N
3300000198	Metagenome	Marine microbial communities from expanding oxygen minimum zones in Line P, North Pacific Ocean - sample_F_10_SI03_200	N
3300000199	Metagenome	Marine microbial communities from expanding oxygen minimum zones in the Saanich Inlet - 39 11/10/09 10m	N
3300000200	Metagenome	Marine microbial communities from expanding oxygen minimum zones in the Saanich Inlet - 48 08/11/10 150m	N
3300000201	Metagenome	Marine microbial communities from expanding oxygen minimum zones in the Saanich Inlet - 54 02/08/11 135m	N
3300000203	Metagenome	Freshwater microbial communities from Trout Bog Lake, WI - Practice 18AUG2009 epilimnion	N
3300000204	Metagenome	Marine microbial communities from expanding oxygen minimum zones in the Saanich Inlet - 36 08/11/09 150m	N
3300000205	Metagenome	Feedstock adapted compost microbial communities from Newby Island compost facility, Milpitas, CA, USA - Passage 4_Xylan	N
3300000206	Metagenome	Lotic microbial communities from Mississippi River at two locations in the state of Minnesota, sample from River Site 1, Mississippi Headwaters	N
3300000207	Metagenome	Marine microbial communities from expanding oxygen minimum zones in the Saanich Inlet - 48 08/11/10 10m	N
3300000208	Metagenome	Feedstock adapted compost microbial communities from Newby Island compost facility, Milpitas, CA, USA - Passage 4_AFX	N
3300000209	Metagenome	Marine microbial communities from expanding oxygen minimum zones in Line P, North Pacific Ocean - August 2008 P20 2000m	N
3300000210	Metatranscriptome	Sheep rumen microbial communities from New Zealand - Low methane emitting sheep	N
3300000211	Metagenome	Marine microbial communities from expanding oxygen minimum zones in the Saanich Inlet - 53 01/11/11 135m	N
3300000212	Metagenome	Marine microbial communities from expanding oxygen minimum zones in the Saanich Inlet - 47 07/07/10 120m	N
3300000213	Metagenome	Marine microbial communities from expanding oxygen minimum zones in Line P, North Pacific Ocean - sample_F_10_SI03_150	N
3300000214	Metagenome	Marine microbial communities from expanding oxygen minimum zones in the Saanich Inlet - 54 02/08/11 200m	N
3300000215	Metagenome	Marine microbial communities from expanding oxygen minimum zones in the Saanich Inlet - 53 01/11/11 120m	N
3300000216	Metagenome	Marine microbial communities from expanding oxygen minimum zones in the Saanich Inlet - 53 01/11/11 150m	N
3300000218	Metagenome	Marine microbial communities from expanding oxygen minimum zones in Line P, North Pacific Ocean - June 2009 P20 2000m	N
3300000219	Metagenome	Marine microbial communities from expanding oxygen minimum zones in Line P, North Pacific Ocean - February 2010 P16 1000m	N
3300000221	Metagenome	Marine microbial communities from expanding oxygen minimum zones in Line P, North Pacific Ocean - June 2008 P12 2000m	N
3300000222	Metagenome	Marine microbial communities from expanding oxygen minimum zones in Line P, North Pacific Ocean - June 2009 P12 500m	N
3300000223	Metagenome	Marine microbial communities from expanding oxygen minimum zones in Line P, North Pacific Ocean - June 2009 P4 10m	N
3300000224	Metagenome	Marine microbial communities from expanding oxygen minimum zones in the Saanich Inlet - 34 06/16/09 10m	N
3300000225	Metagenome	Marine microbial communities from expanding oxygen minimum zones in the Saanich Inlet - 34 06/16/09 120m	N
3300000226	Metagenome	Marine microbial communities from expanding oxygen minimum zones in the Saanich Inlet - 34 06/16/09 135m	N
3300000227	Metagenome	Groundwater microbial communities from subsurface biofilms in sulfidic aquifier in Frasassi Gorge, Italy, sample from two redox zones- AS07_7	N
3300000228	Metagenome	Groundwater microbial communities from subsurface biofilms in sulfidic aquifier in Frasassi Gorge, Italy, sample from two redox zones- PC08_66	N
3300000229	Metagenome	Groundwater microbial communities from subsurface biofilms in sulfidic aquifier in Frasassi Gorge, Italy, sample from two redox zones- LI09_3	N
3300000230	Metagenome	Groundwater microbial communities from subsurface biofilms in sulfidic aquifier in Frasassi Gorge, Italy, sample from two redox zones- GS10_10	N
3300000231	Metagenome	Groundwater microbial communities from subsurface biofilms in sulfidic aquifier in Frasassi Gorge, Italy, sample from two redox zones- LI09_4	N
3300000232	Metagenome	Groundwater microbial communities from subsurface biofilms in sulfidic aquifier in Frasassi Gorge, Italy, sample from two redox zones- PC08_64	N
3300000233	Metagenome	Groundwater microbial communities from subsurface biofilms in sulfidic aquifier in Frasassi Gorge, Italy, sample from two redox zones- FS06_10	N
3300000234	Metagenome	Groundwater microbial communities from subsurface biofilms in sulfidic aquifier in Frasassi Gorge, Italy, sample from two redox zones- GS09_5	N
3300000235	Metagenome	Groundwater microbial communities from subsurface biofilms in sulfidic aquifier in Frasassi Gorge, Italy, sample from two redox zones- PC08_3	N
3300000236	Metagenome	Groundwater microbial communities from subsurface biofilms in sulfidic aquifier in Frasassi Gorge, Italy, sample from two redox zones- FS08_3	N
3300000237	Metagenome	Marine microbial communities from expanding oxygen minimum zones in the Saanich Inlet - 34 06/16/09 150m	N
3300000238	Metagenome	Marine microbial communities from expanding oxygen minimum zones in the Saanich Inlet - 36 08/11/09 100m	N
3300000239	Metagenome	Marine microbial communities from expanding oxygen minimum zones in the Saanich Inlet - 36 08/11/09 120m	N
3300000241	Metagenome	Marine microbial communities from chronically polluted sediments in the Baltic Sea - site KBB sample SWE 21_20.5m	N
3300000242	Metagenome	Marine microbial communities from chronically polluted sediments in Tierra del Fuego: Site OR sample ARG 05_12.3m	N
3300000243	Metagenome	Svalbard Archipelago station 2 sample NOR 18_50m	N
3300000245	Metagenome	Hypersaline viral and bacterial communities from Bras del Port, Santa Pola, Spain - Pena Hueca_Large contigs	N
3300000247	Metagenome	Marine microbial communities from expanding oxygen minimum zones in Line P, North Pacific Ocean - August 2009 P26 500m	N
3300000248	Metagenome	Marine microbial communities from expanding oxygen minimum zones in Line P, North Pacific Ocean - February 2009 P12 500m	N
3300000249	Metagenome	Marine microbial communities from expanding oxygen minimum zones in Line P, North Pacific Ocean - February 2009 P12 1000m	N
3300000250	Metagenome	Marine microbial communities from expanding oxygen minimum zones in Line P, North Pacific Ocean - February 2009 P26 1000m	N
3300000251	Metagenome	Marine microbial communities from expanding oxygen minimum zones in Line P, North Pacific Ocean - June 2008 P16 500m	N
3300000252	Metagenome	Marine microbial communities from expanding oxygen minimum zones in Line P, North Pacific Ocean - June 2008 P16 1000m	N
3300000253	Metagenome	Marine microbial communities from expanding oxygen minimum zones in Line P, North Pacific Ocean - June 2008 P12 1000m	N
3300000254	Metagenome	Marine microbial communities from expanding oxygen minimum zones in the Saanich Inlet - 34 06/16/09 100m	N
3300000255	Metagenome	Marine microbial communities from expanding oxygen minimum zones in Line P, North Pacific Ocean - sample_F_10_SI03_135	N
3300000256	Metagenome	Marine microbial communities from expanding oxygen minimum zones in Line P, North Pacific Ocean - ample_F_10_SI03_120	N
3300000257	Metagenome	Marine microbial communities from expanding oxygen minimum zones in Line P, North Pacific Ocean - sample_F_10_SI03_100	N
3300000258	Metagenome	Marine microbial communities from expanding oxygen minimum zones in Line P, North Pacific Ocean - sample_J_09_P20_1000	N
3300000259	Metagenome	Marine microbial communities from expanding oxygen minimum zones in Line P, North Pacific Ocean - sample_J_08_P26_500	N
3300000260	Metagenome	Marine microbial communities from expanding oxygen minimum zones in Line P, North Pacific Ocean - sample_A_09_P20_500	N
3300000261	Metagenome	Marine microbial communities from expanding oxygen minimum zones in Line P, North Pacific Ocean - sample_A_09_P20_1000	N
3300000262	Metagenome	Marine microbial communities from expanding oxygen minimum zones in Line P, North Pacific Ocean - sample_A_09_P04_1300	N
3300000263	Metagenome	Marine microbial communities from expanding oxygen minimum zones in Line P, North Pacific Ocean - sample_A_09_P04_1000	N
3300000264	Metagenome	Marine microbial communities from expanding oxygen minimum zones in Line P, North Pacific Ocean - sample_A_09_P04_500	N
3300000265	Metagenome	Marine microbial communities from expanding oxygen minimum zones in Line P, North Pacific Ocean - sample_A_09_P04_10	N
3300000266	Metagenome	Marine microbial communities from expanding oxygen minimum zones in Line P, North Pacific Ocean - sample_J_09_P20_500	N
3300000268	Metagenome	Lotic microbial communities from Mississippi River at two locations in the state of Minnesota, sample from River Site 1, Mississippi Headwaters ver2	N
3300000269	Metagenome	Lotic microbial communities from Mississippi River at two locations in the state of Minnesota, sample from River Site 7, Mississippi Headwaters	N
3300000270	Metagenome	Marine microbial mat from the Comau fjord, Huinay, Chile. Sample sequenced in March 2012	N
3300000271	Metagenome	Photobioreactor incubated microbial communities from Hamburg, Germany - Sample 1	N
3300000272	Metagenome	Marine microbial communities from hydrothermal vents at Loihi seamountain, Hawaii	N
3300000273	Metagenome	Human fecal microbial communities from Cork, Ireland - EM039	N
3300000274	Metagenome	Human fecal microbial communities from Cork, Ireland - EM173	N
3300000275	Metagenome	Human fecal microbial communities from Cork, Ireland - EM148	N
3300000276	Metagenome	Human fecal microbial communities from Cork, Ireland - EM166	N
3300000278	Metagenome	Human fecal microbial communities from Cork, Ireland - EM209	N
3300000279	Metagenome	Human fecal microbial communities from Cork, Ireland - EM219	N
3300000280	Metagenome	Human fecal microbial communities from Cork, Ireland - EM221	N
3300000281	Metagenome	Human fecal microbial communities from Cork, Ireland - EM227	N
3300000282	Metagenome	Human fecal microbial communities from Cork, Ireland - EM232	N
3300000283	Metagenome	Human fecal microbial communities from Cork, Ireland - EM238	N
3300000284	Metagenome	Human fecal microbial communities from Cork, Ireland - EM242	N
3300000285	Metagenome	Human fecal microbial communities from Cork, Ireland - EM251	N
3300000286	Metagenome	Human fecal microbial communities from Cork, Ireland - EM268	N
3300000287	Metagenome	Human fecal microbial communities from Cork, Ireland - EM272	N
3300000288	Metagenome	Human fecal microbial communities from Cork, Ireland - EM275	N
3300000289	Metagenome	Human fecal microbial communities from Cork, Ireland - EM283	N
3300000290	Metagenome	Human fecal microbial communities from Cork, Ireland - EM291	N
3300000291	Metagenome	Human fecal microbial communities from Cork, Ireland - EM293	N
3300000292	Metagenome	Human fecal microbial communities from Cork, Ireland - EM305	N
3300000293	Metagenome	Human fecal microbial communities from Cork, Ireland - EM308	N
3300000294	Metagenome	Human fecal microbial communities from Cork, Ireland - EM326	N
3300000295	Metagenome	Human fecal microbial communities from Cork, Ireland - EM334	N
3300000296	Metagenome	Human fecal microbial communities from Cork, Ireland - EM337	N
3300000297	Metagenome	Human fecal microbial communities from Cork, Ireland - EM338	N
3300000298	Metagenome	Human fecal microbial communities from Cork, Ireland - EM350	N
3300000301	Metagenome	CECUM_4-1	N
3300000302	Metagenome	CECUM_8-3	N
3300000303	Metagenome	CECUM_9-2	N
3300000305	Metatranscriptome	Blue grama grass rhizosphere microbial communities from Sevilleta, New Mexico, USA - Combined Assembly	N
3300000309	Metagenome	Wetland microbial communities from Twitchell Island in the Sacramento Delta, sample from surface sediment Feb2011 Site A1 Bulk	N
3300000310	Metagenome	Wetland microbial communities from Twitchell Island in the Sacramento Delta, sample from surface sediment Feb2011 Site A1 Bulk	N
3300000311	Metagenome	Wetland microbial communities from Twitchell Island in the Sacramento Delta, sample from surface sediment Feb2011 Site A1 Bulk	N
3300000312	Metagenome	Wetland microbial communities from Twitchell Island in the Sacramento Delta, sample from surface sediment Feb2011 Site B2 Bulk	N
3300000313	Metagenome	Wetland microbial communities from Twitchell Island in the Sacramento Delta, sample from surface sediment Feb2011 Site B1 Cattail	N
3300000316	Metagenome	Wetland microbial communities from Twitchell Island in the Sacramento Delta, sample from surface Sediment Feb2011 Site B2 Cattail	N
3300000317	Metagenome	Wetland microbial communities from Twitchell Island in the Sacramento Delta, sample from surface sediment Feb2011 Site L2 Tule	N
3300000318	Metagenome	Wetland microbial communities from Twitchell Island in the Sacramento Delta, sample from surface sediment Feb2011 Site L1 Cattail	N
3300000322	Metagenome	Marine microbial communities from expanding oxygen minimum zones in Line P, North Pacific Ocean - August 2008 P12 1000m	N
3300000323	Metagenome	Marine microbial communities from expanding oxygen minimum zones in Line P, North Pacific Ocean - August 2009 P20 2000m	N
3300000324	Metagenome	Marine microbial communities from expanding oxygen minimum zones in the Saanich Inlet - 48 08/11/10 100m	N
3300000325	Metagenome	Marine microbial communities from expanding oxygen minimum zones in the Saanich Inlet - 39 11/10/09 100m	N
3300000329	Metagenome	Human fecal microbial communities from Cork, Ireland - EM172	N
3300000330	Metagenome	Human fecal microbial communities from Cork, Ireland - EM175	N
3300000331	Metagenome	Human fecal microbial communities from Cork, Ireland - EM203	N
3300000334	Metatranscriptome	Permafrost microbial communities from permafrost in Bonanza Creek, Alaska - Thermokarst Bog cDNA B4 Metatranscriptome	N
3300000335	Metagenome	Soil microbial communities from permafrost in Bonanza Creek, Alaska, sample from Active Layer A5	N
3300000336	Metatranscriptome	Permafrost microbial communities from permafrost in Bonanza Creek, Alaska - Thermokarst Bog cDNA B3 Metatranscriptome	N
3300000337	Metatranscriptome	Permafrost microbial communities from permafrost in Bonanza Creek, Alaska - metatranscriptome cDNA-P3	N
3300000339	Metatranscriptome	Permafrost microbial communities from permafrost in Bonanza Creek, Alaska - Active layer cDNA A2 Metatranscriptome	N
3300000340	Metagenome	Ferrous microbial mat and aquatic microbial communities from Echinus Geyser, Yellowstone National Park, USA - transect B T=78-80 C	N
3300000341	Metagenome	Ferrous microbial mat communities from One Hundred Spring Plain, Yellowstone National Park, USA	N
3300000342	Metagenome	Ferrous microbial mat communities from One Hundred Spring Plain, Yellowstone National Park, USA - T=74-76	N
3300000345	Metagenome	Hot spring and microbial mat streamer communities from Octopus Spring Streamers, Yellowstone National Park, USA - T=80-84	N
3300000346	Metatranscriptome	Ferric oxide microbial mat communities from Beowulf Spring, Yellowstone National Park, USA - T=65-68	N
3300000347	Metagenome	Hot spring microbial communities from Elkhorn Slough, Monterey Bay, USA - CD2A	N
3300000348	Metatranscriptome	Acidic sulfate chloride spring microbial streamer communities from Grendel Spring, Yellowstone National Park, USA - T=76-80	N
3300000350	Metagenome	Alkaline brine water microbial communities from Lake Bitter, Kulunda Steppe, Russia - 5KL_010_BRINE	N
3300000351	Metagenome	Alkaline sediment microbial communities from bioreactor in Germany - Reactor TP_S2	N
3300000353	Metagenome	Hot spring microbial communities from Elkhorn Slough, Monterey Bay, USA - MD6A	N
3300000354	Metagenome	Hot spring microbial communities from Elkhorn Slough, Monterey Bay, USA - CD6A	N
3300000356	Metagenome	Human fecal microbial communities from Cork, Ireland - EM176	N
3300000357	Metagenome	Human fecal microbial communities from Cork, Ireland - EM177	N
3300000359	Metagenome	Human fecal microbial communities from Cork, Ireland - EM204	N
3300000360	Metagenome	Human fecal microbial communities from Cork, Ireland - EM205	N
3300000361	Metagenome	Alkaline brine water microbial communities from Soda crystalizer, Kulunda Steppe, Russia - 6KL_011_BRINE	N
3300000362	Metagenome	Alkaline sediment microbial communities from Cock Soda Lake, Kulunda Steppe, Russia - 1KL_011_SED	N
3300000363	Metagenome	Soil microbial communities from Great Prairies - Iowa, Continuous Corn soil	N
3300000364	Metagenome	Soil microbial communities from Great Prairies - Iowa, Native Prairie soil	N
3300000365	Metagenome	Alkaline sediment microbial communities from Lake Tanatar, Kulunda Steppe, Russia - 9KL_010_SED	N
3300000366	Metagenome	Alkaline soda soil microbial communities from Kulunda Steppe, Russia - 3KL_010_SOIL	N
3300000367	Metagenome	Alkaline soda soil microbial communities from Kulunda Steppe, Russia - 2KS_010_SOIL	N
3300000368	Metatranscriptome	Marine microbial communities from Delaware Coast, sample from Delaware MO Late spring/early summer	N
3300000369	Metagenome	Marine microbial community from Union City, CA, USA - Pond 2C Liquid 3	N
3300000371	Metagenome	Marine microbial community from Union City, CA, USA - Pond 1C Liquid 3	N
3300000374	Metagenome	Marine sediment microbial community from Union City, CA, USA - Pond 1C Sediment 2	N
3300000385	Metagenome	Marine microbial community from Cabo Rojo, Puerto Rico - PR CR 10% Liquid 1	N
3300000386	Metagenome	Marine microbial community from Union City, CA, USA - Pond 1C Liquid 1	N
3300000393	Metatranscriptome	GB background transcript assembly	N
3300000397	Metagenome	Hot spring microbial streamer communities from Conch Spring, Yellowstone National Park, USA - C T=80-84	N
3300000398	Metagenome	Hypoxic/sulfidic aquatic microbial communities from Cistern Spring, Yellowstone National Park, USA	N
3300000400	Metagenome	Rhopaloeides odorabile microbial communities from Palm Island, Great Barrier Reef, Australia - replicate 1	N
3300000401	Metagenome	Marine microbial community from La Parguera, Puerto Rico - BB Mangrove B Liquid	N
3300000405	Metagenome	Hypersaline microbial communities from Lake Vida, Antarctica - sample: Brine Hole Two 0.1-0.2 micron	N
3300000409	Metagenome	Marine sediment microbial community from Union City, CA, USA - Pond 2C Sediment 1	N
3300000418	Metagenome	Marine microbial community from Union City, CA, USA - Pond 2C Liquid 1	N
3300000422	Metagenome	Marine sediment microbial community from La Parguera, Puerto Rico - BB Mangrove A Sediment	N
3300000425	Metagenome	Marine microbial community from Union City, CA, USA - Pond 2C Liquid 2	N
3300000426	Metagenome	Marine sediment microbial community from Union City, CA, USA - Pond 1C Sediment 3	N
3300000427	Metagenome	Marine microbial community from Union City, CA, USA - Pond 1C Liquid 2	N
3300000433	Metagenome	Forest soil microbial communities from El Dorado National Forest, California, USA - Mediterranean Blodgett CA Ref_M3	N
3300000435	Metagenome	Forest soil microbial communities from El Dorado National Forest, California, USA - Mediterranean Blodgett CA Ref_M1	N
3300000436	Metagenome	Soil microbial communities from Colorado Plateau, Greene Butte sample - Light Crust, Colorado Plateau, Green Butte	N
3300000439	Metagenome	Trout Bog Lake June 7 2007 Epilimnion (Trout Bog Lake Combined Assembly 48 Epilimnion Samples, Aug 2012 Assem)	N
3300000443	Metagenome	Amended soil microbial communities from Kansas Great Prairies, USA - BrdU F1.2B clc assemly	N
3300000451	Metagenome	Forest soil microbial communities from El Dorado National Forest, California, USA - Mediterranean Blodgett CA OM1_O3	N
3300000452	Metagenome	Forest soil microbial communities from El Dorado National Forest, California, USA - Mediterranean Blodgett CA Ref_M2	N
3300000470	Metagenome	Microbial Communities from Little Sippewissett Salt Marsh, Woods Hole, MA that are anoxygenic and photosynthetic, Photosynthetic Consortia grown using light of 590nm sample 1	N
3300000476	Metagenome	ZC3D78	N
3300000477	Metagenome	Alkaline sediment microbial communities from Lake Bitter, Kulunda Steppe, Russia - 5KL_010_SED	N
3300000478	Metagenome	Deep mine microbial communities from Beatrix mine, South Africa, that are thermophilic, sample 2	N
3300000482	Metagenome	Anaerobic digester microbial communities from Northern Denmark, sample from Lynggard manure	N
3300000483	Metagenome	ZC3D30	N
3300000489	Metagenome	ZC3D64	N
3300000491	Metagenome	Lentic microbial communities from White Lake grasslands, BC, Canada	N
3300000493	Metagenome	Lentic microbial communities from White Lake grasslands, BC, Canada	N
3300000494	Metagenome	Anaerobic digester microbial communities from Northern Denmark, sample from West Aalborg sludge	N
3300000495	Metagenome	Lentic microbial communities from White Lake grasslands, BC, Canada	N
3300000504	Metagenome	Microbial Communities from Little Sippewissett Salt Marsh, Woods Hole, MA that are anoxygenic and photosynthetic, Marine photosynthetic community that grows at 940nm	N
3300000506	Metagenome	Anaerobic digester microbial communities from Northern Denmark, sample from Soeholt sludge	N
3300000507	Metagenome	Coal-degrading lab enrichment microbial communities from Bowden, Alberta, Canada- QSAFCN5	N
3300000509	Metagenome	Forest soil microbial communities from El Dorado National Forest, California, USA - Mediterranean Blodgett CA Ref_O2	N
3300000510	Metagenome	Anaerobic digester microbial communities from Northern Denmark, sample from Foulum manure	N
3300000511	Metagenome	Marine sediment microbial community from Fremont, CA, USA - Pond A23 Sediment 1	N
3300000513	Metagenome	Tailings pond microbial communities from Northern Alberta - Syncrude Mildred Lake Settling Basin	N
3300000514	Metagenome	Compost microbial communities from Sao Paulo Zoo, Brazil - ZC3D99	N
3300000517	Metagenome	Marine microbial community from Cabo Rojo, Puerto Rico - PR CR 10% Liquid 3	N
3300000518	Metagenome	Forest soil microbial communities from El Dorado National Forest, California, USA - Mediterranean Blodgett CA OM3_M2	N
3300000519	Metagenome	Amended soil microbial communities from Kansas Great Prairies, USA - acetate and BrdU F2.1B	N
3300000525	Metagenome	Hypersaline microbial communities from Lake Vida, Antarctica - Brine Hole Two &gt;0.2 micron	N
3300000530	Metagenome	Acid mine drainage (AMD) microbial communities from Fan Kou Mine, Shaoguan city, Guangdong Province, China - PRO_U	N
3300000531	Metagenome	Quercus rhizosphere microbial communities from Sierra Nevada National Park, Granada, Spain - CNB_Illumina_Assembled	N
3300000532	Metagenome	Quercus rhizosphere microbial communities from Sierra Nevada National Park, Granada, Spain - CNA_Illumina_Assembled	N
3300000545	Metagenome	Quercus rhizosphere microbial communities from Sierra Nevada National Park, Granada, Spain - CNX_Illumina_Assembled	N
3300000546	Metagenome	Quercus rhizosphere microbial communities from Sierra Nevada National Park, Granada, Spain - LJN_Illumina_Assembled	N
3300000549	Metagenome	Quercus rhizosphere microbial communities from Sierra Nevada National Park, Granada, Spain - LJQ_Illumina_Assembled	N
3300000550	Metagenome	Amended soil microbial communities from Kansas Great Prairies, USA - BrdU amended with acetate total DNA F2.4 TB clc assemly	N
3300000553	Metagenome	Trout Bog Lake May 28 2007 Hypolimnion (Trout Bog Lake Combined Assembly 47 Hypolimnion Samples, Aug 2012 Assem)	N
3300000557	Metagenome	Alkaline sediment microbial communities from Lake Tanatar, Kulunda Steppe, Russia - 8KL_010_SED	N
3300000558	Metagenome	Wastewater microbial communities from Syncrude, Ft. McMurray, Alberta - West In Pit SyncrudeMLSB2011	N
3300000559	Metagenome	Amended soil microbial communities from Kansas Great Prairies, USA - control no BrdU total DNA F1.4 TC clc assemly	N
3300000561	Metagenome	Amended soil microbial communities from Kansas Great Prairies, USA - acetate DNA F2.1B clc assemly	N
3300000563	Metagenome	Alkaline sediment microbial communities from Cock Soda Lake, Kulunda Steppe, Russia - 3KL_010_SED	N
3300000564	Metagenome	Amended soil microbial communities from Kansas Great Prairies, USA - BrdU F1.2B	N
3300000567	Metagenome	Peat soil microbial communities from Weissenstadt, Germany - SII-2010	N
3300000568	Metagenome	Tailings pond microbial communities from Northern Alberta -Short chain hydrocarbon degrading methanogenic enrichment culture SCADC:	N
3300000571	Metagenome	Subsurface groundwater microbial communities from S. Glens Falls, New York, USA - GMW60B uncontaminated upgradient, 5.4 m	N
3300000574	Metagenome	Subsurface groundwater microbial communities from S. Glens Falls, New York, USA - GMW46 contaminated, 5.4 m	N
3300000575	Metagenome	Alkaline brine water microbial communities from Picturesque Lake, Kulunda Steppe, Russia - 4KL_010_BRINE	N
3300000576	Metagenome	Alkaline brine water microbial communities from Lake Tanatar, Kulunda Steppe, Russia - 7KL_010_BRINE	N
3300000579	Metagenome	Forest soil microbial communities from Amazon forest - Pasture72 2010 replicate I A01	N
3300000580	Metagenome	Forest soil microbial communities from Amazon forest - 2010 replicate II A01	N
3300000591	Metagenome	Groundwater microbial communities from well in New Jersey, USA, that are chlorine contaminated, sample 1	N
3300000596	Metagenome	Amended soil microbial communities from Kansas Great Prairies, USA - Total DNA no BrdU F1.4TC	N
3300000597	Metagenome	Forest soil microbial communities from Amazon forest - 2010 replicate II A1	N
3300000650	Metagenome	Forest soil microbial communities from Amazon forest - Pasture72 2010 replicate I A1	N
3300000651	Metagenome	Forest soil microbial communities from Amazon forest - Pasture72 2010 replicate I A10	N
3300000652	Metagenome	Arabidopsis rhizosphere microbial communities from the University of North Carolina - sample from Col-0 young rhizosphere DNA	N
3300000655	Metagenome	Forest soil microbial communities from Amazon forest - 2010 replicate II A100	N
3300000658	Metagenome	Tropical forest soil microbial communities from Luquillo Experimental Forest, Puerto Rico - Sample 38	N
3300000659	Metagenome	Tropical forest soil microbial communities from Luquillo Experimental Forest, Puerto Rico - Sample 69	N
3300000660	Metagenome	Tropical forest soil microbial communities from Luquillo Experimental Forest, Puerto Rico - Sample 16	N
3300000661	Metagenome	Tropical forest soil microbial communities from Luquillo Experimental Forest, Puerto Rico - Sample 1	N
3300000662	Metagenome	Tropical forest soil microbial communities from Luquillo Experimental Forest, Puerto Rico - Sample 2	N
3300000664	Metagenome	Tropical forest soil microbial communities from Luquillo Experimental Forest, Puerto Rico - Sample 62	N
3300000666	Metagenome	Tropical forest soil microbial communities from Luquillo Experimental Forest, Puerto Rico - Sample 17	N
3300000667	Metagenome	Tropical forest soil microbial communities from Luquillo Experimental Forest, Puerto Rico - Sample 43	N
3300000668	Metagenome	Tropical forest soil microbial communities from Luquillo Experimental Forest, Puerto Rico - Sample 19	N
3300000669	Metagenome	Tropical forest soil microbial communities from Luquillo Experimental Forest, Puerto Rico - Sample 24	N
3300000670	Metagenome	Tropical forest soil microbial communities from Luquillo Experimental Forest, Puerto Rico - Sample 78	N
3300000671	Metagenome	Tropical forest soil microbial communities from Luquillo Experimental Forest, Puerto Rico - Sample 20	N
3300000672	Metagenome	Forest soil microbial communities from El Dorado National Forest, California, USA - Mediterranean Blodgett CA OM2_M1	N
3300000674	Metagenome	Tropical forest soil microbial communities from Luquillo Experimental Forest, Puerto Rico - Sample 52	N
3300000675	Metagenome	Tropical forest soil microbial communities from Luquillo Experimental Forest, Puerto Rico - Sample 54	N
3300000676	Metagenome	Tropical forest soil microbial communities from Luquillo Experimental Forest, Puerto Rico - Sample 27	N
3300000677	Metagenome	Tropical forest soil microbial communities from Luquillo Experimental Forest, Puerto Rico - Sample 70	N
3300000678	Metagenome	Tropical forest soil microbial communities from Luquillo Experimental Forest, Puerto Rico - Sample 46	N
3300000679	Metagenome	Tropical forest soil microbial communities from Luquillo Experimental Forest, Puerto Rico - Sample 23	N
3300000680	Metagenome	Tropical forest soil microbial communities from Luquillo Experimental Forest, Puerto Rico - Sample 32	N
3300000681	Metagenome	Tropical forest soil microbial communities from Luquillo Experimental Forest, Puerto Rico - Sample 48	N
3300000682	Metagenome	Tropical forest soil microbial communities from Luquillo Experimental Forest, Puerto Rico - Sample 59	N
3300000683	Metagenome	Tropical forest soil microbial communities from Luquillo Experimental Forest, Puerto Rico - Sample 60	N
3300000684	Metagenome	Tropical forest soil microbial communities from Luquillo Experimental Forest, Puerto Rico - Sample 31	N
3300000685	Metagenome	Tropical forest soil microbial communities from Luquillo Experimental Forest, Puerto Rico - Sample 13	N
3300000686	Metagenome	Tropical forest soil microbial communities from Luquillo Experimental Forest, Puerto Rico - Sample 49	N
3300000687	Metagenome	Tropical forest soil microbial communities from Luquillo Experimental Forest, Puerto Rico - Sample 50	N
3300000688	Metagenome	Tropical forest soil microbial communities from Luquillo Experimental Forest, Puerto Rico - Sample 33	N
3300000689	Metagenome	Tropical forest soil microbial communities from Luquillo Experimental Forest, Puerto Rico - Sample 76	N
3300000690	Metagenome	Tropical forest soil microbial communities from Luquillo Experimental Forest, Puerto Rico - Sample 75	N
3300000691	Metagenome	Tropical forest soil microbial communities from Luquillo Experimental Forest, Puerto Rico - Sample 53	N
3300000692	Metagenome	Tropical forest soil microbial communities from Luquillo Experimental Forest, Puerto Rico - Sample 25	N
3300000693	Metagenome	Tropical forest soil microbial communities from Luquillo Experimental Forest, Puerto Rico - Sample 3	N
3300000694	Metagenome	Tropical forest soil microbial communities from Luquillo Experimental Forest, Puerto Rico - Sample 15	N
3300000695	Metagenome	Tropical forest soil microbial communities from Luquillo Experimental Forest, Puerto Rico - Sample 74	N
3300000696	Metagenome	Tropical forest soil microbial communities from Luquillo Experimental Forest, Puerto Rico - Sample 51	N
3300000697	Metagenome	Tropical forest soil microbial communities from Luquillo Experimental Forest, Puerto Rico - Sample 71	N
3300000698	Metagenome	Tropical forest soil microbial communities from Luquillo Experimental Forest, Puerto Rico - Sample 57	N
3300000699	Metagenome	Tropical forest soil microbial communities from Luquillo Experimental Forest, Puerto Rico - Sample 79	N
3300000700	Metagenome	Tropical forest soil microbial communities from Luquillo Experimental Forest, Puerto Rico - Sample 56	N
3300000701	Metagenome	Tropical forest soil microbial communities from Luquillo Experimental Forest, Puerto Rico - Sample 4	N
3300000702	Metagenome	Tropical forest soil microbial communities from Luquillo Experimental Forest, Puerto Rico - Sample 77	N
3300000703	Metagenome	Tropical forest soil microbial communities from Luquillo Experimental Forest, Puerto Rico - Sample 14	N
3300000704	Metagenome	Tropical forest soil microbial communities from Luquillo Experimental Forest, Puerto Rico - Sample 9	N
3300000705	Metagenome	Tropical forest soil microbial communities from Luquillo Experimental Forest, Puerto Rico - Sample 55	N
3300000706	Metagenome	Tropical forest soil microbial communities from Luquillo Experimental Forest, Puerto Rico - Sample 65	N
3300000707	Metagenome	Tropical forest soil microbial communities from Luquillo Experimental Forest, Puerto Rico - Sample 39	N
3300000708	Metagenome	Tropical forest soil microbial communities from Luquillo Experimental Forest, Puerto Rico - Sample 8	N
3300000709	Metagenome	Amended soil microbial communities from Kansas Great Prairies, USA - Total DNA F1.4 TB amended with BrdU and acetate no abondance	N
3300000710	Metagenome	Tropical forest soil microbial communities from Luquillo Experimental Forest, Puerto Rico - Sample 67	N
3300000711	Metagenome	Tropical forest soil microbial communities from Luquillo Experimental Forest, Puerto Rico - Sample 26	N
3300000712	Metagenome	Forest soil microbial communities from El Dorado National Forest, California, USA - Mediterranean Blodgett CA OM2_O2	N
3300000715	Metagenome	Tropical forest soil microbial communities from Luquillo Experimental Forest, Puerto Rico - Sample 73	N
3300000716	Metagenome	Tropical forest soil microbial communities from Luquillo Experimental Forest, Puerto Rico - Sample 66	N
3300000717	Metagenome	Tropical forest soil microbial communities from Luquillo Experimental Forest, Puerto Rico - Sample 68	N
3300000719	Metagenome	Tropical forest soil microbial communities from Luquillo Experimental Forest, Puerto Rico - Sample 44	N
3300000720	Metagenome	Tropical forest soil microbial communities from Luquillo Experimental Forest, Puerto Rico - Sample 28	N
3300000721	Metagenome	Tropical forest soil microbial communities from Luquillo Experimental Forest, Puerto Rico - Sample 41	N
3300000723	Metagenome	Tropical forest soil microbial communities from Luquillo Experimental Forest, Puerto Rico - Sample 72	N
3300000724	Metagenome	Tropical forest soil microbial communities from Luquillo Experimental Forest, Puerto Rico - Sample 29	N
3300000725	Metagenome	Tropical forest soil microbial communities from Luquillo Experimental Forest, Puerto Rico - Sample 6	N
3300000726	Metagenome	Tropical forest soil microbial communities from Luquillo Experimental Forest, Puerto Rico - Sample 21	N
3300000727	Metagenome	Tropical forest soil microbial communities from Luquillo Experimental Forest, Puerto Rico - Sample 5	N
3300000728	Metagenome	Tropical forest soil microbial communities from Luquillo Experimental Forest, Puerto Rico - Sample 11	N
3300000729	Metagenome	Tropical forest soil microbial communities from Luquillo Experimental Forest, Puerto Rico - Sample 35	N
3300000730	Metagenome	Illumina Fosmids (spades contigs)	N
3300000731	Metagenome	Tropical forest soil microbial communities from Luquillo Experimental Forest, Puerto Rico - Sample 34	N
3300000732	Metagenome	Forest soil microbial communities from El Dorado National Forest, California, USA - Mediterranean Blodgett CA OM3_M2	N
3300000733	Metagenome	Tropical forest soil microbial communities from Luquillo Experimental Forest, Puerto Rico - Sample 80	N
3300000734	Metagenome	Tropical forest soil microbial communities from Luquillo Experimental Forest, Puerto Rico - Sample 81	N
3300000736	Metagenome	Freshwater microbial communities from dead zone in Lake Erie, Canada - CCB epilimnion July 2011	N
3300000750	Metatranscriptome	Soil microbial communities from Moab, Utah, sample - Soil Crust Dry out, 3 days (biological replicate A) D5A (Metagenome Metatranscriptome)	N
3300000754	Metagenome	Amended soil microbial communities from Kansas Great Prairies, USA - acetate Total DNA F2.4TB	N
3300000756	Metagenome	Freshwater microbial communities from dead zone in Lake Erie, Canada - CCB hypolimnion July 2011	N
3300000786	Metagenome	Wetland microbial communities from Twitchell Island in the Sacramento Delta, sample from surface sediment Feb2011 Site A2 Cattail	N
3300000787	Metagenome	Soil microbial communities from Great Prairies - Iowa, Continuous Corn soil	N
3300000789	Metagenome	Soil microbial communities from Great Prairies - Iowa, Native Prairie soil	N
3300000792	Metagenome	Marine microbial communities from chronically polluted sediments in the Baltic Sea - site KBA sample SWE 02_21m	N
3300000793	Metagenome	Forest soil microbial communities from Amazon forest - 2010 replicate II A001	N
3300000816	Metagenome	Forest soil microbial communities from Amazon forest - 2010 replicate II A10	N
3300000827	Metatranscriptome	Soil microbial communities from Moab, Utah, sample - Soil Crust Prior wet up (biological replicate B) 0B (Metagenome Metatranscriptome)	N
3300000828	Metatranscriptome	Soil microbial communities from Moab, Utah, sample - Soil Crust Dry out, 3 days (biological replicate C) D5C (Metagenome Metatranscriptome)	N
3300000829	Metatranscriptome	Soil microbial communities from Moab, Utah, sample - Soil Crust Prior wet up (biological replicate A) 0A (Metagenome Metatranscriptome)	N
3300000831	Metatranscriptome	Soil microbial communities from Moab, Utah, sample - Soil Crust Dry out, 3 days (biological replicate B) D5B (Metagenome Metatranscriptome)	N
3300000833	Metatranscriptome	Soil microbial communities from Moab, Utah, sample - Soil Crust Prior wet up (biological replicate C) 0C (Metagenome Metatranscriptome)	N
3300000837	Metagenome	Forest soil microbial communities from Amazon forest - Pasture72 2010 replicate I A100	N
3300000843	Metagenome	Freshwater microbial communities from the Columbia River, along salinity gradients	N
3300000853	Metagenome	Marine plume microbial communities from the Columbia River - Metatranscriptome 15 PSU	N
3300000854	Metagenome	Wetland microbial communities from Twitchell Island in the Sacramento Delta, sample from surface sediment Feb2011 Site B2 Tule	N
3300000856	Metagenome	Tropical forest soil microbial communities from Luquillo Experimental Forest, Puerto Rico - Sample 47	N
3300000858	Metagenome	Soil microbial communities from Great Prairies - Wisconsin Native Prairie soil	N
3300000860	Metagenome	Marine microbial communities from the coastal margin of the Columbia River, USA - metatranscriptome 33 PSU, 16m	N
3300000862	Metagenome	Tropical forest soil microbial communities from Luquillo Experimental Forest, Puerto Rico - Sample 64	N
3300000863	Metagenome	Tropical forest soil microbial communities from Luquillo Experimental Forest, Puerto Rico - Sample 30	N
3300000864	Metagenome	Marine plume microbial communities from the Columbia River - Metatranscriptome 25 PSU	N
3300000866	Metagenome	Hot spring sediment from Jinze in Tengchong, China	N
3300000867	Metagenome	Estuary microbial communities from the Columbia River - metatranscriptome 5 PSU	N
3300000872	Metagenome	Aerobic enrichment media microbial communities from Bioluminiscent Bay, La Parguera, Puerto Rico - Tt and M2	N
3300000878	Metagenome	Permafrost active layer microbial communities from McGill Arctic Research Station, Canada - (A20-5 cm-9A)- 1 week illumina	N
3300000880	Metagenome	Permafrost active layer microbial communities from McGill Arctic Research Station, Canada - (A35-65cm-20A)- 1 week illumina	N
3300000881	Metagenome	Soil microbial communities from Great Prairies - Wisconsin Restored Prairie soil	N
3300000882	Metagenome	Freshwater microbial communities from the Columbia River	N
3300000883	Metagenome	Estuary microbial communities from the Columbia River - 5 PSU	N
3300000886	Metagenome	Permafrost active layer microbial communities from McGill Arctic Research Station, Canada - (A10-65cm-3A)- 1 week illumina	N
3300000887	Metagenome	Permafrost active layer microbial communities from McGill Arctic Research Station, Canada - (A3-65cm-16A)- 1 week illumina	N
3300000890	Metagenome	Soil microbial communities from Great Prairies - Iowa, Continuous Corn soil	N
3300000891	Metagenome	Soil microbial communities from Great Prairies - Wisconsin, Continuous corn soil	N
3300000892	Metagenome	Marine sediment microbial community from Union City, CA, USA - Pond 2C Sediment 2	N
3300000893	Metagenome	Forest soil microbial communities from Amazon forest - Pasture72 2010 replicate I A001	N
3300000894	Metagenome	Wetland microbial communities from Twitchell Island in the Sacramento Delta, sample from surface sediment Feb2011 Site L1 Bulk	N
3300000896	Metagenome	Forest soil microbial communities from El Dorado National Forest, California, USA - Mediterranean Blodgett CA Ref_O3	N
3300000897	Metagenome	Forest soil microbial communities from El Dorado National Forest, California, USA - Mediterranean Blodgett CA OM2_M3	N
3300000898	Metagenome	Tropical forest soil microbial communities from Luquillo Experimental Forest, Puerto Rico - Sample 58	N
3300000899	Metagenome	Tropical forest soil microbial communities from Luquillo Experimental Forest, Puerto Rico - Sample 7	N
3300000900	Metagenome	Diamante Lake Red Biofilm	N
3300000901	Metagenome	Forest soil microbial communities from El Dorado National Forest, California, USA - Mediterranean Blodgett CA Ref_M2	N
3300000902	Metagenome	Forest soil microbial communities from El Dorado National Forest, California, USA - Mediterranean Blodgett CA Ref_O2	N
3300000903	Metagenome	Forest soil microbial communities from El Dorado National Forest, California, USA - Mediterranean Blodgett CA Ref_O1	N
3300000904	Metagenome	Forest soil microbial communities from El Dorado National Forest, California, USA - Mediterranean Blodgett CA OM1_O3	N
3300000905	Metagenome	Tropical forest soil microbial communities from Luquillo Experimental Forest, Puerto Rico - Sample 42	N
3300000907	Metagenome	Forest soil microbial communities from El Dorado National Forest, California, USA - Mediterranean Blodgett CA OM1_M1	N
3300000908	Metagenome	Forest soil microbial communities from El Dorado National Forest, California, USA - Mediterranean Blodgett CA Ref_M1	N
3300000909	Metagenome	Tropical forest soil microbial communities from Luquillo Experimental Forest, Puerto Rico - Sample 37	N
3300000911	Metagenome	Hypersaline microbial mat communities from Hot Lake, Washington, USA - Section #5	N
3300000912	Metagenome	Forest soil microbial communities from El Dorado National Forest, California, USA - Mediterranean Blodgett CA Ref_M3	N
3300000917	Metagenome	Wetland microbial communities from Twitchell Island in the Sacramento Delta, sample from surface sediment Feb2011 Site A2 Cattail	N
3300000920	Metagenome	Aerobic enrichment media microbial communities from Bioluminiscent Bay, La Parguera, Puerto Rico - Tt and M1 (2)	N
3300000928	Metagenome	Marine plume microbial communities from the Columbia River - 25 PSU	N
3300000929	Metagenome	Marine plume microbial communities from the Columbia River - 15 PSU	N
3300000930	Metagenome	Marine microbial communities from the coastal margin of the Columbia River, USA - 33 PSU, 16m	N
3300000931	Metagenome	Aerobic enrichment media microbial communities from Bioluminiscent Bay, La Parguera, Puerto Rico - Tt and P1 (2)	N
3300000932	Metagenome	Aerobic enrichment media microbial communities from Eden Landing Ponds, California, USA - A23 P3 (2)	N
3300000934	Metagenome	Sinkhole freshwater microbial communities from Lake Huron, USA - r2gDNA Day1	N
3300000935	Metagenome	Tropical forest soil microbial communities from Luquillo Experimental Forest, Puerto Rico - Sample 40	N
3300000936	Metagenome	Tropical forest soil microbial communities from Luquillo Experimental Forest, Puerto Rico - Sample 22	N
3300000939	Metagenome	Sinkhole freshwater microbial communities from Lake Huron, USA - r2gDNA Day3	N
3300000940	Metagenome	Sinkhole freshwater microbial communities from Lake Huron, USA - r2gDNA Night1	N
3300000944	Metagenome	Macroalgal surface ecosystem from Botany Bay, Sydney, Australia - BBAY81	N
3300000946	Metagenome	Marine microbial communities from the Deep Atlantic Ocean - MP0555	N
3300000947	Metagenome	Macroalgal surface ecosystem from Botany Bay, Sydney, Australia - BBAY92	N
3300000948	Metagenome	Macroalgal surface ecosystem from Botany Bay, Sydney, Australia - BBAY77	N
3300000949	Metagenome	Macroalgal surface ecosystem from Botany Bay, Sydney, Australia - BBAY94	N
3300000950	Metagenome	Marine microbial communities from the Deep Atlantic Ocean - MP0441	N
3300000953	Metagenome	Soil microbial communities from Great Prairies - Kansas Corn soil	N
3300000954	Metagenome	Marine sediment microbial community from Cabo Rojo, Puerto Rico - PR CR 10% Liquid 1	N
3300000955	Metagenome	Soil microbial communities from Great Prairies - Iowa, Native Prairie soil	N
3300000956	Metagenome	Soil microbial communities from Great Prairies - Kansas, Native Prairie soil	N
3300000961	Metagenome	Marine microbial communities from the Deep Pacific Ocean - MP1649	N
3300000965	Metagenome	Marine microbial communities from the Deep Indian Ocean - MP1241	N
3300000966	Metagenome	Marine microbial communities from the Deep Atlantic Ocean - MP0145	N
3300000969	Metagenome	Macroalgal surface ecosystem from Botany Bay, Sydney, Australia - BBAY82	N
3300000970	Metagenome	Macroalgal surface ecosystem from Botany Bay, Sydney, Australia - BBAY66	N
3300000971	Metagenome	Marine microbial communities from the Deep Pacific Ocean - MP2052	N
3300000973	Metagenome	Macroalgal surface ecosystem from Botany Bay, Sydney, Australia - BBAY93	N
3300000974	Metagenome	Marine microbial communities from the Deep Atlantic Ocean - MP1092	N
3300000976	Metagenome	Macroalgal surface ecosystem from Botany Bay, Sydney, Australia - BBAY71	N
3300000977	Metagenome	Macroalgal surface ecosystem from Botany Bay, Sydney, Australia - BBAY70	N
3300000978	Metagenome	Marine microbial communities from the Deep Indian Ocean - MP1140	N
3300000979	Metagenome	Macroalgal surface ecosystem from Botany Bay, Sydney, Australia - BBAY78	N
3300000980	Metagenome	Macroalgal surface ecosystem from Botany Bay, Sydney, Australia - BBAY79	N
3300000981	Metagenome	Marine microbial communities from the Deep Indian Ocean - MP1201	N
3300000983	Metagenome	Macroalgal surface ecosystem from Botany Bay, Sydney, Australia - BBAY69	N
3300000984	Metagenome	Marine microbial communities from the Deep Atlantic Ocean - MP0371	N
3300000985	Metagenome	Sinkhole freshwater microbial communities from Lake Huron, USA - r2gDNA Night3	N
3300000995	Metagenome	Marine microbial communities from the Deep Atlantic Ocean - MP0627	N
3300000999	Metagenome	Marine microbial communities from the Deep Pacific Ocean - MP1494	N
3300001004	Metagenome	Marine microbial communities from the Deep Atlantic Ocean - MMD3.0	N
3300001006	Metagenome	Marine microbial communities from the Deep Atlantic Ocean - MP0758	N
3300001007	Metagenome	Grasslands soil microbial communities from Kansas, USA, that are Nitrogen fertilized - NN574	N
3300001009	Metagenome	Grasslands soil microbial communities from Chapel Hill, North Carolina, USA that are Nitrogen fertilized -NN352	N
3300001010	Metagenome	Marine microbial communities from South of Eden, South Pacific Ocean - MP1434	N
3300001012	Metagenome	Macroalgal surface ecosystem from Botany Bay, Sydney, Australia - BBAY76	N
3300001025	Metagenome	Grasslands soil microbial communities from Nunn, Colorado, USA, that are Nitrogen fertilized - NN1097	N
3300001034	Metagenome	Grasslands soil microbial communities from Gorham, Kansas, USA that are Nitrogen fertilized -NN607	N
3300001041	Metagenome	Groundwater microbial communities from Rifle, Colorado, USA - Groundwater D2	N
3300001046	Metagenome	Marine microbial communities from the Deep Indian Ocean - MP1202	N
3300001049	Metagenome	Marine microbial communities from the Deep Pacific Ocean - MP2159	N
3300001058	Metagenome	Marine microbial communities from the Deep Indian Ocean - MP0901	N
3300001060	Metagenome	Marine microbial communities from the Deep Atlantic Ocean - MP0103	N
3300001063	Metagenome	Marine microbial communities from the Deep Atlantic Ocean - MP0556	N
3300001068	Metagenome	Marine microbial communities from the Deep Atlantic Ocean - MP0372	N
3300001073	Metagenome	Soil microbial communities from Rifle, Colorado, USA - sediment 13ft 2	N
3300001074	Metagenome	Forest soil microbial communities from Willamette National Forest, Oregon, USA, amended with Nitrogen - NN397	N
3300001075	Metagenome	Tropical forest soil microbial communities from Luquillo Experimental Forest, Puerto Rico - Sample 63	N
3300001076	Metagenome	Grasslands soil microbial communities from Kansas, USA, that are Nitrogen fertilized - NN575	N
3300001077	Metagenome	Cellulose adapted compost microbial communities from Newby Island Compost Facility, Milpitas, CA, USA - BGW Initial Compost	N
3300001078	Metagenome	Forest soil microbial communities from Davy Crockett National Forest, Groveton, Texas, USA - Texas A ecozone_RefH0_O2	N
3300001079	Metagenome	Forest soil microbial communities from Davy Crockett National Forest, Groveton, Texas, USA - Texas A ecozone_OM2H0_O1	N
3300001080	Metagenome	Forest soil microbial communities from Davy Crockett National Forest, Groveton, Texas, USA - Texas A ecozone_OM1H0_O3	N
3300001081	Metagenome	Forest soil microbial communities from Algoma, Ontario, Canada - Jack Pine, Ontario site 1_JW_OM3H0_M3	N
3300001082	Metagenome	Forest soil microbial communities from Thunder Bay, Ontario, Canada - Black Spruce, Ontario site 2_A8_OM1_O3	N
3300001083	Metagenome	Forest soil microbial communities from Thunder Bay, Ontario, Canada - Black Spruce, Ontario site 2_A8_OM1_M1	N
3300001084	Metagenome	Forest soil microbial communities from Thunder Bay, Ontario, Canada - Black Spruce, Ontario site 2_A8_OM1_O1	N
3300001085	Metagenome	Forest soil microbial communities from El Dorado National Forest, California, USA - Mediterranean Blodgett CA OM1_O1	N
3300001086	Metagenome	Forest soil microbial communities from Thunder Bay, Ontario, Canada - Black Spruce, Ontario site 2_A8_OM3_M3	N
3300001087	Metagenome	Forest soil microbial communities from Algoma, Ontario, Canada - Jack Pine, Ontario site 1_JW_OM2H0_O3	N
3300001088	Metagenome	Forest soil microbial communities from Davy Crockett National Forest, Groveton, Texas, USA - Texas A ecozone_OM3H0_O2	N
3300001089	Metagenome	Forest soil microbial communities from Thunder Bay, Ontario, Canada - Black Spruce, Ontario site 2_A8_OM1_M3	N
3300001091	Metagenome	Marine microbial communities from the Deep Atlantic Ocean - MP0203	N
3300001093	Metagenome	07SHO09A	N
3300001095	Metagenome	Wastewater bioreactor microbial communities from Singapore -Terephthalate degrading community TA Biofilm	N
3300001096	Metagenome	Wastewater bioreactor microbial communities from Singapore -Terephthalate degrading community TA Sludge	N
3300001097	Metagenome	Saline microbial communities from Lake Vida, Antarctica (Lake Vida Brine Hole Two - Combined Assembly 2 samples, Mar 2013 Assem)	N
3300001098	Metagenome	Forest soil microbial communities from Algoma, Ontario, Canada - Jack Pine, Ontario site 1_JW_Ref_O1	N
3300001100	Metagenome	Forest soil microbial communities from Thunder Bay, Ontario, Canada - Black Spruce, Ontario site 2_A8_OM3_M1	N
3300001102	Metagenome	Macroalgal surface ecosystem from Botany Bay, Sydney, Australia - BBAY67	N
3300001104	Metagenome	Forest soil microbial communities from El Dorado National Forest, California, USA - Mediterranean Blodgett CA OM2_O3	N
3300001106	Metagenome	Marine microbial communities from the Deep Atlantic Ocean - MP0327	N
3300001108	Metagenome	Forest soil microbial communities from Algoma, Ontario, Canada - Jack Pine, Ontario site 1_JW_OM2H0_M3	N
3300001109	Metagenome	04YSMH020	N
3300001111	Metagenome	Forest soil microbial communities from Davy Crockett National Forest, Groveton, Texas, USA - Texas A ecozone_RefH0_M3	N
3300001113	Metagenome	Marine microbial communities from the Deep Pacific Ocean - MP2252	N
3300001114	Metagenome	Marine microbial communities from the Deep Pacific Ocean - MP1648	N
3300001116	Metagenome	Forest soil microbial communities from Davy Crockett National Forest, Groveton, Texas, USA - Texas A ecozone_OM2H0_M2	N
3300001117	Metagenome	Marine microbial communities from the Deep Pacific Ocean - MP2098	N
3300001120	Metagenome	Forest soil microbial communities from El Dorado National Forest, California, USA - Mediterranean Blodgett CA OM3_M3	N
3300001121	Metagenome	Marine microbial communities from the Deep Pacific Ocean - MP2253	N
3300001122	Metagenome	Marine microbial communities from the Deep Atlantic Ocean - MP0261	N
3300001123	Metagenome	Marine microbial communities from the Deep Atlantic Ocean - MP2969	N
3300001124	Metagenome	Forest soil microbial communities from Thunder Bay, Ontario, Canada - Black Spruce, Ontario site 2_A8_Ref_O3	N
3300001125	Metagenome	Marine microbial communities from the Deep Atlantic Ocean - MP0204	N
3300001126	Metagenome	Marine microbial communities from the Deep Atlantic Ocean - MP0440	N
3300001129	Metagenome	Marine microbial communities from the Deep Indian Ocean - MP1141	N
3300001131	Metagenome	Forest soil microbial communities from Thunder Bay, Ontario, Canada - Black Spruce, Ontario site 2_A8_Ref_O1	N
3300001132	Metagenome	Tropical forest soil microbial communities from Luquillo Experimental Forest, Puerto Rico - Sample 10	N
3300001133	Metagenome	Soil microbial communities from Rifle, Colorado, USA - sediment 13ft 3	N
3300001134	Metagenome	Forest soil microbial communities from Davy Crockett National Forest, Groveton, Texas, USA - Texas A ecozone_OM3H0_O1	N
3300001136	Metagenome	Marine sediment microbial community from Fremont, CA, USA - Pond A23 Sediment 2	N
3300001137	Metagenome	Forest soil microbial communities from Thunder Bay, Ontario, Canada - Black Spruce, Ontario site 2_A8_Ref_M3	N
3300001138	Metagenome	Grasslands soil microbial communities from Kansas, USA that are Nitrogen fertilized - NN591	N
3300001139	Metagenome	Soil microbial communities from Great Prairies - Wisconsin, Switchgrass soil	N
3300001140	Metagenome	Forest soil microbial communities from Davy Crockett National Forest, Groveton, Texas, USA - Texas A ecozone_RefH0_O3	N
3300001141	Metagenome	Forest soil microbial communities from Davy Crockett National Forest, Groveton, Texas, USA - Texas A ecozone_OM3H0_M2	N
3300001142	Metagenome	Forest soil microbial communities from Algoma, Ontario, Canada - Jack Pine, Ontario site 1_JW_Ref_M1	N
3300001143	Metagenome	Forest soil microbial communities from Davy Crockett National Forest, Groveton, Texas, USA - Texas A ecozone_OM3H0_M1	N
3300001144	Metagenome	Forest soil microbial communities from Algoma, Ontario, Canada - Jack Pine, Ontario site 1_JW_OM1H0_O1	N
3300001145	Metagenome	Forest soil microbial communities from Thunder Bay, Ontario, Canada - Black Spruce, Ontario site 2_A8_OM3_M2	N
3300001147	Metagenome	Forest soil microbial communities from El Dorado National Forest, California, USA - Mediterranean Blodgett CA OM2_O1	N
3300001150	Metagenome	Forest soil microbial communities from Algoma, Ontario, Canada - Jack Pine, Ontario site 1_JW_OM1H0_M1	N
3300001151	Metagenome	Forest soil microbial communities from Algoma, Ontario, Canada - Jack Pine, Ontario site 1_JW_Ref_O3	N
3300001152	Metagenome	Forest soil microbial communities from Davy Crockett National Forest, Groveton, Texas, USA - Texas A ecozone_RefH0_O1	N
3300001153	Metagenome	Forest soil microbial communities from Davy Crockett National Forest, Groveton, Texas, USA - Texas A ecozone_OM1H0_M3	N
3300001154	Metagenome	Forest soil microbial communities from Thunder Bay, Ontario, Canada - Black Spruce, Ontario site 2_A8_Ref_M1	N
3300001155	Metagenome	Forest soil microbial communities from Davy Crockett National Forest, Groveton, Texas, USA - Texas A ecozone_OM1H0_M1	N
3300001156	Metagenome	Forest soil microbial communities from Davy Crockett National Forest, Groveton, Texas, USA - Texas A ecozone_RefH0_M2	N
3300001157	Metagenome	Forest soil microbial communities from Davy Crockett National Forest, Groveton, Texas, USA - Texas A ecozone_OM2H0_O2	N
3300001158	Metagenome	Forest soil microbial communities from Davy Crockett National Forest, Groveton, Texas, USA - Texas A ecozone_OM1H0_O1	N
3300001159	Metagenome	Forest soil microbial communities from Thunder Bay, Ontario, Canada - Black Spruce, Ontario site 2_A8_Ref_M2	N
3300001160	Metagenome	Forest soil microbial communities from Algoma, Ontario, Canada - Jack Pine, Ontario site 1_JW_OM3H0_M2	N
3300001161	Metagenome	Forest soil microbial communities from El Dorado National Forest, California, USA - Mediterranean Blodgett CA OM2_M2	N
3300001162	Metagenome	Forest soil microbial communities from Algoma, Ontario, Canada - Jack Pine, Ontario site 1_JW_OM2H0_M2	N
3300001163	Metagenome	Forest soil microbial communities from Davy Crockett National Forest, Groveton, Texas, USA - Texas A ecozone_OM1H0_M2	N
3300001164	Metagenome	Forest soil microbial communities from El Dorado National Forest, California, USA - Mediterranean Blodgett CA OM3_M1	N
3300001166	Metagenome	Forest soil microbial communities from Algoma, Ontario, Canada - Jack Pine, Ontario site 1_JW_OM1H0_O2	N
3300001167	Metagenome	Forest soil microbial communities from Algoma, Ontario, Canada - Jack Pine, Ontario site 1_JW_Ref_M2	N
3300001168	Metagenome	Forest soil microbial communities from Davy Crockett National Forest, Groveton, Texas, USA - Texas A ecozone_RefH0_M1	N
3300001169	Metagenome	Forest soil microbial communities from Algoma, Ontario, Canada - Jack Pine, Ontario site 1_JW_OM2H0_O2	N
3300001170	Metagenome	Forest soil microbial communities from Thunder Bay, Ontario, Canada - Black Spruce, Ontario site 2_A8_Ref_O2	N
3300001171	Metagenome	Forest soil microbial communities from Davy Crockett National Forest, Groveton, Texas, USA - Texas A ecozone_OM2H0_M1	N
3300001172	Metagenome	Forest soil microbial communities from Thunder Bay, Ontario, Canada - Black Spruce, Ontario site 2_A8_OM2_O1	N
3300001173	Metagenome	Forest soil microbial communities from Algoma, Ontario, Canada - Jack Pine, Ontario site 1_JW_OM1H0_O3	N
3300001174	Metagenome	Forest soil microbial communities from Thunder Bay, Ontario, Canada - Black Spruce, Ontario site 2_A8_OM2_M1	N
3300001175	Metagenome	Forest soil microbial communities from Thunder Bay, Ontario, Canada - Black Spruce, Ontario site 2_A8_OM2_O3	N
3300001176	Metagenome	Forest soil microbial communities from Thunder Bay, Ontario, Canada - Black Spruce, Ontario site 2_A8_OM1_O2	N
3300001177	Metagenome	Forest soil microbial communities from Thunder Bay, Ontario, Canada - Black Spruce, Ontario site 2_A8_OM2_O2	N
3300001178	Metagenome	Forest soil microbial communities from Algoma, Ontario, Canada - Jack Pine, Ontario site 1_JW_Ref_M3	N
3300001179	Metagenome	Forest soil microbial communities from Algoma, Ontario, Canada - Jack Pine, Ontario site 1_JW_OM1H0_M3	N
3300001180	Metagenome	Forest soil microbial communities from Thunder Bay, Ontario, Canada - Black Spruce, Ontario site 2_A8_OM2_M3	N
3300001181	Metagenome	Forest soil microbial communities from Thunder Bay, Ontario, Canada - Black Spruce, Ontario site 2_A8_OM1_M2	N
3300001182	Metagenome	Forest soil microbial communities from Algoma, Ontario, Canada - Jack Pine, Ontario site 1_JW_OM1H0_M2	N
3300001183	Metagenome	Macroalgal surface ecosystem from Botany Bay, Sydney, Australia - BBAY88	N
3300001197	Metagenome	Wastewater microbial communities from Syncrude, Ft. McMurray, Alberta - Microbes from Sediment core from a heavy oil reservoir,Alberta Canada Inniskillen 614.3	N
3300001199	Metagenome	Lotic microbial communities from nuclear landfill site in Hanford, Washington, USA - IFRC combined assembly	N
3300001200	Metagenome	Macroalgal surface ecosystem from Botany Bay, Sydney, Australia - BBAY65	N
3300001201	Metagenome	Macroalgal surface ecosystem from Botany Bay, Sydney, Australia - BBAY86	N
3300001202	Metagenome	Macroalgal surface ecosystem from Botany Bay, Sydney, Australia - BBAY72	N
3300001203	Metagenome	Macroalgal surface ecosystem from Botany Bay, Sydney, Australia - BBAY85	N
3300001204	Metagenome	Forest soil microbial communities from Davy Crockett National Forest, Groveton, Texas, USA - Texas A ecozone_OM3H0_M3	N
3300001205	Metagenome	Grasslands soil microbial communities from Hopland, California, USA - 2	N
3300001213	Metagenome	Combined assembly of wetland microbial communities from Twitchell Island in the Sacramento Delta (Jan 2013 JGI Velvet Assembly)	N
3300001217	Metagenome	Switchgrass Microbiome	N
3300001218	Metagenome	Freshwater microbial communities from Lake Mendota, WI - 16JUL2010 deep hole epilimnion	N
3300001221	Metagenome	Switchgrass rhizosphere microbial communities from Knoxville, Tennessee, USA - 12_2	N
3300001224	Metagenome	Switchgrass rhizosphere microbial communities from Knoxville, Tennessee, USA - 12_1	N
3300001225	Metagenome	Switchgrass rhizosphere microbial communities from Knoxville, Tennessee, USA - 11_joined	N
3300001228	Metagenome	Switchgrass rhizosphere microbial communities from Knoxville, Tennessee, USA - 12_joined	N
3300001239	Metagenome	Tailings pond microbial communities from Northern Alberta - Syncrude Mildred Lake Settling Basin	N
3300001242	Metagenome	Groundwater microbial communities from Rifle, Colorado - Groundwater E2	N
3300001243	Metagenome	Freshwater microbial communities from Lake Mendota, WI - 05AUG2008 deep hole epilimnion	N
3300001244	Metagenome	Freshwater microbial communities from Lake Mendota, WI - 13SEPL2008 deep hole epilimnion	N
3300001245	Metatranscriptome	Estuarine microbial mat communities from Elkhorn Slough, Moss Landing, CA, USA - CR3B Metatranscriptome (Metagenome Metatranscriptome)	N
3300001246	Metagenome	Freshwater microbial communities from Lake Mendota, WI - 23JUL2008 deep hole epilimnion	N
3300001247	Metagenome	Freshwater microbial communities from Lake Mendota, WI - 19JUL2008 deep hole epilimnion	N
3300001248	Metagenome	Freshwater microbial communities from Lake Mendota, WI - 18JUL2008 deep hole epilimnion	N
3300001249	Metagenome	Freshwater microbial communities from Lake Mendota, WI - 21JUL2008 deep hole epilimnion	N
3300001250	Metagenome	Freshwater microbial communities from Lake Mendota, WI - 13AUG2008 deep hole epilimnion	N
3300001252	Metagenome	Freshwater microbial communities from Lake Mendota, WI - 8OCT2008 deep hole epilimnion	N
3300001253	Metagenome	Freshwater microbial communities from Lake Mendota, WI - 20AUG2008 deep hole epilimnion	N
3300001254	Metagenome	Freshwater microbial communities from Lake Mendota, WI - 03JUL2008 deep hole epilimnion	N
3300001255	Metagenome	Freshwater microbial communities from Lake Mendota, WI - 13JUN2010 deep hole epilimnion	N
3300001256	Metatranscriptome	Hot spring microbial communities from Elkhorn Slough, Monterey Bay, USA - MR6A (Metagenome Metatranscriptome)	N
3300001257	Metagenome	Freshwater microbial communities from Lake Mendota, WI - 17OCT2008 deep hole epilimnion	N
3300001259	Metagenome	Freshwater microbial communities from Lake Mendota, WI - 9JUL2008 deep hole epilimnion	N
3300001260	Metagenome	Freshwater microbial communities from Lake Mendota, WI - 26JUN2008 deep hole epilimnion	N
3300001261	Metagenome	Freshwater microbial communities from Lake Mendota, WI - 27AUG2008 deep hole epilimnion	N
3300001262	Metagenome	Macroalgal surface ecosystem from Botany Bay, Sydney, Australia - BBAY74	N
3300001263	Metagenome	Macroalgal surface ecosystem from Botany Bay, Sydney, Australia - BBAY83	N
3300001264	Metagenome	Macroalgal surface ecosystem from Botany Bay, Sydney, Australia - BBAY68	N
3300001265	Metagenome	Macroalgal surface ecosystem from Botany Bay, Sydney, Australia - BBAY84	N
3300001266	Metagenome	Freshwater microbial communities from Lake Mendota, WI - 05MAY2010 deep hole epilimnion	N
3300001267	Metagenome	Freshwater microbial communities from Lake Mendota, WI - 31AUG2010 deep hole epilimnion	N
3300001268	Metagenome	Freshwater microbial communities from Lake Mendota, WI - 12SEP2008 deep hole epilimnion	N
3300001269	Metagenome	Macroalgal surface ecosystem from Botany Bay, Sydney, Australia - BBAY87	N
3300001270	Metagenome	Macroalgal surface ecosystem from Botany Bay, Sydney, Australia - BBAY91	N
3300001271	Metagenome	Macroalgal surface ecosystem from Botany Bay, Sydney, Australia - BBAY90	N
3300001272	Metagenome	Freshwater microbial communities from Lake Mendota, WI - 20MAY2010 deep hole epilimnion	N
3300001273	Metagenome	Freshwater microbial communities from Lake Mendota, WI - Practice 20APR2010 epilimnion	N
3300001274	Metagenome	Freshwater microbial communities from Lake Mendota, WI - Practice 15JUN2010 epilimnion	N
3300001275	Metagenome	Freshwater microbial communities from Lake Mendota, WI - Practice 29OCT2010 epilimnion	N
3300001278	Metagenome	Macroalgal surface ecosystem from Botany Bay, Sydney, Australia - BBAY75	N
3300001279	Metagenome	Wetland sediment microbial communities from Twitchell Island in the Sacramento Delta, sample from surface sediment Aug2011 Site B2 Bulk	N
3300001281	Metagenome	Wetland microbial communities from Twitchell Island in the Sacramento Delta, sample from surface sediment Aug2011 Site A1 Bulk	N
3300001282	Metagenome	Freshwater microbial communities from Lake Mendota, WI - Practice 20APR2010 epilimnion	N
3300001283	Metagenome	Forest soil microbial communities from El Dorado National Forest, California, USA - Mediterranean Blodgett CA OM1_M3	N
3300001285	Metagenome	Tropical forest soil microbial communities from Luquillo Experimental Forest, Puerto Rico - Sample 12	N
3300001286	Metagenome	Groundwater microbial communities from S. Glens Falls, New York, USA - Naphthalene biodegradation metagenome 12C5dose	N
3300001287	Metagenome	Freshwater microbial communities from Lake Mendota, WI - 23JUL2008 deep hole epilimnion	N
3300001298	Metagenome	Permafrost soil microbial communities from Miers Valley, Antarctica - Ant1	N
3300001305	Metagenome	Grasslands soil microbial communities from Hopland, California, USA	N
3300001309	Metagenome	Hypoxic/sulfidic aquatic microbial communities from Monarch Geyser, Yellowstone National Park, USA - MG	N
3300001313	Metagenome	Bioengineered switchgrass rhizosphere microbial community from Knoxville, Tennessee, USA - 26-Joint	N
3300001320	Metagenome	Permafrost active layer microbial communities from McGill Arctic Research Station, Canada - (A28-65cm)- 6 month illumina	N
3300001321	Metagenome	Bioengineered switchgrass rhizosphere microbial community from Knoxville, Tennessee, USA - 15 Joint	N
3300001322	Metagenome	Permafrost active layer microbial communities from McGill Arctic Research Station, Canada - (A26-65cm)- 6 month illumina	N
3300001324	Metagenome	Permafrost active layer microbial communities from McGill Arctic Research Station, Canada - (A26-35cm)- 6 month illumina	N
3300001325	Metagenome	Marine microbial communities from the Red Sea - Atlantis II brine metagenomic assembly	N
3300001326	Metagenome	Permafrost active layer microbial communities from McGill Arctic Research Station, Canada - (A28-35cm)- 6 month illumina	N
3300001328	Metagenome	Permafrost active layer microbial communities from McGill Arctic Research Station, Canada - (A10-65cm)- 6 month illumina	N
3300001329	Metagenome	Permafrost active layer microbial communities from McGill Arctic Research Station, Canada - (A28-5cm)- 6 month illumina	N
3300001330	Metagenome	Permafrost active layer microbial communities from McGill Arctic Research Station, Canada - (A30-5cm)- 6 month illumina	N
3300001331	Metagenome	Permafrost active layer microbial communities from McGill Arctic Research Station, Canada - (A21-5cm)- 6 month illumina	N
3300001332	Metagenome	Hypersaline viral communities from Bras del Port, Santa Pola, Spain	N
3300001333	Metagenome	Permafrost active layer microbial communities from McGill Arctic Research Station, Canada - (A21-PF)- 6 month illumina	N
3300001334	Metagenome	Permafrost active layer microbial communities from McGill Arctic Research Station, Canada - (A21-65cm)- 6 month illumina	N
3300001335	Metagenome	Wetlands benthic microbial communities from British Columbia, Canada - ML8	N
3300001336	Metagenome	ML7	N
3300001337	Metagenome	Hot spring microbial streamer communities from Conch Spring, Yellowstone National Park, USA - CON_C	N
3300001339	Metagenome	Hot spring and microbial mat streamer communities from Octopus Spring Streamers, Yellowstone National Park, USA - OCT_B	N
3300001340	Metagenome	Ferric oxide microbial mat and aquatic microbial communities from Rainbow Spring, Yellowstone National Park, USA - RS3B	N
3300001341	Metagenome	Marine cyanobacterial communities from Panama - species 1 Leptolyngbya sp. v3	N
3300001343	Metagenome	Nasutitermes corniger P5 segment gut microbial community from laboratory colony in Florida, USA - Nc150 P5	N
3300001344	Metagenome	Pelagic Microbial community sample from North Sea - COGITO 998_met_02	N
3300001345	Metagenome	Nasutitermes corniger P4 segment gut microbial community from laboratory colony in Florida, USA - Nc150 P4	N
3300001346	Metagenome	Pelagic Microbial community sample from North Sea - COGITO 998_met_01	N
3300001347	Metagenome	Pelagic Microbial community sample from North Sea - COGITO 998_met_06	N
3300001348	Metagenome	Pelagic Microbial community sample from North Sea - COGITO 998_met_04	N
3300001349	Metagenome	Pelagic Microbial community sample from North Sea - COGITO 998_met_10	N
3300001351	Metagenome	Pelagic Microbial community sample from North Sea - COGITO 998_met_03	N
3300001352	Metagenome	Pelagic Microbial community sample from North Sea - COGITO 998_met_07	N
3300001353	Metagenome	Pelagic Microbial community sample from North Sea - COGITO 998_met_09	N
3300001354	Metagenome	Pelagic Microbial community sample from North Sea - COGITO 998_met_05	N
3300001355	Metagenome	Pelagic Microbial community sample from North Sea - COGITO 998_met_08	N
3300001356	Metagenome	Peat soil microbial communities from Weissenstadt, Germany - SII-SIP-2007	N
3300001357	Metagenome	Combined assembly of Elkhorn Slough mat metaG (MD2A, MD6A, CD2A, CD6A)	N
3300001359	Metagenome	Permafrost active layer microbial communities from McGill Arctic Research Station, Canada - (A30-35cm)- 6 month illumina	N
3300001361	Metagenome	Permafrost active layer microbial communities from McGill Arctic Research Station, Canada - (A30-PF)- 6 month illumina	N
3300001368	Metagenome	Microbial communities from bioreactor (seeded with sewage sludge) at LBNL, California, USA - Biofuel metagenome 4	N
3300001369	Metagenome	Forest soil microbial communities from Algoma, Ontario, Canada - Jack Pine, Ontario site 1_JW_OM3H0_M1	N
3300001370	Metagenome	Freshwater microbial communities from Lake Mendota, WI - 25SEP2008 deep hole epilimnion	N
3300001371	Metagenome	Baker-B-sed	N
3300001372	Metagenome	YB-Back-sed	N
3300001373	Metagenome	YB-Mouth-sed	N
3300001374	Metagenome	Macroalgal surface ecosystem from Botany Bay, Sydney, Australia - BBAY88_21	N
3300001375	Metagenome	Goat rumen bacterial communities from Langston, Oklahoma, USA - assemble1	N
3300001377	Metagenome	Goat rumen fungal communities from Langston, Oklahoma, USA - Assemble1	N
3300001380	Metagenome	Subsurface groundwater microbial communities from S. Glens Falls, New York, USA - GMW37 contaminated, 5.8 m	N
3300001382	Metagenome	Hot spring sediment microbial communities from Joseph's Coat, Yellowstone National Park, USA - JC3_ASED	N
3300001383	Metagenome	Arctic peat soil from Barrow, Alaska - NGEE Surface sample 210-2 shallow-092012	N
3300001384	Metagenome	Arctic peat soil from Barrow, Alaska - NGEE Surface sample 53-3 shallow-072012	N
3300001385	Metagenome	Arctic peat soil from Barrow, Alaska - NGEE Surface sample 210-2 deep-092012	N
3300001386	Metagenome	Cayman MG2b	N
3300001389	Metagenome	Benzene-degrading bioreactor methanogenic microbial communities from Toronto, Canada - k91 assembly	N
3300001390	Metagenome	SMAR1	N
3300001391	Metagenome	Hydrothermal vent microbial communities from the Southwest Indian Ridge - SWIR1	N
3300001392	Metagenome	ELSC Metagenome	N
3300001394	Metagenome	Arctic peat soil from Barrow, Alaska - NGEE Surface sample 210 deep-092012	N
3300001395	Metagenome	Goat rumen fungal communities from Langston, Oklahoma, USA - velvetAssemble	N
3300001396	Metagenome	Arctic peat soil from Barrow, Alaska - NGEE Surface sample 210-2 deep-072012	N
3300001397	Metagenome	Arctic peat soil from Barrow, Alaska - NGEE Surface sample 210-3 deep-072012	N
3300001398	Metagenome	Arctic peat soil from Barrow, Alaska - NGEE Surface sample F53-3 deep-092012	N
3300001399	Metagenome	Arctic peat soil from Barrow, Alaska - NGEE Surface sample 210-3 shallow-072012	N
3300001400	Metagenome	Arctic peat soil from Barrow, Alaska - NGEE Surface sample 415-3 deep-072012	N
3300001401	Metagenome	Arctic peat soil from Barrow, Alaska - NGEE Surface sample 53-3 deep-072012	N
3300001402	Metagenome	Arctic peat soil from Barrow, Alaska - NGEE Surface sample 210-3 deep-092012	N
3300001403	Metagenome	Arctic peat soil from Barrow, Alaska - NGEE Surface sample F53-2 shallow-092012	N
3300001404	Metagenome	Arctic peat soil from Barrow, Alaska - NGEE Surface sample 415-2 deep-072012	N
3300001405	Metagenome	Arctic peat soil from Barrow, Alaska - NGEE Surface sample 53-1 shallow-072012	N
3300001406	Metagenome	Arctic peat soil from Barrow, Alaska - NGEE Surface sample 53-2 deep-072012	N
3300001407	Metagenome	Arctic peat soil from Barrow, Alaska - NGEE Surface sample 210 shallow-092012	N
3300001408	Metagenome	Arctic peat soil from Barrow, Alaska - NGEE Surface sample F52-2 deep-092012	N
3300001409	Metagenome	Arctic peat soil from Barrow, Alaska - NGEE Surface sample 53-1 deep-072012	N
3300001410	Metagenome	Arctic peat soil from Barrow, Alaska - NGEE Surface sample 415-1 deep-072012	N
3300001411	Metagenome	Arctic peat soil from Barrow, Alaska - NGEE Surface sample 415-2 shallow-072012	N
3300001412	Metagenome	Arctic peat soil from Barrow, Alaska - NGEE Surface sample 210-1 deep-072012	N
3300001413	Metagenome	Arctic peat soil from Barrow, Alaska - NGEE Surface sample 415-1 shallow-072012	N
3300001414	Metagenome	Arctic peat soil from Barrow, Alaska - NGEE Surface sample 210-1 shallow-072012	N
3300001415	Metagenome	Arctic peat soil from Barrow, Alaska - NGEE Surface sample 415-3 shallow-072012	N
3300001416	Metagenome	Arctic peat soil from Barrow, Alaska - NGEE Surface sample 210-2 shallow-072012	N
3300001417	Metagenome	Arctic peat soil from Barrow, Alaska - NGEE Surface sample 210-3 shallow-092012	N
3300001418	Metagenome	Arctic peat soil from Barrow, Alaska - NGEE Surface sample 53-2 shallow-072012	N
3300001419	Metagenome	Saline surface water microbial communities from Etoliko Lagoon, Greece - halocline water (15 m)	N
3300001422	Metagenome	Oil sands microbial communities from Horse River, Alberta, Canada - outcrops	N
3300001423	Metagenome	Arctic peat soil from Barrow, Alaska - NGEE Surface sample 415-2 deep-092012	N
3300001424	Metagenome	Arctic peat soil from Barrow, Alaska - NGEE Surface sample 415-1 shallow-092012	N
3300001425	Metagenome	Goat rumen bacterial communities from Langston, Oklahoma, USA - velvet	N
3300001426	Metagenome	Switchgrass rhizosphere microbial communities from Kellogg Biological Station, Michigan, USA, with spike-in - S2	N
3300001427	Metagenome	Arctic peat soil from Barrow, Alaska - NGEE Surface sample 415-2 shallow-092012	N
3300001428	Metagenome	Arctic peat soil from Barrow, Alaska - NGEE Surface sample 415-3 deep-092012	N
3300001429	Metagenome	Arctic peat soil from Barrow, Alaska - NGEE Surface sample 415-3 shallow-092012	N
3300001430	Metagenome	Switchgrass rhizosphere bulk soil microbial communities from Kellogg Biological Station, Michigan, USA, with spike-in - S5	N
3300001431	Metagenome	Amended soil microbial communities from Kansas Great Prairies, USA - BrdU F1.4TB clc assemly	N
3300001432	Metagenome	Switchgrass rhizosphere microbial communities from Kellogg Biological Station, Michigan, USA, with PhiX - S2	N
3300001433	Metagenome	Switchgrass rhizosphere bulk soil microbial communities from Kellogg Biological Station, Michigan, USA, with PhiX - S5	N
3300001438	Metagenome	Switchgrass rhizosphere microbial communities from Kellogg Biological Station, Michigan, USA, with PhiX - S5	N
3300001446	Metagenome	Sulfidic aquatic microbial communities from Washburn Spring, Yellowstone National Park, USA - WS	N
3300001447	Metagenome	Forest soil microbial communities from Browns Valley, California, USA, that are Nitrogen fertilized - NN95	N
3300001448	Metatranscriptome	Wetland microbial communities from Twitchell Island in the Sacramento Delta, sample from surface sediment Aug2011 Site A1 Bulk Metatranscriptome	N
3300001449	Metagenome	Arctic peat soil from Barrow, Alaska - NGEE Surface sample F53-3 shallow	N
3300001450	Metagenome	Marine viral communities from the Pacific Ocean - LP-53	N
3300001451	Metagenome	Goat rumen bacterial communities from Langston, Oklahoma, USA - velvet Assemble	N
3300001452	Metagenome	Arctic peat soil from Barrow, Alaska - NGEE Surface sample F53-1 deep-092012	N
3300001453	Metagenome	Arctic peat soil from Barrow, Alaska - NGEE Surface sample 415-1 deep-092012	N
3300001454	Metagenome	Arctic peat soil from Barrow, Alaska - NGEE Surface sample F53-1 shallow-092012	N
3300001455	Metagenome	Forest soil microbial communities from El Dorado National Forest, California, USA - Mediterranean Blodgett CA OM1_M2	N
3300001458	Metagenome	Hydrothermal vent plume microbial communities from the Mid Cayman Rise - All Sites - gte1k	N
3300001459	Metagenome	Hydrothermal vent plume microbial communities from the Mid Cayman Rise - All Sites - lt1k	N
3300001460	Metagenome	Marine viral communities from the Pacific Ocean - LP-28	N
3300001461	Metagenome	Forest soil microbial communities from Davy Crockett National Forest, Groveton, Texas, USA - Texas A ecozone_OM3H0_O3	N
3300001463	Metagenome	Ecteinascidia turbinata endosymbiont from Florida, USA - Sample 1	N
3300001464	Metagenome	Forest soil microbial communities from Browns Valley, California, USA, that are Nitrogen fertilized - NN91	N
3300001466	Metagenome	Nasutitermes corniger midgut segment microbial community from laboratory colony in Florida, USA - Nc150M	N
3300001468	Metagenome	Cubitermes ugandensis midgut segment microbial communities from Kakamega Forest, Kenya - Cu122M	N
3300001471	Metagenome	Forest soil microbial communities from Algoma, Ontario, Canada - Jack Pine, Ontario site 1_JW_Ref_O2	N
3300001472	Metagenome	Marine viral communities from the Pacific Ocean - LP-32	N
3300001473	Metagenome	Marine cyanobacterial communities from Panama - species 1 Leptolyngbya sp. v5	N
3300001474	Metagenome	Cubitermes ugandensis crop segment gut microbial communities from Kakamega Forest, Kenya - Cu122C	N
3300001475	Metagenome	Forest soil microbial communities from Browns Valley, California, USA, that are Nitrogen fertilized - NN102	N
3300001477	Metagenome	Sheep rumen microbial communities from New Zealand - Rank02_low	N
3300001484	Metagenome	Sheep rumen microbial communities from New Zealand - Rank12_low	N
3300001490	Metagenome	Fosmid Clones Derived from Amazon Forest Soil Microbial Communities	N
3300001515	Metagenome	Hydrothermal vent plume microbial communities from Kilo Moana, Pacific Ocean, of black smokers	N
3300001516	Metagenome	Hydrothermal vent plume microbial communities from Tahi Moana, Pacific Ocean, of black smokers	N
3300001522	Metagenome	Hydrothermal vent plume microbial communities from Mariner/Tui Malila, Pacific Ocean, of black smokers	N
3300001523	Metagenome	Hypersaline microbial communities from Lake Vida, Antarctica - Brine Hole Two &gt;0.2 micron	N
3300001524	Metagenome	Abe Hydrothermal Plume	N
3300001525	Metagenome	Chimp virome sample 4	N
3300001526	Metagenome	Permafrost active layer microbial communities from McGill Arctic Research Station, Canada - (A10-5cm-1A)- 1 week illumina	N
3300001527	Metagenome	Permafrost active layer microbial communities from McGill Arctic Research Station, Canada - (A3-5cm-13A)- 1 week illumina	N
3300001528	Metagenome	Virome of Chimps sample 1	N
3300001532	Metagenome	Permafrost active layer microbial communities from McGill Arctic Research Station, Canada - (A20-PF 12A)- 1 week illumina	N
3300001533	Metagenome	Benthic freshwater microbial communities from British Columbia, Canada	N
3300001534	Metagenome	Permafrost active layer microbial communities from McGill Arctic Research Station, Canada - (A15-PF-7A)- 1 week illumina	N
3300001535	Metagenome	Permafrost active layer microbial communities from McGill Arctic Research Station, Canada - (A3-PF-15A)- 1 week illumina	N
3300001536	Metagenome	Permafrost active layer microbial communities from McGill Arctic Research Station, Canada - (A15-65cm-8A)- 1 week illumina	N
3300001537	Metagenome	Permafrost active layer microbial communities from McGill Arctic Research Station, Canada - (A20-65 cm-11A)- 1 week illumina	N
3300001538	Metagenome	Permafrost active layer microbial communities from McGill Arctic Research Station, Canada - (A10-PF 4A)- 1 week illumina	N
3300001539	Metagenome	Ecteinascidia turbinata endosymbiont from Florida, USA - Sample 2	N
3300001541	Metagenome	Nasutitermes corniger P1 segment gut microbial community from laboratory colony in Florida, USA - Nc150 P1	N
3300001542	Metagenome	Nasutitermes corniger crop gut microbial community from laboratory colony in Florida, USA - Nc150C	N
3300001544	Metagenome	Cubitermes ugandensis P1 segment gut microbial communities from Kakamega Forest, Kenya - Cu122 P1	N
3300001545	Metagenome	Forest soil microbial communities from Algoma, Ontario, Canada - Jack Pine, Ontario site 1_JW_OM2H0_M1	N
3300001546	Metagenome	Forest soil microbial communities from Algoma, Ontario, Canada - Jack Pine, Ontario site 1_JW_OM2H0_O1	N
3300001547	Metagenome	Wetland microbial communities from Twitchell Island in the Sacramento Delta, sample from surface sediment Aug2011 Site C1 Bulk	N
3300001548	Metatranscriptome	Estuarine microbial mat communities from Elkhorn Slough, California, USA - CR1B Metatranscriptome (Metagenome Metatranscriptome)	N
3300001554	Metagenome	Hydrothermal vent plume microbial communities from the Cayman RIse, Caribbean Sea - Cayman Shallow_MG2b	N
3300001565	Metagenome	Permafrost active layer microbial communities from McGill Arctic Research Station, Canada - (A35-5cm-18A)- 1 week illumina new	N
3300001566	Metagenome	Permafrost active layer microbial communities from McGill Arctic Research Station, Canada - (A21-35cm)- 6 week illumina	N
3300001567	Metagenome	Hydrocarbon resource environments microbial communities from Canada and USA - Toluene degrading community from Alberta, Canada	N
3300001568	Metagenome	Marine microbial communities from the Deep Indian Ocean - MP1374	N
3300001569	Metagenome	Marine microbial communities from the Deep Indian Ocean - MP0960	N
3300001570	Metagenome	Marine microbial communities from the Deep Pacific Ocean - MP2016	N
3300001572	Metagenome	Marine microbial communities from the Deep Indian Ocean - MP0900	N
3300001573	Metagenome	Marine microbial communities from the Deep Pacific Ocean - MP1483	N
3300001574	Metagenome	Marine microbial communities from the Deep Atlantic Ocean - MP0262	N
3300001576	Metagenome	Marine microbial communities from the Deep Pacific Ocean - MP2053	N
3300001579	Metagenome	Marine microbial communities from the Deep Atlantic Ocean - MP0740	N
3300001580	Metagenome	Wastewater microbial communities from Syncrude, Ft. McMurray, Alberta - Microbes from Suncor taillings pond 6 2012TP6_6	N
3300001581	Metagenome	Marine microbial communities from the Deep Atlantic Ocean - MP0759	N
3300001582	Metagenome	Marine microbial communities from the Deep Pacific Ocean - MP1788	N
3300001584	Metagenome	Marine microbial communities from the Deep Pacific Ocean - MP2097	N
3300001585	Metagenome	Marine microbial communities from the Deep Atlantic Ocean - MP2913	N
3300001587	Metagenome	Marine microbial communities from the Deep Atlantic Ocean - MP2634	N
3300001589	Metagenome	Marine viral communities from the Pacific Ocean - LP-40	N
3300001592	Metagenome	Wastewater microbial communities from Syncrude, Ft. McMurray, Alberta - Microbes in water sample from Medicine Hat oil field -PW_MHGC_2012April2:	N
3300001593	Metagenome	Forest soil microbial communities from Thunder Bay, Ontario, Canada - Black Spruce, Ontario site 2_A8_OM2_M2	N
3300001594	Metagenome	Wastewater microbial communities from Syncrude, Ft. McMurray, Alberta - Microbes in water sample from Medicine Hat oil field -PW_MHGC_2012April2:	N
3300001598	Metagenome	Elephant fecal microbiome from Asian Elephant in Hamburg Zoo, Germany	N
3300001605	Metagenome	Tailings pond microbial communities from Northern Alberta - Syncrude Mildred Lake Settling Basin	N
3300001609	Metagenome	Forest soil microbial communities from Harvard Forest Long Term Ecological Research site in Petersham, Massachusetts, USA - MetaG HF027	N
3300001610	Metagenome	Forest soil microbial communities from Harvard Forest Long Term Ecological Research site in Petersham, Massachusetts, USA - MetaG HF026	N
3300001611	Metagenome	Forest soil microbial communities from Harvard Forest Long Term Ecological Research site in Petersham, Massachusetts, USA - MetaG HF023	N
3300001612	Metagenome	Forest soil microbial communities from Harvard Forest Long Term Ecological Research site in Petersham, Massachusetts, USA - MetaG HF017	N
3300001613	Metagenome	Forest soil microbial communities from Harvard Forest Long Term Ecological Research site in Petersham, Massachusetts, USA - MetaG HF029	N
3300001614	Metagenome	Forest soil microbial communities from Harvard Forest Long Term Ecological Research site in Petersham, Massachusetts, USA - MetaG HF015	N
3300001616	Metagenome	Forest soil microbial communities from Harvard Forest Long Term Ecological Research site in Petersham, Massachusetts, USA - MetaG HF034	N
3300001618	Metagenome	Forest soil microbial communities from Harvard Forest Long Term Ecological Research site in Petersham, Massachusetts, USA - MetaG HF030	N
3300001619	Metagenome	Forest soil microbial communities from Harvard Forest Long Term Ecological Research site in Petersham, Massachusetts, USA - MetaG HF016	N
3300001620	Metagenome	Forest soil microbial communities from Harvard Forest Long Term Ecological Research site in Petersham, Massachusetts, USA - MetaG HF032	N
3300001621	Metagenome	Forest soil microbial communities from Harvard Forest Long Term Ecological Research site in Petersham, Massachusetts, USA - MetaG HF019	N
3300001622	Metagenome	Forest soil microbial communities from Harvard Forest Long Term Ecological Research site in Petersham, Massachusetts, USA - MetaG HF018	N
3300001623	Metagenome	Forest soil microbial communities from Harvard Forest Long Term Ecological Research site in Petersham, Massachusetts, USA - MetaG HF035	N
3300001624	Metagenome	Forest soil microbial communities from Harvard Forest Long Term Ecological Research site in Petersham, Massachusetts, USA - MetaG HF022	N
3300001625	Metagenome	Forest soil microbial communities from Harvard Forest Long Term Ecological Research site in Petersham, Massachusetts, USA - MetaG HF014	N
3300001626	Metagenome	Forest soil microbial communities from Harvard Forest Long Term Ecological Research site in Petersham, Massachusetts, USA - MetaG HF013	N
3300001627	Metagenome	Forest soil microbial communities from Harvard Forest Long Term Ecological Research site in Petersham, Massachusetts, USA - MetaG HF024	N
3300001628	Metagenome	Forest soil microbial communities from Harvard Forest Long Term Ecological Research site in Petersham, Massachusetts, USA - MetaG HF021	N
3300001629	Metagenome	Forest soil microbial communities from Harvard Forest Long Term Ecological Research site in Petersham, Massachusetts, USA - MetaG HF006	N
3300001630	Metagenome	Forest soil microbial communities from Harvard Forest Long Term Ecological Research site in Petersham, Massachusetts, USA - MetaG HF037	N
3300001632	Metagenome	Forest soil microbial communities from Harvard Forest Long Term Ecological Research site in Petersham, Massachusetts, USA - MetaG HF001	N
3300001633	Metagenome	Forest soil microbial communities from Harvard Forest Long Term Ecological Research site in Petersham, Massachusetts, USA - MetaG HF007	N
3300001634	Metagenome	Forest soil microbial communities from Harvard Forest Long Term Ecological Research site in Petersham, Massachusetts, USA - MetaG HF011	N
3300001635	Metagenome	Forest soil microbial communities from Harvard Forest Long Term Ecological Research site in Petersham, Massachusetts, USA - MetaG HF009	N
3300001636	Metagenome	Forest soil microbial communities from Harvard Forest Long Term Ecological Research site in Petersham, Massachusetts, USA - MetaG HF002	N
3300001638	Metagenome	Forest soil microbial communities from Harvard Forest Long Term Ecological Research site in Petersham, Massachusetts, USA - MetaG HF039	N
3300001639	Metagenome	Forest soil microbial communities from Harvard Forest Long Term Ecological Research site in Petersham, Massachusetts, USA - MetaG HF003	N
3300001640	Metagenome	Forest soil microbial communities from Harvard Forest Long Term Ecological Research site in Petersham, Massachusetts, USA - MetaG HF010	N
3300001641	Metagenome	Forest soil microbial communities from Harvard Forest Long Term Ecological Research site in Petersham, Massachusetts, USA - MetaG HF004	N
3300001642	Metagenome	Forest soil microbial communities from Harvard Forest Long Term Ecological Research site in Petersham, Massachusetts, USA - MetaG HF012	N
3300001643	Metagenome	Forest soil microbial communities from Harvard Forest Long Term Ecological Research site in Petersham, Massachusetts, USA - MetaG HF044	N
3300001644	Metagenome	Forest soil microbial communities from Harvard Forest Long Term Ecological Research site in Petersham, Massachusetts, USA - MetaG HF045	N
3300001645	Metagenome	Forest soil microbial communities from Harvard Forest Long Term Ecological Research site in Petersham, Massachusetts, USA - MetaG HF036	N
3300001646	Metagenome	Forest soil microbial communities from Harvard Forest Long Term Ecological Research site in Petersham, Massachusetts, USA - MetaG HF042	N
3300001647	Metagenome	Forest soil microbial communities from Harvard Forest Long Term Ecological Research site in Petersham, Massachusetts, USA - MetaG HF043	N
3300001648	Metagenome	Forest soil microbial communities from Harvard Forest Long Term Ecological Research site in Petersham, Massachusetts, USA - MetaG HF008	N
3300001649	Metagenome	Forest soil microbial communities from Harvard Forest Long Term Ecological Research site in Petersham, Massachusetts, USA - MetaG HF038	N
3300001650	Metagenome	Forest soil microbial communities from Harvard Forest Long Term Ecological Research site in Petersham, Massachusetts, USA - MetaG HF046	N
3300001652	Metagenome	Forest soil microbial communities from Harvard Forest Long Term Ecological Research site in Petersham, Massachusetts, USA - MetaG HF040	N
3300001653	Metagenome	Forest soil microbial communities from Harvard Forest Long Term Ecological Research site in Petersham, Massachusetts, USA - MetaG HF041	N
3300001658	Metagenome	Forest soil microbial communities from Harvard Forest Long Term Ecological Research site in Petersham, Massachusetts, USA - MetaG HF048	N
3300001661	Metagenome	Mediterranean Blodgett CA OM1_O3 (Mediterranean Blodgett coassembly)	N
3300001662	Metagenome	sbbS	N
3300001664	Metagenome	Permafrost active layer microbial communities from McGill Arctic Research Station, Canada - 5cm_reassembled	N
3300001665	Metagenome	barSA	N
3300001667	Metagenome	barOA	N
3300001676	Metagenome	Black smokers hydrothermal plume microbial communities from Tui Malila, Lau Basin, Pacific Ocean	N
3300001678	Metagenome	Black smokers hydrothermal plume microbial communities from Mariner, Lau Basin, Pacific Ocean -IDBA	N
3300001679	Metagenome	Black smokers hydrothermal plume microbial communities from Tahi Moana, Lau Basin, Pacific Ocean	N
3300001680	Metagenome	Black smokers hydrothermal plume microbial communities from Kilo Moana, Pacific Ocean	N
3300001681	Metagenome	Black smokers hydrothermal plume microbial communities from Abe, Lau Basin, Pacific Ocean - IDBA	N
3300001682	Metagenome	Cattle waste upflow reactor	N
3300001683	Metagenome	Hydrothermal vent plume microbial communities from Guaymas Basin, Gulf of California - IDBA assembly	N
3300001684	Metagenome	Hot spring microbial communities from Joseph's Coat, Yellowstone National Park, USA - JC2_E	N
3300001685	Metagenome	Oil polluted marine microbial communities from Coal Oil Point, Santa Barbara, California, USA - Sample 2	N
3300001686	Metagenome	Grasslands soil microbial communities from Hopland, California, USA	N
3300001687	Metagenome	Deep Marine Sediments WOR-3-8_10	N
3300001689	Metagenome	Ecteinascidia turbinata endosymbiont from Florida, USA - Sample 4	N
3300001690	Metagenome	Soil microbial communities from Arlington Agricultural Research Station in Wisconsin, USA - Nitrogen cycling UWRJ-G10A3-12	N
3300001691	Metagenome	Soil microbial communities from Arlington Agricultural Research Station in Wisconsin, USA - Nitrogen cycling UWRJ-G01A5-12	N
3300001692	Metagenome	Soil microbial communities from Arlington Agricultural Research Station in Wisconsin, USA - Nitrogen cycling UWRJ-G10A1-11	N
3300001694	Metagenome	Soil microbial communities from Arlington Agricultural Research Station in Wisconsin, USA - Nitrogen cycling UWRJ-G01A1-12	N
3300001696	Metagenome	Soil microbial communities from Arlington Agricultural Research Station in Wisconsin, USA - Nitrogen cycling UWRJ-G01A4-11	N
3300001701	Metagenome	Soil microbial communities from Arlington Agricultural Research Station in Wisconsin, USA - Nitrogen cycling UWRJ-G10A2-11	N
3300001706	Metagenome	Marine sediment microbial communities from White Oak River estuary, North Carolina - WOR-3-8_10	N
3300001707	Metagenome	Hydrothermal vent plume microbial communities from the Mid Cayman Rise - Beebe Supr50	N
3300001709	Metagenome	Marine viral communities from the Pacific Ocean - LP-29	N
3300001711	Metagenome	Marine viral communities from the Pacific Ocean - LP-24	N
3300001712	Metagenome	Marine viral communities from the Pacific Ocean - LP-31	N
3300001714	Metagenome	Marine viral communities from the Pacific Ocean - LP-39	N
3300001715	Metagenome	Marine viral communities from the Pacific Ocean - LP-41	N
3300001716	Metagenome	Marine viral communities from the Pacific Ocean - LP-42	N
3300001717	Metagenome	Marine viral communities from the Pacific Ocean - LP-47	N
3300001718	Metagenome	Marine viral communities from the Pacific Ocean - LP-48	N
3300001719	Metagenome	Marine viral communities from the Deep Pacific Ocean - MSP-109	N
3300001720	Metagenome	Marine viral communities from the Pacific Ocean - LP-36	N
3300001721	Metagenome	Marine viral communities from the Pacific Ocean - LP-54	N
3300001722	Metagenome	Marine viral communities from the Pacific Ocean - LP-50	N
3300001723	Metagenome	Marine viral communities from the Deep Pacific Ocean - MSP-144	N
3300001724	Metagenome	Marine viral communities from the Deep Pacific Ocean - MSP-146	N
3300001725	Metagenome	Marine viral communities from the Deep Pacific Ocean - MSP-82	N
3300001726	Metagenome	Marine viral communities from the Deep Pacific Ocean - MSP-103	N
3300001727	Metagenome	Marine viral communities from the Pacific Ocean - LP-55	N
3300001728	Metagenome	Marine viral communities from the Pacific Ocean - LP-46	N
3300001729	Metagenome	Marine viral communities from the Deep Pacific Ocean - MSP-91	N
3300001730	Metagenome	Marine viral communities from the Deep Pacific Ocean - MSP-134	N
3300001731	Metagenome	Marine viral communities from the Pacific Ocean - LP-37	N
3300001732	Metagenome	Marine viral communities from the Deep Pacific Ocean - MSP-97	N
3300001733	Metagenome	Marine viral communities from the Deep Pacific Ocean - MSP112	N
3300001734	Metagenome	Olavius algarvensis symbiont microbial communities from Tuscany, Italy - Type A ELBA extract 1	N
3300001735	Metagenome	Marine viral communities from the Pacific Ocean - LP-45	N
3300001736	Metagenome	Marine viral communities from the Deep Pacific Ocean - MSP-131	N
3300001737	Metagenome	Saline benthic water microbial community from Etoliko Lagoon, Greece	N
3300001738	Metagenome	Marine viral communities from the Deep Pacific Ocean - MSP-118	N
3300001739	Metagenome	Marine viral communities from the Deep Pacific Ocean - MSP-121	N
3300001740	Metagenome	Marine viral communities from the Deep Pacific Ocean - MSP-114	N
3300001741	Metagenome	Olavius algarvensis symbiont microbial communities from Tuscany, Italy - Type G ELBA extract 1	N
3300001742	Metagenome	Olavius algarvensis symbiont microbial communities from Tuscany, Italy - Type G ELBA extract 3	N
3300001743	Metagenome	Marine viral communities from the Pacific Ocean - LP-38	N
3300001744	Metagenome	Olavius algarvensis symbiont microbial communities from Tuscany, Italy - Type A ELBA extract 2	N
3300001746	Metagenome	Olavius algarvensis symbiont microbial communities from Tuscany, Italy - Type G ELBA extract 2	N
3300001747	Metagenome	Soil microbial communities from Arlington Agricultural Research Station in Wisconsin, USA - Nitrogen cycling UWRJ-G10A5-12	N
3300001748	Metagenome	Saline surface water microbial communities from Etoliko Lagoon, Greece - surface water (0 m)	N
3300001749	Metagenome	Oil polluted marine microbial communities from Coal Oil Point, Santa Barbara, California, USA - Sample 3	N
3300001750	Metagenome	Oil polluted marine microbial communities from Coal Oil Point, Santa Barbara, California, USA - Sample 1	N
3300001751	Metagenome	Marine sediment microbial communities from White Oak River estuary, North Carolina - WOR-2-30_32	N
3300001752	Metagenome	Marine sediment microbial communities from White Oak River estuary, North Carolina - WOR-1-36_30	N
3300001753	Metagenome	Marine sediment microbial communities from White Oak River estuary, North Carolina - WOR-3-24_28	N
3300001754	Metagenome	Wastewater microbial communities from Belvaux, Luxembourg - M28	N
3300001756	Metagenome	Wastewater microbial communities from Belvaux, Luxembourg - M20	N
3300001758	Metagenome	M4	N
3300001759	Metagenome	Wastewater microbial communities from Belvaux, Luxembourg - M44	N
3300001760	Metagenome	Wastewater microbial communities from Belvaux, Luxembourg - M40	N
3300001761	Metagenome	Wastewater microbial communities from Belvaux, Luxembourg - M36	N
3300001763	Metagenome	Hydrothermal vent plume microbial communities from the Mid Cayman Rise - Beebe Supr51	N
3300001765	Metagenome	Sinkhole freshwater microbial communities from Lake Huron, USA - combined 2007-2012	N
3300001766	Metagenome	Serpentinite rock and fluid subsurface biosphere microbial communities from McLaughlin Reserve, California, USA - CR12Dec_QV11A	N
3300001767	Metagenome	Serpentinite rock and fluid subsurface biosphere microbial communities from McLaughlin Reserve, California, USA - CR12Aug_CSW11AC	N
3300001768	Metagenome	Hydrothermal vent plume microbial communities from the Mid Cayman Rise - Deep Background Supr62	N
3300001769	Metagenome	Hydrothermal vent plume microbial communities from the Mid Cayman Rise - Shallow Background Supr60	N
3300001770	Metagenome	Serpentinite rock and fluid subsurface biosphere microbial communities from McLaughlin Reserve, California, USA - CR11_CSW11_NovA	N
3300001771	Metagenome	Hydrothermal vent plume microbial communities from the Mid Cayman Rise - Beebe Sites	N
3300001773	Metagenome	Glenwood Hot Springs L4M	N
3300001774	Metagenome	Serpentinite rock and fluid subsurface biosphere microbial communities from McLaughlin Reserve, California, USA - CR12Aug_QV11A	N
3300001776	Metagenome	Hydrothermal vent plume microbial communities from the Mid Cayman Rise - Vondamm Supr47	N
3300001778	Metagenome	Marine plankton microbial communities from the Amazon River plume, Atlantic Ocean - ACM18, ROCA_DNA027_0.2um_3g	N
3300001779	Metagenome	Serpentinite rock and fluid subsurface biosphere microbial communities from McLaughlin Reserve, California, USA -CR12Jun_QV11	N
3300001780	Metagenome	Hydrothermal vent plume microbial communities from the Mid Cayman Rise - Vondamm Supr46	N
3300001781	Metagenome	Hydrothermal vent plume microbial communities from the Mid Cayman Rise - Deep Sites	N
3300001782	Metagenome	Marine sediment microbial communities from White Oak River estuary, North Carolina - WOR_deep_samples	N
3300001783	Metagenome	Hydrothermal vent plume microbial communities from the Mid Cayman Rise - Vondamm Sites	N
3300001784	Metagenome	Microbial communities from bioreactor (seeded with sewage sludge) at LBNL, California, USA - Biofuel metagenome 4	N
3300001785	Metagenome	BioPara_130709_S4	N
3300001788	Metagenome	BioPara_130528DK_S3	N
3300001789	Metagenome	BioPara_130528_S2	N
3300001791	Metagenome	floor swab of gowning area - replicate A (NASA floor swab of gowning area (6 samples), ASSEMBLY_DATE=20130911)	N
3300001793	Metagenome	Serpentinite rock and fluid subsurface biosphere microbial communities from McLaughlin Reserve, California, USA - CR11Aug_CSWold	N
3300001795	Metagenome	Serpentinite rock and fluid subsurface biosphere microbial communities from McLaughlin Reserve, California, USA - CR12Aug_8Bad	N
3300001796	Metagenome	Serpentinite rock and fluid subsurface biosphere microbial communities from McLaughlin Reserve, California, USA - CR12Aug_QV12A	N
3300001797	Metagenome	Marine viral communities from the Deep Pacific Ocean - MSP-81	N
3300001798	Metagenome	Serpentinite rock and fluid subsurface biosphere microbial communities from McLaughlin Reserve, California, USA - CR12Aug_8Ca	N
3300001800	Metagenome	Serpentinite rock and fluid subsurface biosphere microbial communities from McLaughlin Reserve, California, USA - CR12Mar_CSW14AB	N
3300001801	Metatranscriptome	Wetland microbial communities from Twitchell Island in the Sacramento Delta, sample from surface sediment Feb2011 Site B1 Bulk Metatranscriptome (Metagenome Metatranscriptome)	N
3300001802	Metagenome	Marine plankton microbial communities from the Amazon River plume, Atlantic Ocean - RCM39, ROCA_DNA237_0.2um_Ob_C_3a	N
3300001804	Metatranscriptome	Wetland microbial communities from Twitchell Island in the Sacramento Delta, sample from surface sediment Aug2011 Site A1 Bulk Metatranscriptome (Metagenome Metatranscriptome)	N
3300001805	Metagenome	Serpentinite rock and fluid subsurface biosphere microbial communities from McLaughlin Reserve, California, USA - CR12Mar_QV11C	N
3300001806	Metatranscriptome	Wetland microbial communities from Twitchell Island in the Sacramento Delta, sample from surface sediment Feb2011 Site A1 Bulk Metatranscriptome (Metagenome Metatranscriptome)	N
3300001808	Metatranscriptome	Wetland microbial communities from Twitchell Island in the Sacramento Delta, sample from surface sediment Feb2011 Site L1 Bulk Metatranscriptome (Metagenome Metatranscriptome)	N
3300001809	Metatranscriptome	Wetland microbial communities from Twitchell Island in the Sacramento Delta, sample from surface sediment Aug2011 Site B2 Bulk Metatranscriptome (Metagenome Metatranscriptome)	N
3300001810	Metatranscriptome	Wetland microbial communities from Twitchell Island in the Sacramento Delta, California, USA - surface sediment Aug2011 Site C1 Bulk Metatranscriptome (Metagenome Metatranscriptome)	N
3300001811	Metagenome	Serpentinite rock and fluid subsurface biosphere microbial communities from McLaughlin Reserve, California, USA - CR11_8A_Aug	N
3300001813	Metagenome	Serpentinite rock and fluid subsurface biosphere microbial communities from McLaughlin Reserve, California, USA - CR12Aug_5A	N
3300001814	Metagenome	Serpentinite rock and fluid subsurface biosphere microbial communities from McLaughlin Reserve, California, USA - CR12Aug_CSW13A	N
3300001816	Metagenome	Marine plankton microbial communities from the Amazon River plume, Atlantic Ocean - ACM41, ROCA_DNA031_2.0um_3k	N
3300001817	Metagenome	Marine plankton microbial communities from the Amazon River plume, Atlantic Ocean - ACM56, ROCA_DNA136_2.0um_27k	N
3300001818	Metagenome	Marine plankton microbial communities from the Amazon River plume, Atlantic Ocean - ACM19, ROCA_DNA029_2.0um_3a	N
3300001819	Metagenome	Marine plankton microbial communities from the Amazon River plume, Atlantic Ocean - ACM37, ROCA_DNA077_2.0um_10k	N
3300001820	Metagenome	Marine plankton microbial communities from the Amazon River plume, Atlantic Ocean - ACM5, ROCA_DNA135_2.0um_27f	N
3300001821	Metagenome	Marine plankton microbial communities from the Amazon River plume, Atlantic Ocean - ACM23, ROCA_DNA122_2.0um_25a	N
3300001822	Metagenome	Marine plankton microbial communities from the Amazon River plume, Atlantic Ocean - ACM39, ROCA_DNA108_2.0um_23a	N
3300001823	Metagenome	Marine plankton microbial communities from the Amazon River plume, Atlantic Ocean - ACM25, ROCA_DNA015_2.0um_2o	N
3300001824	Metagenome	Marine plankton microbial communities from the Amazon River plume, Atlantic Ocean - ACM36, ROCA_DNA073_0.2um_10g	N
3300001826	Metagenome	Marine plankton microbial communities from the Amazon River plume, Atlantic Ocean - ACM20, ROCA_DNA104_0.2um_23b	N
3300001827	Metagenome	Marine plankton microbial communities from the Amazon River plume, Atlantic Ocean - ACM21, ROCA_DNA110_2.0um_23k	N
3300001828	Metagenome	Marine plankton microbial communities from the Amazon River plume, Atlantic Ocean - ACM3, ROCA_DNA076_2.0um_10f	N
3300001829	Metagenome	Marine plankton microbial communities from the Amazon River plume, Atlantic Ocean - ACM55, ROCA_DNA132_0.2um_27g	N
3300001830	Metagenome	Marine plankton microbial communities from the Amazon River plume, Atlantic Ocean - ACM40, ROCA_DNA028_0.2um_3l	N
3300001831	Metagenome	Marine plankton microbial communities from the Amazon River plume, Atlantic Ocean - ACM4, ROCA_DNA074_0.2um_10l	N
3300001832	Metagenome	Marine plankton microbial communities from the Amazon River plume, Atlantic Ocean - ACM6, ROCA_DNA131_0.2um_27b	N
3300001833	Metagenome	Marine plankton microbial communities from the Amazon River plume, Atlantic Ocean - ACM24, ROCA_DNA012_0.2um_2l	N
3300001834	Metagenome	Marine plankton microbial communities from the Amazon River plume, Atlantic Ocean - ACM2, ROCA_DNA019_0.2um_2g	N
3300001836	Metagenome	Marine plankton microbial communities from the Amazon River plume, Atlantic Ocean - RCM27, ROCA_DNA191_0.2um_MCP-N_C_3a	N
3300001837	Metagenome	Marine plankton microbial communities from the Amazon River plume, Atlantic Ocean - RCM39, ROCA_DNA237_0.2um_Ob_C_3a	N
3300001838	Metagenome	Marine plankton microbial communities from the Amazon River plume, Atlantic Ocean - RCM33, ROCA_DNA217_0.2um_bLM_C_2a	N
3300001839	Metagenome	Marine plankton microbial communities from the Amazon River plume, Atlantic Ocean - RCM40, ROCA_DNA238_2.0um_Ob_C_3b	N
3300001840	Metagenome	Hydrothermal vent plume microbial communities from the Mid Cayman Rise - Shallow Sites - gte1kb - lt4kb	N
3300001842	Metagenome	Marine plankton microbial communities from the Amazon River plume, Atlantic Ocean - RCM30, ROCA_DNA203_0.2um_MCP-S_C_2b	N
3300001843	Metagenome	Marine plankton microbial communities from the Amazon River plume, Atlantic Ocean - RCM34, ROCA_DNA218_2.0um_bLM_C_2b	N
3300001844	Metagenome	Marine plankton microbial communities from the Amazon River plume, Atlantic Ocean - RCM35, ROCA_DNA220_0.2um_bLM_C_3a	N
3300001845	Metagenome	Hydrothermal vent plume microbial communities from the Mid Cayman Rise - Shallow Sites - lt1kb	N
3300001846	Metagenome	Marine plankton microbial communities from the Amazon River plume, Atlantic Ocean - ACM22, ROCA_DNA119_0.2um_25b	N
3300001847	Metagenome	Marine plankton microbial communities from the Amazon River plume, Atlantic Ocean - RCM41. ROCA_DNA251_0.2um_TAP-D_2a	N
3300001848	Metagenome	Marine plankton microbial communities from the Amazon River plume, Atlantic Ocean - RCM47, ROCA_DNA265_0.2um_TAP-S_3a	N
3300001849	Metagenome	Marine plankton microbial communities from the Amazon River plume, Atlantic Ocean - RCM26, ROCA_DNA190_2.0um_MCP-N_C_2b	N
3300001850	Metagenome	Marine plankton microbial communities from the Amazon River plume, Atlantic Ocean - RCM37, ROCA_DNA234_0.2um_Ob_C_2a	N
3300001851	Metagenome	Marine plankton microbial communities from the Amazon River plume, Atlantic Ocean - RCM31, ROCA_DNA206_0.2um_MCP-S_C_3b	N
3300001852	Metagenome	Marine plankton microbial communities from the Amazon River plume, Atlantic Ocean - ACM53, ROCA_DNA120_0.2um_25g	N
3300001853	Metagenome	Marine viral communities from the Subarctic Pacific Ocean - LP-49	N
3300001854	Metagenome	Marine sediment microbial communities from White Oak River estuary, North Carolina - WOR-1-52-54	N
3300001855	Metagenome	Marine sediment microbial communities from White Oak River estuary, North Carolina - WOR-2-8_12	N
3300001865	Metagenome	Microbial communities from bioreactor (seeded with sewage sludge) at LBNL, California, USA - Biofuel metagenome 5	N
3300001866	Metagenome	Bioremediated contaminated groundwater from EPA Superfund site, New Mexico - Sample SAE3-23	N
3300001867	Metagenome	Texas A ecozone_OM1H0_M2 (Combined assembly for Texas A ecozone Site metagenome samples, ASSEMBLY_DATE=20130705)	N
3300001868	Metagenome	Arctic peat soil from Barrow, Alaska - Barrow Graham LP Incubations 11-31A	N
3300001869	Metagenome	Arctic peat soil from Barrow, Alaska - Barrow Graham LP Incubations 11-33A	N
3300001870	Metagenome	Arctic peat soil from Barrow, Alaska - Barrow Graham LP Ref core NGADG0002-211	N
3300001871	Metagenome	Arctic peat soil from Barrow, Alaska - Barrow Graham LP Ref core NGADG0004-311	N
3300001880	Metagenome	Termite hindgut microbial communities from the Max Planck Institute, Bremen, Germany, analyzing fibers in the hindgut lumen - ASSEMBLED Fiber-Associated Metagenome	N
3300001881	Metagenome	Bioremediated contaminated groundwater microbial communities from EPA Superfund site, New Mexico - SAE3-05	N
3300001904	Metagenome	Corn rhizosphere microbial communities from Kellogg Biological Station, Michigan, USA - C2	N
3300001913	Metagenome	Ecteinascidia turbinata endosymbiont from Florida, USA - Sample 3	N
3300001914	Metagenome	Bioremediated contaminated groundwater from EPA Superfund site, New Mexico - Sample HSE6-05	N
3300001915	Metagenome	Corn rhizosphere microbial communities from Kellogg Biological Station, Michigan, USA - C7	N
3300001919	Metagenome	Elephant fecal microbiome from Asian Elephant baby in Hamburg Zoo, Germany	N
3300001923	Metagenome	Marine microbial communities from the Tropical South Pacific Ocean - GS038	N
3300001924	Metagenome	Marine microbial communities from Tikehau Lagoon, Polynesia Archipelagos - GS050	N
3300001925	Metagenome	Marine microbial communities from the Tropical South Pacific Ocean - GS041	N
3300001926	Metagenome	Marine microbial communities from the Tropical South Pacific Ocean - GS042	N
3300001927	Metagenome	Marine microbial communities from Polynesia - GS044	N
3300001928	Metagenome	Marine microbial communities from the Tropical South Pacific Ocean - GS043	N
3300001929	Metagenome	Marine microbial communities from the Tropical South Pacific Ocean - GS040	N
3300001931	Metagenome	Marine microbial communities from Polynesia - GS045	N
3300001933	Metagenome	Marine microbial communities from Moorea, Cooks Bay - GS048a	N
3300001934	Metagenome	Estuary microbial communities from Chesapeake Bay, Maryland, USA - MOVE858	N
3300001935	Metagenome	Marine microbial communities from Northern Gulf of Maine, Canada - GS007	N
3300001936	Metagenome	Marine microbial communities from Halifax, Nova Scotia, Canada - GS004	N
3300001937	Metagenome	Marine microbial communities from the Equatorial Pacific Ocean - GS037	N
3300001938	Metagenome	Marine microbial communities from Bedford Basin, Nova Scotia, Canada - GS005	N
3300001939	Metagenome	Marine microbial communities from Block Island, New York, USA - GS009	N
3300001940	Metagenome	Marine microbial communities from Bay of Fundy, Nova Scotia, Canada - GS006	N
3300001941	Metagenome	Marine microbial communities from Browns Bank, Gulf of Maine - GS003	N
3300001942	Metagenome	Marine microbial communities from Polynesia - GS047	N
3300001943	Metagenome	Marine microbial communities from Cape May, New Jersey, USA - GS010	N
3300001944	Metagenome	Marine microbial communities from Cabo Marshall, Isabella Island, Equador - GS036	N
3300001945	Metagenome	Marine microbial communities from Galapagos, Equador - GS026	N
3300001946	Metagenome	Marine microbial communities from North James Bay, Santigo Island, Equador	N
3300001947	Metagenome	Marine microbial communities from the Gulf of Maine, Canada - GS002	N
3300001948	Metagenome	Marine microbial communities from Chesapeake Bay, Maryland, USA - GS012	N
3300001949	Metagenome	Marine microbial communities from Panama City, Panama - GS022	N
3300001950	Metagenome	Marine microbial communities from Delaware Bay, New Jersey, USA - GS011	N
3300001951	Metagenome	Marine microbial communities from North Seamore Island, Equador - GS034	N
3300001952	Metagenome	Marine microbial communities from Newport Harbor, Rhode Island, USA - GS008	N
3300001953	Metagenome	Marine microbial communities from Key West, Florida, USA - GS015	N
3300001954	Metagenome	Marine microbial communities from Colon, Panama - GS019	N
3300001955	Metagenome	Marine microbial communities from Gulf of Panama, Panama - GS021	N
3300001956	Metagenome	Marine microbial communities from Rangirora Atoll, Polynesia Archipelagos - GS051	N
3300001957	Metagenome	Marine microbial communities from Wolf Island, Equador - GS035	N
3300001958	Metagenome	Marine microbial communities from Gulf of Mexico, USA - GS016	N
3300001959	Metagenome	Mangrove swamp microbial communities from Isabella Island, Equador - GS032	N
3300001960	Metagenome	Marine microbial communities from South of Charleston, South Carolina, USA - GS014	N
3300001961	Metagenome	Marine microbial communities from Dirty Rock, Cocos Island, Costa Rica - GS025	N
3300001962	Metagenome	Marine microbial communities from Cocos Island, Costa Rica - GS023	N
3300001963	Metagenome	Marine microbial communities from Nags Head, North Carolina, USA - GS013	N
3300001964	Metagenome	Marine microbial communities from Rosario Bank, Honduras - GS018	N
3300001965	Metagenome	Marine microbial communities from Coastal Floreana, Equador - GS028	N
3300001966	Metagenome	Marine microbial communities from Roca Redonda, Equador - GS030	N
3300001967	Metagenome	Marine microbial communities from Devil's Crown, Floreana Island, Equador - GS027	N
3300001968	Metagenome	Marine microbial communities from Lake Gatun, Panama - GS020	N
3300001969	Metagenome	Marine microbial communities from Yucatan Channel, Mexico - GS017	N
3300001970	Metagenome	Hypersaline microbial communities from Punta Cormorant, Floreana Island, Equador - GS033	N
3300001971	Metagenome	Marine microbial communities from the Sargasso Sea - GS000c	N
3300001972	Metagenome	Marine microbial communities from the Sargasso Sea - GS000d	N
3300001973	Metagenome	Marine microbial communities from Bermuda, Atlantic Ocean - GS001	N
3300001974	Metagenome	Marine microbial communities from Upwelling, Fernandina Island, Equador - GS031	N
3300001975	Metagenome	Biogas fermenter microbial communities from the University of Hamburg, Germany	N
3300001976	Metagenome	Switchgrass rhizosphere microbial communities from Kellogg Biological Station, Michigan, USA - S7	N
3300001977	Metagenome	Miscanthus rhizosphere microbial communities from Kellogg Biological Station, Michigan, USA - M5	N
3300001978	Metagenome	Miscanthus rhizosphere microbial communities from Kellogg Biological Station, Michigan, USA - M6	N
3300001979	Metagenome	Corn rhizosphere microbial communities from Kellogg Biological Station, Michigan, USA - C6	N
3300001983	Metagenome	Switchgrass rhizosphere and bulk soil microbial communities from Knoxville, Tennessee, USA - plot1-2	N
3300001988	Metagenome	Hot spring microbial communities from Yellowstone National Park, Wyoming, USA - YNP4 Joseph's Coat Springs	N
3300001989	Metagenome	Corn rhizosphere microbial communities from Kellogg Biological Station, Michigan, USA - C5	N
3300001990	Metagenome	Corn rhizosphere microbial communities from Kellogg Biological Station, Michigan, USA - C3	N
3300001991	Metagenome	Miscanthus rhizosphere microbial communities from Kellogg Biological Station, Michigan, USA - M2	N
3300002018	Metagenome	Delisea pulchra microbial communities from Sydney, Australia, affected by bleaching disease - BBAY61	N
3300002019	Metagenome	Switchgrass rhizosphere and bulk soil microbial communities from Knoxville, Tennessee, USA - plot1-3	N
3300002023	Metagenome	Switchgrass rhizosphere and bulk soil microbial communities from Knoxville, Tennessee, USA - plot21A	N
3300002024	Metagenome	Sinkhole freshwater microbial communities from Lake Huron, USA - Flux 1k-1.5k	N
3300002025	Metagenome	Permafrost and active layer soil microbial communities from McGill Arctic Research Station (MARS), Canada, for enrichment studies - Sample_D1	N
3300002026	Metagenome	Sinkhole freshwater microbial communities from Lake Huron, USA - Flux 5k+	N
3300002027	Metagenome	Sinkhole freshwater microbial communities from Lake Huron, USA - Flux 1.5k-5k	N
3300002028	Metagenome	Permafrost and active layer soil microbial communities from McGill Arctic Research Station (MARS), Canada, for enrichment studies - Sample_A17	N
3300002029	Metagenome	Delisea pulchra microbial communities from Sydney, Australia, affected by bleaching disease - BBAY59	N
3300002033	Metagenome	Marine microbial communities from the Sargasso Sea - GS000a &b	N
3300002034	Metagenome	Delisea pulchra microbial communities from Sydney, Australia, affected by bleaching disease - BBAY58	N
3300002035	Metagenome	Delisea pulchra microbial communities from Sydney, Australia, affected by bleaching disease - 2012_LB_B2	N
3300002036	Metagenome	Delisea pulchra microbial communities from Sydney, Australia, affected by bleaching disease - 2012_BI_B3	N
3300002037	Metagenome	Delisea pulchra microbial communities from Sydney, Australia, affected by bleaching disease - 2012_BI_B1	N
3300002039	Metagenome	Delisea pulchra microbial communities from Sydney, Australia, affected by bleaching disease - 2012_LB_B3	N
3300002040	Metagenome	GS000c - Sargasso Station 3	N
3300002052	Metagenome	Marine sediment microbial communities from White Oak River estuary, North Carolina - WOR-1-36_30	N
3300002053	Metagenome	Marine sediment microbial communities from White Oak River estuary, North Carolina - WOR_SMTZ	N
3300002054	Metagenome	Macroalgal surface ecosystem from Botany Bay, Sydney, Australia - A-A3	N
3300002056	Metagenome	Macroalgal surface ecosystem from Botany Bay, Sydney, Australia - A-A4	N
3300002057	Metagenome	Macroalgal surface ecosystem from Botany Bay, Galicia, Spain - SA1-P2	N
3300002058	Metagenome	Macroalgal surface ecosystem from Botany Bay, Galicia, Spain - SR1-P2	N
3300002059	Metagenome	Macroalgal surface ecosystem from Botany Bay, Galicia, Spain - SR3-P2	N
3300002060	Metagenome	Macroalgal surface ecosystem from Botany Bay, Sydney, Australia - A-R1	N
3300002061	Metagenome	Macroalgal surface ecosystem from Botany Bay, Sydney, Australia - A-R2	N
3300002062	Metagenome	Macroalgal surface microbial communities from Vigo, Galicia, Spain - SA2-P2	N
3300002064	Metagenome	Macroalgal surface ecosystem from Botany Bay, Galicia, Spain - SR2-P2	N
3300002065	Metagenome	Macroalgal surface ecosystem from Botany Bay, Galicia, Spain - SA3-P2	N
3300002066	Metagenome	Barrow Graham LP Ref core NGADG0002-211 (Barrow Graham LP Ref core NGADG0002-211,NGADG0004-311, ASSEMBLY_DATE=20131004)	N
3300002067	Metagenome	Corn rhizosphere microbial communities from Kellogg Biological Station, Michigan, USA - C1	N
3300002068	Metagenome	Barrow Graham LP Ref core NGADG0004-212 (Barrow Graham LP Ref core NGADG0004-212,NGADG0011-311, ASSEMBLY_DATE=20131010)	N
3300002069	Metagenome	Barrow Graham LP Ref core NGADG0002-212 (Barrow Graham LP Ref core NGADG0002-212,NGADG0004-211, ASSEMBLY_DATE=20131010)	N
3300002070	Metagenome	Switchgrass rhizosphere microbial communities from Kellogg Biological Station, Michigan, USA - S4	N
3300002071	Metagenome	Barrow Graham LP Ref core NGADG0011-312 (Barrow Graham LP Ref core NGADG0011-312,NGADG0011-212, ASSEMBLY_DATE=20131010)	N
3300002072	Metagenome	Barrow Graham LP Ref core NGADG0011-211 (Barrow Graham LP Ref core NGADG0011-211,NGADG0004-312, ASSEMBLY_DATE=20131005)	N
3300002073	Metagenome	Miscanthus rhizosphere microbial communities from Kellogg Biological Station, Michigan, USA - M4	N
3300002074	Metagenome	Switchgrass rhizosphere microbial communities from Kellogg Biological Station, Michigan, USA - S1	N
3300002075	Metagenome	Corn rhizosphere microbial communities from Kellogg Biological Station, Michigan, USA - C4	N
3300002076	Metagenome	Switchgrass rhizosphere microbial communities from Kellogg Biological Station, Michigan, USA - S3	N
3300002077	Metagenome	Miscanthus rhizosphere microbial communities from Kellogg Biological Station, Michigan, USA - M3	N
3300002079	Metagenome	CSTRmetagenomics	N
3300002088	Metagenome	Soil microbial communities from Manhattan, Kansas, USA - Sample 200um emPCR	N
3300002089	Metagenome	Soil microbial communities from Manhattan, Kansas, USA - Sample 100um emPCR	N
3300002090	Metagenome	Soil microbial communities from Manhattan, Kansas, USA - Sample 200um MDA	N
3300002091	Metagenome	Lentic bog actinobacteria communities from Grosse Fuchskuhle, Germany - Sample acI-B2 co-culture F-F8 metagenome	N
3300002092	Metagenome	Lentic bog actinobacteria communities from Grosse Fuchskuhle, Germany - Sample acI-B2 co-culture F-B6 metagenome	N
3300002093	Metagenome	Soil microbial communities from Rifle, Colorado - Rifle Oxygen_injection C1	N
3300002094	Metagenome	Groundwater microbial communities from Rifle, Colorado - Rifle Oxygen_injection B3	N
3300002095	Metagenome	Groundwater microbial communities from Rifle, Colorado - Rifle Oxygen_injection C3	N
3300002096	Metagenome	Groundwater microbial communities from Rifle, Colorado - Rifle Oxygen_injection B2	N
3300002097	Metagenome	Groundwater microbial communities from Rifle, Colorado - Rifle Oxygen_injection A1	N
3300002098	Metagenome	Lentic bog actinobacteria communities from Grosse Fuchskuhle, Germany - Sample acI-B2 co-culture F-B7 metagenome	N
3300002099	Metagenome	Soil microbial communities from Manhattan, Kansas, USA - Sample 400um MDA	N
3300002100	Metagenome	Soil microbial communities from Manhattan, Kansas, USA - Sample 500um MDA	N
3300002101	Metagenome	Arctic peat soil from Barrow, Alaska - Barrow Graham LP Incubations 11-31A	N
3300002103	Metagenome	Arctic peat soil from Barrow, Alaska - Barrow Graham LP Incubations 11-33A	N
3300002104	Metagenome	Groundwater microbial communities from Rifle, Colorado - Rifle CSP2_plank lowO2_0.2	N
3300002105	Metagenome	Groundwater microbial communities from Rifle, Colorado - Rifle CSP2_plank lowO2_0.1	N
3300002109	Metagenome	Soil microbial communities from Arlington Agricultural Research Station in Wisconsin, USA - Nitrogen cycling UWRJ-G01A1-11	N
3300002113	Metagenome	Soil microbial communities from Arlington Agricultural Research Station in Wisconsin, USA - Nitrogen cycling UWRJ-G10A1-10	N
3300002117	Metagenome	Soil microbial communities from Arlington Agricultural Research Station in Wisconsin, USA - Nitrogen cycling UWRJ-G01A2-10	N
3300002118	Metagenome	Soil microbial communities from Rifle, Colorado - Rifle CSP2_sed 19_1	N
3300002119	Metagenome	Nasutitermes corniger P3 segment gut microbial community from laboratory colony in Florida, USA - Nc150 P3	N
3300002120	Metagenome	Soil microbial communities from Rifle, Colorado - Rifle CSP2_sed 13_2	N
3300002121	Metagenome	Soil microbial communities from Rifle, Colorado - Rifle CSP2_sed 10_1	N
3300002122	Metagenome	Soil microbial communities from Rifle, Colorado - Rifle CSP2_sed 10_2	N
3300002123	Metagenome	Soil microbial communities from Rifle, Colorado - Rifle CSP2_sed 16_3	N
3300002124	Metagenome	Soil microbial communities from Rifle, Colorado - Rifle CSP2_sed 10_3	N
3300002125	Metagenome	Cubitermes ugandensis P4 segment gut microbial communities from Kakamega Forest, Kenya - Cu122 P4	N
3300002126	Metagenome	Switchgrass rhizosphere microbial communities from Kellogg Biological Station, Michigan, USA, with PhiX - S5	N
3300002127	Metagenome	Cubitermes ugandensis P3 segment gut microbial communities from Kakamega Forest, Kenya - Cu122 P3	N
3300002128	Metagenome	Switchgrass rhizosphere bulk soil microbial communities from Kellogg Biological Station, Michigan, USA, with PhiX - S5	N
3300002130	Metagenome	Wastewater microbial communities from Belvaux, Luxembourg - M48	N
3300002131	Metagenome	Marine microbial communities from the Baltic Sea, analyzing arctic terrigenous carbon compounds - M2t2BS1 (111f)	N
3300002132	Metagenome	Marine microbial communities from the Baltic Sea, analyzing arctic terrigenous carbon compounds - M2t6BS2 (105f)	N
3300002133	Metagenome	Marine microbial communities from the Baltic Sea, analyzing arctic terrigenous carbon compounds - S2T7BSa (116f)	N
3300002134	Metagenome	Marine microbial communities from the Baltic Sea, analyzing arctic terrigenous carbon compounds - M2t6FKB2 (101f)	N
3300002136	Metagenome	M2t6FKB1 (104f)	N
3300002137	Metagenome	Marine microbial communities from the Baltic Sea, analyzing arctic terrigenous carbon compounds - M2t6BS1 (107f)	N
3300002138	Metagenome	M3t6FKB1 (102f)	N
3300002139	Metagenome	M3t2BS2 (117f)	N
3300002140	Metagenome	Marine microbial communities from the Baltic Sea, analyzing arctic terrigenous carbon compounds - M2t2FKB2 (112f)	N
3300002141	Metagenome	M3t6BS1 (103f)	N
3300002142	Metagenome	M2t3t2 FKB2 (115f)	N
3300002143	Metagenome	M3t6FKB2 (118f)	N
3300002144	Metagenome	Marine microbial communities from the Baltic Sea, analyzing arctic terrigenous carbon compounds - M2t2BS2 (113f)	N
3300002145	Metagenome	S2t7BSb (114f)	N
3300002147	Metagenome	Host-associated microbial community of the marine sponge Aplysina aerophoba from Gulf of Piran - sponge mesohyl, lysed by freeze-thaw cycling	N
3300002149	Metagenome	Soil microbial communities from Rifle, Colorado - Rifle CSP2_sed 19_2	N
3300002150	Metagenome	Host-associated microbial community of the marine sponge Aplysina aerophoba from Gulf of Piran - sponge mesohyl, lysed by bead beating	N
3300002151	Metagenome	Host-associated microbial community of the marine sponge Aplysina aerophoba from Gulf of Piran - sponge mesohyl, lysed by proteinase K digestion	N
3300002152	Metagenome	Groundwater microbial communities from Rifle, Colorado - Rifle Oxygen_injection A3	N
3300002153	Metagenome	Marine eukaryotic phytoplankton communities from the Norwegian Sea - 20m ARK-7M Metagenome	N
3300002154	Metagenome	Marine eukaryotic phytoplankton communities from the South Atlantic Ocean - 30m ANT-15 Metagenome	N
3300002155	Metagenome	Miscanthus rhizosphere microbial communities from Kellogg Biological Station, Michigan, USA, with PhiX- M7	N
3300002158	Metagenome	Freshwater microbial communities from Lake Superior, Canada - Sta WM archaea	N
3300002159	Metagenome	Host-associated microbial community of the marine sponge Aplysina aerophoba from Gulf of Piran - sponge pinacoderm, lysed by freeze-thaw cycling	N
3300002160	Metagenome	Host-associated microbial community of the marine sponge Aplysina aerophoba from Gulf of Piran - sponge pinacoderm, lysed by proteinase K digestion	N
3300002161	Metagenome	Freshwater and sediment microbial communities from dead zone in Sandusky Bay, Ohio, USA	N
3300002162	Metagenome	Arctic peat soil from Barrow, Alaska - Barrow Graham LP Incubations 002-21A	N
3300002163	Metagenome	Biogas fermentation microbial communities from Germany - Plant 1 DNA1	N
3300002164	Metagenome	Biogas fermentation microbial communities from Germany - Plant 1 DNA2	N
3300002165	Metagenome	Marine viral communities from the Subarctic Pacific Ocean - LP-52	N
3300002166	Metagenome	Biogas fermentation microbial communities from Germany - Plant 4 DNA1	N
3300002167	Metagenome	Biogas fermentation microbial communities from Germany - Plant 4 DNA2	N
3300002168	Metagenome	Biogas fermentation microbial communities from Germany - Plant 3 DNA2	N
3300002169	Metagenome	floor swab of Spacecraft Assembly Facility - replicate A (Combined floor swab M2426|M2425|M2424|M2423|M2428|M2427, ASSEMBLY_DATE=20140108)	N
3300002170	Metagenome	Biogas fermentation microbial communities from Germany - Plant 3 DNA1	N
3300002171	Metagenome	Bioremediated contaminated groundwater from EPA Superfund site, New Mexico - Sample HSE6-23	N
3300002172	Metagenome	Bioremediated contaminated groundwater from EPA Superfund site, New Mexico - Sample SAE3-47	N
3300002173	Metagenome	Biogas fermentation microbial communities from Germany - Plant 2 DNA1	N
3300002174	Metagenome	Biogas fermentation microbial communities from Germany - Plant 2 DNA2	N
3300002175	Metagenome	Cubitermes ugandensis P5 segment gut microbial communities from Kakamega Forest, Kenya - Cu122 P5	N
3300002176	Metagenome	Marine microbial communities from oxygen minimum zone in mesopelagic equatorial Pacific - METZYME_5_50m	N
3300002177	Metagenome	Marine microbial communities from oxygen minimum zone in mesopelagic equatorial Pacific - METZYME_3_250m	N
3300002178	Metagenome	Marine microbial communities from oxygen minimum zone in mesopelagic equatorial Pacific - METZYME_3_150m	N
3300002179	Metagenome	Arctic peat soil from Barrow, Alaska - Barrow Graham LP Incubations 004-21A	N
3300002180	Metagenome	Oil polluted marine microbial communities from Coal Oil Point, Santa Barbara, California, USA - Sample 7	N
3300002181	Metagenome	Olavius algarvensis symbiont microbial communities from Tuscany, Italy - Type A ELBA extract 3	N
3300002182	Metagenome	Hot spring thermophilic microbial communities from Obsidian Pool, Yellowstone National Park, USA - OP-RAMG-01	N
3300002183	Metagenome	Arctic peat soil from Barrow, Alaska - Barrow Graham LP Incubations 011-22A	N
3300002184	Metagenome	Freshwater and sediment microbial communities from Lake Erie, Canada	N
3300002185	Metagenome	Cubitermes ugandensis P1 segment gut microbial communities from Kakamega Forest, Kenya - Cu122 P1	N
3300002186	Metagenome	Marine eukaryotic phytoplankton communities from the Norwegian Sea - 10m ARK-5M Metagenome	N
3300002190	Metagenome	Compost microbial communities from Sao Paulo Zoo, Brazil - ZC4 day 00	N
3300002191	Metagenome	LCL_V3	N
3300002193	Metagenome	Compost microbial communities from Sao Paulo Zoo, Brazil - ZC3b day 30	N
3300002195	Metagenome	Freshwater microbial communities from San Paulo Zoo lake, Brazil - AUG 2013	N
3300002196	Metagenome	Compost microbial communities from Sao Paulo Zoo, Brazil - ZC3b day 99	N
3300002197	Metagenome	Freshwater microbial communities from San Paulo Zoo lake, Brazil - DEC 2012	N
3300002198	Metagenome	Freshwater microbial communities from San Paulo Zoo lake, Brazil - JUL 2013	N
3300002199	Metagenome	Freshwater microbial communities from San Paulo Zoo lake, Brazil - JUN 2013	N
3300002200	Metagenome	Freshwater microbial communities from San Paulo Zoo lake, Brazil - APR 2013	N
3300002201	Metagenome	Freshwater microbial communities from San Paulo Zoo lake, Brazil - SEP 2013	N
3300002202	Metagenome	Freshwater microbial communities from San Paulo Zoo lake, Brazil - SEP 2012	N
3300002203	Metagenome	Freshwater microbial communities from San Paulo Zoo lake, Brazil - MAR 2013	N
3300002205	Metagenome	Compost microbial communities from Sao Paulo Zoo, Brazil - ZC4 day 07	N
3300002206	Metagenome	Freshwater microbial communities from San Paulo Zoo lake, Brazil - OCT 2012	N
3300002210	Metagenome	Compost microbial communities from Sao Paulo Zoo, Brazil - ZC3b day 78	N
3300002212	Metagenome	Freshwater microbial communities from San Paulo Zoo lake, Brazil - JAN 2013	N
3300002219	Metagenome	Tailings pond microbial communities from Northern Alberta -Short chain hydrocarbon degrading methanogenic enrichment culture SCADC:	N
3300002220	Metagenome	Wastewater microbial communities from Syncrude, Ft. McMurray, Alberta - West In Pit SyncrudeMLSB2011	N
3300002221	Metagenome	Marine microbial communities from oxygen minimum zone in mesopelagic equatorial Pacific - METZYME_3_300m	N
3300002222	Metagenome	Host-associated microbial community of the marine sponge Aplysina aerophoba from Gulf of Piran - sponge pinacoderm, lysed by bead beating	N
3300002223	Metagenome	Soil microbial communities from Rifle, Colorado - Rifle CSP2_plank lowO2_1.2	N
3300002224	Metagenome	Marine microbial communities from the Baltic Sea - M1t6 BS2 (105N)	N
3300002225	Metagenome	Oil polluted marine microbial communities from Coal Oil Point, Santa Barbara, California, USA - Santa Barbara Oil Seep Sample 6	N
3300002226	Metagenome	Marine microbial communities from the Baltic Sea - M1t6 FKB2 (106N)	N
3300002227	Metagenome	Marine microbial communities from the Baltic Sea - M1t6 FKB1 (101N)	N
3300002228	Metagenome	Marine microbial communities from the Baltic Sea - S2t7 FKBa (104N)	N
3300002229	Metagenome	Marine microbial communities from the Baltic Sea - S2t7 FKBb (102N)	N
3300002230	Metagenome	Marine microbial communities from the Baltic Sea - M1t2 FKB2 (103N)	N
3300002231	Metagenome	Marine sediment microbial communities from Santorini caldera mats, Greece - red mat	N
3300002238	Metagenome	Nasutitermes corniger P1 segment gut microbial community from laboratory colony in Florida, USA - Nc150 P1	N
3300002239	Metagenome	Switchgrass rhizosphere microbial communities from Kellogg Biological Station, Michigan, USA, with PhiX - S2	N
3300002241	Metagenome	Olavius algarvensis symbiont microbial communities from Tuscany, Italy - Type A ELBA extract 3	N
3300002242	Metagenome	Marine sediment microbial communities from Kolumbo Volcano mats, Greece - white/grey mat	N
3300002243	Metagenome	Soil microbial communities from Rifle, Colorado - Rifle CSP2_sed 16_2	N
3300002244	Metagenome	Miscanthus rhizosphere microbial communities from Kellogg Biological Station, Michigan, USA - M1	N
3300002245	Metagenome	Jack Pine, Ontario site 1_JW_OM2H0_M3 (Jack Pine, Ontario combined, ASSEMBLY_DATE=20131027)	N
3300002259	Metagenome	Muck sample	N
3300002269	Metagenome	Freshwater microbial communities from Lake Mendota, WI - 01JUN2011 deep hole epilimnion ns	N
3300002270	Metagenome	Freshwater microbial communities from Lake Mendota, WI - 15JUL2010 deep hole epilimnion	N
3300002271	Metagenome	Freshwater microbial communities from Lake Mendota, WI - 13JUN2011 deep hole epilimnion	N
3300002272	Metagenome	Freshwater microbial communities from Lake Mendota, WI - 27JUL2010 deep hole epilimnion ns	N
3300002273	Metagenome	Freshwater microbial communities from Lake Mendota, WI - 29JUN2012 deep hole epilimnion	N
3300002274	Metagenome	Freshwater microbial communities from Lake Mendota, WI - 12OCT2012 deep hole epilimnion	N
3300002275	Metagenome	Freshwater microbial communities from Lake Mendota, WI - 06JUL2012 deep hole epilimnion	N
3300002276	Metagenome	Freshwater microbial communities from Lake Mendota, WI - 09JUN2009 deep hole epilimnion ns	N
3300002277	Metagenome	Freshwater microbial communities from Lake Mendota, WI - 26OCT2012 deep hole epilimnion	N
3300002278	Metagenome	Freshwater microbial communities from Lake Mendota, WI - 22OCT2012 deep hole epilimnion	N
3300002279	Metagenome	Freshwater microbial communities from Lake Mendota, WI - 29APR2009 deep hole epilimnion ns	N
3300002293	Metatranscriptome	Biogas fermentation microbial communities from Germany - Plant 4 RNA1 (Metagenome Metatranscriptome)	N
3300002294	Metagenome	Freshwater microbial communities from Lake Mendota, WI - 17MAY2012 deep hole epilimnion	N
3300002295	Metagenome	Freshwater microbial communities from Lake Mendota, WI - 28JUN2011 deep hole epilimnion	N
3300002296	Metagenome	Freshwater microbial communities from Lake Mendota, WI - 02JUN2012 deep hole epilimnion	N
3300002297	Metagenome	Freshwater microbial communities from Lake Mendota, WI - 17AUG2012 deep hole epilimnion	N
3300002298	Metagenome	Freshwater microbial communities from Lake Mendota, WI - 08JUN2012 deep hole epilimnion	N
3300002299	Metagenome	Freshwater microbial communities from Lake Mendota, WI - 01NOV2011 deep hole epilimnion	N
3300002300	Metagenome	Freshwater microbial communities from Lake Mendota, WI - 27SEP2009 deep hole epilimnion	N
3300002301	Metagenome	Lentic bog actinobacteria communities from Grosse Fuchskuhle, Germany - Sample acI co-culture FSW-F8	N
3300002302	Metagenome	Freshwater microbial communities from Lake Mendota, WI - 05MAR2012 deep hole epilimnion	N
3300002303	Metagenome	Freshwater microbial communities from Lake Mendota, WI - 07OCT2009 deep hole epilimnion ns	N
3300002304	Metagenome	Freshwater microbial communities from Lake Mendota, WI - 17JUL2012 deep hole epilimnion	N
3300002305	Metagenome	Freshwater microbial communities from Lake Mendota, WI - 03OCT2011 deep hole epilimnion	N
3300002306	Metagenome	Freshwater microbial communities from Lake Mendota, WI - 31AUG2012 deep hole epilimnion	N
3300002307	Metagenome	Lentic bog actinobacteria communities from Grosse Fuchskuhle, Germany - Sample acI-C2 co-culture F-D7	N
3300002308	Metagenome	Nasutitermes corniger P4 segment gut microbial community from laboratory colony in Florida, USA - Nc150 P4	N
3300002334	Metagenome	North Pond borehole 395A, 173 mbsf, polyester segment	N
3300002335	Metatranscriptome	Wastewater treatment Type I Accumulibacter community from EBPR Bioreactor in Madison, WI - J_51min_Aerobic no depletion (Metagenome Metatranscriptome)	N
3300002338	Metatranscriptome	Wastewater treatment Type I Accumulibacter community from EBPR Bioreactor in Madison, WI - N_134min_Aerobic no depletion (Metagenome Metatranscriptome)	N
3300002339	Metatranscriptome	Wastewater treatment Type I Accumulibacter community from EBPR Bioreactor in Madison, WI - D_52min_Anaerobic no depletion (Metagenome Metatranscriptome)	N
3300002340	Metatranscriptome	Wastewater treatment Type I Accumulibacter community from EBPR Bioreactor in Madison, WI - H_11min_Aerobic no depletion (Metagenome Metatranscriptome)	N
3300002341	Metatranscriptome	Wastewater treatment Type I Accumulibacter community from EBPR Bioreactor in Madison, WI - D_52min_Anaerobic (Metagenome Metatranscriptome)	N
3300002342	Metatranscriptome	Wastewater treatment Type I Accumulibacter community from EBPR Bioreactor in Madison, WI - B_15min_Anaerobic (Metagenome Metatranscriptome)	N
3300002343	Metatranscriptome	Wastewater treatment Type I Accumulibacter community from EBPR Bioreactor in Madison, WI - F_92min_Anaerobic (Metagenome Metatranscriptome)	N
3300002344	Metatranscriptome	Wastewater treatment Type I Accumulibacter community from EBPR Bioreactor in Madison, WI - N_134min_Aerobic (Metagenome Metatranscriptome)	N
3300002345	Metatranscriptome	Wastewater treatment Type I Accumulibacter community from EBPR Bioreactor in Madison, WI - H_11min_Aerobic (Metagenome Metatranscriptome)	N
3300002346	Metatranscriptome	Wastewater treatment Type I Accumulibacter community from EBPR Bioreactor in Madison, WI - J_51min_Aerobic (Metagenome Metatranscriptome)	N
3300002347	Metagenome	Arctic peat soil from Barrow, Alaska - NGEE Surface sample 415-1 deep-072012 (NGEE Surface samples 415 (1, 2, 3 deep-072012) AP id is 1030520, ASSEMBLY_DATE=20131219)	N
3300002348	Metagenome	Freshwater microbial communities from Lake Mendota, WI - 12JUL2011 deep hole epilimnion	N
3300002349	Metagenome	Freshwater microbial communities from Lake Mendota, WI - 20JUL2012 deep hole epilimnion	N
3300002350	Metagenome	Freshwater microbial communities from Lake Mendota, WI - 13JUL2012 deep hole epilimnion	N
3300002351	Metagenome	Freshwater microbial communities from Lake Mendota, WI - 05MAY2012 deep hole epilimnion	N
3300002353	Metagenome	Freshwater microbial communities from Lake Mendota, WI - 15JUN2010 deep hole epilimnion	N
3300002354	Metagenome	Freshwater microbial communities from Lake Mendota, WI - 21JUN2010 deep hole epilimnion	N
3300002355	Metagenome	Freshwater microbial communities from Lake Mendota, WI - 20APR2010 deep hole epilimnion	N
3300002356	Metagenome	Freshwater microbial communities from Lake Mendota, WI - 30AUG2010 deep hole epilimnion	N
3300002357	Metagenome	Freshwater microbial communities from Lake Mendota, WI - 17AUG2010 deep hole epilimnion	N
3300002358	Metagenome	Freshwater microbial communities from Lake Mendota, WI - 26SEP2010 deep hole epilimnion	N
3300002360	Metagenome	Freshwater microbial communities from Lake Mendota, WI - 02JUN2010 deep hole epilimnion	N
3300002361	Metagenome	Freshwater microbial communities from Lake Mendota, WI - 30NOV2011 deep hole epilimnion	N
3300002362	Metagenome	Freshwater microbial communities from Lake Mendota, WI - 03AUG2012 deep hole epilimnion	N
3300002363	Metagenome	Freshwater microbial communities from Lake Mendota, WI - 24AUG2012 deep hole epilimnion	N
3300002364	Metagenome	Freshwater microbial communities from Lake Mendota, WI - 09AUG2011 deep hole epilimnion	N
3300002365	Metagenome	Freshwater microbial communities from Lake Mendota, WI - 14SEP2010 deep hole epilimnion	N
3300002366	Metagenome	Freshwater microbial communities from Lake Mendota, WI - 18MAY2010 deep hole epilimnion ns	N
3300002367	Metagenome	Freshwater microbial communities from Lake Mendota, WI - 18MAY2011 deep hole epilimnion ns	N
3300002368	Metagenome	Freshwater microbial communities from Lake Mendota, WI - 14SEP2009 deep hole epilimnion	N
3300002369	Metagenome	Freshwater microbial communities from Lake Mendota, WI - 14NOV2009 deep hole epilimnion	N
3300002370	Metagenome	Freshwater microbial communities from Lake Mendota, WI - 03MAY2011 deep hole epilimnion	N
3300002371	Metagenome	Freshwater microbial communities from Lake Mendota, WI - 09NOV2012 deep hole epilimnion	N
3300002372	Metagenome	Freshwater microbial communities from Lake Mendota, WI - 27SEP2012 deep hole epilimnion	N
3300002373	Metagenome	Freshwater microbial communities from Lake Mendota, WI - 29OCT2010 deep hole epilimnion	N
3300002374	Metagenome	Freshwater microbial communities from Lake Mendota, WI - 04SEP2011 deep hole epilimnion	N
3300002375	Metagenome	Freshwater microbial communities from Lake Mendota, WI - 21SEP2011 deep hole epilimnion	N
3300002376	Metatranscriptome	Biogas fermentation microbial communities from Germany - Plant 4 RNA2 (Metagenome Metatranscriptome)	N
3300002377	Metatranscriptome	Biogas fermentation microbial communities from Germany - Plant 2 RNA1 (Metagenome Metatranscriptome)	N
3300002378	Metatranscriptome	Biogas fermentation microbial communities from Germany - Plant 3 RNA1 (Metagenome Metatranscriptome)	N
3300002379	Metagenome	Freshwater microbial communities from Lake Mendota, WI - 19NOV2010 deep hole epilimnion	N
3300002380	Metagenome	Freshwater microbial communities from Lake Mendota, WI - 06JUL2010 deep hole epilimnion	N
3300002381	Metagenome	Freshwater microbial communities from Lake Mendota, WI - 13SEP2012 deep hole epilimnion	N
3300002382	Metagenome	Freshwater microbial communities from Lake Mendota, WI - 26OCT2009 deep hole epilimnion	N
3300002383	Metagenome	Freshwater microbial communities from Lake Mendota, WI - 15JUN2012 deep hole epilimnion	N
3300002384	Metagenome	Freshwater microbial communities from Lake Mendota, WI - 08OCT2012 deep hole epilimnion	N
3300002385	Metagenome	Freshwater microbial communities from Lake Mendota, WI - 05AUG2010 deep hole epilimnion	N
3300002386	Metagenome	Freshwater microbial communities from Lake Mendota, WI - 16NOV2012 deep hole epilimnion	N
3300002387	Metagenome	Freshwater microbial communities from Lake Mendota, WI - 22JUN2012 deep hole epilimnion	N
3300002388	Metagenome	Freshwater microbial communities from Lake Mendota, WI - 25JUL2011 deep hole epilimnion	N
3300002389	Metagenome	Freshwater microbial communities from Lake Mendota, WI - 21SEP2012 deep hole epilimnion	N
3300002390	Metagenome	Freshwater microbial communities from Lake Mendota, WI - 02APR2012 deep hole epilimnion	N
3300002391	Metatranscriptome	Biogas fermentation microbial communities from Germany - Plant 2 RNA2 (Metagenome Metatranscriptome)	N
3300002392	Metatranscriptome	Biogas fermentation microbial communities from Germany - Plant 3 RNA2 (Metagenome Metatranscriptome)	N
3300002393	Metagenome	Freshwater microbial communities from Lake Mendota, WI - 05NOV2012 deep hole epilimnion	N
3300002394	Metagenome	Freshwater microbial communities from Lake Mendota, WI - 22AUG2011 deep hole epilimnion	N
3300002395	Metagenome	Freshwater microbial communities from Lake Mendota, WI - 07SEP2012 deep hole epilimnion	N
3300002396	Metagenome	Freshwater microbial communities from Lake Mendota, WI - 13OCT2010 deep hole epilimnion	N
3300002397	Metagenome	Freshwater microbial communities from Lake Mendota, WI - 18JUN2009 deep hole epilimnion ns	N
3300002398	Metagenome	Freshwater microbial communities from Lake Mendota, WI - 10AUG2009 deep hole epilimnion	N
3300002399	Metagenome	Freshwater microbial communities from Lake Mendota, WI - 07JUL2009 deep hole epilimnion	N
3300002400	Metagenome	Freshwater microbial communities from Lake Mendota, WI - 26AUG2009 deep hole epilimnion	N
3300002401	Metagenome	Freshwater microbial communities from Lake Mendota, WI - 26JUN2009 deep hole epilimnion	N
3300002402	Metagenome	Freshwater microbial communities from Lake Mendota, WI - 13SEP2009 deep hole epilimnion	N
3300002403	Metagenome	Freshwater microbial communities from Lake Mendota, WI - 30JUL2009 deep hole epilimnion	N
3300002404	Metagenome	Freshwater microbial communities from Lake Mendota, WI - 22APR2009 deep hole epilimnion	N
3300002405	Metagenome	Earthworm egg capsule microbial community from the University of Washington, USA - E. fetida Yelm	N
3300002406	Metatranscriptome	Biogas fermentation microbial communities from Germany - Plant 1 RNA2 (Metagenome Metatranscriptome)	N
3300002407	Metagenome	Soil microbial communities from Rifle, Colorado - Rifle CSP2_sed 13_1	N
3300002408	Metagenome	Freshwater microbial communities from Lake Mendota, WI, sample - 15JUL2010 deep hole epilimnion (Lake Mendota Combined assembly, ASSEMBLY_DATE=20140123)	N
3300002446	Metagenome	Oil sands microbial community from Northern Alberta which degrade Naphthaline	N
3300002447	Metagenome	Freshwater and sediment microbial communities from Lake Ontario - Sta 18 epilimnion Metagenome	N
3300002448	Metagenome	Host-associated microbial community of the marine sponge Aplysina aerophoba from Gulf of Piran - sponge mesohyl, lysed by freeze-thaw cycling (Combined Assembly Aplysina symbiont samples, ASSEMBLY_DATE=20140224)	N
3300002449	Metagenome	Microcerotermes parvus P3 segment gut microbial communities from Pointe-Noire, Republic of the Congo - Mp193 P3	N
3300002450	Metagenome	Cornitermes sp. P3 segment gut microbial communities from Petit-Saut dam, French Guiana - Co191 P3	N
3300002459	Metagenome	Switchgrass rhizosphere microbial communities from Kellogg Biological Station, Michigan, USA - S6	N
3300002460	Metagenome	Soil microbial communities from Rifle, Colorado - Rifle CSP2_plank highO2_1.2	N
3300002461	Metagenome	Freshwater microbial communities from a drinking water treatment plant in Ann Arbor, Michigan, USA	N
3300002462	Metagenome	Microcerotermes parvus P4 segment gut microbial communities from Pointe-Noire, Republic of the Congo - Th196 P4	N
3300002465	Metagenome	Anoxic frehswater biofilm from Lago dell Orsa, Frasassi caves, Italy	N
3300002468	Metagenome	Deep subsurface microbial communities from Mt. Terri Underground Rock Laboratory, Switzerland - 10_samples_coassembly	N
3300002469	Metagenome	Microcerotermes parvus P3 segment gut microbial communities from Pointe-Noire, Republic of the Congo - Th196 P3	N
3300002470	Metagenome	Freshwater microbial communities from San Paulo Zoo lake, Brazil - FEB 2013	N
3300002471	Metagenome	Freshwater microbial communities from San Paulo Zoo lake, Brazil - MAY 2013	N
3300002476	Metagenome	Freshwater microbial communities from San Paulo Zoo lake, Brazil - NOV 2012	N
3300002481	Metagenome	Deep oceanic, basalt-hosted subsurface ecosystem from Juan de Fuca Ridge flank, Pacific Ocean, CORK Borehole 1362A_J2.573	N
3300002482	Metagenome	Marine viral communities from the Pacific Ocean - ETNP_2_30	N
3300002483	Metagenome	Marine viral communities from the Pacific Ocean - ETNP_6_30	N
3300002484	Metagenome	Marine viral communities from the Pacific Ocean - ETNP_2_130	N
3300002485	Metagenome	Soil microbial communities from Rifle, Colorado - Rifle CSP2_sed 16_1	N
3300002488	Metagenome	Marine viral communities from the Pacific Ocean - ETNP_2_60	N
3300002491	Metagenome	Anoxygenic and chlorotrophic microbial mat microbial communities from Yellowstone National Park, USA - YNP Bryant BLVA 2012	N
3300002492	Metagenome	Anoxygenic and chlorotrophic microbial mat microbial communities from Yellowstone National Park, USA - YNP Bryant NP 2012	N
3300002493	Metagenome	Anoxygenic and chlorotrophic microbial mat microbial communities from Yellowstone National Park, USA - YNP Bryant MS undermat 2012	N
3300002495	Metagenome	454 Fosmid Sequence	N
3300002498	Metagenome	Hydrocarbon resource environments microbial communities from Canada and USA - Toluene degrading community from Alberta, Canada	N
3300002500	Metagenome	Macroalgal surface ecosystem from Botany Bay, Sydney, Australia - BBA88_21-ST	N
3300002501	Metagenome	Neocapritermes taracua P1 segment gut microbial communities from Petit-Saut dam, French Guiana - Nt197 P1	N
3300002502	Metagenome	Soil microbial communities from Rifle, Colorado - Rifle CSP2_plank highO2_0.1	N
3300002503	Metagenome	Soil microbial communities from Rifle, Colorado - Rifle CSP2_sed 13_3	N
3300002504	Metagenome	Neocapritermes taracua P4 segment gut microbial communities from Petit-Saut dam, French Guiana - Nt197 P4	N
3300002505	Metagenome	Neocapritermes taracua P3 segment gut microbial communities from Petit-Saut dam, French Guiana - Nt197 P3	N
3300002507	Metagenome	Microcerotermes parvus P1 segment gut microbial communities from Pointe-Noire, Republic of the Congo - Mp193P1	N
3300002508	Metagenome	Microcerotermes parvus P1 segment gut microbial communities from Pointe-Noire, Republic of the Congo - Th196 P1	N
3300002509	Metagenome	Microcerotermes parvus P4 segment gut microbial communities from Pointe-Noire, Republic of the Congo - Mp193P4	N
3300002510	Metagenome	Anoxygenic and chlorotrophic microbial mat microbial communities from Yellowstone National Park, USA - YNP Bryant MS upper layer 2012	N
3300002511	Metagenome	Marine viral communities from the Pacific Ocean - ETNP_2_1000	N
3300002512	Metagenome	Gut microbiomes of Pimephales promelas (fathead minnow) during Triclosan exposure experiment - D0C9- baseline	N
3300002513	Metagenome	Gut microbiomes of Pimephales promelas (fathead minnow) during Triclosan exposure experiment - D14H1- High Triclosan exposure day 14	N
3300002514	Metagenome	Marine viral communities from the Pacific Ocean - ETNP_6_85	N
3300002515	Metagenome	Arctic peat soil from Barrow, Alaska - Barrow Graham LP Incubations 011-21A	N
3300002516	Metagenome	Host associated Microbial communities of an Orange Tunicate from Islas Murcielagos, Costa Rica -Sample 27904	N
3300002517	Metagenome	Gut microbiomes of Pimephales promelas (fathead minnow) during Triclosan exposure experiment - D14S4- solvent control exposure day 14	N
3300002518	Metagenome	Marine viral communities from the Pacific Ocean - ETNP_6_100	N
3300002519	Metagenome	Marine viral communities from the Pacific Ocean - ETNP_2_300	N
3300002520	Metagenome	Gut microbiomes of Pimephales promelas (fathead minnow) during Triclosan exposure experiment - D14H2- High Triclosan exposure day 14	N
3300002521	Metagenome	Gut microbiomes of Pimephales promelas (fathead minnow) during Triclosan exposure experiment - D14S2- solvent control exposure day 14	N
3300002523	Metagenome	Ionic liquid and high solid enriched microbial communities from the Joint BioEnergy Institute, USA - AR20-1-D	N
3300002524	Metagenome	Ammonia-oxidizing marine microbial communities from Monterey Bay, California, USA - C0912_C49A8_35	N
3300002525	Metagenome	Ammonia-oxidizing marine microbial communities from Monterey Bay, California, USA - C0912_C27A4_80	N
3300002526	Metagenome	Marine microbial communities from oxygen minimum zone in mesopelagic equatorial Pacific - METZYME_3_550m	N
3300002527	Metagenome	Ammonia-oxidizing marine microbial communities from Monterey Bay, California, USA - C0912_C27A4_80	N
3300002528	Metagenome	Marine microbial communities from oxygen minimum zone in mesopelagic equatorial Pacific - METZYME_3_800m	N
3300002529	Metagenome	Soil microbial communities from Rifle, Colorado - Rifle CSP2_plank highO2_0.2	N
3300002530	Metagenome	Soil microbial communities from Rifle, Colorado - Rifle CSP2_sed 19_3	N
3300002531	Metagenome	Ionic liquid and high solid enriched microbial communities from the Joint BioEnergy Institute, USA - AR20-2-D	N
3300002532	Metagenome	Deep oceanic, basalt-hosted subsurface ecosystem from Juan de Fuca Ridge flank, Pacific Ocean, CORK Borehole 1362B_J2.571	N
3300002533	Metagenome	Ammonia-oxidizing marine microbial communities from Monterey Bay, California, USA - C0912_C43A7_80	N
3300002534	Metagenome	Coal-degrading lab enrichment microbial communities from Bowden, Alberta, Canada- methanogenic culture: QSAFCN2	N
3300002538	Metagenome	Arctic peat soil from Barrow, Alaska - Barrow Graham LP Ref core NGADG0004-212	N
3300002541	Metagenome	Ionic liquid and high solid enriched microbial communities from the Joint BioEnergy Institute, USA - AR20-4-D	N
3300002542	Metagenome	Ionic liquid and high solid enriched microbial communities from the Joint BioEnergy Institute, USA - AR20-3-D	N
3300002543	Metagenome	Ionic liquid and high solid enriched microbial communities from the Joint BioEnergy Institute, USA - AR20-6-D	N
3300002544	Metagenome	Deep subsurface microbial communities from Mt. Terri, Switzerland - Autotrophic microbial communities BRH/17	N
3300002545	Metagenome	Deep subsurface microbial communities from Mt. Terri, Switzerland - Autotrophic microbial communities BRH/37_all	N
3300002546	Metagenome	Deep subsurface microbial communities from Mt. Terri, Switzerland - Autotrophic microbial communities BRH/9	N
3300002547	Metagenome	Polar desert microbial communities from Antarctic Dry Valleys - UQ889	N
3300002548	Metagenome	Polar desert microbial communities from Antarctic Dry Valleys - UQ255	N
3300002549	Metagenome	Arctic peat soil from Barrow, Alaska - Barrow Graham LP Ref core NGADG0002-212	N
3300002550	Metagenome	Arctic peat soil from Barrow, Alaska - Barrow Graham LP Ref core NGADG0004-211	N
3300002551	Metagenome	Arctic peat soil from Barrow, Alaska - Barrow Graham LP Ref core NGADG0011-211	N
3300002552	Metagenome	Cornitermes sp. P1 segment gut microbial communities from Petit-Saut dam, French Guiana - Co191P1	N
3300002553	Metagenome	Bacteria associated with jakobid flagellates	N
3300002557	Metagenome	Grasslands soil microbial communities from the Angelo Coastal Reserve, California, USA - Sample 08_20_2013_1_20cm	N
3300002558	Metagenome	Grasslands soil microbial communities from the Angelo Coastal Reserve, California, USA - Sample 09_27_2013_1_40cm	N
3300002559	Metagenome	Ionic liquid and high solid enriched microbial communities from the Joint BioEnergy Institute, USA - AR20-5-D	N
3300002560	Metagenome	Grasslands soil microbial communities from the Angelo Coastal Reserve, California, USA - Sample 09_25_2013_1_20cm	N
3300002561	Metagenome	Grasslands soil microbial communities from the Angelo Coastal Reserve, California, USA - Sample 09_25_2013_1_40cm	N
3300002562	Metagenome	Grasslands soil microbial communities from the Angelo Coastal Reserve, California, USA - Sample 08_20_2013_1_40cm	N
3300002563	Metagenome	Arctic peat soil from Barrow, Alaska - Barrow Graham LP Ref core NGADG0011-312	N
3300002564	Metagenome	Arctic peat soil from Barrow, Alaska - Barrow Graham LP Ref core NGADG0004-312	N
3300002565	Metagenome	Arctic peat soil from Barrow, Alaska - Barrow Graham LP Ref core NGADG0011-311	N
3300002568	Metagenome	Grasslands soil microbial communities from Hopland, California, USA - 2	N
3300002569	Metagenome	Arctic peat soil from Barrow, Alaska, USA - Barrow Graham LP Ref core NGADG0011-212	N
3300002583	Metatranscriptome	Diffuse hydrothermal flow volcanic vent microbial communities from Axial Seamount, northeast Pacific ocean - Sample FS903_80_12L	N
3300002584	Metatranscriptome	Diffuse hydrothermal flow volcanic vent microbial communities from Axial Seamount, northeast Pacific ocean - Sample FS903_80_13H	N
3300002586	Metatranscriptome	Diffuse hydrothermal flow volcanic vent microbial communities from Axial Seamount, northeast Pacific ocean - Sample FS903_55_12L	N
3300002589	Metatranscriptome	Diffuse hydrothermal flow volcanic vent microbial communities from Axial Seamount, northeast Pacific ocean - Sample FS903_30_13H	N
3300002590	Metatranscriptome	Diffuse hydrothermal flow volcanic vent microbial communities from Axial Seamount, northeast Pacific ocean - Sample FS903_30_12H	N
3300002592	Metatranscriptome	Diffuse hydrothermal flow volcanic vent microbial communities from Axial Seamount, northeast Pacific ocean - Sample FS903_55_12H	N
3300002594	Metatranscriptome	Diffuse hydrothermal flow volcanic vent microbial communities from Axial Seamount, northeast Pacific ocean - Sample FS903_80_12H	N
3300002596	Metagenome	Hydrocarbon contaminated oil fields microbial communities from Alberta, Canada - Microbes in water sample from Medicine Hat oil field -PW_MHGC_2012April10	N
3300002597	Metagenome	Camel rumen microbial communities from Jandagh-Isfahan, Iran - Sample 1	N
3300002609	Metatranscriptome	Diffuse hydrothermal flow volcanic vent microbial communities from Axial Seamount, northeast Pacific ocean - Sample FS903_30_13L	N
3300002610	Metagenome	Soil microbial communities from Arlington Agricultural Research Station in Wisconsin, USA - Nitrogen cycling UWRJ-G05A1w-12	N
3300002611	Metagenome	Soil microbial communities from Arlington Agricultural Research Station in Wisconsin, USA - Nitrogen cycling UWRJ-G09A4-12	N
3300002613	Metagenome	Soil microbial communities from Arlington Agricultural Research Station in Wisconsin, USA - Nitrogen cycling UWRJ-G06A1a-12	N
3300002618	Metagenome	Soil microbial communities from Arlington Agricultural Research Station in Wisconsin, USA - Nitrogen cycling UWRJ-G05A4-12	N
3300002620	Metagenome	Soil microbial communities from Arlington Agricultural Research Station in Wisconsin, USA - Nitrogen cycling UWRJ-G07A2-12	N
3300002621	Metagenome	Soil microbial communities from Arlington Agricultural Research Station in Wisconsin, USA - Nitrogen cycling UWRJ-G07A3-12	N
3300002625	Metagenome	Soil microbial communities from Arlington Agricultural Research Station in Wisconsin, USA - Nitrogen cycling UWRJ-G10A1w-12	N
3300002628	Metagenome	Soil microbial communities from Arlington Agricultural Research Station in Wisconsin, USA - Nitrogen cycling UWRJ-G06A5a-11	N
3300002629	Metagenome	Soil microbial communities from Arlington Agricultural Research Station in Wisconsin, USA - Nitrogen cycling UWRJ-G06A2a-12	N
3300002630	Metagenome	Soil microbial communities from Arlington Agricultural Research Station in Wisconsin, USA - Nitrogen cycling UWRJ-G08A5-11	N
3300002631	Metagenome	Soil microbial communities from Arlington Agricultural Research Station in Wisconsin, USA - Nitrogen cycling UWRJ-G08A3a-11	N
3300002633	Metagenome	Soil microbial communities from Arlington Agricultural Research Station in Wisconsin, USA - Nitrogen cycling UWRJ-G05A1-12	N
3300002634	Metagenome	Soil microbial communities from Arlington Agricultural Research Station in Wisconsin, USA - Nitrogen cycling UWRJ-G09A5-11	N
3300002635	Metagenome	Soil microbial communities from Arlington Agricultural Research Station in Wisconsin, USA - Nitrogen cycling UWRJ-G09A1-12	N
3300002638	Metagenome	Soil microbial communities from Kellog Biological Station, Michigan, USA - Nitrogen cycling UWRJ-G05K3-12	N
3300002639	Metagenome	Soil microbial communities from Arlington Agricultural Research Station in Wisconsin, USA - Nitrogen cycling UWRJ-G05A5w-12	N
3300002640	Metagenome	Soil microbial communities from Arlington Agricultural Research Station in Wisconsin, USA - Nitrogen cycling UWRJ-G05A5-12	N
3300002642	Metatranscriptome	Marine microbial communities from expanding oxygen minimum zones in the Saanich Inlet - MetaT SI074_135m_B (Metagenome Metatranscriptome)	N
3300002643	Metagenome	Wastewater microbial communities from Syncrude, Ft. McMurray, Alberta - Microbes from Oil sands tailings Tailings Pond 5 - 2012TP5	N
3300002644	Metatranscriptome	Marine microbial communities from expanding oxygen minimum zones in the Saanich Inlet - MetaT SI074_200m_B (Metagenome Metatranscriptome)	N
3300002645	Metatranscriptome	Forest soil microbial communities from Harvard Forest Long Term Ecological Research site in Petersham, Massachusetts, USA - MetaT HF101 (Metagenome Metatranscriptome, Counting Only)	N
3300002646	Metatranscriptome	Marine microbial communities from expanding oxygen minimum zones in the Saanich Inlet - MetaT SI075_10m (Metagenome Metatranscriptome)	N
3300002647	Metatranscriptome	Forest soil microbial communities from Harvard Forest Long Term Ecological Research site in Petersham, Massachusetts, USA - MetaT HF118 (Metagenome Metatranscriptome, Counting Only)	N
3300002648	Metatranscriptome	Forest soil microbial communities from Harvard Forest Long Term Ecological Research site in Petersham, Massachusetts, USA - MetaT HF117 (Metagenome Metatranscriptome, Counting Only)	N
3300002649	Metatranscriptome	Forest soil microbial communities from Harvard Forest Long Term Ecological Research site in Petersham, Massachusetts, USA - MetaT HF121 (Metagenome Metatranscriptome, Counting Only)	N
3300002650	Metatranscriptome	Forest soil microbial communities from Harvard Forest Long Term Ecological Research site in Petersham, Massachusetts, USA - MetaT HF119 (Metagenome Metatranscriptome, Counting Only)	N
3300002651	Metatranscriptome	Forest soil microbial communities from Harvard Forest Long Term Ecological Research site in Petersham, Massachusetts, USA - MetaT HF107 (Metagenome Metatranscriptome, Counting Only)	N
3300002652	Metatranscriptome	Forest soil microbial communities from Harvard Forest Long Term Ecological Research site in Petersham, Massachusetts, USA - MetaT HF133 (Metagenome Metatranscriptome, Counting Only)	N
3300002653	Metatranscriptome	Forest soil microbial communities from Harvard Forest Long Term Ecological Research site in Petersham, Massachusetts, USA - MetaT HF135 (Metagenome Metatranscriptome, Counting Only)	N
3300002654	Metatranscriptome	Forest soil microbial communities from Harvard Forest Long Term Ecological Research site in Petersham, Massachusetts, USA - MetaT HF113 (Metagenome Metatranscriptome, Counting Only)	N
3300002655	Metatranscriptome	Forest soil microbial communities from Harvard Forest Long Term Ecological Research site in Petersham, Massachusetts, USA - MetaT HF125 (Metagenome Metatranscriptome, Counting Only)	N
3300002656	Metatranscriptome	Forest soil microbial communities from Harvard Forest Long Term Ecological Research site in Petersham, Massachusetts, USA - MetaT HF143 (Metagenome Metatranscriptome, Counting Only)	N
3300002657	Metatranscriptome	Forest soil microbial communities from Harvard Forest Long Term Ecological Research site in Petersham, Massachusetts, USA - MetaT HF115 (Metagenome Metatranscriptome, Counting Only)	N
3300002658	Metatranscriptome	Forest soil microbial communities from Harvard Forest Long Term Ecological Research site in Petersham, Massachusetts, USA - MetaT HF127 (Metagenome Metatranscriptome, Counting Only)	N
3300002659	Metatranscriptome	Forest soil microbial communities from Harvard Forest Long Term Ecological Research site in Petersham, Massachusetts, USA - MetaT HF123 (Metagenome Metatranscriptome, Counting Only)	N
3300002660	Metatranscriptome	Forest soil microbial communities from Harvard Forest Long Term Ecological Research site in Petersham, Massachusetts, USA - MetaT HF103 (Metagenome Metatranscriptome, Counting Only)	N
3300002661	Metatranscriptome	Forest soil microbial communities from Harvard Forest Long Term Ecological Research site in Petersham, Massachusetts, USA - MetaT HF145 (Metagenome Metatranscriptome, Counting Only)	N
3300002662	Metatranscriptome	Forest soil microbial communities from Harvard Forest Long Term Ecological Research site in Petersham, Massachusetts, USA - MetaT HF105 (Metagenome Metatranscriptome, Counting Only)	N
3300002663	Metatranscriptome	Forest soil microbial communities from Harvard Forest Long Term Ecological Research site in Petersham, Massachusetts, USA - MetaT HF111 (Metagenome Metatranscriptome, Counting Only)	N
3300002664	Metatranscriptome	Forest soil microbial communities from Harvard Forest Long Term Ecological Research site in Petersham, Massachusetts, USA - MetaT HF137 (Metagenome Metatranscriptome, Counting Only)	N
3300002666	Metatranscriptome	Marine microbial communities from expanding oxygen minimum zones in the Saanich Inlet - MetaT SI074_100m_B (Metagenome Metatranscriptome)	N
3300002667	Metatranscriptome	Forest soil microbial communities from Harvard Forest Long Term Ecological Research site in Petersham, Massachusetts, USA - MetaT HF141 (Metagenome Metatranscriptome, Counting Only)	N
3300002668	Metatranscriptome	Forest soil microbial communities from Harvard Forest Long Term Ecological Research site in Petersham, Massachusetts, USA - MetaT HF131 (Metagenome Metatranscriptome, Counting Only)	N
3300002669	Metatranscriptome	Forest soil microbial communities from Harvard Forest Long Term Ecological Research site in Petersham, Massachusetts, USA - MetaT HF128 (Metagenome Metatranscriptome, Counting Only)	N
3300002670	Metatranscriptome	Marine microbial communities from expanding oxygen minimum zones in the Saanich Inlet - MetaT SI074_120m_A (Metagenome Metatranscriptome)	N
3300002671	Metatranscriptome	Forest soil microbial communities from Harvard Forest Long Term Ecological Research site in Petersham, Massachusetts, USA - MetaT HF130 (Metagenome Metatranscriptome, Counting Only)	N
3300002672	Metatranscriptome	Forest soil microbial communities from Harvard Forest Long Term Ecological Research site in Petersham, Massachusetts, USA - MetaT HF139 (Metagenome Metatranscriptome, Counting Only)	N
3300002673	Metatranscriptome	Forest soil microbial communities from Harvard Forest Long Term Ecological Research site in Petersham, Massachusetts, USA - MetaT HF129 (Metagenome Metatranscriptome, Counting Only)	N
3300002674	Metatranscriptome	Marine microbial communities from expanding oxygen minimum zones in the Saanich Inlet - MetaT SI074_10m (Metagenome Metatranscriptome)	N
3300002675	Metatranscriptome	Forest soil microbial communities from Harvard Forest Long Term Ecological Research site in Petersham, Massachusetts, USA - MetaT HF122 (Metagenome Metatranscriptome, Counting Only)	N
3300002676	Metatranscriptome	Marine microbial communities from expanding oxygen minimum zones in the Saanich Inlet - MetaT SI074_135m_A (Metagenome Metatranscriptome)	N
3300002677	Metatranscriptome	Forest soil microbial communities from Harvard Forest Long Term Ecological Research site in Petersham, Massachusetts, USA - MetaT HF124 (Metagenome Metatranscriptome, Counting Only)	N
3300002678	Metatranscriptome	Forest soil microbial communities from Harvard Forest Long Term Ecological Research site in Petersham, Massachusetts, USA - MetaT HF126 (Metagenome Metatranscriptome, Counting Only)	N
3300002679	Metatranscriptome	Marine microbial communities from expanding oxygen minimum zones in the Saanich Inlet - MetaT SI074_165m_B (Metagenome Metatranscriptome)	N
3300002680	Metatranscriptome	Forest soil microbial communities from Harvard Forest Long Term Ecological Research site in Petersham, Massachusetts, USA - MetaT HF132 (Metagenome Metatranscriptome, Counting Only)	N
3300002681	Metatranscriptome	Forest soil microbial communities from Harvard Forest Long Term Ecological Research site in Petersham, Massachusetts, USA - MetaT HF120 (Metagenome Metatranscriptome, Counting Only)	N
3300002682	Metatranscriptome	Marine microbial communities from expanding oxygen minimum zones in the Saanich Inlet - MetaT SI072_120m_B (Metagenome Metatranscriptome)	N
3300002683	Metatranscriptome	Marine microbial communities from expanding oxygen minimum zones in the Saanich Inlet - MetaT SI075_165m_B (Metagenome Metatranscriptome)	N
3300002684	Metatranscriptome	Marine microbial communities from expanding oxygen minimum zones in the Saanich Inlet - MetaT SI075_200m_B (Metagenome Metatranscriptome)	N
3300002685	Metatranscriptome	Marine microbial communities from expanding oxygen minimum zones in the Saanich Inlet - MetaT SI072_200m_A (Metagenome Metatranscriptome)	N
3300002686	Metatranscriptome	Marine microbial communities from expanding oxygen minimum zones in the Saanich Inlet - MetaT SI072_135m_B (Metagenome Metatranscriptome)	N
3300002687	Metatranscriptome	Marine microbial communities from expanding oxygen minimum zones in the Saanich Inlet - MetaT SI075_200m_A (Metagenome Metatranscriptome)	N
3300002688	Metatranscriptome	Marine microbial communities from expanding oxygen minimum zones in the Saanich Inlet - MetaT SI072_100m_A (Metagenome Metatranscriptome)	N
3300002689	Metatranscriptome	Marine microbial communities from expanding oxygen minimum zones in the Saanich Inlet - MetaT SI072_165m_B (Metagenome Metatranscriptome)	N
3300002691	Metatranscriptome	Marine microbial communities from expanding oxygen minimum zones in the Saanich Inlet - MetaT SI072_135m_A (Metagenome Metatranscriptome)	N
3300002692	Metatranscriptome	Marine microbial communities from expanding oxygen minimum zones in the Saanich Inlet - MetaT SI072_10m (Metagenome Metatranscriptome)	N
3300002693	Metatranscriptome	Marine microbial communities from expanding oxygen minimum zones in the Saanich Inlet - MetaT SI072_165m_A (Metagenome Metatranscriptome)	N
3300002695	Metagenome	Wastewater microbial communities from Syncrude, Ft. McMurray, Alberta - Biofilm from sections of failed pipe of Encana Pipeline	N
3300002696	Metatranscriptome	Marine microbial communities from expanding oxygen minimum zones in the Saanich Inlet - MetaT SI072_100m_B (Metagenome Metatranscriptome)	N
3300002700	Metagenome	Wastewater microbial communities from Syncrude, Ft. McMurray, Alberta - Biofilm from sections of failed pipe - PAS_821	N
3300002702	Metagenome	Wastewater microbial communities from Syncrude, Ft. McMurray, Alberta - Biofilm from sections of failed pipe of Encana Pipeline	N
3300002703	Metagenome	Wastewater microbial communities from Syncrude, Ft. McMurray, Alberta - Microbes from Oil sands tailings Tailings Pond 5 - 2012TP5	N
3300002704	Metagenome	Arabidopsis root microbial communities from the University of North Carolina, USA - plate scrape CL_Col_mLB	N
3300002705	Metagenome	Arabidopsis root microbial communities from the University of North Carolina, USA - plate scrape CL_Col_mMS	N
3300002706	Metagenome	Soil microbial communities from Arlington Agricultural Research Station in Wisconsin, USA - Nitrogen cycling UWRJ-G05A4-11	N
3300002712	Metagenome	Soil microbial communities from Arlington Agricultural Research Station in Wisconsin, USA - Nitrogen cycling UWRJ-G06A3a-12	N
3300002714	Metagenome	Soil microbial communities from Arlington Agricultural Research Station in Wisconsin, USA - Nitrogen cycling UWRJ-G10A4w-11	N
3300002715	Metagenome	Soil microbial communities from Arlington Agricultural Research Station in Wisconsin, USA - Nitrogen cycling UWRJ-G10A5w-12	N
3300002718	Metagenome	Soil microbial communities from Arlington Agricultural Research Station in Wisconsin, USA - Nitrogen cycling UWRJ-G10A5w-11	N
3300002719	Metagenome	Soil microbial communities from Arlington Agricultural Research Station in Wisconsin, USA - Nitrogen cycling UWRJ-G09A3-12	N
3300002720	Metagenome	Soil microbial communities from Arlington Agricultural Research Station in Wisconsin, USA - Nitrogen cycling UWRJ-G09A2-12	N
3300002722	Metagenome	Soil microbial communities from Arlington Agricultural Research Station in Wisconsin, USA - Nitrogen cycling UWRJ-G05A5-11	N
3300002727	Metagenome	Soil microbial communities from Rifle, Colorado - Rifle Oxygen_injection B1	N
3300002729	Metagenome	Marine bryozoan Bugula neritina associated microbial communities from Front Street Docks, Beaufort, NC - Sample 33269	N
3300002730	Metagenome	Compost microbial communities from Sao Paulo Zoo, Brazil - ZC4 day 99	N
3300002731	Metagenome	METATRANSCRIPTOMICS AND GENOMIC CONTEXT IN MICROBIAL COMMUNITIES INVOLVED IN THE BIOGEOCHEMICAL CYCLES IN MANGROVES	N
3300002733	Metagenome	Coal-bed methane well microbial communities from Surat Basin, Queensland, Australia, Sample - Codie-8 produced water	N
3300002734	Metagenome	Microbial sample from Petrosia ficiformis	N
3300002735	Metagenome	Deep subsurface microbial communities from Mt. Terri Underground Rock Laboratory, Switzerland - BIC-A1 borehole	N
3300002737	Metagenome	Arabidopsis root microbial communities from the University of North Carolina, USA - plate scrape CL_Cvi_mTSA	N
3300002738	Metagenome	Arabidopsis root microbial communities from the University of North Carolina, USA - plate scrape CL_Col_mTSA	N
3300002741	Metagenome	Arabidopsis root microbial communities from the University of North Carolina, USA - plate scrape CL_Col_mCL	N
3300002750	Metagenome	Soil microbial communities from Arlington Agricultural Research Station in Wisconsin, USA - Nitrogen cycling UWRJ-ROWE15-C	N
3300002751	Metagenome	Ammonia-oxidizing marine microbial communities from Monterey Bay, California, USA - C0912_C33A6_35	N
3300002753	Metagenome	Ammonia-oxidizing marine microbial communities from Monterey Bay, California, USA - C0912_C27A4_35	N
3300002754	Metagenome	Ammonia-oxidizing marine microbial communities from Monterey Bay, California, USA - C0912_C43A7_35	N
3300002756	Metagenome	Deep subsurface microbial communities from Mt. Terri, Switzerland - Autotrophic microbial communities BRH/23	N
3300002757	Metagenome	Soil microbial communities from Arlington Agricultural Research Station in Wisconsin, USA - Nitrogen cycling UWRJ-ROWE17-A	N
3300002758	Metagenome	Soil microbial communities from Arlington Agricultural Research Station in Wisconsin, USA - Nitrogen cycling UWRJ-ROWE15-E	N
3300002760	Metagenome	Marine viral communities from the Pacific Ocean - ETNP_6_1000	N
3300002762	Metagenome	Soil microbial communities from Arlington Agricultural Research Station in Wisconsin, USA - Nitrogen cycling UWRJ-ROWE17-C	N
3300002764	Metatranscriptome	Diffuse hydrothermal flow volcanic vent microbial communities from Axial Seamount, northeast Pacific ocean - Sample LVWS1_TP2_13H	N
3300002766	Metatranscriptome	Diffuse hydrothermal flow volcanic vent microbial communities from Axial Seamount, northeast Pacific ocean - Sample LVWS1_TP2_12L	N
3300002767	Metatranscriptome	Diffuse hydrothermal flow volcanic vent microbial communities from Axial Seamount, northeast Pacific ocean - Sample LVWS1_TP1_13L	N
3300002769	Metatranscriptome	Diffuse hydrothermal flow volcanic vent microbial communities from Axial Seamount, northeast Pacific ocean - Sample LVWS1_TP2_13L	N
3300002772	Metagenome	Arabidopsis root microbial communities from the University of North Carolina, USA - plate scrape CL_Cvi_mMS	N
3300002776	Metatranscriptome	Marine microbial communities from expanding oxygen minimum zones in the Saanich Inlet - MetaT SI072_150m_B (Metagenome Metatranscriptome)	N
3300002780	Metagenome	Piglet fecal microbial communities from UC Davis, California, USA, of a weaning piglet - sample 1	N
3300002787	Metagenome	Soil microbial communities from Arlington Agricultural Research Station in Wisconsin, USA - Nitrogen cycling UWRJ-G06A3a-10	N
3300002794	Metagenome	Soil microbial communities from Arlington Agricultural Research Station in Wisconsin, USA - Nitrogen cycling UWRJ-BECK01-C	N
3300002801	Metagenome	Soil microbial communities from Arlington Agricultural Research Station in Wisconsin, USA - Nitrogen cycling UWRJ-G09A1-10	N
3300002807	Metagenome	Soil microbial communities from Arlington Agricultural Research Station in Wisconsin, USA - Nitrogen cycling UWRJ-G09A3-10	N
3300002809	Metagenome	Soil microbial communities from Arlington Agricultural Research Station in Wisconsin, USA - Nitrogen cycling UWRJ-G08A3-10	N
3300002810	Metagenome	Soil microbial communities from Arlington Agricultural Research Station in Wisconsin, USA - Nitrogen cycling UWRJ-G06A5a-12	N
3300002811	Metagenome	Soil microbial communities from Arlington Agricultural Research Station in Wisconsin, USA - Nitrogen cycling UWRJ-G08A2-10	N
3300002812	Metagenome	Soil microbial communities from Arlington Agricultural Research Station in Wisconsin, USA - Nitrogen cycling UWRJ-G09A5-12	N
3300002820	Metagenome	Soil microbial communities from Kellog Biological Station, Michigan, USA - Nitrogen cycling UWRJ-G01K2-12	N
3300002821	Metagenome	Iso-alkanes.Hi.seq-Iso3T	N
3300002822	Metagenome	Illumina_Fosmid_Bertioga	N
3300002824	Metagenome	Soil microbial communities from Arlington Agricultural Research Station in Wisconsin, USA - Nitrogen cycling UWRJ-G09A5-10	N
3300002828	Metagenome	Soil microbial communities from Arlington Agricultural Research Station in Wisconsin, USA - Nitrogen cycling UWRJ-G05A4-10	N
3300002831	Metagenome	Soil microbial communities from Arlington Agricultural Research Station in Wisconsin, USA - Nitrogen cycling UWRJ-G06A1a-11	N
3300002832	Metagenome	Soil microbial communities from Arlington Agricultural Research Station in Wisconsin, USA - Nitrogen cycling UWRJ-G10A1w-11	N
3300002833	Metagenome	Soil microbial communities from Arlington Agricultural Research Station in Wisconsin, USA - Nitrogen cycling UWRJ-G07A5-10	N
3300002834	Metagenome	Cornitermes sp. P4 segment gut microbial communities from Petit-Saut dam, French Guiana - Co191P4	N
3300002835	Metagenome	Freshwater microbial communities from Lake Mendota, WI - (Lake Mendota Combined Ray assembly, ASSEMBLY_DATE=20140605)	N
3300002837	Metagenome	Biogas reactor microbial communities from SLU, Sweden, that are enriched on cellulose - Sample No3 60kmer	N
3300002839	Metagenome	Arctic peat soil from Barrow, Alaska - Barrow Graham LP Incubations 11-31A and 11-33A (Combined assembly, ASSEMBLY_DATE=20140611)	N
3300002842	Metagenome	Stormwater retention pond microbial communities from Williamsburg, VA - Sample from Junction Rte 99 and John Tyler Highway	N
3300002843	Metagenome	Stormwater retention pond microbial communities from Williamsburg, VA - Sample from Greensprings	N
3300002844	Metagenome	Stormwater retention pond microbial communities from Williamsburg, VA - Sample from Jamestown High School	N
3300002845	Metagenome	Stormwater retention pond microbial communities from Williamsburg, VA - Sample from Crim Dell	N
3300002848	Metagenome	PDIso5.158Aa3July202012	N
3300002853	Metagenome	PDIso9.ppmwps2	N
3300002854	Metagenome	Lignocellulose-degrading enriched microbial communities from Concordia, Entre Rios, Argentina - CMC-Pine-T2-ill-ass	N
3300002856	Metagenome	Wastewater microbial communities from Syncrude, Ft. McMurray, Alberta - Tailing Pond Surface TP_surface	N
3300002860	Metatranscriptome	Arctic peat soil microbial communities from the Barrow Environmental Observatory site, Barrow, Alaska, USA - Graham LP Incubations RNA 1 (Metagenome Metatranscriptome)	N
3300002861	Metatranscriptome	Peat soil microbial communities from Weissenstadt, Germany - Metatranscriptome 43 (Metagenome Metatranscriptome, Counting Only)	N
3300002862	Metatranscriptome	Arctic peat soil from Barrow, Alaska - Barrow Graham LP Incubations RNA 2 (Metagenome Metatranscriptome)	N
3300002863	Metatranscriptome	Avena fatua rhizosphere microbial communities - H2_Bulk_Litter_12 (Metagenome Metatranscriptome, Counting Only)	N
3300002864	Metatranscriptome	Avena fatua rhizosphere microbial communities - H2_Rhizo_Litter_7 (Metagenome Metatranscriptome, Counting Only)	N
3300002865	Metatranscriptome	Avena fatua rhizosphere microbial communities - H1_Bulk_Litter_4 (Metagenome Metatranscriptome, Counting Only)	N
3300002866	Metatranscriptome	Avena fatua rhizosphere microbial communities - H3_Rhizo_Litter_15 (Metagenome Metatranscriptome, Counting Only)	N
3300002867	Metatranscriptome	Peat soil microbial communities from Weissenstadt, Germany - Metatranscriptome 17 (Metagenome Metatranscriptome, Counting Only)	N
3300002868	Metatranscriptome	Avena fatua rhizosphere microbial communities - H2_Bulk_Litter_10 (Metagenome Metatranscriptome, Counting Only)	N
3300002869	Metatranscriptome	Peat soil microbial communities from Weissenstadt, Germany - Metatranscriptome 20 (Metagenome Metatranscriptome, Counting Only)	N
3300002870	Metatranscriptome	Avena fatua rhizosphere microbial communities - H1_Bulk_Litter_6 (Metagenome Metatranscriptome, Counting Only)	N
3300002872	Metatranscriptome	Avena fatua rhizosphere microbial communities - H1_Bulk_Litter_5 (Metagenome Metatranscriptome, Counting Only)	N
3300002873	Metatranscriptome	Peat soil microbial communities from Weissenstadt, Germany - Metatranscriptome 66 (Metagenome Metatranscriptome, Counting Only)	N
3300002874	Metatranscriptome	Peat soil microbial communities from Weissenstadt, Germany - Metatranscriptome 68 (Metagenome Metatranscriptome, Counting Only)	N
3300002875	Metatranscriptome	Peat soil microbial communities from Weissenstadt, Germany - Metatranscriptome 1 (Metagenome Metatranscriptome, Counting Only)	N
3300002876	Metatranscriptome	Marine microbial communities from expanding oxygen minimum zones in the Saanich Inlet - MetaT SI073_120m_B (Metagenome Metatranscriptome)	N
3300002878	Metatranscriptome	Marine microbial communities from expanding oxygen minimum zones in the Saanich Inlet - MetaT SI074_150m_A (Metagenome Metatranscriptome)	N
3300002879	Metagenome	Assembled contigs of human gut microbial metagenome from Inflammatory Bowel Disease and Treatment (7 pooled healthy)	N
3300002880	Metatranscriptome	Marine microbial communities from expanding oxygen minimum zones in the Saanich Inlet - MetaT SI074_150m_B (Metagenome Metatranscriptome)	N
3300002881	Metatranscriptome	Marine microbial communities from expanding oxygen minimum zones in the Saanich Inlet - MetaT SI073_165m_A (Metagenome Metatranscriptome)	N
3300002883	Metatranscriptome	Marine microbial communities from expanding oxygen minimum zones in the Saanich Inlet - MetaT SI073_200m_A (Metagenome Metatranscriptome)	N
3300002884	Metatranscriptome	Marine microbial communities from expanding oxygen minimum zones in the Saanich Inlet - MetaT SI074_100m_A (Metagenome Metatranscriptome)	N
[truncated: 17,327 more rows]
